# Supplementary material for: Insight into the mechanism of gallstone disease by proteomic and metaproteomic characterization of human bile
Source: Front Microbiol. 2023 Dec 4;14:1276951. doi: 10.3389/fmicb.2023.1276951 (PMC10726133; doi:10.3389/fmicb.2023.1276951)
Supplement: Supplementary file 1 [file Table_1.XLSX]

## Sheet: patients
SupplementaryTable1. Patients enrolled in current study.
CHL, cholecystitis.
MS, mass spectrometery.
Patient/sample	Bile site	Age	Gender	Disease parameters	Polyp	Disease	Gallstone	MS sample code
Bile-1-04	Gall bladder	42	Male	gallbladder gallstone size 0.3 cm and 0.8 cm	N	Acute CHL	Gallstone	Sample3
Bile-1-07_2	Gall bladder	70	Female	gallbladder sand-like gallstones	N	Acute CHL	Gallstone	Sample6
Bile-1-10	Gall bladder	55	Female	gallbladder and choledochus disperse gallstone, size 0.5 cm	N	Acute CHL	Gallstone	Sample9
Bile-1-16	Gall bladder	64	Female	gallbladder sand-like gallstones	N	Acute CHL	Gallstone	Sample13
Bile-1-18	Gall bladder	64	Female	gallbladder sand-like gallstones	N	Acute CHL	Gallstone	Sample15
Bile-1-25	Gall bladder	60	Male	gallstones ncarcerated, 2.5 cm	N	Acute CHL	Gallstone	Sample22
Bile-1-26	Gall bladder	55	Female	gallbladder gallstone size 0.5 cm	N	Acute CHL	Gallstone	Sample23
Bile-2-01	Gall bladder	82	Male	gallbladder gallstone size 0.5-1.0 cm, multiple	N	Acute CHL	Gallstone	Sample25
Bile-2-03	Gall bladder	30	Female	gallbladder sand-like gallstones	N	Acute CHL	Gallstone	Sample27
Bile-2-06	Gall bladder	62	Female	gallbladder gallstone size 2*1.5 cm	N	Acute CHL	Gallstone	Sample28
Bile-2-16	Gall bladder	40	Male	gallbladder sand-like gallstones	N	Acute CHL	Gallstone	Sample36
Bile-1-22	Gall bladder	60	Male	gallbladder gallstone size 2.5 cm, incarcerated, necrosis/purulency	N	Acute CHL	Gallstone	Sample19
Bile-1-08	Gall bladder	74	Male	gallbladder gallstone size 0.5 cm, multiple, acute exacerbation of chronic CHL	N	Acute CHL	Gallstone	Sample7
Bile-2-08	Gall bladder	38	Female	gallbladder gallstone size 1.2 cm, acute exacerbation of chronic CHL	N	Acute CHL	Gallstone	Sample29
Bile-1-03	Gall bladder	48	Male	gallbladder sand-like gallstones	N	Chronic CHL	Gallstone	Sample2
Bile-1-05	Gall bladder	64	Female	gallbladder gallstone size 2.8 cm, multiple	N	Chronic CHL	Gallstone	Sample4
Bile-1-06	Gall bladder	75	Male	gallbladder sand-like gallstones	Y	Chronic CHL	Gallstone	Sample5
Bile-1-09	Gall bladder	91	Female	gallbladder gallstone size 1-1.2 cm	N	Chronic CHL	Gallstone	Sample8
Bile-1-14_2	Gall bladder	91	Female	gallbladder gallstone size 1-1.2 cm	N	Chronic CHL	Gallstone	Sample11
Bile-1-19	Gall bladder	64	Female	gallbladder sand-like gallstones	Y	Chronic CHL	Gallstone	Sample16
Bile-1-21	Gall bladder	33	Female	gallbladder sand-like gallstones	N	Chronic CHL	Gallstone	Sample18
Bile-1-23_2	Gall bladder	91	Female	gallbladder sand-like gallstones	N	Chronic CHL	Gallstone	Sample20
Bile-1-24_2	Gall bladder	66	Male	gallbladder gallstone size 1.5 cm, multiple	N	Chronic CHL	Gallstone	Sample21
Bile-1-27	Gall bladder	64	Female	gallbladder gallstone size 0.3 cm	Y	Chronic CHL	Gallstone	Sample24
Bile-2-10	Gall bladder	63	Female	gallbladder gallstones size 0.5*1.5 cm (largest), multiple	N	Chronic CHL	Gallstone	Sample30
Bile-2-11	Gall bladder	71	Male	gallbladder gallstones size 2.5 cm	N	Chronic CHL	Gallstone	Sample31
Bile-2-12	Gall bladder	33	Female	gallbladder gallstones size 0.8 cm	N	Chronic CHL	Gallstone	Sample32
Bile-2-13	Gall bladder	34	Female	gallbladder sand-like gallstones	N	Chronic CHL	Gallstone	Sample33
Bile-2-18	Gall bladder	65	Female	gallbladder gallstone size 0.5*1.5 cm (largest), multiple	N	Chronic CHL	Gallstone	Sample37
Bile-2-20	Gall bladder	65	Male	gallbladder gallstone size 2*1.5 cm (largest), multiple	N	Chronic CHL	Gallstone	Sample39
Bile-2-21	Gall bladder	53	Male	gallbladder sand-like gallstones	N	Chronic CHL	Gallstone	Sample40
Bile-1-02	Gall bladder	41	Female	gallbladder polyp size 1.0 cm	Y	Polyp	Gallstone free	Sample1
Bile-1-13	Gall bladder	70	Male	gallbladder polyp size 1.0 cm	Y	Polyp	Gallstone free	Sample10
Bile-1-15_2	Gall bladder	23	Female	gallbladder polyp size 1.4 cm	Y	Polyp	Gallstone free	Sample12
Bile-1-17	Gall bladder	23	Female	gallbladder polyp, 1.4 cm	Y	Polyp	Gallstone free	Sample14
Bile-1-20+2	Gall bladder	70	Male	gallbladder polyp, 1 cm	Y	Polyp	Gallstone free	Sample17
Bile-2-02	Gall bladder	57	Male	gallbladder polyp, 1 cm, multiple	Y	Polyp	Gallstone free	Sample26
Bile-2-14	Gall bladder	66	Male	gallbladder polyp, 1 cm, multiple	Y	Polyp	Gallstone free	Sample34
Bile-2-15	Gall bladder	24	Male	gallbladder polyp, 1 cm	Y	Polyp	Gallstone free	Sample35
Bile-2-19	Gall bladder	29	Female	gallbladder polyp, 1 cm	Y	Polyp	Gallstone free	Sample38
