# Supplementary material for: Insight into the mechanism of gallstone disease by proteomic and metaproteomic characterization of human bile
Source: Front Microbiol. 2023 Dec 4;14:1276951. doi: 10.3389/fmicb.2023.1276951 (PMC10726133; doi:10.3389/fmicb.2023.1276951)
Supplement: Supplementary file 2 [file Table_2.XLSX]

## Sheet: all
SupplementaryTable2. Taxonomy analysis of bile metaproteome.
aMass spectrometry data intepretation was performed using the MaxQuant work flow of Metalab program version 2.2.1.
bThese 16S rRNA sequencing datasets of human bile samples were downloaded from NCBI SRA database and analyzed using Kraken2 and Pivan programs. Taxon identified in 16S rRNA datasets was indicated with "1", while taxon without a hit in 16S rRNA datasets was indicated with "0".
Taxonomy analysisa										MaxQuant quantification
										Acute CHL	Acute CHL	Acute CHL	Acute CHL	Acute CHL	Acute CHL	Acute CHL	Acute CHL	Acute CHL	Acute CHL	Acute CHL	Acute CHL	Acute CHL	Acute CHL	Chronic CHL	Chronic CHL	Chronic CHL	Chronic CHL	Chronic CHL	Chronic CHL	Chronic CHL	Chronic CHL	Chronic CHL	Chronic CHL	Chronic CHL	Chronic CHL	Chronic CHL	Chronic CHL	Chronic CHL	Chronic CHL	Chronic CHL	Polyp	Polyp	Polyp	Polyp	Polyp	Polyp	Polyp	Polyp	Polyp
Name	Rank	Superkingdom	Kingdom	Phylum	Class	Order	Family	Genus	Species	LFQ intensity sample 13	LFQ intensity sample 15	LFQ intensity sample 19	LFQ intensity sample 22	LFQ intensity sample 23	LFQ intensity sample 25	LFQ intensity sample 27	LFQ intensity sample 28	LFQ intensity sample 29	LFQ intensity sample 3	LFQ intensity sample 36	LFQ intensity sample 6	LFQ intensity sample 7	LFQ intensity sample 9	LFQ intensity sample 11	LFQ intensity sample 16	LFQ intensity sample 18	LFQ intensity sample 2	LFQ intensity sample 20	LFQ intensity sample 21	LFQ intensity sample 24	LFQ intensity sample 30	LFQ intensity sample 31	LFQ intensity sample 32	LFQ intensity sample 33	LFQ intensity sample 37	LFQ intensity sample 39	LFQ intensity sample 4	LFQ intensity sample 40	LFQ intensity sample 5	LFQ intensity sample 8	LFQ intensity sample 1	LFQ intensity sample 10	LFQ intensity sample 12	LFQ intensity sample 14	LFQ intensity sample 17	LFQ intensity sample 26	LFQ intensity sample 34	LFQ intensity sample 35	LFQ intensity sample 38
Bacteria	Superkingdom	Bacteria								6.02527e+07	7.08838e+07	2.69361e+07	5.84308e+07	4.70162e+07	6.24725e+07	2.53378e+07	2.31378e+07	3.07845e+07	3.86605e+07	2.99246e+07	54463285	5.49104e+07	3.75645e+07	6.70493e+07	7.49181e+07	4.36715e+07	3.8006e+07	4.16714e+07	4.24671e+07	8.30074e+07	3.32481e+07	2.76369e+07	3.98887e+07	2.10732e+07	1.64476e+07	1.76084e+07	3.9787e+07	2.0113e+07	1.54569e+07	5.01091e+07	3.84919e+07	3.39718e+07	4.08498e+07	4.0933e+07	4.01619e+07	1.57387e+07	1.42535e+07	1.68875e+07	9.69028e+06
Proteobacteria	Phylum	Bacteria		Proteobacteria						2.85503e+07	3.943e+07	1.47274e+07	3.53183e+07	2.30019e+07	3.61719e+07	1.04666e+07	1.05699e+07	1.66548e+07	2.15652e+07	1.82228e+07	2.14417e+07	2.2763e+07	1.61474e+07	3.33434e+07	4.41148e+07	2.40118e+07	2.14224e+07	2.96781e+07	2.50559e+07	3.52225e+07	2.28953e+07	1.1916e+07	2.28883e+07	1.01221e+07	9.88209e+06	7.67457e+06	2.10855e+07	9.00935e+06	8.30035e+06	2.12861e+07	1.6984e+07	1.70936e+07	1.96705e+07	2.04125e+07	1.41797e+07	9.50626e+06	6.96542e+06	8.40551e+06	5.09911e+06
Gammaproteobacteria	Class	Bacteria		Proteobacteria	Gammaproteobacteria					1.8857e+07	2.94671e+07	1.15856e+07	2.44152e+07	1.46705e+07	2.79043e+07	6.56925e+06	7.21744e+06	1.13876e+07	1.33385e+07	1.22272e+07	1.24507e+07	1.57241e+07	1.32478e+07	2.2105e+07	3.26269e+07	1.94519e+07	1.49943e+07	2.57277e+07	1.88322e+07	2.01211e+07	6.66044e+06	7.83271e+06	1.8461e+07	6.27852e+06	5.58498e+06	5.46245e+06	1.40899e+07	7.68443e+06	5.30483e+06	1.28607e+07	1.18391e+07	1.28898e+07	1.38929e+07	1.50433e+07	7.25272e+06	7.64582e+06	5.15908e+06	3518752	4.11558e+06
Fungi	Kingdom	Eukaryota	Fungi							1.35767e+07	1.5729e+07	4.75257e+06	8.42742e+06	9.14136e+06	1.36897e+07	7.36454e+06	6.8737e+06	6.76007e+06	4.11024e+06	7.03714e+06	8.27861e+06	1.40499e+07	8.09245e+06	1.63476e+07	1.2773e+07	7.62342e+06	4.74067e+06	3.65728e+06	8.57258e+06	1.57557e+07	1.10845e+07	6.96506e+06	7.61148e+06	5.69311e+06	7.3424e+06	4.36381e+06	9.03589e+06	3.49757e+06	4.23684e+06	7.56464e+06	7.64988e+06	5.30962e+06	5.42522e+06	6.18002e+06	9.62692e+06	3.5997e+06	4.0108e+06	4.65687e+06	1.85942e+06
Ascomycota	Phylum	Eukaryota	Fungi	Ascomycota						9.96592e+06	1.25355e+07	4.61302e+06	7.41567e+06	9.08445e+06	1.15297e+07	6.66874e+06	5.01428e+06	5.99681e+06	3.76585e+06	6.17988e+06	7411030	1.34672e+07	7.88573e+06	1.46769e+07	9.24721e+06	6.51807e+06	4.54947e+06	3.49302e+06	7.59418e+06	1.43694e+07	10200599	4.94335e+06	6.58492e+06	3.80383e+06	5.03435e+06	3.31029e+06	7.06626e+06	2.90987e+06	3.33476e+06	7.2977e+06	7.60015e+06	4.7885e+06	5.3753e+06	5.07296e+06	8903223	3.37475e+06	3.97699e+06	3.95288e+06	1.50049e+06
Firmicutes	Phylum	Bacteria		Firmicutes						6.57316e+06	9552580	2.72589e+06	7.40446e+06	7.69273e+06	6.62919e+06	5.36072e+06	4.20386e+06	4.95212e+06	4.99175e+06	2.87824e+06	8822064	1.2871e+07	5.56724e+06	1.32435e+07	1.03355e+07	5.51756e+06	5.27217e+06	1.69931e+06	6.42465e+06	2.00853e+07	3.05004e+06	6.81676e+06	4.2046e+06	1.99938e+06	3.10258e+06	2.63078e+06	6.52834e+06	4.96358e+06	2918026	10730262	5.74657e+06	6.1702e+06	7.76875e+06	6.13727e+06	1.3372e+07	2.66785e+06	1.41536e+06	4.10022e+06	2.47607e+06
Vibrionaceae	Family	Bacteria		Proteobacteria	Gammaproteobacteria	Vibrionales	Vibrionaceae			11007182	8736506	4675632	8125763	9906682	1.31945e+07	2395892	2.66985e+06	5579438	825046	6284380	3.56419e+06	10324440	6796690	10122943	19877750	4593180	2.73626e+06	18773031	3534342	8680039	1.60797e+06	2.16945e+06	11233550	2910222	1650740	1.94375e+06	8827446	3.20805e+06	1.49569e+06	2825967	3.15439e+06	1.49436e+06	7151716	5.17956e+06	3.18118e+06	4941615	2773240	1090798	356800
Vibrionales	Order	Bacteria		Proteobacteria	Gammaproteobacteria	Vibrionales				11007182	8736506	4675632	8125763	9906682	1.31945e+07	2395892	2.66985e+06	5579438	825046	6284380	3.56419e+06	10324440	6796690	10122943	19877750	4593180	2.73626e+06	18773031	3534342	8680039	1.60797e+06	2.16945e+06	11233550	2910222	1650740	1.94375e+06	8827446	3.20805e+06	1.49569e+06	2825967	3.15439e+06	1.49436e+06	7151716	5.17956e+06	3.18118e+06	4941615	2773240	1090798	356800
Vibrio	Genus	Bacteria		Proteobacteria	Gammaproteobacteria	Vibrionales	Vibrionaceae	Vibrio		10806742	8354250	4653330	8006923	9681562	1.30743e+07	2196652	2.56494e+06	5315387	753350	6140580	3255400	9998140	6578340	9221360	19262710	4401130	2.63542e+06	18773031	3487850	8426030	1.26136e+06	2.08725e+06	10961260	2690922	1467660	1864890	8699046	3.17546e+06	1364966	2521947	3144663	1.38159e+06	6942076	5.09918e+06	2.86879e+06	4877303	2656730	1011502	328759
Bacilli	Class	Bacteria		Firmicutes	Bacilli					5.22878e+06	7.97419e+06	2.48985e+06	5.96249e+06	6.76647e+06	5.78443e+06	4.56025e+06	3.40815e+06	4.29796e+06	3.46931e+06	2.34873e+06	7453562	1.13498e+07	4.52983e+06	7.80282e+06	8.82147e+06	4618056	4.48266e+06	1.60543e+06	5757784	18312876	2.62237e+06	6.35985e+06	3.62321e+06	1.62383e+06	2.67261e+06	1.89052e+06	5.37113e+06	4.6664e+06	2.56885e+06	9.83385e+06	5.14191e+06	5.62276e+06	7.11342e+06	4.95374e+06	1.28235e+07	2.00392e+06	968950	3.54594e+06	2.13063e+06
Enterobacterales	Order	Bacteria		Proteobacteria	Gammaproteobacteria	Enterobacterales				4704515	1.25552e+07	4213040	1.08646e+07	3.02544e+06	1.10182e+07	2.73137e+06	2753272	2.33185e+06	8.72376e+06	2.87886e+06	2904184	3.15029e+06	4.61667e+06	7465269	7.48916e+06	9.39056e+06	9.55541e+06	3686481	7.4198e+06	6842895	4.03326e+06	2.75337e+06	3843878	1.68737e+06	3.19327e+06	2784807	2.75939e+06	3.50563e+06	2267555	5.07776e+06	6.67168e+06	7.32359e+06	2.38902e+06	5.38647e+06	982132	1.90649e+06	1.58769e+06	869606	2.77148e+06
Viruses	Superkingdom	Viruses								9892704	8130904	2.37839e+06	5.06912e+06	4.42011e+06	6.28207e+06	4.52112e+06	5.37622e+06	4.20013e+06	6.06366e+06	3.53132e+06	3.80034e+06	10605860	1.17281e+07	4136375	9970270	6.05155e+06	7.4278e+06	1732094	1.89669e+06	1.01038e+07	2.90176e+06	5779978	3.79689e+06	2.50333e+06	2.03529e+06	3430236	7.65053e+06	2153552	3.04198e+06	6108870	2.3109e+06	2.04759e+06	2.72714e+06	3890238	2.59353e+06	1.83578e+06	2.33465e+06	1.81791e+06	1.0938e+06
Saccharomycetales	Order	Eukaryota	Fungi	Ascomycota	Saccharomycetes	Saccharomycetales				6.36524e+06	8.06354e+06	4.10637e+06	5.95248e+06	6.00186e+06	6.85471e+06	5.23393e+06	2.748e+06	3407640	3.04238e+06	2.33412e+06	3.94488e+06	7.48076e+06	6.37817e+06	8.06248e+06	6.42313e+06	4.88952e+06	2409937	777875	4.09914e+06	1.00891e+07	1.95056e+06	2.60478e+06	4.76647e+06	2.44118e+06	2.14461e+06	1.94068e+06	3.62886e+06	1221814	1.11158e+06	4.32484e+06	6.10415e+06	2.36593e+06	2499997	2.59215e+06	5.50174e+06	1.96165e+06	2.40028e+06	2.02679e+06	669203
Saccharomycetes	Class	Eukaryota	Fungi	Ascomycota	Saccharomycetes					6.36524e+06	8.06354e+06	4.10637e+06	5.95248e+06	6.00186e+06	6.85471e+06	5.23393e+06	2.748e+06	3407640	3.04238e+06	2.33412e+06	3.94488e+06	7.48076e+06	6.37817e+06	8.06248e+06	6.42313e+06	4.88952e+06	2409937	777875	4.09914e+06	1.00891e+07	1.95056e+06	2.60478e+06	4.76647e+06	2.44118e+06	2.14461e+06	1.94068e+06	3.62886e+06	1221814	1.11158e+06	4.32484e+06	6.10415e+06	2.36593e+06	2499997	2.59215e+06	5.50174e+06	1.96165e+06	2.40028e+06	2.02679e+06	669203
Vibrio vulnificus	Species	Bacteria		Proteobacteria	Gammaproteobacteria	Vibrionales	Vibrionaceae	Vibrio	Vibrio vulnificus	6651200	7108440	3994000	5202390	4982260	10136600	415670	316321	4026830	595140	4861880	2109810	6738540	4823140	6499070	14213810	865780	300073	18674000	1961650	1070930	603035	619457	9756710	2130460	591020	364390	7256646	2600339	330556	752470	2003070	916230	5531540	4061096	1772270	4481416	2375890	414370	123626
Alphaproteobacteria	Class	Bacteria		Proteobacteria	Alphaproteobacteria					4.61744e+06	4.32358e+06	2.23349e+06	7.92039e+06	3.7308e+06	5.19478e+06	2.18433e+06	2.36536e+06	3585668	5.87959e+06	3.37071e+06	5.54008e+06	4.12058e+06	629105	2.74612e+06	3.50299e+06	2.33978e+06	2.94053e+06	2681890	3.82465e+06	3.27636e+06	1.50009e+07	1.17424e+06	2.48102e+06	2.12776e+06	3.22379e+06	1.2907e+06	4.44242e+06	560358	1.84324e+06	4.67311e+06	2.45704e+06	1462127	2.38078e+06	3.43492e+06	3.78908e+06	1.04354e+06	863399	2.62375e+06	646231
Buchnera aphidicola	Species	Bacteria		Proteobacteria	Gammaproteobacteria	Enterobacterales	Erwiniaceae	Buchnera	Buchnera aphidicola	3029560	8502180	1655958	9168481	2295368	1.00372e+07	2.00412e+06	1203989	1.52612e+06	6643377	1.61375e+06	1190921	2202370	2.77941e+06	2004207	5076160	7.40071e+06	7913335	1708490	5647920	4649827	1235430	1701080	2414360	1.26379e+06	2.07004e+06	2449165	1.4745e+06	3.07695e+06	845648	1.45306e+06	5.9969e+06	5627507	1.24365e+06	4.45978e+06	848831	760527	507365	316250	1.91495e+06
Buchnera	Genus	Bacteria		Proteobacteria	Gammaproteobacteria	Enterobacterales	Erwiniaceae	Buchnera		3029560	8502180	1655958	9168481	2295368	1.00372e+07	2.00412e+06	1203989	1.52612e+06	6643377	1.61375e+06	1190921	2202370	2.77941e+06	2004207	5076160	7.40071e+06	7913335	1708490	5647920	4649827	1235430	1701080	2414360	1.26379e+06	2.07004e+06	2449165	1.4745e+06	3.07695e+06	845648	1.45306e+06	5.9969e+06	5627507	1.24365e+06	4.45978e+06	848831	760527	507365	316250	1.91495e+06
Erwiniaceae	Family	Bacteria		Proteobacteria	Gammaproteobacteria	Enterobacterales	Erwiniaceae			3029560	8502180	1655958	9168481	2295368	1.00372e+07	2.00412e+06	1203989	1.52612e+06	6643377	1.61375e+06	1190921	2202370	2.77941e+06	2004207	5076160	7.40071e+06	7913335	1708490	5647920	4649827	1235430	1701080	2414360	1.26379e+06	2.07004e+06	2449165	1.4745e+06	3.07695e+06	845648	1.45306e+06	5.9969e+06	5627507	1.24365e+06	4.45978e+06	848831	760527	507365	316250	1.91495e+06
Archaea	Superkingdom	Archaea								5.29637e+06	7168659	1.04322e+06	7278217	5.25183e+06	4.32911e+06	5.53375e+06	1788302	1.81989e+06	2.15076e+06	1.92851e+06	2.55529e+06	8.25411e+06	4735940	2912457	4.27925e+06	2192603	3088139	1.1143e+06	2038322	5.41037e+06	2.69421e+06	4.55146e+06	3.93001e+06	1.155e+06	1.2901e+06	1.44444e+06	4.06714e+06	1.63651e+06	1.5295e+06	4.57607e+06	3.08946e+06	2180307	2.8017e+06	3.25367e+06	4.42909e+06	623015	1.07736e+06	1.88446e+06	1.14499e+06
Euryarchaeota	Phylum	Archaea		Euryarchaeota						5.17731e+06	6987436	1.00092e+06	6221707	5.05992e+06	4.05797e+06	5436566	1.71046e+06	1.74685e+06	2.08012e+06	1.85447e+06	2.26941e+06	8.01303e+06	4660149	2583447	3.67649e+06	2.10688e+06	2932727	1.09629e+06	1926382	4.90556e+06	2.61246e+06	4.50138e+06	3.8699e+06	1.11528e+06	1.28334e+06	1401942	3.8704e+06	1.60175e+06	1492478	4205054	3.06837e+06	2.17761e+06	2.76653e+06	3.19292e+06	4.39101e+06	590742	1.07736e+06	1.85792e+06	1.09964e+06
Orthornavirae	Kingdom	Viruses	Orthornavirae							5090382	4687729	813418	1.94229e+06	2.71444e+06	4107437	3.29709e+06	3.48082e+06	2307586	5.13814e+06	2410126	2394410	7132680	7.70867e+06	2961614	5746316	3887900	4402703	1150752	835652	5575928	2.26436e+06	4819302	2064061	1.79401e+06	1.12025e+06	2291775	5931460	1606810	2.55702e+06	3284139	1.11994e+06	1476639	1.10523e+06	2402613	2050099	1.48586e+06	1.24649e+06	1.15885e+06	655129
Bacillales	Order	Bacteria		Firmicutes	Bacilli	Bacillales				2.6541e+06	3.86092e+06	1.68582e+06	2994689	2.02002e+06	3.16042e+06	3.52581e+06	2.61024e+06	2.83531e+06	2.49718e+06	1.95065e+06	1735877	2.96081e+06	2.30764e+06	2399810	5.90661e+06	2.72216e+06	3.6372e+06	242015	3036290	4723745	1.48877e+06	2.33336e+06	3.11093e+06	1.13999e+06	1.94845e+06	1.55304e+06	2.3649e+06	1.40593e+06	1.06371e+06	3.34686e+06	2.20547e+06	2.93999e+06	2.04147e+06	3.27089e+06	2558962	1179476	803425	3.19529e+06	1.51357e+06
Lactobacillales	Order	Bacteria		Firmicutes	Bacilli	Lactobacillales				2116691	2866620	115780	1.93771e+06	4663857	1843147	271102	166730	779550	175016	105458	5185824	8.15788e+06	1787648	5.1651e+06	2003320	1.79531e+06	222100	894279	2411475	12855226	803451	3904877	74041	102555	450022	86570.8	2.54835e+06	3.04705e+06	1347976	6.12028e+06	2.37615e+06	2318059	4549408	1.32696e+06	1.00907e+07	611450	65533	33752.6	388972
Methanomicrobia	Class	Archaea		Euryarchaeota	Methanomicrobia					3039282	4273836	285460	4647746	2760340	2183143	4723420	948578	471299	366711	816212	1392150	5813973	3080090	1498515	2248745	930039	946511	20184.9	369322	2693430	1.62305e+06	3674770	3186728	429314	586995	974600	2514060	1109604	984704	2929763	2.02036e+06	1.30742e+06	2.18191e+06	2035240	3.17921e+06	382659	807200	1481814	735290
Methanosarcinales	Order	Archaea		Euryarchaeota	Methanomicrobia	Methanosarcinales				3039282	4273836	285460	4632359	2760340	2168933	4723420	948578	471299	366711	816212	1392150	5813973	3080090	1498515	2248745	928440	946511	20184.9	341900	2693430	1.62305e+06	3674770	3186728	423428	583565	974600	2514060	1109604	984704	2929763	2.02036e+06	1301507	2.16834e+06	2035240	3.17568e+06	382659	807200	1481814	735290
Debaryomycetaceae	Family	Eukaryota	Fungi	Ascomycota	Saccharomycetes	Saccharomycetales	Debaryomycetaceae			4208164	4946613	229518	1318456	3.3999e+06	3.01256e+06	1.97056e+06	995785	1657213	887691	745237	1296040	3.47262e+06	2448567	1202844	4535831	2.23114e+06	1003397	89681	1.57433e+06	7666933	719706	1486388	2672220	1.1551e+06	976446	1.1221e+06	761780	409408	420731	2049052	2745038	628609	1201010	1285730	768392	1145485	449760	913443	142016
Pisuviricota	Phylum	Viruses	Orthornavirae	Pisuviricota						2435357	1855404	148321	499396	1980055	1985104	2.83568e+06	1.93102e+06	1544025	1676187	1454298	621240	5464597	4.57355e+06	2269913	3870713	2357081	2196518	352362	527303	1222292	1281243	3214347	661785	1.12604e+06	878799	1898353	4711392	1365654	1874190	1129274	802631	882245	954192	1829895	864669	760871	1.04229e+06	955589	97025
Pisoniviricetes	Class	Viruses	Orthornavirae	Pisuviricota	Pisoniviricetes					2435357	1855404	148321	499396	1980055	1985104	2.83568e+06	1.93102e+06	1544025	1676187	1454298	621240	5464597	4.57355e+06	2269913	3870713	2357081	2196518	352362	527303	1222292	1281243	3214347	661785	1.12604e+06	878799	1898353	4711392	1365654	1874190	1129274	802631	882245	954192	1829895	864669	760871	1.04229e+06	955589	97025
Rhizobiales	Order	Bacteria		Proteobacteria	Alphaproteobacteria	Rhizobiales				2.85966e+06	3219598	1.40867e+06	3.30934e+06	1.37442e+06	2.64528e+06	1213990	1.42733e+06	1229599	1854927	2.50268e+06	2433271	1.89218e+06	124754	1747510	2.69486e+06	1.52289e+06	2.00788e+06	1802027	1.71849e+06	2.06761e+06	1.99156e+06	531578	1.68472e+06	1.19753e+06	1.95645e+06	669591	1.55685e+06	307520	624043	2.09783e+06	1.10146e+06	857474	1.81281e+06	1.93093e+06	2.08594e+06	459637	443441	1.18722e+06	487441
Streptococcus	Genus	Bacteria		Firmicutes	Bacilli	Lactobacillales	Streptococcaceae	Streptococcus		2022885	2736270	3984.4	1728108	3309525	1230987	246185	84414	493800	33324	16182	2252700	2.18334e+06	1426834	5122363	1917358	1321153	38317	245470	2322333	5060870	746510	3809795	30192	4112.7	42247	33003.8	1450476	3026110	1015508	89897	2226226	2213600	2103542	1.20508e+06	9978250	442508	53296	3350.9	377010
Streptococcaceae	Family	Bacteria		Firmicutes	Bacilli	Lactobacillales	Streptococcaceae			2022885	2736270	3984.4	1728108	3309525	1230987	246185	84414	493800	33324	16182	2252700	2.18334e+06	1426834	5122363	1917358	1321153	38317	245470	2322333	5060870	746510	3809795	30192	4112.7	42247	33003.8	1450476	3026110	1015508	89897	2226226	2213600	2103542	1.20508e+06	9978250	442508	53296	3350.9	377010
Debaryomyces	Genus	Eukaryota	Fungi	Ascomycota	Saccharomycetes	Saccharomycetales	Debaryomycetaceae	Debaryomyces		3898193	4670784	209696	957570	3322581	2610500	1916173	972120	854933	489157	612897	860110	3398330	2308279	985040	4352300	2.05016e+06	684793	32704	1.54611e+06	7411800	633013	1273948	2368532	1074310	552240	963560	689050	342392	360360	1856970	1188140	247074	467680	1175770	530800	1108970	375580	449903	134340
Saccharomycetaceae	Family	Eukaryota	Fungi	Ascomycota	Saccharomycetes	Saccharomycetales	Saccharomycetaceae			1.51957e+06	1.7804e+06	588048	3.80268e+06	1188014	2.37675e+06	2.35957e+06	1.19863e+06	1503704	2.07676e+06	914602	2.64022e+06	3.64714e+06	2.89001e+06	2.00146e+06	1.58788e+06	1558443	1217300	602687	2.30398e+06	1.61345e+06	940391	917780	1.69791e+06	633895	745669	753502	1.7038e+06	712847	552024	1.84194e+06	1.27401e+06	1.1692e+06	1182102	1.15839e+06	877839	499834	295916	453930	388502
Enterobacteriaceae	Family	Bacteria		Proteobacteria	Gammaproteobacteria	Enterobacterales	Enterobacteriaceae			1619784	3.87137e+06	2541880	1451974	631749	805505	512698	1474384	768570	2041130	1.22302e+06	1668669	736312	1791305	3685248	2.06312e+06	1767996	1.61509e+06	1977991	1.75807e+06	1922586	2672782	1.00765e+06	1381373	375771	715959	312517	1063446	406914	1393042	3.52604e+06	627618	1679639	1103776	864291	133301	1.07758e+06	1.05968e+06	512219	799385
Bacillaceae	Family	Bacteria		Firmicutes	Bacilli	Bacillales	Bacillaceae			157167	2.35928e+06	45366	1891032	1.37122e+06	1.99461e+06	1536241	1198462	1595883	1.4423e+06	1.05935e+06	884058	1.89795e+06	1.6057e+06	1205619	2523307	1469040	1822813	7061.4	1881459	1.7609e+06	743632	1151124	1483089	419901	1238108	699210	1.4091e+06	739218	93455	1.79422e+06	1255498	2158321	966104	2042019	1768433	517414	529776	2680540	788871
Methanosarcinaceae	Family	Archaea		Euryarchaeota	Methanomicrobia	Methanosarcinales	Methanosarcinaceae			3019210	4250656	285460	4617969	1217740	2152193	3828600	938410	461762	366711	805095	385650	5784610	1693590	785735	2238176	920900	946511	18276.8	341900	2547770	503250	1504970	1920828	394939	449105	453010	1273560	210534	326284	1220663	2.02036e+06	63207	369944	455340	282480	380236	131910	134414	303930
Duplornaviricota	Phylum	Viruses	Orthornavirae	Duplornaviricota						2612605	2803600	665097	1442898	734383	2093120	461409	1549795	737090	3.46196e+06	934940	1547350	1668083	3135120	681240	1847115	1484548	2193960	798390	308349	4333022	959177	1584714	1389180	645840	224967	373072	1209560	241156	682829	2124400	282130	394620	103277	539618	1089260	724984	174169	203260	542855
Reovirales	Order	Viruses	Orthornavirae	Duplornaviricota	Resentoviricetes	Reovirales				2612605	2803600	665097	1442898	734383	2093120	461409	1549795	737090	3.46196e+06	934940	1547350	1668083	3135120	681240	1847115	1484548	2193960	798390	308349	4333022	959177	1584714	1389180	645840	224967	373072	1209560	241156	682829	2124400	282130	394620	103277	539618	1089260	724984	174169	203260	542855
Reoviridae	Family	Viruses	Orthornavirae	Duplornaviricota	Resentoviricetes	Reovirales	Reoviridae			2612605	2803600	665097	1442898	734383	2093120	461409	1549795	737090	3.46196e+06	934940	1547350	1668083	3135120	681240	1847115	1484548	2193960	798390	308349	4333022	959177	1584714	1389180	645840	224967	373072	1209560	241156	682829	2124400	282130	394620	103277	539618	1089260	724984	174169	203260	542855
Resentoviricetes	Class	Viruses	Orthornavirae	Duplornaviricota	Resentoviricetes					2612605	2803600	665097	1442898	734383	2093120	461409	1549795	737090	3.46196e+06	934940	1547350	1668083	3135120	681240	1847115	1484548	2193960	798390	308349	4333022	959177	1584714	1389180	645840	224967	373072	1209560	241156	682829	2124400	282130	394620	103277	539618	1089260	724984	174169	203260	542855
Rotavirus	Genus	Viruses	Orthornavirae	Duplornaviricota	Resentoviricetes	Reovirales	Reoviridae	Rotavirus		2612605	2803600	664196	1317848	726165	2093120	461409	1549795	737090	3456120	934940	1547350	1668083	3135120	639540	1847115	1484548	2193960	677660	308349	4333022	951624	1584714	1389180	645840	218950	373072	1209560	241156	682829	2124400	282130	394620	103277	539618	1089260	724984	174169	203260	542855
Staphylococcaceae	Family	Bacteria		Firmicutes	Bacilli	Bacillales	Staphylococcaceae			2.47673e+06	1.48676e+06	1.64045e+06	1.09894e+06	648796	1.13277e+06	1.91592e+06	1.39747e+06	1.13298e+06	1.04108e+06	891307	734119	960128	641566	1194191	3.3713e+06	1246994	1.73982e+06	79243.8	1154831	2.96284e+06	705330	1177661	1.55238e+06	646765	616313	799652	861019	640067	970258	1431160	949975	781668	1.07536e+06	1.22887e+06	774220	656526	248578	494004	704545
Staphylococcus	Genus	Bacteria		Firmicutes	Bacilli	Bacillales	Staphylococcaceae	Staphylococcus		2.47673e+06	1.48676e+06	1.64045e+06	1.09894e+06	620580	1.11517e+06	1.91041e+06	1.38276e+06	1.13025e+06	1.03109e+06	889183	734119	960128	641566	1147980	3.3713e+06	1246994	1.73746e+06	71614.9	1045821	2.96284e+06	693847	1162936	1.55238e+06	641399	605609	799652	861019	619874	970258	1431160	892390	705279	995273	1.14286e+06	774220	651612	242012	442306	702814
Eurotiomycetes	Class	Eukaryota	Fungi	Ascomycota	Eurotiomycetes					836212	1.34617e+06	126611	824337	1.01507e+06	2283746	342989	1.65833e+06	1.65752e+06	557149	1.62389e+06	1.40781e+06	1.57151e+06	557445	1541095	749288	1.03938e+06	1.27786e+06	143557	1.28756e+06	1.37031e+06	563827	1.21037e+06	748001	832477	1.85634e+06	241411	1341300	741841	1142171	791653	731091	1.14262e+06	1.38896e+06	1.09412e+06	1516476	995340	1.21584e+06	926923	555922
Saccharomyces	Genus	Eukaryota	Fungi	Ascomycota	Saccharomycetes	Saccharomycetales	Saccharomycetaceae	Saccharomyces		1.08794e+06	1434355	364951	2.96492e+06	417325	2.30081e+06	2.11092e+06	787140	1.01958e+06	1706736	720875	1684885	2.4628e+06	1.91006e+06	1281578	1.32141e+06	646228	993616	417721	2.00489e+06	1005996	561198	701805	1.4544e+06	416190	712977	578820	1145750	690508	474780	1.03259e+06	690152	864479	921415	865612	739217	364012	184349	341866	349655
Eurotiales	Order	Eukaryota	Fungi	Ascomycota	Eurotiomycetes	Eurotiales				836212	1.34617e+06	126611	809000	1.01507e+06	1890079	336342	1.58101e+06	1.51607e+06	524406	1.53739e+06	1.31622e+06	1.56347e+06	418125	1520482	749288	1.02888e+06	1.26573e+06	127188	1.26005e+06	635580	480712	1.11951e+06	748001	733571	1.62234e+06	177263	1221499	707263	1131637	491110	731091	1.14262e+06	1.36877e+06	1.06622e+06	1516476	890331	1.18323e+06	926923	518295
Actinobacteria	Class	Bacteria		Actinobacteria	Actinobacteria					1569810	2943810	464710	434818	2027280	1880015	869676	834394	989991	52019	298728	1230943	1.17337e+06	2804086	1657228	825619	1302990	411307	0	685616	2.45813e+06	162074	601438	2074773	549040	11523	749805	1776840	528703	449254	1016423	1244826	501247	964075	1608032	607372	360217	147731	531485	215090
Actinobacteria	Phylum	Bacteria		Actinobacteria						1569810	2943810	464710	434818	2027280	1880015	869676	834394	989991	52019	298728	1230943	1.17337e+06	2804086	1657228	825619	1302990	411307	0	685616	2.45813e+06	162074	601438	2074773	549040	11523	749805	1776840	528703	449254	1016423	1244826	501247	964075	1608032	607372	360217	147731	531485	215090
Deltaproteobacteria	Class	Bacteria		Proteobacteria	Deltaproteobacteria					1.55684e+06	1395756	3303.3	592503	2689450	429170	643230	240960	553820	1.12806e+06	684834	2314651	1123334	238616	3245400	1875805	783976	2.06209e+06	12847	537930	3325327	31251.6	699247	346217	376420	320386	447907	1.19471e+06	317023	405084	1885048	983550	1.21904e+06	1544986	791275	1.56324e+06	282082	174612	806589	84913.9
Picornavirales	Order	Viruses	Orthornavirae	Pisuviricota	Pisoniviricetes	Picornavirales				232212	352034	97117	138202	261418	870710	2809520	812537	969070	372310	734428	119910	3877382	3805540	1086413	264560	1271410	1050536	44102	23617	27653	724003	2326270	445465	640176	384917	1094132	3578236	1342510	1439620	383150	253950	817045	443782	1818250	608860	608121	841851	680483	56085
Clostridia	Class	Bacteria		Firmicutes	Clostridia					1.34438e+06	1.5711e+06	236047	1.44197e+06	925017	844767	764300	795701	639629	1.52244e+06	518601	1348580	1521202	1037413	5.18249e+06	1.51403e+06	868098	780868	93878.6	666871	1.77245e+06	420368	440697	581387	350366	429969	740260	1.15721e+06	265051	306425	888874	559951	511766	608608	1106116	507691	602300	412064	453238	333934
Staphylococcus aureus	Species	Bacteria		Firmicutes	Bacilli	Bacillales	Staphylococcaceae	Staphylococcus	Staphylococcus aureus	2.36214e+06	736722	1.57023e+06	1.06765e+06	316495	953817	1777004	1.34186e+06	1.00374e+06	997857	885888	408049	609816	252246	434690	2.83868e+06	981639	1.02114e+06	19415.9	780517	2701963	534782	953130	1.22868e+06	616681	537547	758520	671021	579743	691003	993225	843287	548795	693403	942953	544780	640090	102080	402712	665121
Bradyrhizobiaceae	Family	Bacteria		Proteobacteria	Alphaproteobacteria	Rhizobiales	Bradyrhizobiaceae			940574	994256	1.31869e+06	2846988	305186	1.8608e+06	832960	1182698	990437	1460836	2.00167e+06	1234151	926998	0	954106	884113	951734	940668	1284100	881670	490601	210833	217228	859557	850669	1692211	277221	919530	44841.2	143467	1147000	394462	35050.6	1.04782e+06	1.50506e+06	1207900	278723	217843	789040	241974
Rickettsiales	Order	Bacteria		Proteobacteria	Alphaproteobacteria	Rickettsiales				797973	697485	751295	3.14519e+06	372066	1655507	558070	537789	1996553	2979248	589044	2673749	933491	355827	798275	102274	714831	888676	720100	1411981	451587	234251	405758	485102	191265	875330	224913	197225	138803	290134	2.13839e+06	903129	548209	496480	1.38023e+06	1674581	358108	232006	1238749	113378
Rickettsia	Genus	Bacteria		Proteobacteria	Alphaproteobacteria	Rickettsiales	Rickettsiaceae	Rickettsia		768086	664134	741690	3.04208e+06	364957	1655507	549457	535141	1996553	2803498	589044	2584409	933491	337917	756846	80645.7	704713	835458	720100	1370991	382787	222528	396327	485102	182295	841984	224913	190308	135367	276853	2.11248e+06	886717	509087	493279	1.37026e+06	1654648	358108	232006	1217610	104300
Rickettsiaceae	Family	Bacteria		Proteobacteria	Alphaproteobacteria	Rickettsiales	Rickettsiaceae			768086	664134	741690	3.04208e+06	364957	1655507	549457	535141	1996553	2803498	589044	2584409	933491	337917	756846	80645.7	704713	835458	720100	1370991	382787	222528	396327	485102	182295	841984	224913	190308	135367	276853	2.11248e+06	886717	509087	493279	1.37026e+06	1654648	358108	232006	1217610	104300
Bradyrhizobium	Genus	Bacteria		Proteobacteria	Alphaproteobacteria	Rhizobiales	Bradyrhizobiaceae	Bradyrhizobium		868348	981270	1.30904e+06	2722400	292330	1.83189e+06	816213	1182698	974525	1.45446e+06	1994500	1234151	918046	0	870981	712333	851107	933523	1284100	881670	271927	210833	217228	832027	850669	1524181	259122	919530	8142.2	143467	1147000	394462	32840	1.04782e+06	1497200	1207900	265038	217843	789040	232147
Methanosarcina	Genus	Archaea		Euryarchaeota	Methanomicrobia	Methanosarcinales	Methanosarcinaceae	Methanosarcina		3019210	3248656	285460	941769	1217740	1168863	1675700	938410	461762	123111	805095	385650	1933310	1173000	785735	2238176	776070	891030	18276.8	341900	2547770	503250	605640	725828	359692	449105	453010	1273560	210534	326284	1220663	164664	63207	369944	455340	282480	374349	131910	134414	192160
Schizosaccharomycetales	Order	Eukaryota	Fungi	Ascomycota	Schizosaccharomycetes	Schizosaccharomycetales				1406303	926630	169717	278142	300063	1.8075e+06	494666	436613	450514	40377	1.93522e+06	1113712	1.36103e+06	309136	426105	997012	381972	229997	190990	1.07808e+06	1.05071e+06	7041279	652035	358993	277588	480758	499446	1621606	134026	747688	1035394	443502	585020	610720	566319	462198	242495	201063	685920	191450
Schizosaccharomyces	Genus	Eukaryota	Fungi	Ascomycota	Schizosaccharomycetes	Schizosaccharomycetales	Schizosaccharomycetaceae	Schizosaccharomyces		1406303	926630	169717	278142	300063	1.8075e+06	494666	436613	450514	40377	1.93522e+06	1113712	1.36103e+06	309136	426105	997012	381972	229997	190990	1.07808e+06	1.05071e+06	7041279	652035	358993	277588	480758	499446	1621606	134026	747688	1035394	443502	585020	610720	566319	462198	242495	201063	685920	191450
Schizosaccharomycetaceae	Family	Eukaryota	Fungi	Ascomycota	Schizosaccharomycetes	Schizosaccharomycetales	Schizosaccharomycetaceae			1406303	926630	169717	278142	300063	1.8075e+06	494666	436613	450514	40377	1.93522e+06	1113712	1.36103e+06	309136	426105	997012	381972	229997	190990	1.07808e+06	1.05071e+06	7041279	652035	358993	277588	480758	499446	1621606	134026	747688	1035394	443502	585020	610720	566319	462198	242495	201063	685920	191450
Schizosaccharomycetes	Class	Eukaryota	Fungi	Ascomycota	Schizosaccharomycetes					1406303	926630	169717	278142	300063	1.8075e+06	494666	436613	450514	40377	1.93522e+06	1113712	1.36103e+06	309136	426105	997012	381972	229997	190990	1.07808e+06	1.05071e+06	7041279	652035	358993	277588	480758	499446	1621606	134026	747688	1035394	443502	585020	610720	566319	462198	242495	201063	685920	191450
Clostridiales	Order	Bacteria		Firmicutes	Clostridia	Clostridiales				1.30901e+06	1.5711e+06	104557	1.44197e+06	925017	788771	764300	795701	583708	1.52244e+06	518601	857970	1463916	1037413	3.10239e+06	1.37564e+06	868098	776378	15385.6	649360	1.69148e+06	322050	440697	561698	323793	251379	621100	1.15721e+06	265051	301073	870093	553410	497269	494388	1.10239e+06	364671	602300	412064	284518	333934
Aspergillaceae	Family	Eukaryota	Fungi	Ascomycota	Eurotiomycetes	Eurotiales	Aspergillaceae			772762	1.23289e+06	126611	809000	1008670	1853377	276699	1.476e+06	1.12954e+06	524406	1.21151e+06	864383	1.40847e+06	418125	734402	697456	968164	1.25448e+06	8948	566520	548363	414694	892697	558451	695504	1613659	156107	1.2189e+06	655530	1111537	432207	504221	629009	989472	772527	733056	874092	399236	919059	449454
Mollicutes	Class	Bacteria		Tenericutes	Mollicutes					2071197	1.58873e+06	153915	249611	1.30748e+06	1323969	844128	579043	973336	806294	1.13603e+06	1536222	157590	967688	435107	1074988	959501	104093	1.03563e+06	1005458	1.22826e+06	454541	475911	44690	105165	134106	3036.1	1051259	269130	351239	201847	721915	1.45896e+06	1.99837e+06	1.22675e+06	2.24124e+06	289649	484384	592874	137760
Tenericutes	Phylum	Bacteria		Tenericutes						2071197	1.58873e+06	153915	249611	1.30748e+06	1323969	844128	579043	973336	806294	1.13603e+06	1536222	157590	967688	435107	1074988	959501	104093	1.03563e+06	1005458	1.22826e+06	454541	475911	44690	105165	134106	3036.1	1051259	269130	351239	201847	721915	1.45896e+06	1.99837e+06	1.22675e+06	2.24124e+06	289649	484384	592874	137760
Pasteurellaceae	Family	Bacteria		Proteobacteria	Gammaproteobacteria	Pasteurellales	Pasteurellaceae			197698	140452	418116	385090	52218	1640014	103981	478597	1.37904e+06	1479454	1.34391e+06	3417172	386559	114335	1181980	659690	109039	803578	0	6679992	182346	290423	823780	88202.6	591545	31170.9	330487	511441	416882	91071	248940	171952	937894	1934331	2847417	87628.7	187264	77851	687370	197170
Pasteurellales	Order	Bacteria		Proteobacteria	Gammaproteobacteria	Pasteurellales				197698	140452	418116	385090	52218	1640014	103981	478597	1.37904e+06	1479454	1.34391e+06	3417172	386559	114335	1181980	659690	109039	803578	0	6679992	182346	290423	823780	88202.6	591545	31170.9	330487	511441	416882	91071	248940	171952	937894	1934331	2847417	87628.7	187264	77851	687370	197170
Lactobacillaceae	Family	Bacteria		Firmicutes	Bacilli	Lactobacillales	Lactobacillaceae			48386	59492	85420.7	185202	1335950	457570	24917.4	55140	242518	9832	25490.4	2803104	5916100	291932	8313.2	45581	426163	132388	627480	0	7735557	52315	17589	28054	20395	407775	15174	1.0645e+06	20942.6	332468	6.03038e+06	92684.3	13131	2445866	44894.5	6521.9	159189	0	20286.7	9687.1
Aspergillus	Genus	Eukaryota	Fungi	Ascomycota	Eurotiomycetes	Eurotiales	Aspergillaceae	Aspergillus		772762	1.19707e+06	126611	809000	1008670	1853377	252954	1.43941e+06	1.12954e+06	524406	1.21151e+06	864383	1.40847e+06	418125	734402	697456	968164	1250782	8948	566520	548363	278250	874354	536275	657943	1592834	114187	1.19654e+06	632524	1071921	432207	504221	614780	989472	772527	733056	815058	355419	901989	386266
Chlorobiaceae	Family	Bacteria		Chlorobi	Chlorobia	Chlorobiales	Chlorobiaceae			2.63572e+06	1.67191e+06	286495	961167	1729080	445654	647035	981452	515643	441533	763073	490150	830497	1992287	319276	3111007	690575	277997	22027	931868	391101	534660	728031	919870	620127	302002	533853	1024850	360958	746481	1757747	126188	83946.8	273555	919262	523482	577887	26792.2	241207	414474
Chlorobiales	Order	Bacteria		Chlorobi	Chlorobia	Chlorobiales				2.63572e+06	1.67191e+06	286495	961167	1729080	445654	647035	981452	515643	441533	763073	490150	830497	1992287	319276	3111007	690575	277997	22027	931868	391101	534660	728031	919870	620127	302002	533853	1024850	360958	746481	1757747	126188	83946.8	273555	919262	523482	577887	26792.2	241207	414474
Chlorobia	Class	Bacteria		Chlorobi	Chlorobia					2.63572e+06	1.67191e+06	286495	961167	1729080	445654	647035	981452	515643	441533	763073	490150	830497	1992287	319276	3111007	690575	277997	22027	931868	391101	534660	728031	919870	620127	302002	533853	1024850	360958	746481	1757747	126188	83946.8	273555	919262	523482	577887	26792.2	241207	414474
Chlorobi	Phylum	Bacteria		Chlorobi						2.63572e+06	1.67191e+06	286495	961167	1729080	445654	647035	981452	515643	441533	763073	490150	830497	1992287	319276	3111007	690575	277997	22027	931868	391101	534660	728031	919870	620127	302002	533853	1024850	360958	746481	1757747	126188	83946.8	273555	919262	523482	577887	26792.2	241207	414474
Rhodobacterales	Order	Bacteria		Proteobacteria	Alphaproteobacteria	Rhodobacterales				959800	361010	0	1.32112e+06	1899084	738094	405309	395123	213508	922019	278981	284838	1213500	41164	200338	592980	34240	29030.7	84054	694180	524306	12728420	184254	203980	569040	202261	338495	2479380	114035	301719	331430	417361	56444	59933	55853	23954	130857	164695	163570	26183
Schizosaccharomyces pombe	Species	Eukaryota	Fungi	Ascomycota	Schizosaccharomycetes	Schizosaccharomycetales	Schizosaccharomycetaceae	Schizosaccharomyces	Schizosaccharomyces pombe	1313054	764997	168075	262390	271867	1.72654e+06	421319	368246	373134	40377	1.88151e+06	949254	1288260	309136	240018	904510	330536	187285	190990	983620	971471	6909618	570302	202883	175151	406530	353300	1545792	46403.9	631777	938061	372090	554057	571743	551527	265918	225331	124211	551373	108833
Pseudomonadales	Order	Bacteria		Proteobacteria	Gammaproteobacteria	Pseudomonadales				788388	760472	249612	1.81884e+06	240401	1.01995e+06	553300	518268	544073	418324	765339	854766	515825	542964	614396	2.24832e+06	1.93506e+06	533965	686160	461414	1.27449e+06	278250	883050	1.83908e+06	497797	482058	102432	814108	98921.2	389222	1484268	395230	707216	573903	365906	800393	185733	482725	307885	313297
Chromatiales	Order	Bacteria		Proteobacteria	Gammaproteobacteria	Chromatiales				282779	4503330	1799332	2588827	247187	405279	253742	266094	659550	391690	495213	653797	279976	72126	1.69597e+06	275790	1661549	521610	2281620	16266	295872	55780	119210	5331.5	199250	40421.6	29944	402664	43046.5	95968.7	2.1797e+06	672216	292782	755081	660372	42793	185605	19376	100630	325122
Campylobacterales	Order	Bacteria		Proteobacteria	Epsilonproteobacteria	Campylobacterales				1574834	1700000	626370	1146071	884910	1393157	347006	262047	238008	330218	658493	218680	150320	420755	1584700	3388431	389869	499400	966360	318642	2472611	583690	650710	371519	338444	177679	88139.8	568266	177717	222372	459426	358350	191194	269130	216412	320861	134307	170542	145445	90257.8
Epsilonproteobacteria	Class	Bacteria		Proteobacteria	Epsilonproteobacteria					1574834	1700000	626370	1146071	884910	1393157	347006	262047	238008	330218	658493	218680	150320	420755	1584700	3388431	389869	499400	966360	318642	2472611	583690	650710	371519	338444	177679	88139.8	568266	177717	222372	459426	358350	191194	269130	216412	320861	134307	170542	145445	90257.8
Clostridium	Genus	Bacteria		Firmicutes	Clostridia	Clostridiales	Clostridiaceae	Clostridium		990971	1.26775e+06	71244	890501	675179	670839	679594	719758	370422	1.06185e+06	401657	429833	1104353	1006180	2856713	1.1321e+06	795416	498049	15385.6	472313	1.42792e+06	122044	396203	446425	228237	194200	557855	1.07064e+06	124716	267247	838782	418566	343706	405546	1.02373e+06	93054.4	394989	279832	68482.9	153265
Clostridiaceae	Family	Bacteria		Firmicutes	Clostridia	Clostridiales	Clostridiaceae			990971	1.26775e+06	71244	890501	675179	670839	679594	719758	370422	1.06185e+06	401657	429833	1104353	1006180	2856713	1.1321e+06	795416	498049	15385.6	472313	1.42792e+06	122044	396203	446425	228237	194200	557855	1.07064e+06	124716	267247	838782	418566	343706	405546	1.02373e+06	93054.4	394989	279832	68482.9	153265
Chlorobium	Genus	Bacteria		Chlorobi	Chlorobia	Chlorobiales	Chlorobiaceae	Chlorobium		2.09155e+06	1.25169e+06	0	678509	1494990	118925	531870	964864	413910	315363	693710	453633	685330	1626110	92344.3	2591222	501760	148090	0	913459	234670	510070	676341	757592	525975	262495	395392	669600	295129	672929	1375880	44040	73256.1	120113	738426	432370	475164	9909.2	172737	374770
Helicobacteraceae	Family	Bacteria		Proteobacteria	Epsilonproteobacteria	Campylobacterales	Helicobacteraceae			1550600	1689400	626370	1146071	884910	1055947	347006	262047	62058.3	330218	465083	0	52503.3	407027	1159470	3359600	362713	327340	966360	212395	2384200	583690	621209	371519	330481	127925	7880.8	528715	163249	209178	238636	188346	119650	167670	216412	275600	128312	166931	120410	87289.3
Nucleocytoviricota	Phylum	Viruses	Bamfordvirae	Nucleocytoviricota						1073327	1623560	185115	881339	831750	254734	881505	427838	339994	300792	381739	952791	1003867	698123	701709	916008	965830	774432	92952	475003	1.38846e+06	366849	284047	966161	271928	75376.9	289768	600404	258760	320117	593609	216004	288162	456192	117147	155371	211501	171188	218580	316901
Imitervirales	Order	Viruses	Bamfordvirae	Nucleocytoviricota	Megaviricetes	Imitervirales				1073327	1623560	185115	881339	831750	254734	881505	427838	339994	300792	381739	952791	1003867	698123	701709	916008	965830	774432	92952	475003	1.38846e+06	366849	284047	966161	271928	75376.9	289768	600404	258760	320117	593609	216004	288162	456192	117147	155371	211501	171188	218580	316901
Bamfordvirae	Kingdom	Viruses	Bamfordvirae							1073327	1623560	185115	881339	831750	254734	881505	427838	339994	300792	381739	952791	1003867	698123	701709	916008	965830	774432	92952	475003	1.38846e+06	366849	284047	966161	271928	75376.9	289768	600404	258760	320117	593609	216004	288162	456192	117147	155371	211501	171188	218580	316901
Mimiviridae	Family	Viruses	Bamfordvirae	Nucleocytoviricota	Megaviricetes	Imitervirales	Mimiviridae			1073327	1623560	185115	881339	831750	254734	881505	427838	339994	300792	381739	952791	1003867	698123	701709	916008	965830	774432	92952	475003	1.38846e+06	366849	284047	966161	271928	75376.9	289768	600404	258760	320117	593609	216004	288162	456192	117147	155371	211501	171188	218580	316901
Megaviricetes	Class	Viruses	Bamfordvirae	Nucleocytoviricota	Megaviricetes					1073327	1623560	185115	881339	831750	254734	881505	427838	339994	300792	381739	952791	1003867	698123	701709	916008	965830	774432	92952	475003	1.38846e+06	366849	284047	966161	271928	75376.9	289768	600404	258760	320117	593609	216004	288162	456192	117147	155371	211501	171188	218580	316901
Moraxellaceae	Family	Bacteria		Proteobacteria	Gammaproteobacteria	Pseudomonadales	Moraxellaceae			569460	537230	248940	1709200	124304	799850	370280	359560	337460	356990	587699	592120	247474	486907	220060	1924840	1789700	343620	686160	190911	1040350	91179	642360	1517560	307130	382790	7269.1	760360	15151.4	317810	1154320	191997	488885	333850	154831	595300	111131	309040	119638	207218
Betaproteobacteria	Class	Bacteria		Proteobacteria	Betaproteobacteria					780316	715009	11330.9	538544	238799	283031	230338	284917	281865	220800	1.00592e+06	87411	600712	677503	1.10827e+06	1.31217e+06	575913	447547	138084	619452	1.01886e+06	70236.7	30416.4	373053	94784.6	188300	75112.9	419625	71615.3	166658	131896	570594	659210	743148	507103	771353	170423	144232	106002	50314
Beijerinckiaceae	Family	Bacteria		Proteobacteria	Alphaproteobacteria	Rhizobiales	Beijerinckiaceae			1585190	1752320	89976	169660	785759	502122	165771	86558.8	86607	265390	134593	534119	721310	71159	293644	1422230	229286	871493	386502	193260	971040	136279	127300	624399	101943	102176	266768	394740	126210	334560	698519	238549	454510	262225	121809	158322	21827	40198	155697	73671
Methanobacteria	Class	Archaea		Euryarchaeota	Methanobacteria					641171	706400	276780	627330	665860	755110	305866	317670	619690	616399	557713	79462.8	910040	599750	415750	173602	440860	577760	856198	52976	704440	471750	214688	395280	195451	305747	173316	316280	50490	37977	432320	202030	356659	41846.7	535227	642172	120077	52269.1	138000	75583
Methanobacteriales	Order	Archaea		Euryarchaeota	Methanobacteria	Methanobacteriales				641171	706400	276780	627330	665860	755110	305866	317670	619690	616399	557713	79462.8	910040	599750	415750	173602	440860	577760	856198	52976	704440	471750	214688	395280	195451	305747	173316	316280	50490	37977	432320	202030	356659	41846.7	535227	642172	120077	52269.1	138000	75583
Methanobacteriaceae	Family	Archaea		Euryarchaeota	Methanobacteria	Methanobacteriales	Methanobacteriaceae			641171	706400	276780	627330	665860	755110	305866	317670	619690	616399	557713	79462.8	910040	599750	415750	173602	440860	577760	856198	52976	704440	471750	214688	395280	195451	305747	173316	316280	50490	37977	432320	202030	356659	41846.7	535227	642172	120077	52269.1	138000	75583
Clostridium perfringens	Species	Bacteria		Firmicutes	Clostridia	Clostridiales	Clostridiaceae	Clostridium	Clostridium perfringens	618100	633680	55779	228307	128200	508441	213970	441201	290305	362824	314996	350298	337733	593710	1686575	557919	484448	225253	6657.3	367117	915470	71846	229045	326165	168207	164854	526081	514050	102460	184490	429318	378271	273231	271195	923026	11251.4	255869	277039	18205.2	102635
Candida	Genus	Eukaryota	Fungi	Ascomycota	Saccharomycetes	Saccharomycetales	Debaryomycetaceae	Candida		309971	275829	19822	360886	77320.2	402056	54383.2	23665	802280	398534	132340	435930	74291.7	140288	217804	183531	180981	318604	56977	28217	255133	86693	212440	303688	80791.4	424206	158542	72730.4	67016	60371	192082	1556898	381535	733330	109960	237592	36515	74179.7	463540	7675.95
Nitrosomonadales	Order	Bacteria		Proteobacteria	Betaproteobacteria	Nitrosomonadales				441823	361160	2961.7	293976	0	230405	138391	82684	165570	160551	256883	52863	593681	559532	427040	709341	345271	413730	123955	424780	674848	13744	0	259280	10879	13043	8360.9	399490	12831.3	137710	20581.6	305980	438920	532182	349436	270076	66635	69875.7	79536	11446
Bacillus	Genus	Bacteria		Firmicutes	Bacilli	Bacillales	Bacillaceae	Bacillus		7619.2	573184	12098	712432	116183	870883	390401	132202	267243	72225.5	56876.2	0	391263	241687	23919	682007	324508	253703	7061.4	166549	359512	24378.5	266654	405749	377430	309788	41580	384439	161308	13414	505168	87638	36621	28463	264759	47503	134459	121838	48310	327421
Cyanobacteria	Phylum	Bacteria		Cyanobacteria						1030400	825815	46155	299900	74517	138161	55941	58841	40012	936588	34940.8	61386	78530	116960	462629	905941	493760	513530	0	84760	698368	257510	62435	422730	38848	21524	222560	66115	1011.3	271139	247092	30062.2	30133	69103.8	29716.7	64505	23171.1	168670	150266	10771
Alteromonadales	Order	Bacteria		Proteobacteria	Gammaproteobacteria	Alteromonadales				176669	1230240	16707	1085.9	28852	15983.5	50018	17226.6	29102.1	1080200	0	329530	187109	401900	122983	541969	877650	376660	58292	161422	1071117	63434	137530	82591.8	47098.7	3511.5	22129.5	402509	38419.7	242384	254217	19366.6	128243	468697	140436	105152	23245.5	40874.3	60548	18879
Eremothecium gossypii	Species	Eukaryota	Fungi	Ascomycota	Saccharomycetes	Saccharomycetales	Saccharomycetaceae	Eremothecium	Eremothecium gossypii	256030	213714	8419.6	473752	762700	37492	182240	208930	301350	0	45719	491513	855677	351260	357890	78771	132760	184249	0	132325	365657	276781	124758	67241	148340	5881.3	94616	532111	22338.6	49760	503229	322890	114546	34866	96858	31559.1	58251	87167	102413	37470
Eremothecium	Genus	Eukaryota	Fungi	Ascomycota	Saccharomycetes	Saccharomycetales	Saccharomycetaceae	Eremothecium		256030	213714	8419.6	473752	762700	37492	182240	208930	301350	0	45719	491513	855677	351260	357890	78771	132760	184249	0	132325	365657	276781	124758	67241	148340	5881.3	94616	532111	22338.6	49760	503229	322890	114546	34866	96858	31559.1	58251	87167	102413	37470
Pseudomonadaceae	Family	Bacteria		Proteobacteria	Gammaproteobacteria	Pseudomonadales	Pseudomonadaceae			218928	223242	671.92	109636	116097	220104	183020	158708	206613	61334	177640	262646	268351	56056.9	394336	323475	145358	190345	0	270503	234144	187071	240690	321524	190667	99267.8	95163	53747.7	83769.8	71412.1	329948	203233	218331	240053	211075	205093	74601.6	173685	188247	106079
Burkholderiales	Order	Bacteria		Proteobacteria	Betaproteobacteria	Burkholderiales				338492	353849	8369.2	244568	238799	52626.4	91947	202233	116295	60248.5	749035	0	7031	117971	676351	602833	230642	33817.2	14129	194672	344008	56492.7	30416.4	113773	83905.6	175258	66752	20134.7	58784	28948	111314	264614	220290	210966	157667	501277	103788	74356.7	26466.3	38868
Bacteroidetes	Phylum	Bacteria		Bacteroidetes						104829	1.86005e+06	123610	62184.1	2799	500941	22516.7	25085.5	26475.2	123587	36670.8	411175	118637	31859.1	117763	187537	25113	630388	29994	0	158597	0	9961.4	0	0	975.37	3829	89405	331459	34054	488983	109459	402917	561651	12384	118800	73307	23423.5	4697.6	897.08
Thermococci	Class	Archaea		Euryarchaeota	Thermococci					222897	205483	201590	362272	94503	419390	118155	109136	230277	515357	283420	192398	217251	17402.8	190460	140512	165791	176521	129406	882580	188889	76626	112710	113550	142330	114170	58080.4	171620	83759	33790	186073	10259	57751	16120	99270.8	170429	28602	54995	42368	99669
Thermococcales	Order	Archaea		Euryarchaeota	Thermococci	Thermococcales				222897	205483	201590	362272	94503	419390	118155	109136	230277	515357	283420	192398	217251	17402.8	190460	140512	165791	176521	129406	882580	188889	76626	112710	113550	142330	114170	58080.4	171620	83759	33790	186073	10259	57751	16120	99270.8	170429	28602	54995	42368	99669
Thermococcaceae	Family	Archaea		Euryarchaeota	Thermococci	Thermococcales	Thermococcaceae			222897	205483	201590	362272	94503	419390	118155	109136	230277	515357	283420	192398	217251	17402.8	190460	140512	165791	176521	129406	882580	188889	76626	112710	113550	142330	114170	58080.4	171620	83759	33790	186073	10259	57751	16120	99270.8	170429	28602	54995	42368	99669
Bacteroidales	Order	Bacteria		Bacteroidetes	Bacteroidia	Bacteroidales				101040	1856200	123610	62184.1	0	474437	2409.1	3966.8	19246	123587	28176	379190	118637	6701.1	93914	179923	0	630388	29994	0	142110	0	0	0	0	975.37	0	0	325158	0	479510	79593	365823	561651	12384	108230	36385	0	0	897.08
Bacteroidia	Class	Bacteria		Bacteroidetes	Bacteroidia					101040	1856200	123610	62184.1	0	474437	2409.1	3966.8	19246	123587	28176	379190	118637	6701.1	93914	179923	0	630388	29994	0	142110	0	0	0	0	975.37	0	0	325158	0	479510	79593	365823	561651	12384	108230	36385	0	0	897.08
Hypocreales	Order	Eukaryota	Fungi	Ascomycota	Sordariomycetes	Hypocreales				61057.2	269778	167486	169014	92953.7	158567	0	0	1420.5	105580	6976.1	328511	1217175	152497	1137804	59097	49282.6	183085	275736	105853	21747	178174	25934	405590	151140	201270	88657	138644	86586	0	108500	0	92395	51129	77825.8	24637	0	52525	33645	27407.5
Sordariomycetes	Class	Eukaryota	Fungi	Ascomycota	Sordariomycetes					61057.2	269778	167486	169014	92953.7	158567	0	0	1420.5	105580	6976.1	328511	1217175	152497	1137804	59097	49282.6	183085	275736	105853	21747	178174	25934	405590	151140	201270	88657	138644	86586	0	108500	0	92395	51129	77825.8	24637	0	52525	33645	27407.5
Xylella fastidiosa	Species	Bacteria		Proteobacteria	Gammaproteobacteria	Xanthomonadales	Xanthomonadaceae	Xylella	Xylella fastidiosa	351948	498253	0	126783	318882	27990	129308	15184	296810	0	340477	6110	386531	168670	2396.7	400146	61908	155896	0	249612	113482	52053.9	471900	47798	53983	29291	71535	0	262011	219578	3374.5	375609	88550	263244	247460	246841	7455.7	0	40304	55549
Xylella	Genus	Bacteria		Proteobacteria	Gammaproteobacteria	Xanthomonadales	Xanthomonadaceae	Xylella		351948	498253	0	126783	318882	27990	129308	15184	296810	0	340477	6110	386531	168670	2396.7	400146	61908	155896	0	249612	113482	52053.9	471900	47798	53983	29291	71535	0	262011	219578	3374.5	375609	88550	263244	247460	246841	7455.7	0	40304	55549
Xanthomonadaceae	Family	Bacteria		Proteobacteria	Gammaproteobacteria	Xanthomonadales	Xanthomonadaceae			351948	498253	0	126783	318882	27990	129308	15184	296810	0	340477	6110	386531	168670	2396.7	400146	61908	155896	0	249612	113482	52053.9	471900	47798	53983	29291	71535	0	262011	219578	3374.5	375609	88550	263244	247460	246841	7455.7	0	40304	55549
Xanthomonadales	Order	Bacteria		Proteobacteria	Gammaproteobacteria	Xanthomonadales				351948	498253	0	126783	318882	27990	129308	15184	296810	0	340477	6110	386531	168670	2396.7	400146	61908	155896	0	249612	113482	52053.9	471900	47798	53983	29291	71535	0	262011	219578	3374.5	375609	88550	263244	247460	246841	7455.7	0	40304	55549
Pseudomonas	Genus	Bacteria		Proteobacteria	Gammaproteobacteria	Pseudomonadales	Pseudomonadaceae	Pseudomonas		218928	223242	671.92	109636	116097	188605	154774	126458	147173	61334	144975	262646	268351	56056.9	394336	323475	88490.2	101550	0	182358	234144	185736	221754	304106	163931	72908.8	88888.9	51346.8	68293.8	66260.7	329948	147575	113221	166427	127736	140095	63097.6	173685	181886	96160.7
Neosartorya fumigata	Species	Eukaryota	Fungi	Ascomycota	Eurotiomycetes	Eurotiales	Aspergillaceae	Aspergillus	Neosartorya fumigata	660907	343967	0	30477	632107	115310	128832	467000	12369.7	0	17674	56218	78515	61736	35200	175020	174880	0	0	61937	119275	0	0	11309	11607	0	5498.7	42977	0	186930	0	9678.5	33006	317450	5074.1	0	567790	266110	21124.2	3246.3
Methanococci	Class	Archaea		Euryarchaeota	Methanococci					0	0	21590.6	60106	14862.4	128097	21305	102445	230907	118343	193911	533314	71533.8	36775.2	9250.9	0	66425	8285	0	357965	125830	72762.3	170046	130896	70993.2	57772.2	162856	51058.8	112549	31112	60810	402943	246886	194067	179000	351053	32146.1	4561.8	73126.7	88722.3
Methanococcales	Order	Archaea		Euryarchaeota	Methanococci	Methanococcales				0	0	21590.6	60106	14862.4	128097	21305	102445	230907	118343	193911	533314	71533.8	36775.2	9250.9	0	66425	8285	0	357965	125830	72762.3	170046	130896	70993.2	57772.2	162856	51058.8	112549	31112	60810	402943	246886	194067	179000	351053	32146.1	4561.8	73126.7	88722.3
Methanocaldococcaceae	Family	Archaea		Euryarchaeota	Methanococci	Methanococcales	Methanocaldococcaceae			0	0	13043	43310	9778.9	124751	21305	80970.3	230907	25101	170116	314662	61787	36775.2	9250.9	0	66425	0	0	336445	125830	70548.3	170046	130896	70993.2	15456.2	151849	44762	103531	31112	47874	398153	246886	192496	169123	289876	32146.1	4561.8	70809	85054
Methanocaldococcus	Genus	Archaea		Euryarchaeota	Methanococci	Methanococcales	Methanocaldococcaceae	Methanocaldococcus		0	0	13043	43310	9778.9	124751	21305	80970.3	230907	25101	170116	314662	61787	36775.2	9250.9	0	66425	0	0	336445	125830	70548.3	170046	130896	70993.2	15456.2	151849	44762	103531	31112	47874	398153	246886	192496	169123	289876	32146.1	4561.8	70809	85054
Delftia	Genus	Bacteria		Proteobacteria	Betaproteobacteria	Burkholderiales	Comamonadaceae	Delftia		263877	304127	8369.2	96962	177989	33387.8	23130	52579	19552.8	8920.5	29778.1	0	0	83067.7	578185	490862	149400	2894.2	14129	167019	214642	12262	27470.4	21892.2	42588.3	65467.5	34302	20134.7	29287	28948	11079.9	42380	216261	201234	141542	189357	58882.3	23260	18741.3	38868
Comamonadaceae	Family	Bacteria		Proteobacteria	Betaproteobacteria	Burkholderiales	Comamonadaceae			263877	304127	8369.2	96962	177989	33387.8	23130	52579	19552.8	8920.5	29778.1	0	0	83067.7	578185	490862	149400	2894.2	14129	167019	214642	12262	27470.4	21892.2	42588.3	65467.5	34302	20134.7	29287	28948	11079.9	42380	216261	201234	141542	189357	58882.3	23260	18741.3	38868
Mycoplasmataceae	Family	Bacteria		Tenericutes	Mollicutes	Mycoplasmatales	Mycoplasmataceae			38297	3727.7	74998.7	102621	18384.7	140669	28308.4	42232.8	22736.5	66354.1	24025.8	167822	0	34638	114357	28288	99471	85498	47091.3	107718	8562.3	47720.6	23151.3	44690	30269.2	42473.2	3036.1	28159	2079.5	13688.7	30657.2	146115	151761	137868	126649	209341	10439	24324.3	14574	17230
Mycoplasmatales	Order	Bacteria		Tenericutes	Mollicutes	Mycoplasmatales				38297	3727.7	74998.7	102621	18384.7	140669	28308.4	42232.8	22736.5	66354.1	24025.8	167822	0	34638	114357	28288	99471	85498	47091.3	107718	8562.3	47720.6	23151.3	44690	30269.2	42473.2	3036.1	28159	2079.5	13688.7	30657.2	146115	151761	137868	126649	209341	10439	24324.3	14574	17230
Myxococcales	Order	Bacteria		Proteobacteria	Deltaproteobacteria	Myxococcales				1972.2	129880	0	12653	0	80932	63670	59344	88412.6	5064.9	105650	32871	30754	0	269170	15110	65416	84266.8	0	150200	0	11250.6	67244	81874	24756	41136	18327	49184.2	41413	34563.8	21458	99530	94516.7	94736	80668.6	0	62608	9258.2	120710	38419
Peptococcaceae	Family	Bacteria		Firmicutes	Clostridia	Clostridiales	Peptococcaceae			205420	232250	21610	145120	74389	2077.2	36660	40801	34587	2001	0	65117	132810	10676	76421.6	98464	19672	157158	0	32156.3	121778	23036	6615	88254	32226	4598.7	11288	36818	12660	4410.4	0	6048.9	26085.5	36591	36464.6	146530	45088	0	50719	22747.3
Burkholderiaceae	Family	Bacteria		Proteobacteria	Betaproteobacteria	Burkholderiales	Burkholderiaceae			68659	49722	0	147606	60810	1433.6	50053	40744	96096	51328	105530	0	0	28796.9	83628	73896	73109	0	0	5298	125598	33794	0	0	36823	109790	32450	0	29497	0	35175	15109	4028.7	0	0	0	21300	47175	0	0
Mycoplasma	Genus	Bacteria		Tenericutes	Mollicutes	Mycoplasmatales	Mycoplasmataceae	Mycoplasma		23160	3727.7	14442.7	42876.3	18384.7	3309	16891.4	2066.8	22454.5	54654.1	24025.8	84968	0	13127	64279	28288	55072	39720	9812.3	39780	4783.8	28829.6	3090.3	44690	7354.2	40072	3036.1	0	2079.5	13688.7	4175.2	100468	69961.1	79011.1	46166.4	122585	10439	23234.4	0	17230
Nitrobacter	Genus	Bacteria		Proteobacteria	Alphaproteobacteria	Rhizobiales	Bradyrhizobiaceae	Nitrobacter		72225.5	12986	9650.8	124588	12856.1	28912	16747	0	15912	6375.2	7171.9	0	8951.5	0	83125	171780	100627	7144.7	0	0	218674	0	0	27530	0	168030	18099	0	36699	0	0	0	2210.6	0	7858.9	0	13685.3	0	0	9827
Rhizobiaceae	Family	Bacteria		Proteobacteria	Alphaproteobacteria	Rhizobiales	Rhizobiaceae			96044.1	75049	0	3855.3	6777.5	0	51098.6	39199.6	27293	0	133092	0	0	0	0	0	12151	15746.4	37048	31538	5244.7	5341.2	0	9133.6	16126	8973.5	11221	33222	0	26304.7	0	50048	18588.4	85896.8	192688	0	17275	0	0	9333.3
Dehalococcoides	Genus	Bacteria		Chloroflexi	Dehalococcoidia	Dehalococcoidales	Dehalococcoidaceae	Dehalococcoides		32167	12127	0	69184	0	0	1389.1	12536	55318	11039	23711	29167	7419.7	0	4302.8	43745	10863	0	0	62897.8	17188	0	16035.1	1294.1	32214	17241	0	0	4921.4	0	0	180713	0	44731.1	44471.3	20411	21323	3298.24	0	4545.4
Dehalococcoidaceae	Family	Bacteria		Chloroflexi	Dehalococcoidia	Dehalococcoidales	Dehalococcoidaceae			32167	12127	0	69184	0	0	1389.1	12536	55318	11039	23711	29167	7419.7	0	4302.8	43745	10863	0	0	62897.8	17188	0	16035.1	1294.1	32214	17241	0	0	4921.4	0	0	180713	0	44731.1	44471.3	20411	21323	3298.24	0	4545.4
Dehalococcoidales	Order	Bacteria		Chloroflexi	Dehalococcoidia	Dehalococcoidales				32167	12127	0	69184	0	0	1389.1	12536	55318	11039	23711	29167	7419.7	0	4302.8	43745	10863	0	0	62897.8	17188	0	16035.1	1294.1	32214	17241	0	0	4921.4	0	0	180713	0	44731.1	44471.3	20411	21323	3298.24	0	4545.4
Dehalococcoidia	Class	Bacteria		Chloroflexi	Dehalococcoidia					32167	12127	0	69184	0	0	1389.1	12536	55318	11039	23711	29167	7419.7	0	4302.8	43745	10863	0	0	62897.8	17188	0	16035.1	1294.1	32214	17241	0	0	4921.4	0	0	180713	0	44731.1	44471.3	20411	21323	3298.24	0	4545.4
Chloroflexi	Phylum	Bacteria		Chloroflexi						32167	12127	0	69184	0	0	1389.1	12536	55318	11039	23711	29167	7419.7	0	4302.8	43745	10863	0	0	62897.8	17188	0	16035.1	1294.1	32214	17241	0	0	4921.4	0	0	180713	0	44731.1	44471.3	20411	21323	3298.24	0	4545.4
Spirochaetia	Class	Bacteria		Spirochaetes	Spirochaetia					0	0	0	30659	0	0	14098.4	12239	3901	0	0	0	0	0	0	0	0	0	0	0	0	0	15244.7	3693.4	10027	2492.6	5868	8724.2	16735.3	6592.8	0	4691.1	20164.7	0	12774.1	39137	5575.7	10067	5810.3	24752.9
Spirochaetes	Phylum	Bacteria		Spirochaetes						0	0	0	30659	0	0	14098.4	12239	3901	0	0	0	0	0	0	0	0	0	0	0	0	0	15244.7	3693.4	10027	2492.6	5868	8724.2	16735.3	6592.8	0	4691.1	20164.7	0	12774.1	39137	5575.7	10067	5810.3	24752.9
Eukaryota	Superkingdom	Eukaryota								NaN	NaN	NaN	NaN	NaN	NaN	NaN	NaN	NaN	NaN	NaN	NaN	NaN	NaN	NaN	NaN	NaN	NaN	NaN	NaN	NaN	NaN	NaN	NaN	NaN	NaN	NaN	NaN	NaN	NaN	NaN	NaN	NaN	NaN	NaN	NaN	NaN	NaN	NaN	NaN
[truncated: 10 more columns]

## Sheet: CHL_vs_polyp
p values were calculated using Welch's t test and a p value < 0.05 was considered as significant.
Name	Rank	Superkingdom	Kingdom	Phylum	Class	Order	Family	Genus	Species	p	fold
Methanosarcina	Genus	Archaea		Euryarchaeota	Methanomicrobia	Methanosarcinales	Methanosarcinaceae	Methanosarcina		0.000323985	4.16435
Methanosarcinaceae	Family	Archaea		Euryarchaeota	Methanomicrobia	Methanosarcinales	Methanosarcinaceae			0.0101227	3.21486
Thermococcaceae	Family	Archaea		Euryarchaeota	Thermococci	Thermococcales	Thermococcaceae			0.00400704	3.08447
Thermococcales	Order	Archaea		Euryarchaeota	Thermococci	Thermococcales				0.00400704	3.08447
Thermococci	Class	Archaea		Euryarchaeota	Thermococci					0.00400704	3.08447
Chlorobi	Phylum	Bacteria		Chlorobi						0.0264051	2.52025
Chlorobia	Class	Bacteria		Chlorobi	Chlorobia					0.0264051	2.52025
Chlorobiaceae	Family	Bacteria		Chlorobi	Chlorobia	Chlorobiales	Chlorobiaceae			0.0264051	2.52025
Chlorobiales	Order	Bacteria		Chlorobi	Chlorobia	Chlorobiales				0.0264051	2.52025
Chlorobium	Genus	Bacteria		Chlorobi	Chlorobia	Chlorobiales	Chlorobiaceae	Chlorobium		0.0209278	2.79009
Cyanobacteria	Phylum	Bacteria		Cyanobacteria						0.0118693	4.45947
Beijerinckiaceae	Family	Bacteria		Proteobacteria	Alphaproteobacteria	Rhizobiales	Beijerinckiaceae			0.0277873	2.706
Campylobacterales	Order	Bacteria		Proteobacteria	Epsilonproteobacteria	Campylobacterales				0.000113468	3.55289
Helicobacteraceae	Family	Bacteria		Proteobacteria	Epsilonproteobacteria	Campylobacterales	Helicobacteraceae			0.000530677	4.25
Epsilonproteobacteria	Class	Bacteria		Proteobacteria	Epsilonproteobacteria					0.000113468	3.55289
Nitrobacter	Genus	Bacteria		Proteobacteria	Alphaproteobacteria	Rhizobiales	Bradyrhizobiaceae	Nitrobacter		0.0224118	6.83754
Rhodobacterales	Order	Bacteria		Proteobacteria	Alphaproteobacteria	Rhodobacterales				0.00111541	7.82064
Mycoplasma	Genus	Bacteria		Tenericutes	Mollicutes	Mycoplasmatales	Mycoplasmataceae	Mycoplasma		0.0140092	0.419201
Debaryomyces	Genus	Eukaryota	Fungi	Ascomycota	Saccharomycetes	Saccharomycetales	Debaryomycetaceae	Debaryomyces		0.0198949	2.77418
Hypocreales	Order	Eukaryota	Fungi	Ascomycota	Sordariomycetes	Hypocreales				0.0122534	4.13564
Sordariomycetes	Class	Eukaryota	Fungi	Ascomycota	Sordariomycetes					0.0122534	4.13564
Imitervirales	Order	Viruses	Bamfordvirae	Nucleocytoviricota	Megaviricetes	Imitervirales				0.000295523	2.5884
Megaviricetes	Class	Viruses	Bamfordvirae	Nucleocytoviricota	Megaviricetes					0.000295523	2.5884
Mimiviridae	Family	Viruses	Bamfordvirae	Nucleocytoviricota	Megaviricetes	Imitervirales	Mimiviridae			0.000295523	2.5884
Nucleocytoviricota	Phylum	Viruses	Bamfordvirae	Nucleocytoviricota						0.000295523	2.5884
Bamfordvirae	Kingdom	Viruses	Bamfordvirae							0.000295523	2.5884
Duplornaviricota	Phylum	Viruses	Orthornavirae	Duplornaviricota						0.00149679	3.2174
Reovirales	Order	Viruses	Orthornavirae	Duplornaviricota	Resentoviricetes	Reovirales				0.00149679	3.2174
Reoviridae	Family	Viruses	Orthornavirae	Duplornaviricota	Resentoviricetes	Reovirales	Reoviridae			0.00149679	3.2174
Resentoviricetes	Class	Viruses	Orthornavirae	Duplornaviricota	Resentoviricetes					0.00149679	3.2174
Rotavirus	Genus	Viruses	Orthornavirae	Duplornaviricota	Resentoviricetes	Reovirales	Reoviridae	Rotavirus		0.00162295	3.19477
Pisoniviricetes	Class	Viruses	Orthornavirae	Pisuviricota	Pisoniviricetes					0.0420951	2.12499
Pisuviricota	Phylum	Viruses	Orthornavirae	Pisuviricota						0.0420951	2.12499
Orthornavirae	Kingdom	Viruses	Orthornavirae							0.000114257	2.41202
Viruses	Superkingdom	Viruses								5.82404e-05	2.34379

## Sheet: acute_vs_polyp
p values were calculated using Welch's t test and a p value < 0.05 was considered as significant.
Name	Rank	Superkingdom	Kingdom	Phylum	Class	Order	Family	Genus	Species	p	fold	Common in CHL vs polyp
Methanosarcina	Genus	Archaea		Euryarchaeota	Methanomicrobia	Methanosarcinales	Methanosarcinaceae	Methanosarcina		0.000163339	5.15175	1
Methanosarcinaceae	Family	Archaea		Euryarchaeota	Methanomicrobia	Methanosarcinales	Methanosarcinaceae			0.00178565	4.62648	1
Thermococcales	Order	Archaea		Euryarchaeota	Thermococci	Thermococcales				0.00230981	3.53847	1
Thermococcaceae	Family	Archaea		Euryarchaeota	Thermococci	Thermococcales	Thermococcaceae			0.00230981	3.53847	1
Thermococci	Class	Archaea		Euryarchaeota	Thermococci					0.00230981	3.53847	1
Methanobacteriales	Order	Archaea		Euryarchaeota	Methanobacteria	Methanobacteriales				0.0112615	2.28141	0
Methanobacteriaceae	Family	Archaea		Euryarchaeota	Methanobacteria	Methanobacteriales	Methanobacteriaceae			0.0112615	2.28141	0
Methanobacteria	Class	Archaea		Euryarchaeota	Methanobacteria					0.0112615	2.28141	0
Rhodobacterales	Order	Bacteria		Proteobacteria	Alphaproteobacteria	Rhodobacterales				0.000505679	5.6914	1
Cyanobacteria	Phylum	Bacteria		Cyanobacteria						0.0284261	4.23607	1
Helicobacteraceae	Family	Bacteria		Proteobacteria	Epsilonproteobacteria	Campylobacterales	Helicobacteraceae			0.00489703	4.17998	1
Campylobacterales	Order	Bacteria		Proteobacteria	Epsilonproteobacteria	Campylobacterales				0.000854855	3.37305	1
Epsilonproteobacteria	Class	Bacteria		Proteobacteria	Epsilonproteobacteria					0.000854855	3.37305	1
Chlorobium	Genus	Bacteria		Chlorobi	Chlorobia	Chlorobiales	Chlorobiaceae	Chlorobium		0.0117157	3.21095	1
Chlorobi	Phylum	Bacteria		Chlorobi						0.00929814	2.90317	1
Chlorobia	Class	Bacteria		Chlorobi	Chlorobia					0.00929814	2.90317	1
Chlorobiales	Order	Bacteria		Chlorobi	Chlorobia	Chlorobiales				0.00929814	2.90317	1
Chlorobiaceae	Family	Bacteria		Chlorobi	Chlorobia	Chlorobiales	Chlorobiaceae			0.00929814	2.90317	1
Clostridiaceae	Family	Bacteria		Firmicutes	Clostridia	Clostridiales	Clostridiaceae			0.0243204	2.08956	0
Clostridium	Genus	Bacteria		Firmicutes	Clostridia	Clostridiales	Clostridiaceae	Clostridium		0.0243204	2.08956	0
Vibrio	Genus	Bacteria		Proteobacteria	Gammaproteobacteria	Vibrionales	Vibrionaceae	Vibrio		0.0476821	2.07499	0
Vibrionales	Order	Bacteria		Proteobacteria	Gammaproteobacteria	Vibrionales				0.0449978	2.06263	0
Vibrionaceae	Family	Bacteria		Proteobacteria	Gammaproteobacteria	Vibrionales	Vibrionaceae			0.0449978	2.06263	0
Bradyrhizobiaceae	Family	Bacteria		Proteobacteria	Alphaproteobacteria	Rhizobiales	Bradyrhizobiaceae			0.0312467	2.04576	0
Bradyrhizobium	Genus	Bacteria		Proteobacteria	Alphaproteobacteria	Rhizobiales	Bradyrhizobiaceae	Bradyrhizobium		0.033869	2.01931	0
Mycoplasma	Genus	Bacteria		Tenericutes	Mollicutes	Mycoplasmatales	Mycoplasmataceae	Mycoplasma		0.0334901	0.425156	1
Eremothecium gossypii	Species	Eukaryota	Fungi	Ascomycota	Saccharomycetes	Saccharomycetales	Saccharomycetaceae	Eremothecium	Eremothecium gossypii	0.0470433	3.27299	0
Eremothecium	Genus	Eukaryota	Fungi	Ascomycota	Saccharomycetes	Saccharomycetales	Saccharomycetaceae	Eremothecium		0.0470433	3.27299	0
Debaryomyces	Genus	Eukaryota	Fungi	Ascomycota	Saccharomycetes	Saccharomycetales	Debaryomycetaceae	Debaryomyces		0.00889236	3.06598	1
Saccharomyces	Genus	Eukaryota	Fungi	Ascomycota	Saccharomycetes	Saccharomycetales	Saccharomycetaceae	Saccharomyces		0.00272378	2.53401	0
Saccharomycetaceae	Family	Eukaryota	Fungi	Ascomycota	Saccharomycetes	Saccharomycetales	Saccharomycetaceae			0.00117515	2.50866	0
Debaryomycetaceae	Family	Eukaryota	Fungi	Ascomycota	Saccharomycetes	Saccharomycetales	Debaryomycetaceae			0.0498745	2.11912	0
Duplornaviricota	Phylum	Viruses	Orthornavirae	Duplornaviricota						0.000358552	3.78141	1
Resentoviricetes	Class	Viruses	Orthornavirae	Duplornaviricota	Resentoviricetes					0.000358552	3.78141	1
Reovirales	Order	Viruses	Orthornavirae	Duplornaviricota	Resentoviricetes	Reovirales				0.000358552	3.78141	1
Reoviridae	Family	Viruses	Orthornavirae	Duplornaviricota	Resentoviricetes	Reovirales	Reoviridae			0.000358552	3.78141	1
Rotavirus	Genus	Viruses	Orthornavirae	Duplornaviricota	Resentoviricetes	Reovirales	Reoviridae	Rotavirus		0.000377372	3.75921	1
Megaviricetes	Class	Viruses	Bamfordvirae	Nucleocytoviricota	Megaviricetes					0.000229227	2.93971	1
Imitervirales	Order	Viruses	Bamfordvirae	Nucleocytoviricota	Megaviricetes	Imitervirales				0.000229227	2.93971	1
Mimiviridae	Family	Viruses	Bamfordvirae	Nucleocytoviricota	Megaviricetes	Imitervirales	Mimiviridae			0.000229227	2.93971	1
Bamfordvirae	Kingdom	Viruses	Bamfordvirae							0.000229227	2.93971	1
Nucleocytoviricota	Phylum	Viruses	Bamfordvirae	Nucleocytoviricota						0.000229227	2.93971	1
Orthornavirae	Kingdom	Viruses	Orthornavirae							0.000184769	2.69401	1
Viruses	Superkingdom	Viruses								1.7914e-05	2.67708	1

## Sheet: chronic_vs_polyp
p values were calculated using Welch's t test and a p value < 0.05 was considered as significant.
Name	Rank	Superkingdom	Kingdom	Phylum	Class	Order	Family	Genus	Species	p	fold	Common in CHL vs polyp
Methanosarcina	Genus	Archaea		Euryarchaeota	Methanomicrobia	Methanosarcinales	Methanosarcinaceae	Methanosarcina		0.00859424	3.35121	1
Thermococcales	Order	Archaea		Euryarchaeota	Thermococci	Thermococcales				0.00926707	2.7106	1
Thermococcaceae	Family	Archaea		Euryarchaeota	Thermococci	Thermococcales	Thermococcaceae			0.00926707	2.7106	1
Thermococci	Class	Archaea		Euryarchaeota	Thermococci					0.00926707	2.7106	1
Nitrobacter	Genus	Bacteria		Proteobacteria	Alphaproteobacteria	Rhizobiales	Bradyrhizobiaceae	Nitrobacter		0.00471524	11.0074	1
Rhodobacterales	Order	Bacteria		Proteobacteria	Alphaproteobacteria	Rhodobacterales				0.0104103	9.44888	1
Cyanobacteria	Phylum	Bacteria		Cyanobacteria						0.0362625	4.65494	1
Helicobacteraceae	Family	Bacteria		Proteobacteria	Epsilonproteobacteria	Campylobacterales	Helicobacteraceae			0.0204219	4.30355	1
Campylobacterales	Order	Bacteria		Proteobacteria	Epsilonproteobacteria	Campylobacterales				0.00226181	3.70099	1
Epsilonproteobacteria	Class	Bacteria		Proteobacteria	Epsilonproteobacteria					0.00226181	3.70099	1
Beijerinckiaceae	Family	Bacteria		Proteobacteria	Alphaproteobacteria	Rhizobiales	Beijerinckiaceae			0.0257393	2.52442	1
Chlorobium	Genus	Bacteria		Chlorobi	Chlorobia	Chlorobiales	Chlorobiaceae	Chlorobium		0.0389177	2.44815	1
Mycoplasma	Genus	Bacteria		Tenericutes	Mollicutes	Mycoplasmatales	Mycoplasmataceae	Mycoplasma		0.0196267	0.414362	1
Hypocreales	Order	Eukaryota	Fungi	Ascomycota	Sordariomycetes	Hypocreales				0.00532196	3.91441	1
Sordariomycetes	Class	Eukaryota	Fungi	Ascomycota	Sordariomycetes					0.00532196	3.91441	1
Duplornaviricota	Phylum	Viruses	Orthornavirae	Duplornaviricota						0.00934833	2.75292	1
Resentoviricetes	Class	Viruses	Orthornavirae	Duplornaviricota	Resentoviricetes					0.00934833	2.75292	1
Reovirales	Order	Viruses	Orthornavirae	Duplornaviricota	Resentoviricetes	Reovirales				0.00934833	2.75292	1
Reoviridae	Family	Viruses	Orthornavirae	Duplornaviricota	Resentoviricetes	Reovirales	Reoviridae			0.00934833	2.75292	1
Rotavirus	Genus	Viruses	Orthornavirae	Duplornaviricota	Resentoviricetes	Reovirales	Reoviridae	Rotavirus		0.01052	2.72993	1
Megaviricetes	Class	Viruses	Bamfordvirae	Nucleocytoviricota	Megaviricetes					0.0109308	2.29909	1
Imitervirales	Order	Viruses	Bamfordvirae	Nucleocytoviricota	Megaviricetes	Imitervirales				0.0109308	2.29909	1
Mimiviridae	Family	Viruses	Bamfordvirae	Nucleocytoviricota	Megaviricetes	Imitervirales	Mimiviridae			0.0109308	2.29909	1
Bamfordvirae	Kingdom	Viruses	Bamfordvirae							0.0109308	2.29909	1
Nucleocytoviricota	Phylum	Viruses	Bamfordvirae	Nucleocytoviricota						0.0109308	2.29909	1
Orthornavirae	Kingdom	Viruses	Orthornavirae							0.00186064	2.17978	1
Viruses	Superkingdom	Viruses								0.00255747	2.06932	1

## Sheet: acute_vs_chronic
p values were calculated using Welch's t test and a p value < 0.05 was considered as significant.
Name	Rank	Superkingdom	Kingdom	Phylum	Class	Order	Family	Genus	Species	p	fold
Rickettsiales	Order	Bacteria		Proteobacteria	Alphaproteobacteria	Rickettsiales				0.00872279	2.1336
Rickettsiaceae	Family	Bacteria		Proteobacteria	Alphaproteobacteria	Rickettsiales	Rickettsiaceae			0.00763383	2.15028
Rickettsia	Genus	Bacteria		Proteobacteria	Alphaproteobacteria	Rickettsiales	Rickettsiaceae	Rickettsia		0.00763383	2.15028
Nitrobacter	Genus	Bacteria		Proteobacteria	Alphaproteobacteria	Rhizobiales	Bradyrhizobiaceae	Nitrobacter		0.0259682	0.311231
