# Supplementary material for: Insight into the mechanism of gallstone disease by proteomic and metaproteomic characterization of human bile
Source: Front Microbiol. 2023 Dec 4;14:1276951. doi: 10.3389/fmicb.2023.1276951 (PMC10726133; doi:10.3389/fmicb.2023.1276951)
Supplement: Supplementary file 3 [file Table_3.XLSX]

## Sheet: Title
SupplementaryTable3. Kraken2 analysis of 16S rRNA sequencing datasets of human bile.
The datasets were retrieved from GenBank.
The metataxonomic analysis was performed using kraken2 and pivan. The result list was further filtered aht the maximum number of reads of the taxon should be >10 and the taxon should be present in at least 5 samples.
Dataset accession	Sample count	Sequencing	Sample type	Description	Dataset link	Submitter	Publications
PRJNA439241	27	16S rRNA	Human bile	13 healthy donor human bile samples and 14 Cholelithiasis human bile samples.	https://www.ncbi.nlm.nih.gov/bioproject/439241	IPLA-CSIC	-
PRJEB15501	126	16S rRNA	Human bile	bile samples from primary sclerosing cholangitis.	https://www.ncbi.nlm.nih.gov/bioproject/PRJEB15501	Institute of Biotechnology, University of Helsinki	Pereira P et al., "Bile microbiota in primary sclerosing cholangitis: Impact on disease progression and development of biliary dysplasia.", PLoS One, 2017;12(8):e0182924
PRJEB12755	59	16S rRNA	Human bile	bile samples were from patients with gall bladder disease and infection with Opisthorchis felineu.	https://www.ncbi.nlm.nih.gov/bioproject/?term=PRJEB12755	Siberian State Medical University	-
PRJNA580086	45	16S rRNA	Human bile	45 bile samples were used for 16S rRNA sequencing.	https://www.ncbi.nlm.nih.gov/bioproject/PRJNA580086/	Shanghai institute of immunology	-
PRJNA793871	122	16S rRNA	Human bile	122 bile samples from healthy controls or patients with primary sclerosing cholangitis and/or cholangiocarcinoma were used for 16S rRNA sequencing.	https://www.ncbi.nlm.nih.gov/bioproject/PRJNA793871/	Mayo Clinic	-
PRJNA543184	100	16S rRNA	Human bile	bile samples were from gallstone patients.	https://www.ncbi.nlm.nih.gov/bioproject/?term=PRJNA543184	Medical Research Institute for Nanjing Military Command	-

## Sheet: combined
aThe taxonomy rank includes Domain (D), Phylum (P), Class (C), Order (O), Family (F), Genus (G), and Species (S). The reads without assignments were recored as unclassified.
bMaximum reads count of the taxon across all samples in each datasets.
cThe count of samples with the taxon identified.
dThe summarized read count across all samples of each datasets.
eThe relative abundance of each taxon was determined by dividing the total count of reads assigned to the taxon across all samples by the total count of all classified reads.
					PRJEB15501	PRJEB15501	PRJEB15501	PRJEB15501	PRJEB12755	PRJEB12755	PRJEB12755	PRJEB12755	PRJNA580086	PRJNA580086	PRJNA580086	PRJNA580086	PRJNA793871	PRJNA793871	PRJNA793871	PRJNA793871	PRJNA543184	PRJNA543184	PRJNA543184	PRJNA543184	PRJNA439241	PRJNA439241	PRJNA439241	PRJNA439241
Identified by our metaproteomics	Full description	taxRanka	taxID	lineage	Maxb	Occurrencec	Summarized read countd	Relative abundancee	Max	Occurrence	Summarized read count	Relative abundance	Max	Occurrence	Summarized read count	Relative abundance	Max	Occurrence	Summarized read count	Relative abundance	Max	Occurrence	Summarized read count	Relative abundance	Max	Occurence	Summarized read count	Relative abundance
Actinobacteria	Actinobacteria	C	1760	cellular organisms>Bacteria>Terrabacteria group>Actinobacteria	79512	126	2064351	0.0592469	27587	59	197127	0.052632	32831	45	154831	0.028213	12063	122	61981	0.01371	31161	100	168163	0.0229599	139640	27	354720	0.0852505
Actinobacteria	Actinobacteria	P	201174	cellular organisms>Bacteria>Terrabacteria group	80636	126	2159061	0.0619651	28089	59	204903	0.0547081	32849	45	161949	0.02951	17430	122	125378	0.0277333	31410	100	198720	0.027132	139900	27	368822	0.0886396
Alphaproteobacteria	Alphaproteobacteria	C	28211	cellular organisms>Bacteria>Proteobacteria	66164	126	648674	0.018617	24318	59	169467	0.0452469	11202	45	50751	0.00924775	2029	120	7998	0.00176914	17126	100	147385	0.020123	98597	27	414724	0.0996713
Alteromonadales	Alteromonadales	O	135622	cellular organisms>Bacteria>Proteobacteria>Gammaproteobacteria	3621	126	34253	0.000983062	1698	59	11313	0.00302052	297	44	1247	0.000227226	2435	98	31687	0.00700908	9244	100	36690	0.00500942	251	27	1250	0.000300415
Ascomycota	Ascomycota	P	4890	cellular organisms>Eukaryota>Opisthokonta>Fungi>Dikarya																	76	59	825	0.00011264
Bacillaceae	Bacillaceae	F	186817	cellular organisms>Bacteria>Terrabacteria group>Firmicutes>Bacilli>Bacillales	9716	126	101842	0.00292287	1845	59	7370	0.00196776	60923	45	94566	0.0172316	1534	122	19988	0.00442129	18442	100	104810	0.0143101	1101	27	6334	0.00152226
Bacillales	Bacillales	O	1385	cellular organisms>Bacteria>Terrabacteria group>Firmicutes>Bacilli	54469	126	557940	0.0160129	3410	59	42729	0.0114084	62722	45	131445	0.0239517	25093	122	115860	0.0256279	18864	100	192136	0.0262331	3782	27	29363	0.00705686
Bacilli	Bacilli	C	91061	cellular organisms>Bacteria>Terrabacteria group>Firmicutes	406760	126	7047087	0.202252	47141	59	218158	0.0582472	178940	45	1279359	0.233122	54081	122	1899528	0.420171	69539	100	1567477	0.214014	82241	27	250960	0.0603136
Bacillus	Bacillus	G	1386	cellular organisms>Bacteria>Terrabacteria group>Firmicutes>Bacilli>Bacillales>Bacillaceae	9471	126	63183	0.00181335	1304	59	4608	0.00123031	19572	45	27726	0.00505218	1180	122	15580	0.00344625	15246	100	71425	0.00975192	954	27	5054	0.00121464
Bacteria	Bacteria	D	2	cellular organisms	586750	126	34817143	0.999253	232420	59	3704104	0.988978	326240	45	5458050	0.994555	134520	122	4311790	0.953756	79165	100	7318315	0.999197	310480	27	3010695	0.723565
Bacteroidales	Bacteroidales	O	171549	cellular organisms>Bacteria>FCB group>Bacteroidetes/Chlorobi group>Bacteroidetes>Bacteroidia	257230	126	8860705	0.254302	1639	56	9514	0.00254019	98996	44	360594	0.0657067	27023	121	213369	0.0471967	49227	100	539236	0.0736239	99252	27	426223	0.102435
Bacteroidetes	Bacteroidetes	P	976	cellular organisms>Bacteria>FCB group>Bacteroidetes/Chlorobi group	264370	126	9464361	0.271627	4316	59	47059	0.0125645	99652	45	392949	0.0716024	27348	122	224828	0.0497314	49447	100	567571	0.0774926	101100	27	515382	0.123863
Bacteroidia	Bacteroidia	C	200643	cellular organisms>Bacteria>FCB group>Bacteroidetes/Chlorobi group>Bacteroidetes	257440	126	8866557	0.25447	1641	56	9584	0.00255888	99011	44	361871	0.0659394	27023	121	213451	0.0472148	49243	100	540336	0.0737741	99258	27	426282	0.102449
Beijerinckiaceae	Beijerinckiaceae	F	45404	cellular organisms>Bacteria>Proteobacteria>Alphaproteobacteria>Rhizobiales	193	30	317	9.09791e-06	23	17	53	1.41508e-05									19	10	36	4.91522e-06	3783	14	8983	0.0021589
Betaproteobacteria	Betaproteobacteria	C	28216	cellular organisms>Bacteria>Proteobacteria	120010	126	1776515	0.050986	10293	59	63144	0.0168592	37384	45	130868	0.0238465	1701	122	19277	0.00426402	31711	100	177784	0.0242735	4377	27	27273	0.00655457
Bradyrhizobiaceae	Bradyrhizobiaceae	F	41294	cellular organisms>Bacteria>Proteobacteria>Alphaproteobacteria>Rhizobiales	32279	123	287074	0.00823903	1536	54	14618	0.00390294	4672	27	8111	0.00147797					344	62	2653	0.000362224	45938	25	141317	0.033963
Buchnera aphidicola	Buchnera>Buchnera aphidicola	S	9	cellular organisms>Bacteria>Proteobacteria>Gammaproteobacteria>Enterobacterales>Erwiniaceae>Buchnera	420	119	1214	3.48418e-05	396	58	4449	0.00118786	1279	44	8677	0.00158111	132	76	1692	0.000374266	524	99	8922	0.00121815	220	22	386	9.2768e-05
Burkholderiaceae	Burkholderiaceae	F	119060	cellular organisms>Bacteria>Proteobacteria>Betaproteobacteria>Burkholderiales	112800	126	267646	0.00768145	1749	59	14101	0.0037649	1376	41	3771	0.000687144	674	105	1474	0.000326045	445	99	5983	0.000816882	248	27	1165	0.000279986
Burkholderiales	Burkholderiales	O	80840	cellular organisms>Bacteria>Proteobacteria>Betaproteobacteria	116520	126	393051	0.0112806	8205	59	47710	0.0127383	13667	45	37850	0.00689695	1523	122	9315	0.00206045	7094	100	76332	0.0104219	4155	27	25085	0.00602872
Campylobacterales	Campylobacterales	O	213849	cellular organisms>Bacteria>Proteobacteria>delta/epsilon subdivisions>Epsilonproteobacteria	20623	126	330679	0.00949049	142	52	974	0.000260053	26015	44	41960	0.00764587	1181	88	9710	0.00214783	19149	99	32395	0.00442301	18503	27	113585	0.0272981
Candida	Candida/Lodderomyces clade>Candida	G	1535326	cellular organisms>Eukaryota>Opisthokonta>Fungi>Dikarya>Ascomycota>saccharomyceta>Saccharomycotina>Saccharomycetes>Saccharomycetales>Debaryomycetaceae>Candida/Lodderomyces clade													24	8	97	2.14561e-05	30	28	152	2.07531e-05
Chlorobiaceae	Chlorobi>...>Chlorobiaceae	F	191412	cellular organisms>Bacteria>FCB group>Bacteroidetes/Chlorobi group>Chlorobi>Chlorobia>Chlorobiales	11	76	176	5.0512e-06	48	12	78	2.08256e-05	19	12	39	7.1065e-06					18	29	65	8.8747e-06
Chloroflexi	Chloroflexi	P	200795	cellular organisms>Bacteria>Terrabacteria group	562	126	10566	0.000303244	130	52	728	0.000194373	153	42	728	0.000132655	79	79	1077	0.00023823	1572	97	3447	0.000470632	227	27	1446	0.00034752
Chromatiales	Chromatiales	O	135613	cellular organisms>Bacteria>Proteobacteria>Gammaproteobacteria	3306	126	25591	0.000734462	302	57	2115	0.000564695	630	42	1794	0.000326899	120	101	1913	0.000423151	546	100	5349	0.000730319	677	21	2270	0.000545553
Clostridia	Clostridia	C	186801	cellular organisms>Bacteria>Terrabacteria group>Firmicutes	40029	126	764350	0.0219369	4749	59	15593	0.00416326	64338	45	219873	0.0400648	16707	122	178681	0.0395238	36906	100	318575	0.0434962	211700	27	606839	0.145843
Clostridiaceae	Clostridiaceae	F	31979	cellular organisms>Bacteria>Terrabacteria group>Firmicutes>Clostridia>Clostridiales	17977	126	110681	0.00317655	496	56	2277	0.000607948	28673	45	82205	0.0149792	15657	116	93331	0.0206446	17200	100	133412	0.0182152	8633	27	28488	0.00684657
Clostridiales	Clostridiales	O	186802	cellular organisms>Bacteria>Terrabacteria group>Firmicutes>Clostridia	39949	126	752765	0.0216044	4740	59	15200	0.00405833	63441	45	217298	0.0395956	16695	122	177966	0.0393656	20061	100	226111	0.0308718	211340	27	605733	0.145577
Clostridium	Clostridium	G	1485	cellular organisms>Bacteria>Terrabacteria group>Firmicutes>Clostridia>Clostridiales>Clostridiaceae	17565	126	61417	0.00176267	491	55	1866	0.000498213	28122	45	68370	0.0124582	15650	111	92616	0.0204864	17002	100	126763	0.0173074	4585	27	19073	0.00458385
Clostridium perfringens	Clostridium perfringens	S	1502	cellular organisms>Bacteria>Terrabacteria group>Firmicutes>Clostridia>Clostridiales>Clostridiaceae>Clostridium	16521	117	21148	0.000606948	438	36	713	0.000190368	27473	42	62869	0.0114559	15424	59	81946	0.0181262	15502	99	94989	0.0129692	202	25	939	0.000225671
Comamonadaceae	Comamonadaceae	F	80864	cellular organisms>Bacteria>Proteobacteria>Betaproteobacteria>Burkholderiales	5101	125	60225	0.00172846	4308	55	12913	0.00344771	218	30	1706	0.000310864	332	117	4891	0.00108188	6191	97	48977	0.00668701	1170	27	2814	0.000676293
Cyanobacteria	Cyanobacteria/Melainabacteria group>Cyanobacteria	P	1117	cellular organisms>Bacteria>Terrabacteria group>Cyanobacteria/Melainabacteria group	4078	126	29581	0.000848975	6160	55	14354	0.00383245	688	45	2407	0.000438599	79	82	535	0.000118341	771	94	4643	0.000633926	2263	27	5237	0.00125862
Debaryomycetaceae	Debaryomycetaceae	F	766764	cellular organisms>Eukaryota>Opisthokonta>Fungi>Dikarya>Ascomycota>saccharomyceta>Saccharomycotina>Saccharomycetes>Saccharomycetales													24	11	100	2.21197e-05	32	48	359	4.90156e-05
Dehalococcoides	Dehalococcoidales>Dehalococcoidaceae>Dehalococcoides	G	61434	cellular organisms>Bacteria>Terrabacteria group>Chloroflexi>Dehalococcoidia>Dehalococcoidales>Dehalococcoidaceae	106	122	4097	0.000117584					30	30	165	3.0066e-05					17	24	52	7.09976e-06	105	26	527	0.000126655
Dehalococcoidia	Dehalococcoidia	C	301297	cellular organisms>Bacteria>Terrabacteria group>Chloroflexi					16	22	142	3.79133e-05									430	42	543	7.41378e-05
Delftia	Delftia	G	80865	cellular organisms>Bacteria>Proteobacteria>Betaproteobacteria>Burkholderiales>Comamonadaceae	715	33	1175	3.37225e-05	3755	21	4438	0.00118493					331	115	4771	0.00105533	805	71	5972	0.00081538	38	11	122	2.93205e-05
Deltaproteobacteria	Deltaproteobacteria	C	28221	cellular organisms>Bacteria>Proteobacteria>delta/epsilon subdivisions	1444	126	17272	0.000495707	260	58	2174	0.000580448	47531	45	66940	0.0121977	3337	105	10458	0.00231328	10665	100	26590	0.00363043	2599	27	8930	0.00214616
Enterobacterales	Enterobacterales	O	91347	cellular organisms>Bacteria>Proteobacteria>Gammaproteobacteria	431930	126	1496239	0.0429421	163270	59	1694244	0.452355	314720	45	1777605	0.323912	47432	122	913250	0.202008	74046	100	2322309	0.317074	103350	27	164317	0.0394906
Enterobacteriaceae	Enterobacteriaceae	F	543	cellular organisms>Bacteria>Proteobacteria>Gammaproteobacteria>Enterobacterales	230780	126	659474	0.0189269	143420	59	810223	0.216326	264990	45	1278074	0.232888	33599	122	503610	0.111397	65193	100	1616317	0.220682	102130	27	141184	0.033931
Epsilonproteobacteria	Epsilonproteobacteria	C	29547	cellular organisms>Bacteria>Proteobacteria>delta/epsilon subdivisions	20663	126	335343	0.00962435	149	52	1028	0.000274471	26033	44	42214	0.00769215					19150	99	32503	0.00443776	18507	27	113620	0.0273065
Erwiniaceae	Erwiniaceae	F	1903409	cellular organisms>Bacteria>Proteobacteria>Gammaproteobacteria>Enterobacterales	2229	126	9467	0.000271703	2144	59	22668	0.00605225	2060	45	14600	0.00266038	367	89	6800	0.00150414	1635	100	33508	0.00457497	647	24	1443	0.000346799
Eukaryota	Eukaryota	D	2759	cellular organisms	1650	122	8399	0.000241051	1000	55	3871	0.00103354	2857	33	6297	0.00114743	9055	120	202539	0.0448011	191	87	3161	0.000431583	168080	26	1142158	0.274497
Euryarchaeota	Archaea>Euryarchaeota	P	28890	cellular organisms>Archaea					21	31	67	1.78887e-05									375	48	2239	0.000305699
Firmicutes	Firmicutes	P	1239	cellular organisms>Bacteria>Terrabacteria group	436740	126	12909012	0.370489	47337	59	247773	0.0661542	186230	45	1674064	0.305045	90540	122	2372782	0.524853	70626	100	2077877	0.2837	224380	27	896104	0.215362
Gammaproteobacteria	Gammaproteobacteria	C	1236	cellular organisms>Bacteria>Proteobacteria	433030	126	4621681	0.132642	205880	59	2884279	0.770089	316670	45	1950642	0.355442	54443	122	1225426	0.271061	76130	100	3583302	0.489242	256810	27	590674	0.141958
Helicobacteraceae	Helicobacteraceae	F	72293	cellular organisms>Bacteria>Proteobacteria>delta/epsilon subdivisions>Epsilonproteobacteria>Campylobacterales	18583	125	41441	0.00118936	10	32	74	1.97577e-05	25227	43	26907	0.00490294	15	50	108	2.38893e-05	18892	79	19575	0.00267265	17768	27	105127	0.0252654
Lactobacillaceae	Lactobacillaceae	F	33958	cellular organisms>Bacteria>Terrabacteria group>Firmicutes>Bacilli>Lactobacillales	5809	126	66228	0.00190075	20892	58	25561	0.00682467	13974	45	38734	0.00705803	25531	118	84287	0.0186441	10309	100	57848	0.00789821	2581	27	13222	0.00317767
Lactobacillales	Lactobacillales	O	186826	cellular organisms>Bacteria>Terrabacteria group>Firmicutes>Bacilli	402370	126	6465218	0.185552	46969	59	171830	0.0458778	177470	45	1141148	0.207938	49304	122	1668706	0.369113	68827	100	1282308	0.175078	81976	27	220021	0.052878
Mollicutes	Mollicutes	C	31969	cellular organisms>Bacteria>Terrabacteria group>Tenericutes	2803	125	26261	0.000753691	157	59	1321	0.000352701	317	42	1308	0.000238341	23	90	373	8.25066e-05	967	99	12781	0.00174504	63	26	375	9.01244e-05
Moraxellaceae	Moraxellaceae	F	468	cellular organisms>Bacteria>Proteobacteria>Gammaproteobacteria>Pseudomonadales	2954	126	18331	0.0005261	13841	59	74326	0.0198447	1107	43	4004	0.000729601	95	57	276	6.10505e-05	3730	100	31777	0.00433863	2921	26	4790	0.00115119
Mycoplasma	Mycoplasma	G	2093	cellular organisms>Bacteria>Terrabacteria group>Tenericutes>Mollicutes>Mycoplasmatales>Mycoplasmataceae	2734	124	18046	0.000517921	155	54	956	0.000255248	314	39	950	0.000173107	13	84	274	6.06081e-05	965	99	10167	0.00138814	23	24	220	5.2873e-05
Mycoplasmataceae	Mycoplasmatales>Mycoplasmataceae	F	2092	cellular organisms>Bacteria>Terrabacteria group>Tenericutes>Mollicutes>Mycoplasmatales	2739	124	18525	0.000531668	155	56	989	0.000264058	314	39	1004	0.000182947					965	99	10854	0.00148194	25	24	230	5.52763e-05
Myxococcales	Myxococcales	O	29	cellular organisms>Bacteria>Proteobacteria>delta/epsilon subdivisions>Deltaproteobacteria	352	123	2304	6.61249e-05													1329	95	4525	0.000617815	1263	27	2685	0.000645291
Nitrosomonadales	Nitrosomonadales	O	32003	cellular organisms>Bacteria>Proteobacteria>Betaproteobacteria	551	126	5156	0.000147977	747	54	2049	0.000547073	27920	43	46561	0.00848426	11	44	100	2.21197e-05	795	94	2070	0.000282625	16	18	89	2.13895e-05
Pasteurellaceae	Pasteurellales>Pasteurellaceae	F	712	cellular organisms>Bacteria>Proteobacteria>Gammaproteobacteria>Pasteurellales	272680	126	1579053	0.0453189	8492	56	12580	0.0033588	2027	41	7534	0.00137283	20748	112	109020	0.0241149	21927	99	89327	0.0121962	252870	27	335106	0.0805366
Peptococcaceae	Peptococcaceae	F	186807	cellular organisms>Bacteria>Terrabacteria group>Firmicutes>Clostridia>Clostridiales	507	126	7199	0.000206611	12	42	133	3.55104e-05	2662	45	4976	0.000906717	91	93	1146	0.000253492	252	96	1440	0.000196609	351	27	2045	0.000491478
Proteobacteria	Proteobacteria	P	1224	cellular organisms>Bacteria	433840	126	7448122	0.213761	212160	59	3147819	0.840453	318890	45	2248889	0.409788	54820	122	1281942	0.283562	77039	100	3999937	0.546127	258690	27	1166090	0.280248
Pseudomonadaceae	Pseudomonadaceae	F	135621	cellular organisms>Bacteria>Proteobacteria>Gammaproteobacteria>Pseudomonadales	1509	126	12368	0.000354962	159290	59	733642	0.195879	116390	44	135513	0.0246929	12860	110	50884	0.0112554	48011	100	815419	0.111332	3954	27	9654	0.00232016
Pseudomonadales	Pseudomonadales	O	72274	cellular organisms>Bacteria>Proteobacteria>Gammaproteobacteria	3471	126	31177	0.000894781	160090	59	808244	0.215797	116530	44	139557	0.0254298	12869	113	51177	0.0113202	48736	100	848666	0.115872	6875	27	14447	0.00347207
Pseudomonas	Pseudomonas	G	286	cellular organisms>Bacteria>Proteobacteria>Gammaproteobacteria>Pseudomonadales>Pseudomonadaceae	1489	126	11584	0.000332461	155790	59	713400	0.190474	116300	43	135402	0.0246727	12851	110	50797	0.0112362	44258	100	756516	0.10329	3932	27	9576	0.00230142
Rhizobiaceae	Rhizobiaceae	F	82115	cellular organisms>Bacteria>Proteobacteria>Alphaproteobacteria>Rhizobiales	139	118	1853	5.31811e-05	393	47	1418	0.000378599	274	30	738	0.000134477					1737	94	5777	0.000788756	51	16	154	3.70111e-05
Rhizobiales	Rhizobiales	O	356	cellular organisms>Bacteria>Proteobacteria>Alphaproteobacteria	39656	126	354778	0.0101821	11287	59	70694	0.018875	5789	45	16218	0.00295521	129	118	2655	0.000587279	15097	100	79554	0.0108618	57164	27	201550	0.0484389
Rhodobacterales	Rhodobacterales	O	204455	cellular organisms>Bacteria>Proteobacteria>Alphaproteobacteria	6498	126	17843	0.000512094	848	57	5896	0.0015742	4135	44	9118	0.00166146					367	97	3354	0.000457934	2627	26	7519	0.00180705
Rickettsia	Rickettsia	G	780	cellular organisms>Bacteria>Proteobacteria>Alphaproteobacteria>Rickettsiales>Rickettsiaceae>Rickettsieae	76	103	829	2.37923e-05	30	44	259	6.91518e-05	665	16	724	0.000131926					97	49	220	3.00374e-05	13	10	36	8.65194e-06
Rickettsiaceae	Rickettsiaceae	F	775	cellular organisms>Bacteria>Proteobacteria>Alphaproteobacteria>Rickettsiales					485	58	3739	0.000998296									416	98	5158	0.000704241	1828	27	5141	0.00123555
Rickettsiales	Rickettsiales	O	766	cellular organisms>Bacteria>Proteobacteria>Alphaproteobacteria	1456	126	12181	0.000349595	551	58	4437	0.00118466	745	44	1530	0.000278794					508	100	6577	0.000897983	1910	27	5605	0.00134706
Saccharomycetaceae	Saccharomycetaceae	F	4893	cellular organisms>Eukaryota>Opisthokonta>Fungi>Dikarya>Ascomycota>saccharomyceta>Saccharomycotina>Saccharomycetes>Saccharomycetales																	32	15	70	9.55736e-06
Saccharomycetales	Saccharomycotina>Saccharomycetes>Saccharomycetales	O	4892	cellular organisms>Eukaryota>Opisthokonta>Fungi>Dikarya>Ascomycota>saccharomyceta>Saccharomycotina>Saccharomycetes																	58	49	505	6.89496e-05	66	15	133	3.19641e-05
Sordariomycetes	Sordariomycetes	C	147550	cellular organisms>Eukaryota>Opisthokonta>Fungi>Dikarya>Ascomycota>saccharomyceta>Pezizomycotina>leotiomyceta>sordariomyceta																	17	39	188	2.56683e-05
Spirochaetia	Spirochaetes>Spirochaetia	C	203692	cellular organisms>Bacteria>Spirochaetes	8280	125	105148	0.00301775	200	52	1176	0.000313986					126	100	1035	0.000228939	414	84	2690	0.000367276
Staphylococcaceae	Staphylococcaceae	F	90964	cellular organisms>Bacteria>Terrabacteria group>Firmicutes>Bacilli>Bacillales	50010	126	130355	0.00374119	3164	59	30280	0.00808462	3138	45	13541	0.00246741	22820	122	77120	0.0170587	3614	100	19667	0.00268521	3705	27	16477	0.00395995
Staphylococcus	Staphylococcus	G	1279	cellular organisms>Bacteria>Terrabacteria group>Firmicutes>Bacilli>Bacillales>Staphylococcaceae	49979	126	129134	0.00370615	3146	59	29453	0.00786381	2487	45	12264	0.00223472	20871	122	72734	0.0160886	3577	100	16882	0.00230496	3704	27	16304	0.00391837
Staphylococcus aureus	Staphylococcus aureus	S	1280	cellular organisms>Bacteria>Terrabacteria group>Firmicutes>Bacilli>Bacillales>Staphylococcaceae>Staphylococcus	2676	126	25353	0.000727632	3049	59	15262	0.00407488	523	44	2713	0.000494358	990	122	12766	0.00282381	611	99	3344	0.000456569	1818	27	5260	0.00126414
Streptococcaceae	Streptococcaceae	F	1300	cellular organisms>Bacteria>Terrabacteria group>Firmicutes>Bacilli>Lactobacillales	261470	126	5066288	0.145403	46643	59	102486	0.0273633	169270	45	483052	0.0880208	44924	122	1064010	0.235356	67741	100	601130	0.0820745	81747	27	202499	0.0486669
Streptococcus	Streptococcus	G	1301	cellular organisms>Bacteria>Terrabacteria group>Firmicutes>Bacilli>Lactobacillales>Streptococcaceae	261280	126	5038280	0.144599	45673	59	99319	0.0265177	166940	45	476956	0.08691	44816	122	1047439	0.231691	66396	100	584499	0.0798039	29442	27	47066	0.0113115
Tenericutes	Tenericutes	P	544448	cellular organisms>Bacteria>Terrabacteria group	2826	126	28244	0.000810603	157	59	1504	0.000401561	324	42	1505	0.000274238	29	102	465	0.000102857	969	99	13150	0.00179542	87	27	589	0.000141555
Vibrio	Vibrio	G	662	cellular organisms>Bacteria>Proteobacteria>Gammaproteobacteria>Vibrionales>Vibrionaceae	1241	125	8506	0.000244122	3495	59	8148	0.00217548	174	43	1062	0.000193516	145	76	1669	0.000369178	40093	98	45604	0.00622649	165	26	465	0.000111754
Vibrio vulnificus	Vibrio vulnificus	S	672	cellular organisms>Bacteria>Proteobacteria>Gammaproteobacteria>Vibrionales>Vibrionaceae>Vibrio	199	121	1516	4.35092e-05					27	31	157	2.86082e-05					211	57	353	4.81964e-05
Vibrionaceae	Vibrionales>Vibrionaceae	F	641	cellular organisms>Bacteria>Proteobacteria>Gammaproteobacteria>Vibrionales	4582	126	35600	0.00102172	3587	59	8950	0.00238961	211	44	1333	0.000242897	155	84	1970	0.000435759	40261	100	46837	0.00639483	204	26	690	0.000165829
Xanthomonadaceae	Xanthomonadaceae	F	32033	cellular organisms>Bacteria>Proteobacteria>Gammaproteobacteria>Xanthomonadales	5297	126	39623	0.00113718	77425	58	161883	0.043222	1721	44	6254	0.00113959	743	118	6148	0.00135992	1762	95	7642	0.00104339	373	27	2647	0.000636158
Xanthomonadales	Xanthomonadales	O	135614	cellular organisms>Bacteria>Proteobacteria>Gammaproteobacteria	5711	126	45248	0.00129862	77504	59	162836	0.0434764	1782	44	6773	0.00123416	743	119	6377	0.00141058	1773	99	9369	0.00127918	1292	27	5454	0.00131077
Bradyrhizobium	Bradyrhizobium	G	374	cellular organisms>Bacteria>Proteobacteria>Alphaproteobacteria>Rhizobiales>Bradyrhizobiaceae	280	67	983	2.82121e-05					58	7	166	3.02482e-05
Xylella	Xylella	G	2370	cellular organisms>Bacteria>Proteobacteria>Gammaproteobacteria>Xanthomonadales>Xanthomonadaceae	27	38	104	2.9848e-06	78	22	194	5.17971e-05

## Sheet: PRJNA439241
kraken2 result	kraken2 result
Name	Full description	taxRank	taxID	Max	Occurence	SRR6872870.cladeReads	SRR6872871.cladeReads	SRR6872872.cladeReads	SRR6872873.cladeReads	SRR6872874.cladeReads	SRR6872875.cladeReads	SRR6872876.cladeReads	SRR6872877.cladeReads	SRR6872878.cladeReads	SRR6872879.cladeReads	SRR6872880.cladeReads	SRR6872881.cladeReads	SRR6872882.cladeReads	SRR6872883.cladeReads	SRR6872884.cladeReads	SRR6872885.cladeReads	SRR6872886.cladeReads	SRR6872887.cladeReads	SRR6872888.cladeReads	SRR6872889.cladeReads	SRR6872890.cladeReads	SRR6872891.cladeReads	SRR6872892.cladeReads	SRR6872893.cladeReads	SRR6872894.cladeReads	SRR6872895.cladeReads	SRR6872896.cladeReads	Max.1	SRR6872870.cladeReads..	SRR6872871.cladeReads..	SRR6872872.cladeReads..	SRR6872873.cladeReads..	SRR6872874.cladeReads..	SRR6872875.cladeReads..	SRR6872876.cladeReads..	SRR6872877.cladeReads..	SRR6872878.cladeReads..	SRR6872879.cladeReads..	SRR6872880.cladeReads..	SRR6872881.cladeReads..	SRR6872882.cladeReads..	SRR6872883.cladeReads..	SRR6872884.cladeReads..	SRR6872885.cladeReads..
unclassified	unclassified	U	0	88295	27	2270	6423	6638	460	88295	723	1647	666	1459	810	52879	67346	11229	27672	35885	11713	12101	5229	53220	15011	5708	40561	26396	1395	62780	22821	64243	56.47	2.27	6.476	10.46	0.369	35.66	0.5218	1.011	0.4665	0.4671	0.5523	25.76	28.21	4.015	11.73	38.34	5.567
root	root	-	1	310860	27	97734	92761	56836	124198	159293	137837	161305	142106	310861	145848	152379	171400	268481	208174	57721	198675	117949	100919	91128	138401	167906	146281	193986	304003	173306	191913	49515	99.63	97.73	93.52	89.54	99.63	64.34	99.48	98.99	99.53	99.53	99.45	74.24	71.79	95.99	88.27	61.66	94.43
cellular organisms	cellular organisms	-	131567	310780	27	97691	92752	56827	124197	157790	137831	161305	142105	310785	145847	151783	169949	268479	208171	56300	198553	117834	100848	91128	138400	167771	146271	193710	303988	173301	191909	49514	99.63	97.69	93.52	89.53	99.63	63.73	99.47	98.99	99.53	99.51	99.45	73.95	71.18	95.98	88.27	60.15	94.37
Bacteria	Bacteria	D	2	310480	27	92932	92230	56759	124192	157711	137828	161304	142091	310480	145844	34828	120752	265491	202379	54074	187547	104368	47049	11487	14763	88865	24771	25395	303912	41969	25044	36630	99.63	92.93	92.99	89.42	99.63	63.7	99.47	98.99	99.52	99.41	99.44	16.97	50.58	94.92	85.81	57.77	89.14
Terrabacteria group	Terrabacteria group	-	1783272	234710	27	86299	50976	20501	36294	147160	52292	17070	12908	234706	16744	18651	62986	4117	68243	47986	108390	53085	14168	6262	6217	46709	12354	10803	77977	18128	10414	33901	86.3	86.3	51.4	32.3	29.11	59.44	37.74	10.48	9.041	75.15	11.42	9.087	26.38	1.472	28.94	51.26	51.52
Firmicutes	Firmicutes	P	1239	224380	27	84947	48880	18898	23678	6773	10415	3685	8790	224384	9695	16922	57491	3530	63958	2304	92506	50929	12513	5774	5495	41972	11244	9485	23193	15968	9103	33572	84.94	84.94	49.28	29.77	18.99	2.736	7.517	2.261	6.157	71.84	6.611	8.244	24.08	1.262	27.12	2.461	43.97
Bacilli	Bacilli	C	91061	82241	27	82241	34608	5243	22538	1042	10093	2635	8287	6353	8552	1513	9557	1421	3670	409	6756	321	1250	2260	495	3670	558	941	2933	1136	767	31711	82.24	82.24	34.89	8.26	18.08	0.4209	7.284	1.617	5.804	2.034	5.831	0.7371	4.003	0.508	1.556	0.4369	3.211
Lactobacillales	Lactobacillales	O	186826	81976	27	81976	34072	4847	21407	454	6279	1504	6918	2314	6635	1111	7598	1253	1980	111	5092	95	905	171	273	2412	287	537	1137	640	394	29619	81.97	81.97	34.35	7.636	17.17	0.1834	4.532	0.923	4.845	0.7409	4.524	0.5413	3.182	0.448	0.8395	0.1186	2.42
Streptococcaceae	Streptococcaceae	F	1300	81747	27	81747	33720	4644	20438	76	6196	1484	6271	1431	3994	717	5553	1178	564	69	2571	38	814	100	75	572	60	208	105	262	115	29497	81.74	81.74	34	7.316	16.4	0.0307	4.472	0.9107	4.392	0.4582	2.723	0.3493	2.326	0.4212	0.2391	0.07371	1.222
Lactococcus	Lactococcus	G	1357	81490	27	81490	32674	3855	17734	4	3228	1476	4307	390	3979	132	4709	5	30	36	159	1	263	42	24	197	15	109	90	38	34	26	81.49	81.49	32.94	6.073	14.23	0.001616	2.33	0.9058	3.017	0.1249	2.713	0.06431	1.972	0.001788	0.01272	0.03846	0.07557
Lactococcus lactis	Lactococcus lactis	S	1358	81486	27	81486	32667	3855	17733	4	3228	1476	4307	264	3979	130	4704	5	7	36	103	1	263	41	24	197	15	109	90	34	34	17	81.48	81.48	32.94	6.073	14.23	0.001616	2.33	0.9058	3.017	0.08453	2.713	0.06333	1.97	0.001788	0.002968	0.03846	0.04896
Lactococcus lactis subsp. cremoris	Lactococcus lactis subsp. cremoris	-	1359	13	9	13	7	NA	4	NA	1	NA	2	2	NA	2	4	NA	NA	NA	NA	1	NA	NA	NA	NA	NA	NA	NA	NA	NA	NA	0.013	0.013	0.007058	NA	0.003209	NA	0.0007217	NA	0.001401	0.0006404	NA	0.0009744	0.001675	NA	NA	NA	NA
Lactococcus lactis subsp. cremoris SK11	Lactococcus lactis subsp. cremoris SK11	-	272622	13	8	13	7	NA	4	NA	1	NA	2	2	NA	2	4	NA	NA	NA	NA	NA	NA	NA	NA	NA	NA	NA	NA	NA	NA	NA	0.013	0.013	0.007058	NA	0.003209	NA	0.0007217	NA	0.001401	0.0006404	NA	0.0009744	0.001675	NA	NA	NA	NA
Streptococcus	Streptococcus	G	1301	29442	27	237	1034	778	2684	69	2929	8	1930	974	14	566	843	1167	497	27	2374	36	550	58	49	372	45	99	12	195	77	29442	25.88	0.237	1.043	1.226	2.153	0.02787	2.114	0.004909	1.352	0.3119	0.009546	0.2758	0.3531	0.4172	0.2107	0.02884	1.128
Streptococcus pyogenes	Streptococcus pyogenes	S	1314	107	22	24	15	9	5	NA	10	1	3	29	NA	5	12	5	1	NA	17	1	3	4	1	NA	NA	1	1	1	2	107	0.09406	0.024	0.01512	0.01418	0.004011	NA	0.007217	0.0006137	0.002101	0.009285	NA	0.002436	0.005026	0.001788	0.000424	NA	0.00808
Streptococcus sobrinus	Streptococcus sobrinus	S	1310	59	18	18	10	2	5	1	11	NA	2	1	NA	10	2	2	NA	NA	3	NA	5	2	NA	1	NA	NA	NA	2	3	59	0.05186	0.018	0.01008	0.003151	0.004011	0.0004039	0.007939	NA	0.001401	0.0003202	NA	0.004872	0.0008377	0.000715	NA	NA	0.001426
Streptococcus pantholopis	Streptococcus pantholopis	S	1811193	160	15	11	12	4	2	NA	5	NA	5	2	NA	1	NA	6	1	NA	8	NA	1	NA	NA	1	NA	NA	NA	4	NA	160	0.1406	0.011	0.0121	0.006302	0.001604	NA	0.003609	NA	0.003502	0.0006404	NA	0.0004872	NA	0.002145	0.000424	NA	0.003802
Streptococcus pneumoniae	Streptococcus pneumoniae	S	1313	198	22	10	14	9	2	3	16	1	12	190	NA	7	32	7	16	1	36	3	2	NA	2	20	NA	3	NA	4	NA	198	0.1741	0.01	0.01412	0.01418	0.001604	0.001212	0.01155	0.0006137	0.008405	0.06084	NA	0.00341	0.0134	0.002503	0.006784	0.001068	0.01711
Streptococcus pneumoniae SPN032672	Streptococcus pneumoniae SPN032672	-	869311	126	21	8	12	9	2	3	11	1	10	43	NA	5	18	NA	14	1	21	3	2	NA	2	18	NA	1	NA	4	NA	126	0.1108	0.008	0.0121	0.01418	0.001604	0.001212	0.007939	0.0006137	0.007004	0.01377	NA	0.002436	0.007539	NA	0.005936	0.001068	0.009982
Streptococcus pneumoniae PCS8235	Streptococcus pneumoniae PCS8235	-	1159083	72	13	1	2	NA	NA	NA	3	NA	2	2	NA	2	2	7	2	NA	14	NA	NA	NA	NA	2	NA	2	NA	NA	NA	72	0.06329	0.001	0.002016	NA	NA	NA	0.002165	NA	0.001401	0.0006404	NA	0.0009744	0.0008377	0.002503	0.000848	NA	0.006654
Streptococcus agalactiae	Streptococcus agalactiae	S	1311	46	15	5	1	1	1	1	6	NA	6	NA	8	1	NA	5	NA	NA	4	NA	NA	NA	1	1	NA	NA	NA	NA	1	46	0.04044	0.005	0.001008	0.001575	0.0008022	0.0004039	0.00433	NA	0.004203	NA	0.005455	0.0004872	NA	0.001788	NA	NA	0.001901
Streptococcus thermophilus	Streptococcus thermophilus	S	1308	1013	23	2	9	15	NA	10	10	NA	9	168	NA	210	72	11	70	6	1013	9	2	13	11	42	20	19	NA	35	6	218	0.4815	0.002	0.009074	0.02363	NA	0.004039	0.007217	NA	0.006304	0.05379	NA	0.1023	0.03016	0.003933	0.02968	0.00641	0.4815
Streptococcus thermophilus LMD-9	Streptococcus thermophilus LMD-9	-	322159	35	14	1	1	1	NA	2	2	NA	2	3	NA	1	2	NA	1	NA	5	NA	1	NA	NA	NA	NA	NA	NA	1	NA	35	0.03077	0.001	0.001008	0.001575	NA	0.0008078	0.001443	NA	0.001401	0.0009606	NA	0.0004872	0.0008377	NA	0.000424	NA	0.002377
Streptococcus thermophilus JIM 8232	Streptococcus thermophilus JIM 8232	-	1051074	128	16	1	1	2	NA	NA	5	NA	5	3	NA	1	NA	8	4	NA	23	NA	NA	NA	4	8	2	2	NA	2	NA	128	0.1125	0.001	0.001008	0.003151	NA	NA	0.003609	NA	0.003502	0.0009606	NA	0.0004872	NA	0.00286	0.001696	NA	0.01093
Streptococcus anginosus group	Streptococcus anginosus group	-	671232	2613	19	2	11	11	2613	2	1	NA	3	3	NA	5	4	2	6	2	18	2	13	4	NA	12	NA	NA	NA	NA	NA	266	2.096	0.002	0.01109	0.01733	2.096	0.0008078	0.0007217	NA	0.002101	0.0009606	NA	0.002436	0.001675	0.000715	0.002544	0.002137	0.008556
Streptococcus constellatus subsp. pharyngis	Streptococcus constellatus>Streptococcus constellatus subsp. pharyngis	-	184250	60	10	2	8	10	NA	NA	NA	NA	NA	1	NA	2	NA	1	NA	NA	2	2	8	NA	NA	NA	NA	NA	NA	NA	NA	60	0.05274	0.002	0.008066	0.01575	NA	NA	NA	NA	NA	0.0003202	NA	0.0009744	NA	0.0003575	NA	NA	0.0009506
Streptococcus pluranimalium	Streptococcus pluranimalium	S	82348	17	11	1	1	1	1	NA	1	NA	NA	1	NA	4	16	3	NA	NA	8	NA	NA	NA	NA	NA	NA	NA	NA	NA	NA	17	0.01494	0.001	0.001008	0.001575	0.0008022	NA	0.0007217	NA	NA	0.0003202	NA	0.001949	0.006702	0.001073	NA	NA	0.003802
Enterococcaceae	Enterococcaceae	F	81852	676	25	75	116	49	6	95	1	NA	3	254	2	37	596	15	281	3	486	1	15	15	59	676	14	105	NA	111	76	4	0.3894	0.075	0.117	0.0772	0.004813	0.03837	0.0007217	NA	0.002101	0.08133	0.001364	0.01803	0.2496	0.005363	0.1191	0.003205	0.231
Enterococcus	Enterococcus	G	1350	666	25	73	116	49	6	93	1	NA	3	254	2	33	587	12	264	3	442	1	15	15	59	666	14	103	NA	105	76	1	0.3836	0.073	0.117	0.0772	0.004813	0.03756	0.0007217	NA	0.002101	0.08133	0.001364	0.01608	0.2459	0.00429	0.1119	0.003205	0.2101
Enterococcus faecalis	Enterococcus faecalis	S	1351	168	23	15	24	28	2	11	NA	NA	2	9	2	14	44	2	117	3	168	NA	3	4	12	22	1	17	NA	9	8	1	0.07985	0.015	0.0242	0.04411	0.001604	0.004443	NA	NA	0.001401	0.002882	0.001364	0.006821	0.01843	0.000715	0.04961	0.003205	0.07985
Vagococcus teuberi	Vagococcus>Vagococcus teuberi	S	519472	12	11	2	NA	NA	NA	2	NA	NA	NA	NA	NA	2	9	2	9	NA	12	NA	NA	NA	NA	8	NA	2	NA	6	NA	2	0.005704	0.002	NA	NA	NA	0.0008078	NA	NA	NA	NA	NA	0.0009744	0.00377	0.000715	0.003816	NA	0.005704
Lactobacillaceae	Lactobacillaceae	F	33958	2581	27	52	132	134	858	270	19	3	616	553	2581	330	1411	43	1078	27	1879	23	69	52	137	1075	205	217	967	253	194	44	1.76	0.052	0.1331	0.2111	0.6883	0.1091	0.01371	0.001841	0.4315	0.1771	1.76	0.1608	0.591	0.01537	0.4571	0.02884	0.8931
Lactobacillus	Lactobacillus	G	1578	2576	27	48	128	132	853	268	18	2	613	529	2576	328	1400	42	1068	27	1850	22	69	52	135	1068	204	213	752	245	193	40	1.756	0.048	0.1291	0.208	0.6843	0.1082	0.01299	0.001227	0.4294	0.1694	1.756	0.1598	0.5864	0.01502	0.4528	0.02884	0.8793
Lactobacillus salivarius	Lactobacillus salivarius	S	1624	438	23	12	5	28	9	6	5	NA	3	356	NA	55	253	4	438	NA	165	4	7	7	23	188	184	26	NA	38	26	7	0.1857	0.012	0.005041	0.04411	0.00722	0.002423	0.003609	NA	0.002101	0.114	NA	0.0268	0.106	0.00143	0.1857	NA	0.07843
Lactobacillus delbrueckii	Lactobacillus delbrueckii	S	1584	252	15	4	6	13	NA	1	NA	NA	NA	NA	NA	39	6	2	14	NA	252	NA	8	NA	2	27	NA	2	2	8	NA	NA	0.1198	0.004	0.006049	0.02048	NA	0.0004039	NA	NA	NA	NA	NA	0.019	0.002513	0.000715	0.005936	NA	0.1198
Lactobacillus reuteri	Lactobacillus reuteri	S	1598	499	23	4	22	20	NA	15	NA	NA	1	1	2	37	340	6	83	NA	151	2	14	15	14	118	6	36	499	21	31	1	0.1634	0.004	0.02218	0.03151	NA	0.006058	NA	NA	0.0007004	0.0003202	0.001364	0.01803	0.1424	0.002145	0.03519	NA	0.07177
Lactobacillus helveticus	Lactobacillus helveticus	S	1587	14	9	1	NA	NA	2	NA	NA	NA	NA	NA	NA	NA	12	NA	8	NA	10	NA	NA	NA	2	14	NA	NA	4	2	NA	NA	0.008064	0.001	NA	NA	0.001604	NA	NA	NA	NA	NA	NA	NA	0.005026	NA	0.003392	NA	0.004753
Lactobacillus fermentum	Lactobacillus fermentum	S	1613	145	5	1	1	2	NA	145	NA	NA	NA	NA	NA	NA	NA	NA	NA	NA	4	NA	NA	NA	NA	NA	NA	NA	NA	NA	NA	NA	0.05857	0.001	0.001008	0.003151	NA	0.05857	NA	NA	NA	NA	NA	NA	NA	NA	NA	NA	0.001901
Pediococcus	Pediococcus	G	1253	214	11	1	NA	NA	1	NA	1	NA	2	NA	1	NA	8	NA	4	NA	14	NA	NA	NA	NA	NA	NA	2	214	8	NA	NA	0.07007	0.001	NA	NA	0.0008022	NA	0.0007217	NA	0.001401	NA	0.0006819	NA	0.003351	NA	0.001696	NA	0.006654
Leuconostocaceae	Leuconostocaceae	F	81850	49	18	6	3	NA	3	2	2	NA	NA	2	2	3	NA	6	5	NA	49	NA	1	NA	NA	3	1	5	7	1	NA	27	0.02373	0.006	0.003025	NA	0.002407	0.0008078	0.001443	NA	NA	0.0006404	0.001364	0.001462	NA	0.002145	0.00212	NA	0.02329
Carnobacterium	Carnobacteriaceae>Carnobacterium	G	2747	34	19	3	4	NA	1	NA	1	3	2	2	1	1	4	1	4	4	1	1	NA	NA	NA	34	2	NA	3	NA	5	NA	0.01958	0.003	0.004033	NA	0.0008022	NA	0.0007217	0.001841	0.001401	0.0006404	0.0006819	0.0004872	0.001675	0.0003575	0.001696	0.004273	0.0004753
Aerococcus	Aerococcaceae>Aerococcus	G	1375	45	19	1	2	1	2	2	3	NA	NA	20	NA	4	5	2	2	2	2	28	1	NA	NA	35	NA	NA	45	NA	1	10	0.02153	0.001	0.002016	0.001575	0.001604	0.0008078	0.002165	NA	NA	0.006404	NA	0.001949	0.002094	0.000715	0.000848	0.002137	0.0009506
Bacillales	Bacillales	O	1385	3782	27	223	494	391	1065	572	3782	1127	1324	3124	1867	386	1926	162	1656	289	1593	195	342	2085	219	1192	269	383	1788	486	348	2075	2.73	0.223	0.4981	0.616	0.8543	0.231	2.73	0.6916	0.9274	1	1.273	0.1881	0.8067	0.05792	0.7022	0.3087	0.7572
Staphylococcaceae	Staphylococcaceae	F	90964	3705	27	110	230	210	985	301	3705	143	1254	868	1814	124	472	79	153	153	381	27	219	2006	79	542	151	94	101	123	158	1995	2.674	0.11	0.2319	0.3308	0.7902	0.1216	2.674	0.08776	0.8783	0.2779	1.237	0.06041	0.1977	0.02824	0.06487	0.1635	0.1811
Staphylococcus	Staphylococcus	G	1279	3704	27	110	229	209	983	292	3704	134	1252	832	1811	120	467	74	133	152	375	24	216	2005	79	535	150	90	59	121	155	1993	2.673	0.11	0.2309	0.3293	0.7886	0.1179	2.673	0.08223	0.8769	0.2664	1.235	0.05846	0.1956	0.02646	0.05639	0.1624	0.1782
Staphylococcus simulans	Staphylococcus simulans	S	1286	231	27	25	84	89	2	231	1	6	6	13	1	63	156	19	55	4	14	12	4	185	59	39	117	34	1	42	70	159	0.1402	0.025	0.08469	0.1402	0.001604	0.0933	0.0007217	0.003682	0.004203	0.004162	0.0006819	0.03069	0.06534	0.006793	0.02332	0.004273	0.006654
Staphylococcus aureus	Staphylococcus aureus	S	1280	1818	27	13	49	57	27	13	156	6	45	231	64	33	149	52	47	124	88	3	147	1806	18	117	20	27	52	41	57	1818	1.598	0.013	0.0494	0.0898	0.02166	0.005251	0.1126	0.003682	0.03152	0.07396	0.04364	0.01608	0.06241	0.01859	0.01993	0.1325	0.04183
Staphylococcus aureus subsp. aureus	Staphylococcus aureus subsp. aureus	-	46170	60	26	3	3	2	8	4	45	1	15	28	18	4	60	1	34	1	30	1	NA	3	7	42	10	21	1	15	12	1	0.03248	0.003	0.003025	0.003151	0.006418	0.001616	0.03248	0.0006137	0.01051	0.008965	0.01227	0.001949	0.02513	0.0003575	0.01442	0.001068	0.01426
Staphylococcus epidermidis	Staphylococcus epidermidis	S	1282	338	16	12	NA	NA	NA	2	5	NA	338	NA	7	4	6	NA	NA	1	8	2	NA	2	NA	5	NA	2	4	3	NA	2	0.2367	0.012	NA	NA	NA	0.0008078	0.003609	NA	0.2367	NA	0.004773	0.001949	0.002513	NA	NA	0.001068	0.003802
Staphylococcus schleiferi	Staphylococcus schleiferi	S	1295	26	14	1	4	NA	2	3	26	1	11	4	4	NA	NA	NA	11	NA	9	1	NA	NA	NA	4	NA	NA	NA	2	NA	NA	0.01876	0.001	0.004033	NA	0.001604	0.001212	0.01876	0.0006137	0.007705	0.001281	0.002727	NA	NA	NA	0.004664	NA	0.004278
Bacillaceae	Bacillaceae	F	186817	1101	27	67	199	113	36	114	47	960	29	1101	37	129	679	32	821	23	551	86	111	18	71	319	27	135	330	170	99	30	0.5891	0.067	0.2006	0.178	0.02888	0.04604	0.03392	0.5891	0.02031	0.3525	0.02523	0.06285	0.2844	0.01144	0.3481	0.02457	0.2619
Bacillus	Bacillus	G	1386	954	27	43	88	43	25	65	19	954	23	823	14	102	608	24	797	14	431	36	50	12	49	203	18	87	318	123	66	19	0.5854	0.043	0.08872	0.06774	0.02005	0.02625	0.01371	0.5854	0.01611	0.2635	0.009546	0.04969	0.2547	0.00858	0.3379	0.01496	0.2049
Bacillus cereus group	Bacillus cereus group	-	86661	239	26	28	23	6	12	11	12	65	13	36	4	14	239	11	54	NA	67	4	5	2	18	83	8	7	7	24	20	1	0.1001	0.028	0.02319	0.009453	0.009626	0.004443	0.008661	0.03989	0.009105	0.01153	0.002727	0.006821	0.1001	0.003933	0.0229	NA	0.03185
Bacillus thuringiensis	Bacillus thuringiensis	S	1428	30	25	21	16	4	7	3	9	30	10	7	3	5	29	2	22	NA	16	1	2	NA	3	17	4	5	3	4	2	1	0.021	0.021	0.01613	0.006302	0.005615	0.001212	0.006495	0.01841	0.007004	0.002241	0.002046	0.002436	0.01215	0.000715	0.009328	NA	0.007605
Bacillus cereus	Bacillus cereus	S	1396	109	23	5	6	1	3	2	3	20	3	12	1	8	109	6	20	NA	23	3	1	1	7	43	NA	NA	3	12	8	NA	0.04566	0.005	0.006049	0.001575	0.002407	0.0008078	0.002165	0.01227	0.002101	0.003842	0.0006819	0.003898	0.04566	0.002145	0.00848	NA	0.01093
Bacillus cereus D17	Bacillus cereus D17	-	1454382	24	19	1	2	NA	NA	NA	1	12	2	11	1	7	24	1	11	NA	16	1	1	NA	2	4	NA	NA	2	6	4	NA	0.01005	0.001	0.002016	NA	NA	NA	0.0007217	0.007364	0.001401	0.003522	0.0006819	0.00341	0.01005	0.0003575	0.004664	NA	0.007605
Bacillus anthracis	Bacillus anthracis	S	1392	31	15	2	NA	NA	NA	6	NA	6	NA	17	NA	1	31	1	10	NA	22	NA	1	1	NA	20	4	NA	NA	5	4	NA	0.01298	0.002	NA	NA	NA	0.002423	NA	0.003682	NA	0.005443	NA	0.0004872	0.01298	0.0003575	0.00424	NA	0.01046
Bacillus krulwichiae	Bacillus krulwichiae	S	199441	707	24	7	21	12	1	11	NA	1	NA	707	1	70	305	4	692	8	269	NA	12	7	22	77	9	62	303	84	29	7	0.2934	0.007	0.02117	0.01891	0.0008022	0.004443	NA	0.0006137	NA	0.2264	0.0006819	0.0341	0.1278	0.00143	0.2934	0.008546	0.1279
Bacillus subtilis group	Bacillus subtilis group	-	653685	58	27	5	32	11	6	6	4	58	5	8	3	5	18	3	14	2	17	5	6	1	1	3	1	1	4	6	3	9	0.03559	0.005	0.03226	0.01733	0.004813	0.002423	0.002887	0.03559	0.003502	0.002561	0.002046	0.002436	0.007539	0.001073	0.005936	0.002137	0.00808
Bacillus subtilis	Bacillus subtilis	S	1423	28	26	3	28	9	4	6	3	20	5	6	1	3	13	2	11	2	10	4	6	NA	1	3	1	1	3	2	3	7	0.02823	0.003	0.02823	0.01418	0.003209	0.002423	0.002165	0.01227	0.003502	0.001921	0.0006819	0.001462	0.005445	0.000715	0.004664	0.002137	0.004753
Bacillus velezensis	Bacillus amyloliquefaciens group>Bacillus velezensis	S	492670	31	18	2	3	2	1	NA	1	31	NA	1	2	2	4	1	3	NA	7	1	NA	1	NA	NA	NA	NA	1	3	NA	2	0.01902	0.002	0.003025	0.003151	0.0008022	NA	0.0007217	0.01902	NA	0.0003202	0.001364	0.0009744	0.001675	0.0003575	0.001272	NA	0.003327
Salimicrobium jeotgali	Salimicrobium>Salimicrobium jeotgali	S	1230341	101	25	6	13	11	1	3	25	NA	NA	101	22	12	27	7	7	4	60	5	31	4	8	14	2	13	2	7	14	2	0.03234	0.006	0.01311	0.01733	0.0008022	0.001212	0.01804	NA	NA	0.03234	0.015	0.005846	0.01131	0.002503	0.002968	0.004273	0.02852
Anoxybacillus	Anoxybacillus	G	150247	46	18	2	18	15	NA	14	NA	NA	NA	5	NA	8	10	NA	5	NA	14	2	15	NA	8	46	2	10	NA	17	12	4	0.0265	0.002	0.01815	0.02363	NA	0.005655	NA	NA	NA	0.001601	NA	0.003898	0.004189	NA	0.00212	NA	0.006654
Novibacillus thermophilus	Thermoactinomycetaceae>Novibacillus>Novibacillus thermophilus	S	1471761	74	18	7	NA	16	13	11	NA	1	NA	3	NA	7	6	1	17	2	74	50	NA	NA	6	NA	16	2	NA	5	NA	5	0.03845	0.007	NA	0.02521	0.01043	0.004443	NA	0.0006137	NA	0.0009606	NA	0.00341	0.002513	0.0003575	0.007208	0.002137	0.03517
Planococcus	Planococcaceae>Planococcus	G	1372	50	24	3	9	9	1	8	1	2	NA	10	NA	10	50	10	18	26	2	NA	1	40	10	4	28	3	2	16	10	31	0.02778	0.003	0.009074	0.01418	0.0008022	0.003231	0.0007217	0.001227	NA	0.003202	NA	0.004872	0.02094	0.003575	0.007632	0.02778	0.0009506
Planococcus sp. MB-3u-03	Planococcus sp. MB-3u-03	S	2058136	48	24	3	9	9	1	8	1	2	NA	10	NA	10	48	10	13	2	2	NA	1	40	10	2	28	3	2	16	8	31	0.02771	0.003	0.009074	0.01418	0.0008022	0.003231	0.0007217	0.001227	NA	0.003202	NA	0.004872	0.02011	0.003575	0.005512	0.002137	0.0009506
Paenibacillaceae	Paenibacillaceae	F	186822	1068	24	5	7	19	6	24	NA	NA	1	1068	NA	26	339	11	202	4	200	6	5	12	23	131	7	63	447	80	32	1	0.342	0.005	0.007058	0.02993	0.004813	0.009694	NA	NA	0.0007004	0.342	NA	0.01267	0.142	0.003933	0.08565	0.004273	0.09506
Paenibacillus	Paenibacillus	G	44249	12	17	2	1	1	3	NA	NA	NA	NA	10	NA	2	12	NA	8	2	9	NA	4	NA	5	11	2	NA	4	1	1	NA	0.006336	0.002	0.001008	0.001575	0.002407	NA	NA	NA	NA	0.003202	NA	0.0009744	0.005026	NA	0.003392	0.002137	0.004278
Brevibacillus brevis X23	Brevibacillus>Brevibacillus brevis>Brevibacillus brevis X23	-	1200792	1058	21	2	6	17	NA	18	NA	NA	NA	1058	NA	24	327	11	185	2	189	6	1	12	16	120	5	59	443	77	31	NA	0.3388	0.002	0.006049	0.02678	NA	0.00727	NA	NA	NA	0.3388	NA	0.01169	0.137	0.003933	0.07844	0.002137	0.08983
Gemella	Bacillales incertae sedis>Bacillales Family XI. Incertae Sedis>Gemella	G	1378	26	11	2	3	1	NA	NA	NA	NA	NA	NA	NA	8	17	NA	8	NA	26	NA	NA	2	2	14	NA	NA	NA	12	NA	NA	0.01236	0.002	0.003025	0.001575	NA	NA	NA	NA	NA	NA	NA	0.003898	0.007121	NA	0.003392	NA	0.01236
Clostridia	Clostridia	C	186801	211700	27	2564	13608	13256	517	5338	271	928	145	211697	133	14393	42257	1857	56634	1799	80875	49094	10685	3249	4385	33472	10358	7696	18961	13586	7411	1670	67.78	2.564	13.72	20.88	0.4147	2.156	0.1956	0.5695	0.1016	67.78	0.09069	7.012	17.7	0.6639	24.01	1.922	38.44
Clostridiales	Clostridiales	O	186802	211340	27	2558	13587	13224	514	5307	168	919	140	211338	128	14377	42223	1832	56564	1792	80788	49018	10657	3242	4372	33394	10353	7678	18941	13548	7406	1665	67.67	2.558	13.7	20.83	0.4123	2.143	0.1212	0.564	0.09806	67.67	0.08728	7.004	17.69	0.655	23.98	1.914	38.4
Lachnospiraceae	Lachnospiraceae	F	186803	84317	27	1344	7159	6772	451	2102	55	706	59	84317	54	7021	16415	668	21230	895	38974	29355	5923	1540	1807	11645	1949	3141	8014	5372	3179	815	27	1.344	7.218	10.67	0.3618	0.849	0.03969	0.4333	0.04132	27	0.03682	3.421	6.876	0.2388	9.002	0.9561	18.52
Lachnoclostridium	Lachnoclostridium	G	1506553	4456	27	303	1341	1289	431	210	19	46	20	3888	40	874	1847	70	1463	154	4456	2225	1129	240	236	1322	176	443	536	741	454	127	2.118	0.303	1.352	2.031	0.3457	0.08482	0.01371	0.02823	0.01401	1.245	0.02727	0.4258	0.7736	0.02503	0.6203	0.1645	2.118
Lachnoclostridium phocaeense	Lachnoclostridium phocaeense	S	1871021	3360	27	123	377	323	409	101	1	2	2	3360	1	491	853	17	1158	53	2919	1830	245	91	117	798	128	209	380	294	155	54	1.407	0.123	0.3801	0.5089	0.3281	0.04079	0.0007217	0.001227	0.001401	1.076	0.0006819	0.2392	0.3573	0.006078	0.491	0.05662	1.387
Lachnoclostridium phytofermentans ISDg	Lachnoclostridium phytofermentans>Lachnoclostridium phytofermentans ISDg	-	357809	153	25	9	100	60	NA	17	1	2	1	125	NA	65	141	5	67	3	153	42	49	18	20	66	11	27	2	30	33	11	0.1008	0.009	0.1008	0.09453	NA	0.006866	0.0007217	0.001227	0.0007004	0.04002	NA	0.03167	0.05906	0.001788	0.02841	0.003205	0.07272
Herbinix luporum	Herbinix>Herbinix luporum	S	1679721	1810	22	248	1671	1442	NA	125	NA	NA	NA	486	NA	504	1558	55	129	164	1810	110	1355	211	197	721	75	370	39	768	427	105	2.272	0.248	1.685	2.272	NA	0.05049	NA	NA	NA	0.1556	NA	0.2455	0.6526	0.01966	0.0547	0.1752	0.8603
Butyrivibrio	Butyrivibrio	G	830	3966	23	84	644	702	NA	48	NA	2	NA	478	NA	244	790	17	211	69	929	3966	563	103	114	471	21	229	514	339	205	62	3.05	0.084	0.6493	1.106	NA	0.01939	NA	0.001227	NA	0.153	NA	0.1189	0.3309	0.006078	0.08947	0.07371	0.4416
Butyrivibrio fibrisolvens	Butyrivibrio fibrisolvens	S	831	3768	23	64	497	592	NA	31	NA	1	NA	391	NA	212	680	14	146	44	710	3768	465	73	97	368	10	206	503	277	172	40	2.897	0.064	0.5011	0.9327	NA	0.01252	NA	0.0006137	NA	0.1252	NA	0.1033	0.2848	0.005005	0.0619	0.04701	0.3375
unclassified Lachnospiraceae	unclassified Lachnospiraceae	-	186928	22164	27	81	361	305	2	279	3	626	6	22164	1	747	1632	68	3193	55	4820	478	218	118	191	1381	135	257	2247	317	240	53	7.097	0.081	0.364	0.4805	0.001604	0.1127	0.002165	0.3842	0.004203	7.097	0.0006819	0.3639	0.6836	0.02431	1.354	0.05876	2.291
[Eubacterium] rectale ATCC 33656	[Eubacterium] rectale>[Eubacterium] rectale ATCC 33656	-	515619	21798	26	45	220	144	1	261	1	623	2	21798	NA	676	1406	54	3043	48	4483	376	52	86	142	1251	122	189	2140	238	184	36	6.979	0.045	0.2218	0.2269	0.0008022	0.1054	0.0007217	0.3823	0.001401	6.979	NA	0.3293	0.5889	0.01931	1.29	0.05128	2.131
Lachnospiraceae bacterium oral taxon 500	Lachnospiraceae bacterium oral taxon 500	S	712991	364	27	36	141	161	1	18	2	3	4	364	1	71	226	14	148	7	337	102	166	32	49	130	13	68	104	79	56	17	0.2536	0.036	0.1422	0.2536	0.0008022	0.00727	0.001443	0.001841	0.002802	0.1165	0.0006819	0.03459	0.09466	0.005005	0.06275	0.007478	0.1602
Anaerostipes hadrus	Anaerostipes>Anaerostipes hadrus	S	649756	2811	27	70	322	237	2	94	1	1	3	2274	6	419	930	39	2237	43	2811	619	259	58	79	622	265	151	576	314	124	45	1.336	0.07	0.3246	0.3734	0.001604	0.03797	0.0007217	0.0006137	0.002101	0.7281	0.004091	0.2041	0.3895	0.01394	0.9485	0.04594	1.336
Roseburia hominis A2-183	Roseburia>Roseburia hominis>Roseburia hominis A2-183	-	585394	13507	24	69	380	427	2	190	1	NA	NA	13507	NA	461	1435	55	2013	70	2615	77	408	138	157	999	381	324	84	342	270	46	4.325	0.069	0.3831	0.6727	0.001604	0.07674	0.0007217	NA	NA	4.325	NA	0.2246	0.6011	0.01966	0.8535	0.07478	1.243
Blautia	Blautia	G	572511	10889	24	64	146	152	1	224	NA	NA	4	10889	NA	1547	1349	59	1627	63	8495	1489	71	116	127	1295	145	262	997	444	248	69	4.038	0.064	0.1472	0.2395	0.0008022	0.09047	NA	NA	0.002802	3.486	NA	0.7537	0.565	0.02109	0.6899	0.0673	4.038
Cellulosilyticum lentocellum DSM 5427	Cellulosilyticum>Cellulosilyticum lentocellum>Cellulosilyticum lentocellum DSM 5427	-	642492	3271	26	18	82	84	1	13	3	NA	1	3271	1	70	244	12	571	5	570	130	50	5	8	119	12	45	171	57	28	10	1.047	0.018	0.08267	0.1323	0.0008022	0.005251	0.002165	NA	0.0007004	1.047	0.0006819	0.0341	0.1022	0.00429	0.2421	0.005342	0.2709
Anaerotignum propionicum DSM 1682	Anaerotignum>Anaerotignum propionicum>Anaerotignum propionicum DSM 1682	-	991789	1947	27	14	44	31	5	80	3	7	10	1838	2	175	714	28	1947	11	776	557	72	51	32	550	35	120	99	166	105	22	0.8255	0.014	0.04436	0.04884	0.004011	0.03231	0.002165	0.004296	0.007004	0.5885	0.001364	0.08526	0.2991	0.01001	0.8255	0.01175	0.3688
Ruminococcaceae	Ruminococcaceae	F	541000	55417	27	219	1139	1048	8	773	9	14	15	55417	5	2342	8252	338	11346	211	14347	6012	834	537	726	7977	833	1372	3807	2480	1182	270	17.74	0.219	1.148	1.651	0.006418	0.3122	0.006495	0.008591	0.01051	17.74	0.003409	1.141	3.456	0.1208	4.811	0.2254	6.819
Faecalibacterium prausnitzii	Faecalibacterium>Faecalibacterium prausnitzii	S	853	40591	27	123	435	288	3	388	4	6	4	40591	1	1429	3934	131	7189	77	8691	1332	246	333	269	3246	616	567	1964	1165	508	179	13	0.123	0.4386	0.4537	0.002407	0.1567	0.002887	0.003682	0.002802	13	0.0006819	0.6962	1.648	0.04683	3.048	0.08226	4.131
Ruminococcus	Ruminococcus	G	1263	13778	27	74	536	550	5	340	5	8	7	13778	4	745	3846	188	3552	104	4775	1819	473	185	414	4375	179	707	1525	1193	581	80	4.412	0.074	0.5404	0.8665	0.004011	0.1373	0.003609	0.004909	0.004903	4.412	0.002727	0.363	1.611	0.06721	1.506	0.1111	2.27
Ruminococcus champanellensis 18P13 = JCM 17042	Ruminococcus champanellensis>Ruminococcus champanellensis 18P13 = JCM 17042	-	213810	7414	27	63	394	468	4	274	3	6	6	7414	3	513	3144	137	2052	73	3133	1279	348	142	339	3575	137	570	301	985	456	57	2.374	0.063	0.3972	0.7373	0.003209	0.1107	0.002165	0.003682	0.004203	2.374	0.002046	0.2499	1.317	0.04898	0.8701	0.07799	1.489
Ruminococcus albus 7 = DSM 20455	Ruminococcus albus>Ruminococcus albus 7 = DSM 20455	-	697329	4524	23	4	40	57	NA	9	2	1	NA	4524	NA	29	152	4	335	2	427	91	31	10	17	155	6	50	919	27	29	NA	1.449	0.004	0.04033	0.0898	NA	0.003635	0.001443	0.0006137	NA	1.449	NA	0.01413	0.06367	0.00143	0.142	0.002137	0.203
Ruminococcus bicirculans	Ruminococcus bicirculans	S	1160721	1147	24	3	59	3	NA	30	NA	NA	1	1147	1	147	326	33	882	18	797	226	48	15	28	298	14	36	119	98	47	13	0.3788	0.003	0.05949	0.004726	NA	0.01212	NA	NA	0.0007004	0.3673	0.0006819	0.07162	0.1365	0.0118	0.374	0.01923	0.3788
Flavonifractor plautii	Flavonifractor>Flavonifractor plautii	S	292800	1742	23	18	107	135	NA	37	NA	NA	2	875	NA	132	285	12	474	25	710	1742	53	15	40	234	6	72	317	93	68	9	1.339	0.018	0.1079	0.2127	NA	0.01494	NA	NA	0.001401	0.2802	NA	0.06431	0.1194	0.00429	0.201	0.02671	0.3375
Ethanoligenens harbinense YUAN-3	Ethanoligenens>Ethanoligenens harbinense>Ethanoligenens harbinense YUAN-3	-	663278	325	18	2	35	23	NA	2	NA	NA	NA	75	NA	11	42	2	24	NA	31	325	27	2	NA	20	2	8	NA	16	10	NA	0.2499	0.002	0.03529	0.03624	NA	0.0008078	NA	NA	NA	0.02401	NA	0.005359	0.01759	0.000715	0.01018	NA	0.01473
Clostridiaceae	Clostridiaceae	F	31979	8633	27	206	932	900	21	409	38	13	19	8633	26	722	2307	159	2514	115	3881	2149	749	184	263	1673	205	503	418	841	469	139	2.764	0.206	0.9397	1.418	0.01685	0.1652	0.02742	0.007978	0.01331	2.764	0.01773	0.3518	0.9663	0.05684	1.066	0.1229	1.845
Clostridium	Clostridium	G	1485	4585	27	167	697	662	16	292	17	9	13	4585	18	477	1785	126	1675	72	2703	1870	510	125	189	1284	131	377	217	613	354	89	1.468	0.167	0.7027	1.043	0.01284	0.1179	0.01227	0.005523	0.009105	1.468	0.01227	0.2324	0.7477	0.04505	0.7102	0.07692	1.285
Clostridium perfringens	Clostridium perfringens	S	1502	202	25	28	42	38	NA	65	NA	1	2	202	1	19	42	5	110	2	107	10	16	4	12	9	2	17	166	32	6	1	0.06468	0.028	0.04235	0.05987	NA	0.02625	NA	0.0006137	0.001401	0.06468	0.0006819	0.009257	0.01759	0.001788	0.04664	0.002137	0.05086
Clostridium botulinum	Clostridium botulinum	S	1491	243	25	3	19	17	4	17	NA	1	1	243	1	19	39	57	39	2	53	23	10	3	12	46	5	13	18	14	14	NA	0.0778	0.003	0.01916	0.02678	0.003209	0.006866	NA	0.0006137	0.0007004	0.0778	0.0006819	0.009257	0.01634	0.02038	0.01654	0.002137	0.02519
Clostridium botulinum BKT015925	Clostridium botulinum BKT015925	-	929506	228	25	1	19	16	4	10	NA	1	1	228	1	13	29	57	31	2	35	16	10	2	8	44	2	9	18	8	3	NA	0.073	0.001	0.01916	0.02521	0.003209	0.004039	NA	0.0006137	0.0007004	0.073	0.0006819	0.006333	0.01215	0.02038	0.01314	0.002137	0.01664
Clostridium sp. SY8519	Clostridium sp. SY8519	S	1042156	195	21	3	6	7	NA	4	NA	NA	1	195	1	6	23	1	66	NA	25	2	12	9	4	2	1	2	2	NA	NA	2	0.06244	0.003	0.006049	0.01103	NA	0.001616	NA	NA	0.0007004	0.06244	0.0006819	0.002923	0.009634	0.0003575	0.02798	NA	0.01188
Clostridium tyrobutyricum	Clostridium tyrobutyricum	S	1519	118	9	2	NA	4	NA	NA	NA	NA	NA	8	NA	11	NA	NA	118	2	43	NA	NA	2	NA	NA	1	NA	NA	NA	NA	NA	0.05003	0.002	NA	0.006302	NA	NA	NA	NA	NA	0.002561	NA	0.005359	NA	NA	0.05003	0.002137	0.02044
Clostridium formicaceticum	Clostridium formicaceticum	S	1497	211	16	1	1	1	NA	NA	NA	NA	NA	4	NA	6	4	1	56	1	27	211	10	NA	NA	3	5	8	NA	11	NA	NA	0.1622	0.001	0.001008	0.001575	NA	NA	NA	NA	NA	0.001281	NA	0.002923	0.001675	0.0003575	0.02374	0.001068	0.01283
Clostridium butyricum	Clostridium butyricum	S	1492	1504	22	1	4	NA	3	14	2	NA	1	1504	7	66	99	1	148	NA	542	2	NA	5	8	61	29	2	NA	33	20	10	0.4816	0.001	0.004033	NA	0.002407	0.005655	0.001443	NA	0.0007004	0.4816	0.004773	0.03215	0.04147	0.0003575	0.06275	NA	0.2576
Mordavella sp. Marseille-P3756	Mordavella>Mordavella sp. Marseille-P3756	S	2086584	3748	27	36	215	226	1	81	9	4	1	3748	3	231	507	26	793	36	1119	164	228	51	72	375	72	98	194	209	104	42	1.2	0.036	0.2168	0.3561	0.0008022	0.03272	0.006495	0.002455	0.0007004	1.2	0.002046	0.1125	0.2124	0.009295	0.3362	0.03846	0.5319
Candidatus Arthromitus	Candidatus Arthromitus	G	49082	20	21	2	8	4	NA	1	NA	NA	NA	10	1	2	1	6	16	NA	17	3	8	6	2	4	2	20	NA	2	4	2	0.009075	0.002	0.008066	0.006302	NA	0.0004039	NA	NA	NA	0.003202	0.0006819	0.0009744	0.0004189	0.002145	0.006784	NA	0.00808
unclassified Clostridiales	unclassified Clostridiales	-	186813	4256	24	160	777	674	NA	377	2	NA	1	4190	NA	855	2271	101	3172	85	4256	1120	622	144	253	2110	127	488	684	843	384	74	2.023	0.16	0.7834	1.062	NA	0.1523	0.001443	NA	0.0007004	1.342	NA	0.4165	0.9512	0.03611	1.345	0.09081	2.023
Intestinimonas butyriciproducens	Intestinimonas>Intestinimonas butyriciproducens	S	1297617	2202	23	151	741	636	NA	167	1	NA	NA	1646	NA	427	1420	54	2202	64	1883	1045	593	113	209	1138	72	344	597	602	256	44	1.002	0.151	0.7471	1.002	NA	0.06745	0.0007217	NA	NA	0.527	NA	0.208	0.5948	0.01931	0.9337	0.06837	0.895
Monoglobus pectinilyticus	Monoglobus>Monoglobus pectinilyticus	S	1981510	2543	24	9	36	38	NA	210	1	NA	1	2543	NA	428	851	47	970	21	2373	75	29	31	44	972	55	144	87	241	128	30	1.128	0.009	0.0363	0.05987	NA	0.08482	0.0007217	NA	0.0007004	0.8142	NA	0.2085	0.3564	0.0168	0.4113	0.02243	1.128
Eubacteriaceae	Eubacteriaceae	F	186806	23629	27	109	527	506	2	419	9	115	2	23629	3	1046	4931	190	7257	85	6369	316	334	254	357	3865	4795	576	2298	1237	591	83	7.566	0.109	0.5313	0.7972	0.001604	0.1692	0.006495	0.07057	0.001401	7.566	0.002046	0.5096	2.065	0.06793	3.077	0.09081	3.027
Eubacterium	Eubacterium	G	1730	23523	27	107	525	506	2	416	9	115	2	23523	3	1044	4921	107	7253	85	6367	316	334	254	356	3863	4795	576	2298	1235	591	82	7.532	0.107	0.5293	0.7972	0.001604	0.168	0.006495	0.07057	0.001401	7.532	0.002046	0.5086	2.061	0.03825	3.075	0.09081	3.026
[Eubacterium] hallii	[Eubacterium] hallii	S	39488	8357	25	62	220	245	NA	61	1	2	NA	8357	2	415	1199	25	3564	51	2637	169	209	116	127	1129	148	170	397	349	159	28	2.676	0.062	0.2218	0.386	NA	0.02464	0.0007217	0.001227	NA	2.676	0.001364	0.2022	0.5022	0.008938	1.511	0.05448	1.253
[Eubacterium] eligens ATCC 27750	[Eubacterium] eligens>[Eubacterium] eligens ATCC 27750	-	515620	14553	26	39	258	214	NA	333	3	5	1	14553	1	562	3563	73	3483	34	3503	127	92	124	206	2539	4636	399	1869	817	412	49	4.66	0.039	0.2601	0.3371	NA	0.1345	0.002165	0.003068	0.0007004	4.66	0.0006819	0.2738	1.492	0.0261	1.477	0.03632	1.665
[Eubacterium] cellulosolvens 6	[Eubacterium] cellulosolvens>[Eubacterium] cellulosolvens 6	-	633697	610	25	6	47	47	1	19	5	108	1	610	NA	67	147	9	203	NA	221	20	33	14	23	194	11	7	32	67	19	5	0.1953	0.006	0.04739	0.07405	0.0008022	0.007674	0.003609	0.06628	0.0007004	0.1953	NA	0.03264	0.06157	0.003218	0.08607	NA	0.105
Hungateiclostridiaceae	Hungateiclostridiaceae	F	2304686	11412	27	79	592	650	4	219	6	8	3	11412	2	569	2156	73	3239	95	3517	481	406	148	208	2085	1954	373	1796	681	379	45	3.654	0.079	0.5969	1.024	0.003209	0.08845	0.00433	0.004909	0.002101	3.654	0.001364	0.2772	0.9031	0.0261	1.373	0.1015	1.672
Fastidiosipila sanguinis	Fastidiosipila>Fastidiosipila sanguinis	S	236753	2274	26	42	356	312	1	109	1	1	3	2274	NA	220	1079	34	1357	46	1316	258	221	73	106	797	35	151	768	316	165	22	0.7281	0.042	0.3589	0.4915	0.0008022	0.04402	0.0007217	0.0006137	0.002101	0.7281	NA	0.1072	0.4519	0.01216	0.5754	0.04914	0.6255
Pseudoclostridium thermosuccinogenes	Pseudoclostridium>Pseudoclostridium thermosuccinogenes	S	84032	7633	26	28	207	302	2	75	5	6	NA	7633	2	247	706	19	1186	43	1381	97	155	64	77	690	36	173	820	242	147	16	2.444	0.028	0.2087	0.4758	0.001604	0.03029	0.003609	0.003682	NA	2.444	0.001364	0.1203	0.2957	0.006793	0.5029	0.04594	0.6564
Hungateiclostridium clariflavum DSM 19732	Hungateiclostridium>Hungateiclostridium clariflavum>Hungateiclostridium clariflavum DSM 19732	-	720554	1883	23	9	24	25	NA	27	NA	1	NA	1330	NA	83	295	12	614	4	746	42	9	11	21	523	1883	45	206	107	53	5	1.008	0.009	0.0242	0.03939	NA	0.01091	NA	0.0006137	NA	0.4258	NA	0.04044	0.1236	0.00429	0.2603	0.004273	0.3546
Oscillibacter valericigenes Sjm18-20	Oscillospiraceae>...>Oscillibacter valericigenes Sjm18-20	-	693746	7127	27	65	482	417	2	100	11	1	6	7127	3	279	944	31	2354	62	1481	1492	378	89	136	697	50	213	475	383	195	38	2.282	0.065	0.486	0.657	0.001604	0.04039	0.007939	0.0006137	0.004203	2.282	0.002046	0.1359	0.3954	0.01108	0.9981	0.06624	0.7039
Christensenella massiliensis	Christensenellaceae>Christensenella>Christensenella massiliensis	S	1805714	3115	26	29	174	189	2	58	2	2	3	3115	NA	170	450	32	1435	32	1108	1584	86	33	49	348	22	103	177	184	97	17	1.218	0.029	0.1754	0.2978	0.001604	0.02343	0.001443	0.001227	0.002101	0.9974	NA	0.08282	0.1885	0.01144	0.6084	0.03419	0.5266
Peptococcaceae	Peptococcaceae	F	186807	351	27	6	43	62	2	28	4	3	1	351	4	79	210	12	248	10	320	315	34	13	35	80	10	39	32	73	28	3	0.2422	0.006	0.04335	0.09768	0.001604	0.01131	0.002887	0.001841	0.0007004	0.1124	0.002727	0.03849	0.08796	0.00429	0.1052	0.01068	0.1521
Candidatus Desulforudis audaxviator MP104C	Candidatus Desulforudis>Candidatus Desulforudis audaxviator>Candidatus Desulforudis audaxviator MP104C	-	477974	112	21	4	14	34	NA	8	NA	1	NA	2	NA	25	52	2	3	1	112	NA	26	6	8	6	4	17	NA	9	8	2	0.05357	0.004	0.01412	0.05357	NA	0.003231	NA	0.0006137	NA	0.0006404	NA	0.01218	0.02178	0.000715	0.001272	0.001068	0.05323
Desulfotomaculum	Desulfotomaculum	G	1562	187	25	2	19	14	2	11	4	2	NA	162	2	39	80	3	73	6	103	187	5	6	4	35	5	12	8	28	9	NA	0.1438	0.002	0.01916	0.02206	0.001604	0.004443	0.002887	0.001227	NA	0.05187	0.001364	0.019	0.03351	0.001073	0.03095	0.00641	0.04896
Desulfotomaculum reducens MI-1	Desulfotomaculum reducens>Desulfotomaculum reducens MI-1	-	349161	133	19	2	6	2	NA	NA	1	NA	NA	12	NA	28	34	2	22	4	10	133	4	NA	2	23	NA	6	1	5	5	NA	0.1023	0.002	0.006049	0.003151	NA	NA	0.0007217	NA	NA	0.003842	NA	0.01364	0.01424	0.000715	0.009328	0.004273	0.004753
Heliobacterium modesticaldum Ice1	Heliobacteriaceae>...>Heliobacterium modesticaldum Ice1	-	498761	73	16	4	19	11	NA	3	NA	NA	NA	5	NA	NA	40	1	9	NA	56	4	2	NA	NA	16	NA	14	73	27	11	NA	0.02662	0.004	0.01916	0.01733	NA	0.001212	NA	NA	NA	0.001601	NA	NA	0.01675	0.0003575	0.003816	NA	0.02662
Peptostreptococcaceae	Peptostreptococcaceae	F	186804	7457	26	2	14	10	NA	56	3	2	2	7457	1	255	446	13	455	22	1525	26	20	16	26	228	38	68	6	108	85	11	2.388	0.002	0.01412	0.01575	NA	0.02262	0.002165	0.001227	0.001401	2.388	0.0006819	0.1242	0.1868	0.004648	0.1929	0.0235	0.7249
Paeniclostridium sordellii	Paeniclostridium>Paeniclostridium sordellii	S	1505	7115	22	2	10	6	NA	44	NA	NA	NA	7115	NA	238	402	10	405	18	1418	16	19	16	15	210	36	60	2	70	76	8	2.278	0.002	0.01008	0.009453	NA	0.01777	NA	NA	NA	2.278	NA	0.116	0.1684	0.003575	0.1717	0.01923	0.674
Clostridiales Family XIII. Incertae Sedis	Clostridiales incertae sedis>Clostridiales Family XIII. Incertae Sedis	F	543314	262	26	1	5	9	1	9	3	1	NA	42	3	29	24	1	49	2	143	262	8	10	6	95	4	7	10	24	11	2	0.2015	0.001	0.005041	0.01418	0.0008022	0.003635	0.002165	0.0006137	NA	0.01345	0.002046	0.01413	0.01005	0.0003575	0.02078	0.002137	0.06797
Negativicutes	Negativicutes	C	909932	4997	27	71	441	261	10	236	8	16	306	3819	4	664	4997	142	2775	42	3345	358	411	172	512	4081	261	696	1043	994	792	122	2.351	0.071	0.4446	0.4112	0.008022	0.09532	0.005774	0.009819	0.2143	1.223	0.002727	0.3235	2.093	0.05077	1.177	0.04487	1.59
Veillonellaceae	Veillonellales>Veillonellaceae	F	31977	4847	27	64	413	249	8	212	7	16	304	2957	4	581	4847	131	2174	38	2902	308	388	162	488	3950	252	679	243	929	757	116	2.275	0.064	0.4164	0.3923	0.006418	0.08563	0.005052	0.009819	0.2129	0.9468	0.002727	0.2831	2.03	0.04683	0.9218	0.0406	1.379
Negativicoccus massiliensis	Negativicoccus>Negativicoccus massiliensis	S	1702287	362	21	54	362	198	NA	8	NA	NA	1	NA	NA	88	189	17	1	17	315	296	340	27	46	68	9	76	NA	95	61	17	0.365	0.054	0.365	0.3119	NA	0.003231	NA	NA	0.0007004	NA	NA	0.04287	0.07916	0.006078	0.000424	0.01816	0.1497
Dialister	Dialister	G	39948	3777	25	10	41	22	5	158	NA	NA	1	2431	4	273	3777	102	1541	9	1787	12	35	109	349	3390	218	464	243	681	567	73	1.953	0.01	0.04134	0.03466	0.004011	0.06382	NA	NA	0.0007004	0.7784	0.002727	0.133	1.582	0.03647	0.6534	0.009615	0.8494
Dialister pneumosintes	Dialister pneumosintes	S	39950	144	21	3	9	8	NA	5	NA	NA	NA	144	NA	13	77	1	35	2	60	1	5	5	10	87	NA	5	38	21	15	3	0.05011	0.003	0.009074	0.0126	NA	0.002019	NA	NA	NA	0.04611	NA	0.006333	0.03225	0.0003575	0.01484	0.002137	0.02852
Dialister sp. Marseille-P5638	Dialister sp. Marseille-P5638	S	2161821	1002	21	2	1	NA	NA	19	NA	NA	1	1002	1	105	542	10	794	2	851	NA	8	16	28	429	15	57	NA	83	41	4	0.4045	0.002	0.001008	NA	NA	0.007674	NA	NA	0.0007004	0.3208	0.0006819	0.05116	0.227	0.003575	0.3367	0.002137	0.4045
Acidaminococcus intestini RyC-MR95	Acidaminococcales>...>Acidaminococcus intestini RyC-MR95	-	568816	562	24	2	22	11	NA	21	1	NA	2	212	NA	69	116	9	562	3	401	21	22	9	18	86	8	12	44	58	33	6	0.2383	0.002	0.02218	0.01733	NA	0.008482	0.0007217	NA	0.001401	0.06788	NA	0.03362	0.04859	0.003218	0.2383	0.003205	0.1906
Pelosinus	Selenomonadales>Sporomusaceae>Pelosinus	G	365348	11	12	1	NA	1	NA	NA	NA	NA	NA	11	NA	1	2	NA	8	1	4	NA	NA	NA	2	3	NA	2	NA	1	NA	NA	0.003522	0.001	NA	0.001575	NA	NA	NA	NA	NA	0.003522	NA	0.0004872	0.0008377	NA	0.003392	0.001068	0.001901
Erysipelotrichaceae	Erysipelotrichia>Erysipelotrichales>Erysipelotrichaceae	F	128827	742	24	27	69	19	4	30	NA	NA	5	55	NA	142	140	12	158	12	500	742	20	25	29	251	10	35	1	62	47	20	0.5705	0.027	0.06957	0.02993	0.003209	0.01212	NA	NA	0.003502	0.01761	NA	0.06918	0.05864	0.00429	0.06699	0.01282	0.2377
Faecalitalea cylindroides T2-87	Faecalitalea>Faecalitalea cylindroides>Faecalitalea cylindroides T2-87	-	717960	327	20	21	15	2	1	10	NA	NA	NA	12	NA	106	36	4	96	NA	327	93	NA	11	5	127	1	9	NA	17	23	7	0.1554	0.021	0.01512	0.003151	0.0008022	0.004039	NA	NA	NA	0.003842	NA	0.05164	0.01508	0.00143	0.0407	NA	0.1554
Tissierellia	Tissierellia	C	1737404	993	27	13	38	54	592	18	17	94	29	642	993	42	189	51	230	17	254	111	84	16	14	251	6	47	44	73	26	11	0.6771	0.013	0.03831	0.08507	0.4749	0.00727	0.01227	0.05769	0.02031	0.2056	0.6771	0.02046	0.07916	0.01823	0.09752	0.01816	0.1207
Peptoniphilaceae	Tissierellales>Peptoniphilaceae	F	1570339	988	27	13	37	46	592	18	17	94	26	637	988	32	178	51	216	16	229	103	63	14	13	248	6	47	42	72	26	9	0.6737	0.013	0.0373	0.07247	0.4749	0.00727	0.01227	0.05769	0.01821	0.204	0.6737	0.01559	0.07456	0.01823	0.09159	0.01709	0.1088
Anaerococcus	Anaerococcus	G	165779	590	27	12	29	32	590	15	13	94	25	28	11	19	43	39	32	14	83	42	46	7	1	140	5	22	9	39	9	7	0.4733	0.012	0.02924	0.05041	0.4733	0.006058	0.009382	0.05769	0.01751	0.008965	0.0075	0.009257	0.01801	0.01394	0.01357	0.01496	0.03945
Anaerococcus prevotii DSM 20548	Anaerococcus prevotii>Anaerococcus prevotii DSM 20548	-	525919	533	26	12	28	31	533	11	12	94	25	17	11	17	31	39	21	13	71	9	26	5	NA	128	2	13	9	36	8	6	0.4276	0.012	0.02823	0.04884	0.4276	0.004443	0.008661	0.05769	0.01751	0.005443	0.0075	0.008282	0.01298	0.01394	0.008904	0.01389	0.03375
Parvimonas micra	Parvimonas>Parvimonas micra	S	33033	55	19	1	1	1	NA	1	NA	NA	1	55	NA	2	39	NA	38	2	52	51	4	3	4	32	NA	1	NA	NA	4	2	0.03922	0.001	0.001008	0.001575	NA	0.0004039	NA	NA	0.0007004	0.01761	NA	0.0009744	0.01634	NA	0.01611	0.002137	0.02472
endosymbiont 'TC1' of Trimyema compressum	unclassified Firmicutes sensu stricto>unclassified Firmicutes sensu stricto (miscellaneous)>endosymbiont 'TC1' of Trimyema compressum	S	243899	121	21	4	25	18	NA	1	1	NA	NA	8	1	14	6	2	26	2	17	4	7	8	5	12	NA	NA	121	19	1	NA	0.03962	0.004	0.02521	0.02836	NA	0.0004039	0.0007217	NA	NA	0.002561	0.0006819	0.006821	0.002513	0.000715	0.01102	0.002137	0.00808
Actinobacteria	Actinobacteria	P	201174	139900	27	1238	1591	1099	12535	139898	41715	13271	4024	8954	6970	1480	4858	452	3810	45551	12939	1865	1242	397	614	4418	1064	1136	54512	1858	1100	231	56.5	1.238	1.604	1.731	10.06	56.5	30.11	8.144	2.818	2.867	4.753	0.721	2.035	0.1616	1.615	48.66	6.15
Coriobacteriia	Coriobacteriia	C	84998	4934	27	871	222	29	8	119	17	58	6	4934	7	309	332	48	400	19	1954	1002	21	47	51	440	697	61	216	119	76	18	1.58	0.871	0.2238	0.04569	0.006418	0.04806	0.01227	0.03559	0.004203	1.58	0.004773	0.1505	0.1391	0.01716	0.1696	0.0203	0.9288
Coriobacteriales	Coriobacteriales	O	84999	3647	27	845	198	16	2	76	1	3	5	3647	3	255	181	21	238	19	1534	45	14	36	32	244	27	45	186	90	52	10	1.168	0.845	0.1996	0.02521	0.001604	0.0307	0.0007217	0.001841	0.003502	1.168	0.002046	0.1242	0.07581	0.007508	0.1009	0.0203	0.7291
Collinsella aerofaciens	Coriobacteriaceae>Collinsella>Collinsella aerofaciens	S	74426	3462	23	837	192	14	NA	52	NA	NA	3	3462	NA	221	160	10	188	4	1334	34	14	32	28	186	24	33	57	79	47	6	1.108	0.837	0.1936	0.02206	NA	0.021	NA	NA	0.002101	1.108	NA	0.1077	0.06702	0.003575	0.07971	0.004273	0.6341
Atopobiaceae	Atopobiaceae	F	1643824	175	26	8	6	2	2	24	1	3	2	87	3	31	18	11	50	15	175	9	NA	4	4	58	3	10	128	9	1	4	0.08318	0.008	0.006049	0.003151	0.001604	0.009694	0.0007217	0.001841	0.001401	0.02786	0.002046	0.0151	0.007539	0.003933	0.0212	0.01602	0.08318
Libanicoccus massiliensis	Libanicoccus>Libanicoccus massiliensis	S	1871022	119	20	7	6	2	NA	15	NA	1	NA	73	1	15	4	8	22	4	21	NA	NA	NA	2	5	3	10	119	7	1	NA	0.03897	0.007	0.006049	0.003151	NA	0.006058	NA	0.0006137	NA	0.02337	0.0006819	0.007308	0.001675	0.00286	0.009328	0.004273	0.009982
Olsenella	Olsenella	G	133925	150	15	1	NA	NA	NA	1	NA	NA	NA	12	NA	16	6	1	21	NA	150	9	NA	4	2	51	NA	NA	7	2	NA	2	0.0713	0.001	NA	NA	NA	0.0004039	NA	NA	NA	0.003842	NA	0.007795	0.002513	0.0003575	0.008904	NA	0.0713
Olsenella uli DSM 7084	Olsenella uli>Olsenella uli DSM 7084	-	633147	18	8	1	NA	NA	NA	NA	NA	NA	NA	2	NA	NA	NA	1	5	NA	4	7	NA	NA	NA	18	NA	NA	7	NA	NA	NA	0.01037	0.001	NA	NA	NA	NA	NA	NA	NA	0.0006404	NA	NA	NA	0.0003575	0.00212	NA	0.001901
Eggerthellaceae	Eggerthellales>Eggerthellaceae	F	1643826	1132	26	20	22	12	5	33	13	55	1	1132	4	51	132	24	137	NA	387	947	7	10	17	176	670	14	20	18	21	7	0.7282	0.02	0.02218	0.01891	0.004011	0.01333	0.009382	0.03375	0.0007004	0.3624	0.002727	0.02485	0.05529	0.00858	0.05809	NA	0.1839
Adlercreutzia equolifaciens DSM 19450	Adlercreutzia>Adlercreutzia equolifaciens>Adlercreutzia equolifaciens DSM 19450	-	1384484	526	20	14	2	8	NA	10	NA	NA	NA	526	NA	36	74	10	74	NA	178	209	NA	7	4	106	2	6	1	16	7	2	0.1684	0.014	0.002016	0.0126	NA	0.004039	NA	NA	NA	0.1684	NA	0.01754	0.031	0.003575	0.03138	NA	0.08461
Cryptobacterium curtum DSM 15641	Cryptobacterium>Cryptobacterium curtum>Cryptobacterium curtum DSM 15641	-	469378	31	21	2	2	1	2	6	9	8	1	31	3	1	6	9	4	NA	25	15	NA	3	1	2	NA	NA	9	NA	2	NA	0.01188	0.002	0.002016	0.001575	0.001604	0.002423	0.006495	0.004909	0.0007004	0.009926	0.002046	0.0004872	0.002513	0.003218	0.001696	NA	0.01188
Gordonibacter	Gordonibacter	G	644652	668	19	2	1	NA	2	2	NA	46	NA	8	1	3	8	3	6	NA	32	7	NA	NA	3	30	668	NA	NA	1	3	3	0.3575	0.002	0.001008	NA	0.001604	0.0008078	NA	0.02823	NA	0.002561	0.0006819	0.001462	0.003351	0.001073	0.002544	NA	0.01521
Actinobacteria	Actinobacteria	C	1760	139640	27	354	1332	1026	12516	139639	41678	13179	4001	3358	6951	1141	4460	347	3274	45466	10777	819	1195	339	556	3922	353	1053	54078	1711	991	204	56.4	0.354	1.343	1.616	10.04	56.4	30.08	8.088	2.802	1.075	4.74	0.5559	1.868	0.1241	1.388	48.57	5.122
Bifidobacteriaceae	Bifidobacteriales>Bifidobacteriaceae	F	31953	52022	27	198	267	304	633	39587	1309	148	385	1555	1639	601	2385	141	2816	34067	5799	498	192	129	364	2774	195	671	52022	1101	591	79	36.39	0.198	0.2692	0.4789	0.5078	15.99	0.9447	0.09082	0.2697	0.4979	1.118	0.2928	0.999	0.05041	1.194	36.39	2.756
Bifidobacterium	Bifidobacterium	G	1678	50910	27	194	266	301	631	39469	1289	144	378	1550	1630	597	2355	135	2713	34012	5725	493	192	127	359	2749	195	655	50910	1081	586	78	36.34	0.194	0.2682	0.4742	0.5062	15.94	0.9303	0.08837	0.2648	0.4963	1.111	0.2909	0.9864	0.04826	1.15	36.34	2.721
Bifidobacterium adolescentis	Bifidobacterium adolescentis	S	1680	20436	27	76	60	37	243	14854	70	40	2	924	788	125	201	21	252	20436	1091	16	36	14	30	184	45	65	233	50	22	15	21.83	0.076	0.06049	0.05829	0.1949	5.999	0.05052	0.02455	0.001401	0.2959	0.5373	0.0609	0.08419	0.007508	0.1068	21.83	0.5186
Bifidobacterium longum	Bifidobacterium longum	S	216816	18611	27	34	92	71	27	18611	18	22	84	248	9	141	205	16	420	3477	1077	425	52	20	28	209	39	42	340	116	18	12	7.517	0.034	0.09276	0.1119	0.02166	7.517	0.01299	0.0135	0.05884	0.07941	0.006137	0.06869	0.08587	0.00572	0.1781	3.715	0.5119
Bifidobacterium longum subsp. longum	Bifidobacterium longum subsp. longum	-	1679	272	18	1	5	1	NA	272	2	1	NA	4	NA	6	5	NA	11	44	55	6	NA	NA	1	1	NA	1	40	1	NA	NA	0.1099	0.001	0.005041	0.001575	NA	0.1099	0.001443	0.0006137	NA	0.001281	NA	0.002923	0.002094	NA	0.004664	0.04701	0.02614
Bifidobacterium breve	Bifidobacterium breve	S	1685	1671	27	31	51	129	302	1671	386	65	260	78	786	34	41	1	59	1333	96	17	72	8	6	66	2	19	46	32	10	16	1.424	0.031	0.05142	0.2032	0.2423	0.6749	0.2786	0.03989	0.1821	0.02497	0.5359	0.01656	0.01717	0.0003575	0.02502	1.424	0.04563
Bifidobacterium dentium	Bifidobacterium dentium	S	1689	3663	24	21	1	11	19	58	287	2	10	26	4	NA	47	8	16	70	133	NA	4	2	4	158	2	18	3663	24	24	NA	1.199	0.021	0.001008	0.01733	0.01524	0.02343	0.2071	0.001227	0.007004	0.008325	0.002727	NA	0.01969	0.00286	0.006784	0.07478	0.06322
Bifidobacterium bifidum	Bifidobacterium bifidum	S	1681	1954	24	6	8	12	5	1954	491	2	NA	143	6	52	100	NA	49	995	355	21	8	2	2	63	18	23	79	19	24	NA	1.063	0.006	0.008066	0.01891	0.004011	0.7892	0.3544	0.001227	NA	0.04579	0.004091	0.02533	0.04189	NA	0.02078	1.063	0.1687
Bifidobacterium pseudolongum	Bifidobacterium pseudolongum	S	1694	6700	17	3	NA	3	NA	1639	NA	2	3	NA	2	2	4	4	1	6700	2	NA	NA	7	NA	14	3	NA	NA	NA	2	4	7.158	0.003	NA	0.004726	NA	0.662	NA	0.001227	0.002101	NA	0.001364	0.0009744	0.001675	0.00143	0.000424	7.158	0.0009506
Bifidobacterium animalis	Bifidobacterium animalis	S	28025	194	24	2	NA	2	5	41	5	3	7	3	8	NA	37	2	17	46	16	2	3	NA	3	13	2	1	194	5	3	1	0.06352	0.002	NA	0.003151	0.004011	0.01656	0.003609	0.001841	0.004903	0.0009606	0.005455	NA	0.0155	0.000715	0.007208	0.04914	0.007605
Bifidobacterium catenulatum DSM 16992 = JCM 1194 = LMG 11043	Bifidobacterium catenulatum>Bifidobacterium catenulatum DSM 16992 = JCM 1194 = LMG 11043	-	566552	29	13	1	3	2	6	NA	NA	NA	4	18	NA	NA	NA	NA	7	NA	4	2	8	NA	4	NA	NA	NA	29	2	NA	NA	0.009496	0.001	0.003025	0.003151	0.004813	NA	NA	NA	0.002802	0.005763	NA	NA	NA	NA	0.002968	NA	0.001901
Scardovia inopinata JCM 12537	Scardovia>Scardovia inopinata>Scardovia inopinata JCM 12537	-	1150468	166	18	2	1	NA	2	56	10	4	4	3	4	1	5	NA	3	13	9	1	NA	NA	NA	2	NA	6	166	NA	NA	NA	0.05436	0.002	0.001008	NA	0.001604	0.02262	0.007217	0.002455	0.002802	0.0009606	0.002727	0.0004872	0.002094	NA	0.001272	0.01389	0.004278
Propionibacteriales	Propionibacteriales	O	85009	97618	27	84	465	234	10476	97618	38070	8753	1913	748	5095	160	832	18	140	10898	1424	58	339	110	111	241	39	196	1050	366	218	40	39.43	0.084	0.4688	0.3687	8.404	39.43	27.48	5.372	1.34	0.2395	3.474	0.07795	0.3485	0.006435	0.05936	11.64	0.6768
Propionibacteriaceae	Propionibacteriaceae	F	31957	97473	27	82	447	230	10450	97473	38041	8718	1897	663	5082	152	825	18	124	10893	1352	51	313	109	106	228	37	193	1046	358	216	39	39.37	0.082	0.4507	0.3624	8.383	39.37	27.45	5.35	1.329	0.2123	3.465	0.07405	0.3456	0.006435	0.05258	11.64	0.6426
Cutibacterium	Cutibacterium	G	1912216	97295	27	80	444	229	10411	97295	37921	8689	1883	649	5057	149	814	18	117	10865	1336	48	302	107	105	222	37	193	1033	350	213	39	39.3	0.08	0.4477	0.3608	8.352	39.3	27.37	5.332	1.319	0.2078	3.448	0.07259	0.3409	0.006435	0.04961	11.61	0.635
Cutibacterium acnes	Cutibacterium acnes	S	1747	97291	27	80	436	229	10411	97291	37921	8689	1883	649	5057	149	792	18	117	10857	1315	48	294	103	105	212	37	191	1029	344	209	39	39.3	0.08	0.4396	0.3608	8.352	39.3	27.37	5.332	1.319	0.2078	3.448	0.07259	0.3317	0.006435	0.04961	11.6	0.625
Nocardioidaceae	Nocardioidaceae	F	85015	136	26	2	18	4	26	136	27	35	16	85	13	8	7	NA	16	5	72	7	26	1	5	13	2	3	4	8	2	1	0.05493	0.002	0.01815	0.006302	0.02086	0.05493	0.01949	0.02148	0.01121	0.02722	0.008864	0.003898	0.002932	NA	0.006784	0.005342	0.03422
Micrococcales	Micrococcales	O	85006	1183	27	35	208	266	288	173	1183	763	19	356	2	102	218	35	32	76	406	26	518	36	43	159	19	66	383	80	63	16	0.8538	0.035	0.2097	0.4191	0.231	0.06987	0.8538	0.4682	0.01331	0.114	0.001364	0.04969	0.09131	0.01251	0.01357	0.08119	0.193
Microbacteriaceae	Microbacteriaceae	F	85023	726	27	21	109	233	278	65	4	726	9	76	1	78	155	2	4	27	193	19	301	26	29	91	10	63	8	57	54	8	0.4455	0.021	0.1099	0.3671	0.223	0.02625	0.002887	0.4455	0.006304	0.02433	0.0006819	0.038	0.06492	0.000715	0.001696	0.02884	0.09174
Rothia	Micrococcaceae>Rothia	G	32207	396	24	5	24	10	2	12	396	4	2	5	NA	6	41	NA	2	5	35	1	1	5	8	1	2	NA	1	4	1	6	0.2858	0.005	0.0242	0.01575	0.001604	0.004847	0.2858	0.002455	0.001401	0.001601	NA	0.002923	0.01717	NA	0.000848	0.005342	0.01664
Kocuria	Micrococcaceae>Kocuria	G	57493	771	13	2	49	6	NA	4	771	1	NA	NA	NA	NA	NA	11	NA	8	14	NA	6	NA	6	18	2	NA	NA	NA	NA	NA	0.5564	0.002	0.0494	0.009453	NA	0.001616	0.5564	0.0006137	NA	NA	NA	NA	NA	0.003933	NA	0.008546	0.006654
Brachybacterium	Dermabacteraceae>Brachybacterium	G	43668	17	6	2	NA	NA	NA	NA	NA	6	2	NA	NA	NA	NA	NA	NA	NA	NA	2	17	NA	NA	8	NA	NA	NA	NA	NA	NA	0.01602	0.002	NA	NA	NA	NA	NA	0.003682	0.001401	NA	NA	NA	NA	NA	NA	NA	NA
Dermacoccus nishinomiyaensis	Dermacoccaceae>Dermacoccus>Dermacoccus nishinomiyaensis	S	1274	251	7	2	NA	NA	NA	NA	NA	NA	NA	NA	NA	NA	9	NA	NA	4	NA	NA	NA	2	NA	10	NA	NA	251	2	NA	NA	0.08219	0.002	NA	NA	NA	NA	NA	NA	NA	NA	NA	NA	0.00377	NA	NA	0.004273	NA
Corynebacteriales	Corynebacteriales	O	85007	1832	27	12	150	115	19	207	157	30	16	134	6	23	847	52	32	62	1832	14	44	5	2	573	9	46	193	68	42	2	0.8708	0.012	0.1512	0.1812	0.01524	0.08361	0.1133	0.01841	0.01121	0.0429	0.004091	0.01121	0.3548	0.01859	0.01357	0.06624	0.8708
Corynebacterium	Corynebacteriaceae>Corynebacterium	G	1716	1767	26	6	133	83	14	116	26	18	14	26	5	7	831	34	17	43	1767	12	26	5	2	568	9	40	187	51	31	NA	0.8399	0.006	0.1341	0.1308	0.01123	0.04685	0.01876	0.01105	0.009806	0.008325	0.003409	0.00341	0.3481	0.01216	0.007208	0.04594	0.8399
Corynebacterium diphtheriae	Corynebacterium diphtheriae	S	1717	139	13	2	6	8	NA	2	NA	NA	NA	NA	NA	NA	16	NA	NA	2	139	4	NA	2	NA	129	NA	13	NA	14	14	NA	0.0743	0.002	0.006049	0.0126	NA	0.0008078	NA	NA	NA	NA	NA	NA	0.006702	NA	NA	0.002137	0.06607
Corynebacterium mycetoides	Corynebacterium mycetoides	S	38302	562	9	2	2	NA	NA	2	NA	NA	NA	NA	NA	NA	62	5	NA	NA	562	NA	NA	NA	NA	74	3	NA	NA	NA	2	NA	0.2671	0.002	0.002016	NA	NA	0.0008078	NA	NA	NA	NA	NA	NA	0.02597	0.001788	NA	NA	0.2671
Mycobacteriaceae	Mycobacteriaceae	F	1762	47	20	6	7	30	5	47	11	7	1	15	1	12	2	5	2	9	17	2	1	NA	NA	NA	NA	NA	NA	1	6	NA	0.04726	0.006	0.007058	0.04726	0.004011	0.01898	0.007939	0.004296	0.0007004	0.004803	0.0006819	0.005846	0.0008377	0.001788	0.000848	0.009615	0.00808
Streptomyces	Streptomycetales>Streptomycetaceae>Streptomyces	G	1883	175	27	6	23	24	15	98	17	24	23	53	2	54	76	66	74	15	175	141	14	45	26	25	44	26	29	43	29	56	0.1084	0.006	0.02319	0.03781	0.01203	0.03958	0.01227	0.01473	0.01611	0.01697	0.001364	0.02631	0.03183	0.0236	0.03138	0.01602	0.08318
Streptomyces sp. ICC4	Streptomyces sp. ICC4	S	2099584	20	26	2	3	5	4	15	6	4	5	17	NA	11	20	11	12	5	10	6	3	4	4	8	5	7	7	8	4	11	0.00967	0.002	0.003025	0.007877	0.003209	0.006058	0.00433	0.002455	0.003502	0.005443	NA	0.005359	0.008377	0.003933	0.005088	0.005342	0.004753
Streptomyces sp. ICC1	Streptomyces sp. ICC1	S	2099583	137	27	2	8	9	5	44	4	3	4	11	1	36	44	42	35	6	137	123	3	35	18	9	34	16	7	22	18	39	0.09458	0.002	0.008066	0.01418	0.004011	0.01777	0.002887	0.001841	0.002802	0.003522	0.0006819	0.01754	0.01843	0.01502	0.01484	0.00641	0.06512
Actinomycetaceae	Actinomycetales>Actinomycetaceae	F	2049	114	25	5	4	3	3	114	74	7	6	64	4	10	31	1	22	21	68	9	14	1	NA	32	3	13	63	11	5	NA	0.05341	0.005	0.004033	0.004726	0.002407	0.04604	0.05341	0.004296	0.004203	0.02049	0.002727	0.004872	0.01298	0.0003575	0.009328	0.02243	0.03232
Actinomyces	Actinomyces	G	1654	71	25	5	2	2	3	69	71	5	4	39	3	6	29	1	13	11	52	5	7	1	NA	28	2	6	25	6	1	NA	0.05124	0.005	0.002016	0.003151	0.002407	0.02787	0.05124	0.003068	0.002802	0.01249	0.002046	0.002923	0.01215	0.0003575	0.005512	0.01175	0.02472
Actinomyces sp. oral taxon 897	Actinomyces sp. oral taxon 897	S	2081702	13	8	3	NA	NA	NA	8	1	NA	NA	4	NA	NA	NA	NA	1	NA	2	1	NA	NA	NA	NA	NA	NA	13	NA	NA	NA	0.004257	0.003	NA	NA	NA	0.003231	0.0007217	NA	NA	0.001281	NA	NA	NA	NA	0.000424	NA	0.0009506
Actinobacteria bacterium IMCC26256	unclassified Actinobacteria (class)>unclassified Actinobacteria (class) (miscellaneous)>Actinobacteria bacterium IMCC26256	S	1650658	17	16	2	7	NA	NA	14	1	NA	NA	4	NA	5	2	NA	5	5	17	8	1	NA	1	1	NA	NA	11	2	NA	NA	0.00808	0.002	0.007058	NA	NA	0.005655	0.0007217	NA	NA	0.001281	NA	0.002436	0.0008377	NA	0.00212	0.005342	0.00808
Candidatus Nanopelagicaceae	Candidatus Nanopelagicales>Candidatus Nanopelagicaceae	F	2162846	13	13	2	NA	NA	NA	1	3	13	9	3	1	NA	1	1	10	1	NA	1	NA	NA	NA	NA	NA	NA	1	NA	NA	NA	0.007978	0.002	NA	NA	NA	0.0004039	0.002165	0.007978	0.006304	0.0009606	0.0006819	NA	0.0004189	0.0003575	0.00424	0.001068	NA
Pseudonocardiaceae	Pseudonocardiales>Pseudonocardiaceae	F	2070	31	19	2	3	16	2	31	11	1	1	2	NA	1	5	NA	1	2	NA	NA	6	NA	NA	2	1	NA	3	4	6	NA	0.02521	0.002	0.003025	0.02521	0.001604	0.01252	0.007939	0.0006137	0.0007004	0.0006404	NA	0.0004872	0.002094	NA	0.000424	0.002137	NA
Conexibacter woesei DSM 14684	Thermoleophilia>...>Conexibacter woesei DSM 14684	-	469383	17	19	2	11	15	1	17	NA	1	NA	6	NA	1	13	NA	5	5	8	4	9	NA	1	1	1	NA	1	2	NA	NA	0.02363	0.002	0.01109	0.02363	0.0008022	0.006866	NA	0.0006137	NA	0.001921	NA	0.0004872	0.005445	NA	0.00212	0.005342	0.003802
Cyanobacteria	Cyanobacteria/Melainabacteria group>Cyanobacteria	P	1117	2263	27	53	246	281	14	52	15	29	40	799	21	100	211	38	80	25	2263	88	214	42	54	105	21	98	82	161	89	16	1.076	0.053	0.248	0.4427	0.01123	0.021	0.01083	0.0178	0.02802	0.2558	0.01432	0.04872	0.08838	0.01359	0.03392	0.02671	1.076
Synechococcales	Synechococcales	O	1890424	128	27	3	32	37	5	15	6	10	9	128	8	16	33	22	23	6	57	27	9	5	2	11	8	19	21	21	9	2	0.05829	0.003	0.03226	0.05829	0.004011	0.006058	0.00433	0.006137	0.006304	0.04098	0.005455	0.007795	0.01382	0.007865	0.009752	0.00641	0.02709
Synechococcaceae	Synechococcaceae	F	1890426	104	27	3	28	35	4	6	4	7	9	104	7	16	27	20	15	5	34	17	4	5	2	11	3	17	8	14	9	1	0.05514	0.003	0.02823	0.05514	0.003209	0.002423	0.002887	0.004296	0.006304	0.0333	0.004773	0.007795	0.01131	0.00715	0.00636	0.005342	0.01616
Synechococcus	Synechococcus	G	1129	35	26	3	24	35	4	5	4	7	9	18	5	16	18	20	9	3	32	9	4	5	2	10	3	17	8	14	8	NA	0.05514	0.003	0.0242	0.05514	0.003209	0.002019	0.002887	0.004296	0.006304	0.005763	0.003409	0.007795	0.007539	0.00715	0.003816	0.003205	0.01521
Nostocales	Nostocales	O	1161	51	15	1	NA	NA	1	5	NA	NA	NA	20	NA	NA	3	1	NA	4	51	2	10	3	1	NA	NA	NA	2	22	1	NA	0.02424	0.001	NA	NA	0.0008022	0.002019	NA	NA	NA	0.006404	NA	NA	0.001257	0.0003575	NA	0.004273	0.02424
Chloroflexi	Chloroflexi	P	200795	227	27	24	88	89	5	87	5	6	11	219	4	46	125	33	77	23	227	57	68	15	21	53	3	40	21	48	42	9	0.1402	0.024	0.08872	0.1402	0.004011	0.03514	0.003609	0.003682	0.007705	0.07012	0.002727	0.02241	0.05236	0.0118	0.03265	0.02457	0.1079
Brevefilum fermentans	Anaerolineae>...>Brevefilum fermentans	S	1986204	50	24	8	27	30	2	7	NA	NA	1	8	1	7	35	1	4	2	50	4	35	8	6	18	NA	16	3	20	8	2	0.04726	0.008	0.02722	0.04726	0.001604	0.002827	NA	NA	0.0007004	0.002561	0.0006819	0.00341	0.01466	0.0003575	0.001696	0.002137	0.02377
Anaerolinea thermophila UNI-1	Anaerolineae>...>Anaerolinea thermophila UNI-1	-	926569	11	14	1	1	1	NA	2	1	NA	NA	11	NA	1	NA	2	8	NA	1	5	NA	NA	NA	3	NA	NA	4	NA	3	NA	0.003845	0.001	0.001008	0.001575	NA	0.0008078	0.0007217	NA	NA	0.003522	NA	0.0004872	NA	0.000715	0.003392	NA	0.0004753
Dehalococcoides	Dehalococcoidia>...>Dehalococcoides	G	61434	105	26	9	38	40	NA	28	1	5	2	27	2	23	65	4	28	9	105	22	21	4	12	19	2	14	2	18	21	6	0.06302	0.009	0.03831	0.06302	NA	0.01131	0.0007217	0.003068	0.001401	0.008645	0.001364	0.01121	0.02723	0.00143	0.01187	0.009615	0.04991
Caldilinea aerophila DSM 14535 = NBRC 104270	Caldilineae>...>Caldilinea aerophila DSM 14535 = NBRC 104270	-	926550	127	25	3	17	5	1	13	1	1	3	127	NA	7	11	13	28	1	38	17	10	1	1	9	NA	4	6	7	5	1	0.04066	0.003	0.01714	0.007877	0.0008022	0.005251	0.0007217	0.0006137	0.002101	0.04066	NA	0.00341	0.004607	0.004648	0.01187	0.001068	0.01806
Chloroflexus	Chloroflexia>...>Chloroflexus	G	1107	10	5	2	NA	NA	NA	4	NA	NA	NA	3	NA	NA	NA	NA	NA	10	NA	1	NA	NA	NA	NA	NA	NA	NA	NA	NA	NA	0.01068	0.002	NA	NA	NA	0.001616	NA	NA	NA	0.0009606	NA	NA	NA	NA	NA	0.01068	NA
Deinococci	Deinococcus-Thermus>Deinococci	C	188787	38	22	4	11	2	NA	11	NA	2	1	23	NA	4	32	3	22	4	8	12	38	NA	4	13	NA	6	7	5	11	3	0.0358	0.004	0.01109	0.003151	NA	0.004443	NA	0.001227	0.0007004	0.007364	NA	0.001949	0.0134	0.001073	0.009328	0.004273	0.003802
Deinococcus	Deinococcales>Deinococcaceae>Deinococcus	G	1298	38	20	4	6	NA	NA	9	NA	1	1	21	NA	3	18	NA	7	3	3	12	38	NA	4	9	NA	4	6	2	1	3	0.0358	0.004	0.006049	NA	NA	0.003635	NA	0.0006137	0.0007004	0.006724	NA	0.001462	0.007539	NA	0.002968	0.003205	0.001426
Deinococcus gobiensis I-0	Deinococcus gobiensis>Deinococcus gobiensis I-0	-	745776	20	16	4	NA	NA	NA	7	NA	NA	1	20	NA	3	8	NA	7	1	2	7	4	NA	NA	4	NA	2	5	2	NA	3	0.006404	0.004	NA	NA	NA	0.002827	NA	NA	0.0007004	0.006404	NA	0.001462	0.003351	NA	0.002968	0.001068	0.0009506
Tenericutes	Tenericutes	P	544448	87	27	2	32	10	9	66	29	8	13	35	16	21	46	4	70	13	87	18	9	5	2	25	10	4	19	27	6	3	0.04135	0.002	0.03226	0.01575	0.00722	0.02666	0.02093	0.004909	0.009105	0.01121	0.01091	0.01023	0.01927	0.00143	0.02968	0.01389	0.04135
Thermobaculum terrenum ATCC BAA-798	unclassified Terrabacteria group>...>Thermobaculum terrenum ATCC BAA-798	-	525904	16	15	1	NA	1	NA	10	1	NA	1	3	2	NA	1	NA	1	2	16	1	NA	NA	NA	1	1	NA	5	NA	NA	NA	0.007605	0.001	NA	0.001575	NA	0.004039	0.0007217	NA	0.0007004	0.0009606	0.001364	NA	0.0004189	NA	0.000424	0.002137	0.007605
Proteobacteria	Proteobacteria	P	1224	258690	27	4128	23679	21766	75906	5851	74174	121844	117057	18680	111161	5855	19657	258686	86593	1860	24778	14879	18490	2434	3620	14179	1880	6167	115246	10106	6176	1238	92.48	4.128	23.87	34.29	60.89	2.363	53.53	74.77	81.99	5.981	75.8	2.853	8.233	92.48	36.72	1.987	11.78
delta/epsilon subdivisions	delta/epsilon subdivisions	-	68525	19021	27	2377	14714	15067	508	1075	528	1957	862	2857	1132	4687	13207	983	649	1381	19021	1056	11999	1927	2386	6403	598	4245	1138	6804	4034	984	23.74	2.377	14.84	23.74	0.4075	0.4342	0.3811	1.201	0.6038	0.9148	0.7719	2.283	5.532	0.3514	0.2752	1.475	9.041
Epsilonproteobacteria	Epsilonproteobacteria	C	29547	18507	27	2347	14586	14922	428	914	447	676	317	246	720	4575	12874	710	208	1357	18507	352	11851	1900	2341	6076	543	4183	903	6712	3957	968	23.51	2.347	14.71	23.51	0.3433	0.3692	0.3226	0.4148	0.222	0.07877	0.4909	2.229	5.392	0.2538	0.08819	1.45	8.797
Campylobacterales	Campylobacterales	O	213849	18503	27	2347	14586	14920	428	909	447	675	317	239	719	4575	12871	708	205	1357	18503	352	11849	1899	2340	6074	543	4183	902	6712	3957	968	23.51	2.347	14.71	23.51	0.3433	0.3671	0.3226	0.4142	0.222	0.07652	0.4903	2.229	5.391	0.2531	0.08692	1.45	8.795
Helicobacteraceae	Helicobacteraceae	F	72293	17768	27	2233	13891	14172	6	849	12	12	6	200	14	4381	12238	637	160	1291	17768	332	11276	1824	2236	5802	516	3932	241	6412	3768	918	22.33	2.233	14.01	22.33	0.004813	0.3429	0.008661	0.007364	0.004203	0.06404	0.009546	2.134	5.126	0.2277	0.06784	1.379	8.445
Helicobacter	Helicobacter	G	209	17719	27	2233	13878	14155	1	821	2	5	1	188	4	4369	12217	620	145	1288	17719	328	11270	1818	2235	5784	514	3924	234	6395	3763	916	22.3	2.233	13.99	22.3	0.0008022	0.3316	0.001443	0.003068	0.0007004	0.06019	0.002727	2.129	5.117	0.2217	0.06148	1.376	8.422
Helicobacter pylori	Helicobacter pylori	S	210	363	22	21	195	242	NA	21	NA	NA	NA	NA	1	89	181	11	2	52	363	5	148	30	38	62	4	117	4	103	57	22	0.3813	0.021	0.1966	0.3813	NA	0.008482	NA	NA	NA	NA	0.0006819	0.04336	0.07581	0.003933	0.000848	0.05555	0.1725
Helicobacter pylori oki898	Helicobacter pylori oki898	-	1382927	100	18	5	56	73	NA	10	NA	NA	NA	NA	NA	35	39	2	NA	16	100	2	36	6	NA	14	2	18	NA	23	16	8	0.115	0.005	0.05646	0.115	NA	0.004039	NA	NA	NA	NA	NA	0.01705	0.01634	0.000715	NA	0.01709	0.04753
Helicobacter pylori India7	Helicobacter pylori India7	-	907238	69	19	5	41	61	NA	1	NA	NA	NA	NA	NA	21	56	9	2	12	69	NA	24	6	13	24	2	40	NA	28	15	5	0.0961	0.005	0.04134	0.0961	NA	0.0004039	NA	NA	NA	NA	NA	0.01023	0.02346	0.003218	0.000848	0.01282	0.0328
Helicobacter canadensis MIT 98-5491	Helicobacter canadensis>Helicobacter canadensis MIT 98-5491	-	537970	149	20	16	138	142	NA	3	NA	NA	NA	NA	NA	75	120	1	3	21	149	5	107	13	10	54	8	48	NA	44	35	14	0.2237	0.016	0.1391	0.2237	NA	0.001212	NA	NA	NA	NA	NA	0.03654	0.05026	0.0003575	0.001272	0.02243	0.07082
Helicobacter mustelae	Helicobacter mustelae	S	217	11	11	2	1	10	NA	NA	NA	NA	NA	NA	NA	2	1	NA	NA	1	11	NA	4	2	NA	NA	NA	NA	NA	2	1	NA	0.01575	0.002	0.001008	0.01575	NA	NA	NA	NA	NA	NA	NA	0.0009744	0.0004189	NA	NA	0.001068	0.005228
Helicobacter typhlonius	Helicobacter typhlonius	S	76936	14	17	2	3	1	NA	2	NA	NA	NA	1	NA	5	8	2	12	4	14	NA	NA	1	NA	6	NA	3	1	7	1	NA	0.006654	0.002	0.003025	0.001575	NA	0.0008078	NA	NA	NA	0.0003202	NA	0.002436	0.003351	0.000715	0.005088	0.004273	0.006654
Campylobacteraceae	Campylobacteraceae	F	72294	700	27	111	613	627	419	45	430	656	310	20	700	163	520	53	30	59	642	16	519	62	85	237	20	220	657	269	166	42	0.9878	0.111	0.618	0.9878	0.3361	0.01818	0.3103	0.4026	0.2171	0.006404	0.4773	0.07941	0.2178	0.01895	0.01272	0.06303	0.3052
Campylobacter	Campylobacter	G	194	656	26	110	599	609	29	41	NA	27	8	20	12	158	514	52	18	57	634	15	507	62	83	235	20	218	656	263	162	41	0.9594	0.11	0.6039	0.9594	0.02326	0.01656	NA	0.01657	0.005603	0.006404	0.008182	0.07698	0.2153	0.01859	0.007632	0.06089	0.3013
Deltaproteobacteria	Deltaproteobacteria	C	28221	2599	27	30	128	145	80	161	81	1280	545	2599	412	110	333	270	439	24	512	703	148	27	45	324	55	62	233	92	76	16	0.8322	0.03	0.1291	0.2284	0.06418	0.06503	0.05846	0.7855	0.3817	0.8322	0.2809	0.05359	0.1395	0.09653	0.1861	0.02564	0.2434
Desulfovibrionales	Desulfovibrionales	O	213115	1024	21	10	25	10	NA	45	NA	NA	NA	1024	NA	43	148	110	267	2	242	567	NA	5	29	142	40	36	36	45	48	8	0.436	0.01	0.02521	0.01575	NA	0.01818	NA	NA	NA	0.3279	NA	0.02095	0.06199	0.03933	0.1132	0.002137	0.115
Desulfovibrionaceae	Desulfovibrionaceae	F	194924	1004	21	8	25	10	NA	34	NA	NA	NA	1004	NA	43	128	2	254	2	237	565	NA	5	29	142	40	34	34	45	48	6	0.4344	0.008	0.02521	0.01575	NA	0.01373	NA	NA	NA	0.3215	NA	0.02095	0.05361	0.000715	0.1077	0.002137	0.1126
Desulfovibrio	Desulfovibrio	G	872	875	20	6	19	10	NA	21	NA	NA	NA	875	NA	33	39	NA	173	2	130	139	NA	3	3	55	8	12	2	12	32	6	0.2802	0.006	0.01916	0.01575	NA	0.008482	NA	NA	NA	0.2802	NA	0.01608	0.01634	NA	0.07335	0.002137	0.06179
Desulfovibrio piger	Desulfovibrio piger	S	901	849	19	6	18	10	NA	8	NA	NA	NA	849	NA	29	23	NA	152	NA	117	4	NA	3	3	45	4	12	1	6	27	4	0.2718	0.006	0.01815	0.01575	NA	0.003231	NA	NA	NA	0.2718	NA	0.01413	0.009634	NA	0.06445	NA	0.05561
Desulfobacteraceae	Desulfobacterales>Desulfobacteraceae	F	213119	427	25	5	55	65	NA	16	2	4	3	427	6	23	112	32	31	7	143	44	80	6	6	41	NA	13	2	17	5	6	0.1367	0.005	0.05545	0.1024	NA	0.006462	0.001443	0.002455	0.002101	0.1367	0.004091	0.01121	0.04691	0.01144	0.01314	0.007478	0.06797
Desulfatibacillum alkenivorans AK-01	Desulfatibacillum>Desulfatibacillum alkenivorans>Desulfatibacillum alkenivorans AK-01	-	439235	241	10	1	NA	NA	NA	2	1	1	1	241	NA	NA	NA	NA	NA	NA	NA	2	NA	NA	NA	1	NA	1	NA	NA	NA	2	0.07716	0.001	NA	NA	NA	0.0008078	0.0007217	0.0006137	0.0007004	0.07716	NA	NA	NA	NA	NA	NA	NA
Desulfuromonadales	Desulfuromonadales	O	69541	1002	24	4	3	19	NA	27	1	7	2	1002	NA	29	46	10	79	2	77	55	22	8	5	106	7	8	151	11	18	NA	0.3208	0.004	0.003025	0.02993	NA	0.01091	0.0007217	0.004296	0.001401	0.3208	NA	0.01413	0.01927	0.003575	0.0335	0.002137	0.0366
Myxococcales	Myxococcales	O	29	1263	27	3	36	43	74	45	68	1263	534	13	403	12	6	22	15	11	25	12	43	3	2	12	6	1	18	11	3	1	0.7751	0.003	0.0363	0.06774	0.05936	0.01818	0.04908	0.7751	0.374	0.004162	0.2748	0.005846	0.002513	0.007865	0.00636	0.01175	0.01188
Haliangium ochraceum DSM 14365	Nannocystineae>...>Haliangium ochraceum DSM 14365	-	502025	127	18	2	5	3	25	6	32	127	63	1	95	NA	NA	4	4	NA	3	6	3	NA	NA	2	1	NA	1	NA	NA	NA	0.07794	0.002	0.005041	0.004726	0.02005	0.002423	0.02309	0.07794	0.04413	0.0003202	0.06478	NA	NA	0.00143	0.001696	NA	0.001426
Alphaproteobacteria	Alphaproteobacteria	C	28211	98597	27	1031	4031	3001	59045	3433	55980	96797	98597	6286	75291	340	1229	392	940	127	1247	127	2547	167	229	831	73	485	812	1211	382	93	69.06	1.031	4.064	4.728	47.37	1.387	40.4	59.4	69.06	2.013	51.34	0.1656	0.5148	0.1401	0.3986	0.1357	0.5927
Rhizobiales	Rhizobiales	O	356	57164	27	584	2107	1419	25265	370	27776	57164	45322	788	38518	87	129	64	79	31	334	32	1171	29	21	62	6	58	34	47	37	16	35.08	0.584	2.124	2.236	20.27	0.1494	20.05	35.08	31.74	0.2523	26.26	0.04239	0.05403	0.02288	0.0335	0.03312	0.1588
Methylobacteriaceae	Methylobacteriaceae	F	119045	20623	25	370	567	79	4425	23	166	2613	20623	532	3811	16	38	NA	26	2	166	2	71	NA	4	13	2	16	1	19	9	10	14.44	0.37	0.5717	0.1245	3.55	0.00929	0.1198	1.604	14.44	0.1703	2.599	0.007795	0.01592	NA	0.01102	0.002137	0.0789
Methylobacterium	Methylobacterium	G	407	2321	23	173	212	30	44	5	12	2321	811	7	36	6	14	NA	12	2	33	NA	31	NA	NA	10	2	2	1	7	1	4	1.424	0.173	0.2137	0.04726	0.0353	0.002019	0.008661	1.424	0.568	0.002241	0.02455	0.002923	0.005864	NA	0.005088	0.002137	0.01569
Microvirga ossetica	Microvirga>Microvirga ossetica	S	1882682	287	9	2	7	5	17	2	151	287	191	NA	6	NA	NA	NA	NA	NA	NA	NA	NA	NA	NA	NA	NA	NA	NA	NA	NA	NA	0.1761	0.002	0.007058	0.007877	0.01364	0.0008078	0.109	0.1761	0.1338	NA	0.004091	NA	NA	NA	NA	NA	NA
Bradyrhizobiaceae	Bradyrhizobiaceae	F	41294	45938	25	157	1153	946	17164	52	22679	45938	19576	124	32495	52	46	NA	2	19	84	5	711	17	10	24	2	30	NA	14	15	2	28.19	0.157	1.162	1.49	13.77	0.021	16.37	28.19	13.71	0.0397	22.16	0.02533	0.01927	NA	0.000848	0.0203	0.03993
Beijerinckiaceae	Beijerinckiaceae	F	45404	3783	14	20	179	156	822	NA	849	3783	1077	2	1933	1	NA	1	NA	2	NA	NA	156	NA	NA	NA	NA	NA	NA	NA	2	NA	2.322	0.02	0.1805	0.2458	0.6594	NA	0.6127	2.322	0.7543	0.0006404	1.318	0.0004872	NA	0.0003575	NA	0.002137	NA
Pseudorhodoplanes sinuspersici	unclassified Rhizobiales>Pseudorhodoplanes>Pseudorhodoplanes sinuspersici	S	1235591	4464	24	11	74	95	3	4	1479	4464	1028	10	4	1	6	1	10	2	3	1	44	NA	1	2	NA	1	9	3	1	NA	2.739	0.011	0.07461	0.1497	0.002407	0.001616	1.067	2.739	0.72	0.003202	0.002727	0.0004872	0.002513	0.0003575	0.00424	0.002137	0.001426
Hyphomicrobiaceae	Hyphomicrobiaceae	F	45401	1621	20	6	14	39	1621	167	85	53	580	1	58	1	NA	3	1	NA	25	4	79	NA	NA	1	NA	NA	2	6	NA	1	1.3	0.006	0.01412	0.06144	1.3	0.06745	0.06135	0.03252	0.4062	0.0003202	0.03955	0.0004872	NA	0.001073	0.000424	NA	0.01188
Rhodoplanes sp. Z2-YC6860	Rhodoplanes>Rhodoplanes sp. Z2-YC6860	S	674703	100	11	4	1	NA	9	100	12	5	34	NA	12	NA	NA	2	NA	NA	NA	2	NA	NA	NA	NA	NA	NA	1	NA	NA	NA	0.04039	0.004	0.001008	NA	0.00722	0.04039	0.008661	0.003068	0.02381	NA	0.008182	NA	NA	0.000715	NA	NA	NA
Hyphomicrobium	Hyphomicrobium	G	81	1301	13	2	13	36	1301	31	16	21	356	NA	16	NA	NA	NA	NA	NA	17	NA	68	NA	NA	NA	NA	NA	NA	6	NA	1	1.044	0.002	0.01311	0.05672	1.044	0.01252	0.01155	0.01289	0.2493	NA	0.01091	NA	NA	NA	NA	NA	0.00808
Hyphomicrobium nitrativorans NL23	Hyphomicrobium nitrativorans>Hyphomicrobium nitrativorans NL23	-	1029756	1274	11	2	13	35	1274	23	2	1	304	NA	1	NA	NA	NA	NA	NA	17	NA	68	NA	NA	NA	NA	NA	NA	NA	NA	NA	1.022	0.002	0.01311	0.05514	1.022	0.00929	0.001443	0.0006137	0.2129	NA	0.0006819	NA	NA	NA	NA	NA	0.00808
Phyllobacteriaceae	Phyllobacteriaceae	F	69277	2388	13	2	76	75	604	8	2388	16	1009	NA	8	NA	2	1	NA	NA	10	NA	70	NA	NA	NA	NA	NA	NA	NA	NA	NA	1.723	0.002	0.07663	0.1182	0.4845	0.003231	1.723	0.009819	0.7067	NA	0.005455	NA	0.0008377	0.0003575	NA	NA	0.004753
Sphingomonadales	Sphingomonadales	O	204457	27122	27	212	532	327	13170	84	2762	10473	27122	45	15068	46	471	33	72	17	190	6	344	34	109	354	43	191	13	286	181	24	19	0.212	0.5364	0.5152	10.56	0.03393	1.993	6.427	19	0.01441	10.27	0.02241	0.1973	0.0118	0.03053	0.01816	0.09031
Sphingomonadaceae	Sphingomonadaceae	F	41297	24714	25	182	250	39	10800	34	1577	2052	24714	8	13069	3	7	4	9	1	13	3	58	4	NA	6	2	3	NA	37	10	4	17.31	0.182	0.2521	0.06144	8.664	0.01373	1.138	1.259	17.31	0.002561	8.911	0.001462	0.002932	0.00143	0.003816	0.001068	0.006179
Sphingomonas	Sphingomonas	G	13687	19466	17	170	205	12	8910	9	1153	145	19466	1	11326	NA	NA	2	NA	NA	NA	NA	24	2	NA	3	NA	NA	NA	23	2	4	13.63	0.17	0.2067	0.01891	7.148	0.003635	0.8321	0.08898	13.63	0.0003202	7.723	NA	NA	0.000715	NA	NA	NA
Caulobacteraceae	Caulobacterales>Caulobacteraceae	F	76892	21799	27	159	628	647	16224	43	21799	20528	15283	2411	17360	70	283	57	10	44	204	2	422	54	28	174	4	118	484	134	65	21	15.73	0.159	0.6332	1.019	13.01	0.01737	15.73	12.6	10.7	0.772	11.84	0.0341	0.1185	0.02038	0.00424	0.04701	0.09696
Brevundimonas	Brevundimonas	G	41275	9368	24	61	195	149	7029	20	9368	4492	8323	7	8861	56	175	12	4	30	135	NA	107	33	9	125	NA	44	NA	55	29	17	6.761	0.061	0.1966	0.2347	5.639	0.008078	6.761	2.757	5.83	0.002241	6.042	0.02728	0.0733	0.00429	0.001696	0.03205	0.06417
Phenylobacterium sp. HYN0004	Phenylobacterium>Phenylobacterium sp. HYN0004	S	2201350	486	15	5	7	16	48	NA	40	432	156	16	486	NA	NA	NA	1	NA	NA	NA	9	NA	NA	1	NA	NA	2	1	1	NA	0.3314	0.005	0.007058	0.02521	0.03851	NA	0.02887	0.2651	0.1093	0.005123	0.3314	NA	NA	NA	0.000424	NA	NA
Asticcacaulis excentricus CB 48	Asticcacaulis>Asticcacaulis excentricus>Asticcacaulis excentricus CB 48	-	573065	83	18	2	11	12	76	NA	77	83	77	26	60	1	6	NA	1	NA	12	2	2	NA	NA	2	NA	NA	6	NA	NA	1	0.06097	0.002	0.01109	0.01891	0.06097	NA	0.05557	0.05094	0.05393	0.008325	0.04091	0.0004872	0.002513	NA	0.000424	NA	0.005704
Micavibrio aeruginosavorus	unclassified Alphaproteobacteria>Micavibrio>Micavibrio aeruginosavorus	S	349221	3356	22	32	336	305	1881	10	2046	3356	1289	5	2617	23	45	NA	NA	13	26	NA	264	2	7	21	NA	30	NA	23	8	6	2.06	0.032	0.3388	0.4805	1.509	0.004039	1.477	2.06	0.9028	0.001601	1.784	0.01121	0.01885	NA	NA	0.01389	0.01236
Micavibrio aeruginosavorus EPB	Micavibrio aeruginosavorus EPB	-	349215	36	9	1	NA	NA	4	NA	NA	22	36	3	5	NA	1	NA	NA	NA	NA	NA	1	NA	NA	1	NA	NA	NA	NA	NA	NA	0.02522	0.001	NA	NA	0.003209	NA	NA	0.0135	0.02522	0.0009606	0.003409	NA	0.0004189	NA	NA	NA	NA
Rhodospirillales	Rhodospirillales	O	204441	2766	27	23	310	175	493	2766	316	35	54	1993	19	53	197	23	602	9	255	11	177	28	35	106	8	44	23	657	56	13	1.117	0.023	0.3126	0.2757	0.3955	1.117	0.2281	0.02148	0.03782	0.6381	0.01296	0.02582	0.08251	0.008223	0.2553	0.009615	0.1212
Acetobacteraceae	Acetobacteraceae	F	433	2694	27	22	300	174	472	2694	291	2	22	38	3	49	163	18	597	9	224	8	168	27	27	72	8	33	23	623	36	12	1.088	0.022	0.3025	0.2741	0.3786	1.088	0.21	0.001227	0.01541	0.01217	0.002046	0.02387	0.06827	0.006435	0.2531	0.009615	0.1065
Acidiphilium	Acidiphilium	G	522	185	26	20	77	152	100	18	1	1	22	7	NA	39	147	15	8	9	185	5	166	26	26	53	6	29	1	107	32	12	0.2395	0.02	0.07763	0.2395	0.08022	0.00727	0.0007217	0.0006137	0.01541	0.002241	NA	0.019	0.06157	0.005363	0.003392	0.009615	0.08793
Rhodospirillaceae	Rhodospirillaceae	F	41295	1954	24	1	10	1	20	60	25	33	31	1954	15	4	33	5	5	NA	31	1	9	1	8	34	NA	11	NA	34	20	1	0.6256	0.001	0.01008	0.001575	0.01604	0.02423	0.01804	0.02025	0.02171	0.6256	0.01023	0.001949	0.01382	0.001788	0.00212	NA	0.01473
Rickettsiales	Rickettsiales	O	766	1910	27	16	57	59	530	55	243	1475	1910	233	498	15	28	91	69	8	65	29	50	5	10	36	6	10	60	27	14	6	1.338	0.016	0.05747	0.09295	0.4252	0.02221	0.1754	0.9052	1.338	0.0746	0.3396	0.007308	0.01173	0.03253	0.02926	0.008546	0.0309
Rickettsiaceae	Rickettsiaceae	F	775	1828	27	14	42	48	437	51	217	1355	1828	226	443	12	26	89	66	8	63	20	38	5	8	33	6	9	54	24	13	6	1.28	0.014	0.04235	0.07562	0.3506	0.0206	0.1566	0.8315	1.28	0.07236	0.3021	0.005846	0.01089	0.03182	0.02798	0.008546	0.02994
Rickettsieae	Rickettsieae	-	33988	1818	27	14	42	48	430	51	211	1341	1818	224	436	12	26	9	61	8	63	20	38	5	8	22	6	9	54	23	13	6	1.273	0.014	0.04235	0.07562	0.3449	0.0206	0.1523	0.8229	1.273	0.07172	0.2973	0.005846	0.01089	0.003218	0.02586	0.008546	0.02994
Orientia tsutsugamushi	Orientia>Orientia tsutsugamushi	S	784	1790	27	14	42	48	421	51	199	1315	1790	222	423	12	25	9	61	8	63	20	38	5	8	22	5	8	54	21	11	6	1.254	0.014	0.04235	0.07562	0.3377	0.0206	0.1436	0.807	1.254	0.07108	0.2884	0.005846	0.01047	0.003218	0.02586	0.008546	0.02994
Anaplasmataceae	Anaplasmataceae	F	942	80	16	1	8	9	67	1	17	80	45	NA	34	1	NA	2	1	NA	NA	NA	9	NA	NA	1	NA	1	NA	2	NA	NA	0.05375	0.001	0.008066	0.01418	0.05375	0.0004039	0.01227	0.04909	0.03152	NA	0.02318	0.0004872	NA	0.000715	0.000424	NA	NA
Anaplasma	Anaplasma	G	768	64	13	1	6	9	61	1	4	64	33	NA	29	NA	NA	NA	1	NA	NA	NA	9	NA	NA	1	NA	NA	NA	1	NA	NA	0.04893	0.001	0.006049	0.01418	0.04893	0.0004039	0.002887	0.03928	0.02311	NA	0.01977	NA	NA	NA	0.000424	NA	NA
Rhodobacterales	Rhodobacterales	O	204455	2627	26	1	17	18	890	62	536	2160	2627	714	117	5	24	26	41	4	37	17	88	9	12	16	NA	31	38	20	5	4	1.84	0.001	0.01714	0.02836	0.714	0.02504	0.3868	1.326	1.84	0.2286	0.07978	0.002436	0.01005	0.009295	0.01738	0.004273	0.01759
Rhodobacteraceae	Rhodobacteraceae	F	31989	2489	26	1	13	15	710	30	478	1845	2489	710	45	5	23	9	26	4	35	8	80	8	12	16	NA	30	1	20	3	2	1.743	0.001	0.01311	0.02363	0.5696	0.01212	0.345	1.132	1.743	0.2273	0.03068	0.002436	0.009634	0.003218	0.01102	0.004273	0.01664
Gammaproteobacteria	Gammaproteobacteria	C	1236	256810	27	568	3194	2757	14264	1051	15189	15844	13434	7901	28435	652	4527	256813	83247	271	3134	12077	2830	274	909	6395	312	1284	111680	1839	1657	136	91.81	0.568	3.22	4.344	11.44	0.4245	10.96	9.723	9.409	2.53	19.39	0.3176	1.896	91.81	35.3	0.2895	1.49
Enterobacterales	Enterobacterales	O	91347	103350	27	337	1483	1327	4146	739	2872	837	4974	6723	5376	440	3515	1406	1243	139	2052	11774	1040	189	582	5626	179	1102	103348	1539	1251	78	33.84	0.337	1.495	2.091	3.326	0.2985	2.073	0.5136	3.484	2.153	3.666	0.2144	1.472	0.5027	0.527	0.1485	0.9753
Enterobacteriaceae	Enterobacteriaceae	F	543	102130	27	259	924	863	2588	678	1174	127	2475	6133	1548	370	3192	997	1063	120	1758	4337	718	141	540	5245	162	1033	102128	1370	1172	69	33.44	0.259	0.9316	1.36	2.076	0.2738	0.8473	0.07794	1.734	1.964	1.056	0.1803	1.337	0.3564	0.4507	0.1282	0.8356
Citrobacter	Citrobacter	G	544	729	26	30	389	398	729	5	13	NA	587	9	3	18	65	6	12	12	130	6	333	10	11	16	2	26	118	16	26	4	0.627	0.03	0.3922	0.627	0.5848	0.002019	0.009382	NA	0.4111	0.002882	0.002046	0.008769	0.02723	0.002145	0.005088	0.01282	0.06179
Citrobacter freundii complex	Citrobacter freundii complex	-	1344959	714	24	28	380	398	714	5	11	NA	278	NA	2	12	46	6	8	10	119	NA	321	8	8	9	2	21	2	13	21	4	0.627	0.028	0.3831	0.627	0.5728	0.002019	0.007939	NA	0.1947	NA	0.001364	0.005846	0.01927	0.002145	0.003392	0.01068	0.05656
Enterobacter	Enterobacter	G	547	532	27	17	34	63	64	77	37	49	54	59	92	45	89	97	46	52	91	123	26	18	53	30	27	32	532	53	82	19	0.1742	0.017	0.03428	0.09925	0.05134	0.0311	0.0267	0.03007	0.03782	0.01889	0.06273	0.02192	0.03728	0.03468	0.0195	0.05555	0.04325
Enterobacter cloacae complex	Enterobacter cloacae complex	-	354276	532	27	17	34	63	57	77	35	49	52	59	75	45	89	97	40	52	91	115	25	18	53	30	27	32	532	52	82	19	0.1742	0.017	0.03428	0.09925	0.04573	0.0311	0.02526	0.03007	0.03642	0.01889	0.05114	0.02192	0.03728	0.03468	0.01696	0.05555	0.04325
Enterobacter cloacae	Enterobacter cloacae	S	550	412	27	9	14	35	41	71	27	49	33	55	66	43	74	60	22	52	54	102	12	18	52	23	25	30	412	41	78	19	0.1349	0.009	0.01412	0.05514	0.03289	0.02868	0.01949	0.03007	0.02311	0.01761	0.045	0.02095	0.031	0.02145	0.009328	0.05555	0.02567
Escherichia	Escherichia	G	561	5526	27	16	70	49	95	85	82	22	103	340	124	44	325	455	211	10	144	426	44	14	42	388	9	83	5526	117	124	5	1.809	0.016	0.07058	0.0772	0.07621	0.03433	0.05918	0.0135	0.07214	0.1089	0.08455	0.02144	0.1361	0.1627	0.08947	0.01068	0.06844
Escherichia coli	Escherichia coli	S	562	4693	27	16	63	41	93	77	79	21	103	300	122	40	282	452	205	10	132	391	44	14	30	309	7	65	4693	106	117	5	1.537	0.016	0.06352	0.06459	0.0746	0.0311	0.05702	0.01289	0.07214	0.09606	0.08319	0.01949	0.1181	0.1616	0.08692	0.01068	0.06274
Escherichia coli str. K-12 substr. MDS42	Escherichia coli K-12>Escherichia coli str. K-12 substr. MDS42	-	1110693	284	27	1	15	11	7	8	13	12	9	34	19	7	29	185	66	2	22	51	10	1	3	15	2	12	284	8	3	2	0.09299	0.001	0.01512	0.01733	0.005615	0.003231	0.009382	0.007364	0.006304	0.01089	0.01296	0.00341	0.01215	0.06614	0.02798	0.002137	0.01046
Escherichia coli O6:H16	Escherichia coli O6:H16	-	1446746	17	7	1	NA	NA	NA	NA	NA	NA	NA	2	NA	NA	1	NA	NA	NA	NA	NA	NA	NA	NA	5	NA	1	17	1	NA	NA	0.005567	0.001	NA	NA	NA	NA	NA	NA	NA	0.0006404	NA	NA	0.0004189	NA	NA	NA	NA
unclassified Enterobacteriaceae	unclassified Enterobacteriaceae	-	191675	414	27	6	11	7	14	2	15	1	16	69	17	2	28	129	76	2	32	92	2	4	2	25	5	13	414	9	12	2	0.1356	0.006	0.01109	0.01103	0.01123	0.0008078	0.01083	0.0006137	0.01121	0.02209	0.01159	0.0009744	0.01173	0.04612	0.03222	0.002137	0.01521
unclassified Enterobacteriaceae (miscellaneous)	unclassified Enterobacteriaceae (miscellaneous)	-	36866	259	21	6	5	4	6	1	4	NA	3	50	9	NA	13	102	41	NA	8	36	NA	3	1	16	NA	4	259	4	3	NA	0.08481	0.006	0.005041	0.006302	0.004813	0.0004039	0.002887	NA	0.002101	0.01601	0.006137	NA	0.005445	0.03647	0.01738	NA	0.003802
Plautia stali symbiont	Plautia stali symbiont	S	891974	259	20	6	3	4	5	1	4	NA	3	42	9	NA	13	102	41	NA	8	36	NA	3	NA	16	NA	4	259	4	3	NA	0.08481	0.006	0.003025	0.006302	0.004011	0.0004039	0.002887	NA	0.002101	0.01345	0.006137	NA	0.005445	0.03647	0.01738	NA	0.003802
Salmonella	Salmonella	G	590	1631	27	4	81	51	104	61	67	23	90	109	130	37	107	38	115	11	138	149	72	12	14	105	13	60	1631	57	29	4	0.5341	0.004	0.08167	0.08035	0.08343	0.02464	0.04835	0.01411	0.06304	0.0349	0.08864	0.01803	0.04482	0.01359	0.04876	0.01175	0.06559
Salmonella enterica	Salmonella enterica	S	28901	1631	27	4	81	51	104	61	67	23	90	109	130	37	107	38	115	11	138	148	72	12	14	105	13	60	1631	57	29	4	0.5341	0.004	0.08167	0.08035	0.08343	0.02464	0.04835	0.01411	0.06304	0.0349	0.08864	0.01803	0.04482	0.01359	0.04876	0.01175	0.06559
Salmonella enterica subsp. enterica	Salmonella enterica subsp. enterica	-	59201	1315	27	4	77	49	99	55	61	23	83	87	127	34	100	32	112	9	130	120	72	12	10	94	13	56	1315	50	29	4	0.4306	0.004	0.07763	0.0772	0.07942	0.02221	0.04402	0.01411	0.05813	0.02786	0.0866	0.01656	0.04189	0.01144	0.04749	0.009615	0.06179
Salmonella enterica subsp. enterica serovar Enteritidis	Salmonella enterica subsp. enterica serovar Enteritidis	-	149539	148	27	4	55	41	3	38	4	3	4	13	7	20	50	7	71	1	94	39	50	7	3	37	11	32	148	27	14	1	0.06459	0.004	0.05545	0.06459	0.002407	0.01535	0.002887	0.001841	0.002802	0.004162	0.004773	0.009744	0.02094	0.002503	0.0301	0.001068	0.04468
Klebsiella	Klebsiella	G	570	1577	27	3	20	32	105	26	94	18	98	113	124	23	69	134	24	8	49	1577	13	8	8	113	7	19	1213	34	31	5	1.213	0.003	0.02016	0.05041	0.08423	0.0105	0.06784	0.01105	0.06864	0.03618	0.08455	0.01121	0.0289	0.04791	0.01018	0.008546	0.02329
Klebsiella pneumoniae	Klebsiella pneumoniae	S	573	1456	27	2	17	27	87	25	84	18	83	112	109	22	67	134	24	8	49	1456	11	8	8	113	7	19	1212	33	31	5	1.12	0.002	0.01714	0.04254	0.06979	0.0101	0.06062	0.01105	0.05813	0.03586	0.07432	0.01072	0.02806	0.04791	0.01018	0.008546	0.02329
Klebsiella variicola	Klebsiella variicola	S	244366	42	5	1	NA	1	NA	NA	NA	NA	NA	NA	NA	NA	NA	NA	NA	NA	NA	42	NA	NA	NA	NA	NA	NA	1	1	NA	NA	0.0323	0.001	NA	0.001575	NA	NA	NA	NA	NA	NA	NA	NA	NA	NA	NA	NA	NA
Raoultella sp. X13	Raoultella>Raoultella sp. X13	S	2259647	24	11	2	10	24	NA	NA	1	NA	NA	NA	NA	NA	9	NA	NA	NA	12	NA	20	NA	4	2	NA	4	NA	6	NA	NA	0.03781	0.002	0.01008	0.03781	NA	NA	0.0007217	NA	NA	NA	NA	NA	0.00377	NA	NA	NA	0.005704
Serratia	Yersiniaceae>Serratia	G	613	1922	22	12	48	11	447	NA	739	42	1922	2	1477	6	2	NA	7	NA	14	53	16	1	2	16	NA	2	93	13	2	NA	1.346	0.012	0.04839	0.01733	0.3586	NA	0.5333	0.02577	1.346	0.0006404	1.007	0.002923	0.0008377	NA	0.002968	NA	0.006654
Serratia rubidaea	Serratia rubidaea	S	61652	55	14	4	2	3	23	NA	18	20	16	1	55	NA	NA	NA	5	NA	NA	35	10	NA	NA	NA	NA	NA	17	2	NA	NA	0.0375	0.004	0.002016	0.004726	0.01845	NA	0.01299	0.01227	0.01121	0.0003202	0.0375	NA	NA	NA	0.00212	NA	NA
Yersinia	Yersiniaceae>Yersinia	G	629	108	18	1	12	10	12	3	7	4	6	3	9	NA	5	NA	NA	NA	6	108	NA	NA	NA	6	NA	6	46	3	2	NA	0.08304	0.001	0.0121	0.01575	0.009626	0.001212	0.005052	0.002455	0.004203	0.0009606	0.006137	NA	0.002094	NA	NA	NA	0.002852
Yersinia entomophaga	Yersinia entomophaga	S	935293	20	8	1	NA	NA	NA	NA	3	NA	6	NA	4	NA	1	NA	NA	NA	1	20	NA	NA	NA	NA	NA	NA	7	NA	NA	NA	0.01538	0.001	NA	NA	NA	NA	0.002165	NA	0.004203	NA	0.002727	NA	0.0004189	NA	NA	NA	0.0004753
Steroidobacter denitrificans	Nevskiales>...>Steroidobacter denitrificans	S	465721	18119	24	75	686	560	7132	38	3782	10383	5502	NA	18119	14	62	NA	2	8	18	1	481	10	8	26	NA	13	1	15	2	2	12.35	0.075	0.6916	0.8823	5.721	0.01535	2.73	6.372	3.854	NA	12.35	0.006821	0.02597	NA	0.000848	0.008546	0.008556
Pseudomonadales	Pseudomonadales	O	72274	6875	27	49	267	183	847	80	6875	731	1230	879	1048	49	153	21	135	82	289	31	698	21	17	145	20	33	478	44	39	3	4.962	0.049	0.2692	0.2883	0.6795	0.03231	4.962	0.4486	0.8615	0.2814	0.7146	0.02387	0.06408	0.007508	0.05724	0.0876	0.1374
Pseudomonadaceae	Pseudomonadaceae	F	135621	3954	27	34	164	141	821	54	3954	689	1202	691	966	22	67	6	30	58	115	10	150	6	11	73	4	6	341	16	20	3	2.854	0.034	0.1653	0.2221	0.6586	0.02181	2.854	0.4228	0.8419	0.2212	0.6587	0.01072	0.02806	0.002145	0.01272	0.06196	0.05466
Pseudomonas	Pseudomonas	G	286	3932	27	34	163	137	819	54	3932	662	1200	688	954	22	66	5	30	58	114	10	148	6	11	73	4	6	341	16	20	3	2.838	0.034	0.1643	0.2158	0.657	0.02181	2.838	0.4063	0.8405	0.2203	0.6505	0.01072	0.02764	0.001788	0.01272	0.06196	0.05419
Pseudomonas aeruginosa	Pseudomonas aeruginosa group>Pseudomonas aeruginosa	S	287	637	22	8	44	48	272	8	577	637	347	142	292	2	8	NA	1	9	19	4	48	NA	5	13	2	NA	46	NA	6	NA	0.4164	0.008	0.04436	0.07562	0.2182	0.003231	0.4164	0.3909	0.243	0.04547	0.1991	0.0009744	0.003351	NA	0.000424	0.009615	0.009031
Pseudomonas aeruginosa LESlike4	Pseudomonas aeruginosa LESlike4	-	1408275	636	22	7	43	46	271	8	576	636	347	141	289	2	7	NA	1	9	18	3	48	NA	5	12	2	NA	46	NA	6	NA	0.4157	0.007	0.04335	0.07247	0.2174	0.003231	0.4157	0.3903	0.243	0.04515	0.1971	0.0009744	0.002932	NA	0.000424	0.009615	0.008556
Pseudomonas litoralis	Pseudomonas litoralis	S	797277	69	13	4	8	10	18	NA	69	2	14	3	13	NA	NA	NA	NA	NA	6	2	14	NA	NA	NA	NA	NA	3	NA	NA	NA	0.0498	0.004	0.008066	0.01575	0.01444	NA	0.0498	0.001227	0.009806	0.0009606	0.008864	NA	NA	NA	NA	NA	0.002852
Moraxellaceae	Moraxellaceae	F	468	2921	26	15	103	42	24	26	2921	41	28	188	82	27	86	15	105	24	174	21	548	15	6	72	16	27	137	28	19	NA	2.108	0.015	0.1038	0.06617	0.01925	0.0105	2.108	0.02516	0.01961	0.06019	0.05591	0.01315	0.03602	0.005363	0.04452	0.02564	0.0827
Moraxella	Moraxella	G	475	481	21	10	32	10	NA	3	3	NA	NA	186	NA	3	10	14	16	2	33	4	481	6	4	7	2	4	46	NA	4	NA	0.4531	0.01	0.03226	0.01575	NA	0.001212	0.002165	NA	NA	0.05955	NA	0.001462	0.004189	0.005005	0.006784	0.002137	0.01569
Moraxella osloensis	Moraxella osloensis	S	34062	481	20	10	32	10	NA	2	2	NA	NA	186	NA	2	10	NA	8	2	31	4	481	6	4	7	2	2	38	NA	4	NA	0.4531	0.01	0.03226	0.01575	NA	0.0008078	0.001443	NA	NA	0.05955	NA	0.0009744	0.004189	NA	0.003392	0.002137	0.01473
Acinetobacter	Acinetobacter	G	469	2743	25	5	55	31	23	17	2743	37	25	1	75	24	63	NA	88	22	103	9	66	6	2	26	14	20	65	23	14	NA	1.98	0.005	0.05545	0.04884	0.01845	0.006866	1.98	0.02271	0.01751	0.0003202	0.05114	0.01169	0.02639	NA	0.03731	0.0235	0.04896
Acinetobacter venetianus VE-C3	Acinetobacter venetianus>Acinetobacter venetianus VE-C3	-	1197884	12	13	2	NA	4	8	2	3	4	4	NA	12	NA	4	NA	4	NA	7	1	NA	NA	NA	1	NA	NA	NA	NA	NA	NA	0.008182	0.002	NA	0.006302	0.006418	0.0008078	0.002165	0.002455	0.002802	NA	0.008182	NA	0.001675	NA	0.001696	NA	0.003327
Xanthomonadales	Xanthomonadales	O	135614	1292	27	38	234	222	638	68	372	311	306	13	1292	36	43	176	21	12	268	149	231	21	244	57	49	32	318	27	254	22	0.881	0.038	0.2359	0.3497	0.5118	0.02746	0.2685	0.1909	0.2143	0.004162	0.881	0.01754	0.01801	0.06292	0.008904	0.01282	0.1274
Rhodanobacteraceae	Rhodanobacteraceae	F	1775411	918	22	30	208	191	355	16	165	293	208	NA	918	16	15	NA	NA	4	19	NA	145	6	9	44	2	16	110	17	10	NA	0.6259	0.03	0.2097	0.3009	0.2848	0.006462	0.1191	0.1798	0.1457	NA	0.6259	0.007795	0.006283	NA	NA	0.004273	0.009031
Frateuria aurantia DSM 6220	Frateuria>Frateuria aurantia>Frateuria aurantia DSM 6220	-	767434	734	22	28	194	179	262	6	63	138	120	NA	734	8	14	NA	NA	4	19	NA	140	4	9	37	2	16	100	10	10	NA	0.5005	0.028	0.1956	0.282	0.2102	0.002423	0.04547	0.08469	0.08405	NA	0.5005	0.003898	0.005864	NA	NA	0.004273	0.009031
Xanthomonadaceae	Xanthomonadaceae	F	32033	373	27	8	26	31	281	50	205	18	97	13	373	19	28	176	21	8	249	148	86	15	235	13	47	16	208	10	244	22	0.2543	0.008	0.02621	0.04884	0.2254	0.02019	0.148	0.01105	0.06794	0.004162	0.2543	0.009257	0.01173	0.06292	0.008904	0.008546	0.1184
Stenotrophomonas	Stenotrophomonas	G	40323	288	20	8	24	22	253	4	167	NA	73	1	288	2	8	NA	NA	NA	12	NA	70	2	NA	6	2	12	143	NA	6	7	0.203	0.008	0.0242	0.03466	0.203	0.001616	0.1205	NA	0.05113	0.0003202	0.1964	0.0009744	0.003351	NA	NA	NA	0.005704
Stenotrophomonas maltophilia group	Stenotrophomonas maltophilia group	-	995085	285	17	8	10	7	251	NA	1	NA	73	1	285	2	2	NA	NA	NA	12	NA	2	NA	NA	6	NA	8	141	NA	6	7	0.2014	0.008	0.01008	0.01103	0.2014	NA	0.0007217	NA	0.05113	0.0003202	0.1943	0.0009744	0.0008377	NA	NA	NA	0.005704
Stenotrophomonas maltophilia	Stenotrophomonas maltophilia	S	40324	282	12	2	NA	NA	250	NA	1	NA	2	NA	282	2	2	NA	NA	NA	12	NA	2	NA	NA	1	NA	8	NA	NA	NA	7	0.2005	0.002	NA	NA	0.2005	NA	0.0007217	NA	0.001401	NA	0.1923	0.0009744	0.0008377	NA	NA	NA	0.005704
Alteromonadales	Alteromonadales	O	135622	251	27	17	62	93	7	28	13	11	10	66	9	34	46	251	126	3	116	17	46	6	13	78	6	13	126	32	19	2	0.1465	0.017	0.06251	0.1465	0.005615	0.01131	0.009382	0.00675	0.007004	0.02113	0.006137	0.01656	0.01927	0.08974	0.05342	0.003205	0.05514
Idiomarina piscisalsi	Idiomarinaceae>Idiomarina>Idiomarina piscisalsi	S	1096243	52	5	10	33	52	NA	NA	NA	NA	NA	NA	NA	3	NA	NA	NA	NA	NA	NA	38	NA	NA	NA	NA	NA	NA	NA	NA	NA	0.08192	0.01	0.03327	0.08192	NA	NA	NA	NA	NA	NA	NA	0.001462	NA	NA	NA	NA	NA
Idiomarina loihiensis	Idiomarinaceae>Idiomarina>Idiomarina loihiensis	S	135577	14	7	2	12	14	NA	NA	NA	NA	1	NA	1	NA	NA	NA	NA	NA	NA	NA	NA	NA	NA	NA	NA	2	3	NA	NA	NA	0.02206	0.002	0.0121	0.02206	NA	NA	NA	NA	0.0007004	NA	0.0006819	NA	NA	NA	NA	NA	NA
Idiomarina sp. X4	Idiomarinaceae>Idiomarina>Idiomarina sp. X4	S	2055892	54	24	2	NA	6	3	3	5	2	3	54	5	4	7	52	25	NA	25	11	4	3	2	5	3	4	40	8	2	NA	0.01859	0.002	NA	0.009453	0.002407	0.001212	0.003609	0.001227	0.002101	0.01729	0.003409	0.001949	0.002932	0.01859	0.0106	NA	0.01188
Shewanella	Shewanellaceae>Shewanella	G	22	48	24	3	13	10	2	2	1	6	3	7	2	NA	1	44	48	NA	3	3	4	1	NA	1	3	1	5	3	6	2	0.02035	0.003	0.01311	0.01575	0.001604	0.0008078	0.0007217	0.003682	0.002101	0.002241	0.001364	NA	0.0004189	0.01573	0.02035	NA	0.001426
Aeromonas	Aeromonadales>Aeromonadaceae>Aeromonas	G	642	114	21	12	114	48	3	8	3	6	9	NA	5	3	44	13	7	NA	9	5	58	NA	NA	18	NA	4	14	3	3	NA	0.1149	0.012	0.1149	0.07562	0.002407	0.003231	0.002165	0.003682	0.006304	NA	0.003409	0.001462	0.01843	0.004648	0.002968	NA	0.004278
Zhongshania aliphaticivorans	Cellvibrionales>...>Zhongshania aliphaticivorans	S	1470434	651	15	13	63	61	651	NA	NA	534	266	4	148	NA	1	2	1	NA	3	2	52	NA	NA	1	NA	NA	NA	NA	NA	NA	0.5222	0.013	0.06352	0.0961	0.5222	NA	NA	0.3277	0.1863	0.001281	0.1009	NA	0.0004189	0.000715	0.000424	NA	0.001426
Thiotrichales	Thiotrichales	O	72273	556	23	4	25	31	159	4	128	485	240	3	556	NA	5	17	6	1	13	2	34	1	NA	2	NA	1	63	6	4	NA	0.3791	0.004	0.02521	0.04884	0.1275	0.001616	0.09238	0.2976	0.1681	0.0009606	0.3791	NA	0.002094	0.006078	0.002544	0.001068	0.006179
Piscirickettsiaceae	Piscirickettsiaceae	F	135616	551	20	4	23	17	156	2	113	415	239	NA	551	NA	5	NA	2	NA	5	1	28	1	NA	1	NA	1	58	6	4	NA	0.3757	0.004	0.02319	0.02678	0.1251	0.0008078	0.08155	0.2547	0.1674	NA	0.3757	NA	0.002094	NA	0.000848	NA	0.002377
Thiomicrospira	Thiomicrospira	G	933	535	20	4	18	12	155	2	97	386	236	NA	535	NA	4	NA	2	NA	1	1	26	1	NA	1	NA	1	49	6	4	NA	0.3648	0.004	0.01815	0.01891	0.1243	0.0008078	0.07001	0.2369	0.1653	NA	0.3648	NA	0.001675	NA	0.000848	NA	0.0004753
Vibrionaceae	Vibrionales>Vibrionaceae	F	641	204	26	4	54	31	20	8	11	28	30	16	21	2	17	157	35	1	11	6	13	1	NA	6	1	2	204	6	1	4	0.0668	0.004	0.05444	0.04884	0.01604	0.003231	0.007939	0.01718	0.02101	0.005123	0.01432	0.0009744	0.007121	0.05613	0.01484	0.001068	0.005228
Vibrio	Vibrio	G	662	165	26	3	51	30	19	8	7	25	25	15	15	1	14	36	13	1	5	2	13	1	NA	4	1	2	165	4	1	4	0.05403	0.003	0.05142	0.04726	0.01524	0.003231	0.005052	0.01534	0.01751	0.004803	0.01023	0.0004872	0.005864	0.01287	0.005512	0.001068	0.002377
Vibrio vulnificus MO6-24/O	Vibrio vulnificus>Vibrio vulnificus MO6-24/O	-	914127	19	15	1	NA	3	15	1	5	19	14	7	8	NA	NA	9	NA	NA	NA	1	NA	NA	NA	1	NA	1	14	NA	NA	2	0.01203	0.001	NA	0.004726	0.01203	0.0004039	0.003609	0.01166	0.009806	0.002241	0.005455	NA	NA	0.003218	NA	NA	NA
Vibrio cholerae	Vibrio cholerae	S	666	32	20	1	NA	1	2	1	2	NA	3	4	1	NA	3	11	4	NA	3	1	1	1	NA	1	NA	NA	32	1	1	1	0.01048	0.001	NA	0.001575	0.001604	0.0004039	0.001443	NA	0.002101	0.001281	0.0006819	NA	0.001257	0.003933	0.001696	NA	0.001426
Acidiferrobacteraceae	Acidiferrobacterales>Acidiferrobacteraceae	F	1692041	987	20	4	32	18	7	1	295	987	1	1	22	1	1	60	12	NA	3	1	38	NA	NA	3	NA	NA	5	4	NA	NA	0.6057	0.004	0.03226	0.02836	0.005615	0.0004039	0.2129	0.6057	0.0007004	0.0003202	0.015	0.0004872	0.0004189	0.02145	0.005088	NA	0.001426
Acidiferrobacter sp. SPIII_3	Acidiferrobacter>Acidiferrobacter sp. SPIII_3	S	1281578	987	15	4	32	18	7	NA	295	987	1	NA	22	1	1	60	2	NA	3	1	38	NA	NA	NA	NA	NA	NA	NA	NA	NA	0.6057	0.004	0.03226	0.02836	0.005615	NA	0.2129	0.6057	0.0007004	NA	0.015	0.0004872	0.0004189	0.02145	0.000848	NA	0.001426
Pasteurellaceae	Pasteurellales>Pasteurellaceae	F	712	252870	27	2	11	2	9	6	9	5	8	65	250	34	406	252873	80879	4	177	12	2	13	11	132	26	29	56	55	21	9	90.41	0.002	0.01109	0.003151	0.00722	0.002423	0.006495	0.003068	0.005603	0.02081	0.1705	0.01656	0.1701	90.41	34.29	0.004273	0.08413
Betaproteobacteria	Betaproteobacteria	C	28216	4377	27	125	1548	732	1257	220	1910	2969	2758	1465	4377	151	638	112	1641	61	1311	1580	964	61	92	525	891	151	1402	219	93	20	2.984	0.125	1.561	1.153	1.008	0.08886	1.378	1.822	1.932	0.4691	2.984	0.07357	0.2672	0.04004	0.6958	0.06517	0.6231
Burkholderiales	Burkholderiales	O	80840	4155	27	114	1394	713	1071	128	1589	2862	2572	1396	4155	137	525	54	1517	45	1138	1541	935	57	83	509	854	127	1287	190	74	18	2.833	0.114	1.405	1.123	0.8592	0.0517	1.147	1.756	1.801	0.447	2.833	0.06675	0.2199	0.01931	0.6432	0.04807	0.5409
Oxalobacteraceae	Oxalobacteraceae	F	75682	588	25	53	588	217	16	32	308	587	30	121	30	4	3	31	9	14	64	5	342	2	18	5	2	NA	2	20	3	NA	0.5928	0.053	0.5928	0.3419	0.01284	0.01292	0.2223	0.3602	0.02101	0.03874	0.02046	0.001949	0.001257	0.01108	0.003816	0.01496	0.03042
Herminiimonas arsenitoxidans	Herminiimonas>Herminiimonas arsenitoxidans	S	1809410	40	7	2	38	18	NA	3	NA	NA	NA	NA	NA	NA	NA	NA	NA	6	NA	NA	40	NA	NA	2	NA	NA	NA	NA	NA	NA	0.03831	0.002	0.03831	0.02836	NA	0.001212	NA	NA	NA	NA	NA	NA	NA	NA	NA	0.00641	NA
Massilia	Massilia	G	149698	69	21	1	9	1	8	9	9	17	17	69	18	NA	2	18	2	NA	8	4	1	NA	10	2	2	NA	NA	17	2	NA	0.02209	0.001	0.009074	0.001575	0.006418	0.003635	0.006495	0.01043	0.01191	0.02209	0.01227	NA	0.0008377	0.006435	0.000848	NA	0.003802
Massilia sp. WG5	Massilia sp. WG5	S	1707785	17	18	1	5	1	8	2	7	15	17	NA	16	NA	2	10	2	NA	2	4	1	NA	NA	2	2	NA	NA	11	NA	NA	0.01191	0.001	0.005041	0.001575	0.006418	0.0008078	0.005052	0.009205	0.01191	NA	0.01091	NA	0.0008377	0.003575	0.000848	NA	0.0009506
Burkholderiaceae	Burkholderiaceae	F	119060	248	27	32	235	124	8	15	138	8	4	3	248	14	18	2	6	3	11	1	164	1	2	60	5	20	11	9	13	10	0.2369	0.032	0.2369	0.1954	0.006418	0.006058	0.0996	0.004909	0.002802	0.0009606	0.1691	0.006821	0.007539	0.000715	0.002544	0.003205	0.005228
Pandoraea	Pandoraea	G	93217	218	17	28	196	124	NA	2	134	NA	NA	NA	218	4	13	NA	NA	2	4	NA	128	NA	2	26	NA	14	NA	2	8	6	0.1976	0.028	0.1976	0.1954	NA	0.0008078	0.09671	NA	NA	NA	0.1486	0.001949	0.005445	NA	NA	0.002137	0.001901
Pandoraea thiooxydans	Pandoraea thiooxydans	S	445709	218	17	26	196	124	NA	2	134	NA	NA	NA	218	4	11	NA	NA	2	4	NA	128	NA	2	26	NA	14	NA	2	8	6	0.1976	0.026	0.1976	0.1954	NA	0.0008078	0.09671	NA	NA	NA	0.1486	0.001949	0.004607	NA	NA	0.002137	0.001901
Ralstonia	Ralstonia	G	48736	26	17	2	16	NA	1	4	NA	1	NA	1	1	4	2	NA	NA	NA	NA	1	26	NA	NA	6	NA	4	2	6	4	2	0.02449	0.002	0.01613	NA	0.0008022	0.001616	NA	0.0006137	NA	0.0003202	0.0006819	0.001949	0.0008377	NA	NA	NA	NA
Ralstonia pickettii	Ralstonia pickettii	S	329	25	11	2	16	NA	NA	2	NA	NA	NA	NA	NA	4	1	NA	NA	NA	NA	NA	25	NA	NA	6	NA	4	NA	6	4	2	0.02355	0.002	0.01613	NA	NA	0.0008078	NA	NA	NA	NA	NA	0.001949	0.0004189	NA	NA	NA	NA
unclassified Burkholderiales	unclassified Burkholderiales	-	119065	3631	27	24	349	278	1032	32	1009	2252	2487	1042	3631	44	349	8	280	9	255	281	275	10	35	276	20	69	391	108	40	2	2.476	0.024	0.3519	0.438	0.8279	0.01292	0.7282	1.382	1.742	0.3336	2.476	0.02144	0.1462	0.00286	0.1187	0.009615	0.1212
Burkholderiales Genera incertae sedis	Burkholderiales Genera incertae sedis	-	224471	3032	27	20	272	234	845	5	766	1750	2137	37	3032	12	46	2	19	5	56	247	230	4	5	8	6	10	6	35	6	2	2.067	0.02	0.2742	0.3687	0.6779	0.002019	0.5528	1.074	1.497	0.01185	2.067	0.005846	0.01927	0.000715	0.008056	0.005342	0.02662
Mitsuaria sp. 7	Mitsuaria>Mitsuaria sp. 7	S	1658665	2339	24	18	185	149	836	2	408	1729	1680	NA	2339	10	45	NA	19	2	41	241	95	4	4	8	4	6	NA	28	2	2	1.595	0.018	0.1865	0.2347	0.6706	0.0008078	0.2945	1.061	1.177	NA	1.595	0.004872	0.01885	NA	0.008056	0.002137	0.01949
Comamonadaceae	Comamonadaceae	F	80864	1170	27	4	144	43	4	32	6	7	9	15	12	34	52	12	213	10	384	1170	117	13	21	109	64	11	271	43	9	5	0.8997	0.004	0.1452	0.06774	0.003209	0.01292	0.00433	0.004296	0.006304	0.004803	0.008182	0.01656	0.02178	0.00429	0.09031	0.01068	0.1825
Melaminivora	Melaminivora	G	1649468	295	21	4	1	2	NA	4	NA	NA	NA	13	NA	14	28	6	190	5	295	291	4	12	NA	70	62	3	252	15	3	2	0.2238	0.004	0.001008	0.003151	NA	0.001616	NA	NA	NA	0.004162	NA	0.006821	0.01173	0.002145	0.08056	0.005342	0.1402
Alcaligenaceae	Alcaligenaceae	F	506	984	27	1	60	17	6	10	10	4	5	194	25	39	79	1	984	4	333	43	15	18	1	26	759	15	578	8	4	1	0.4172	0.001	0.06049	0.02678	0.004813	0.004039	0.007217	0.002455	0.003502	0.06212	0.01705	0.019	0.03309	0.0003575	0.4172	0.004273	0.1583
Paenalcaligenes hominis	Paenalcaligenes>Paenalcaligenes hominis	S	643674	23	17	1	1	1	1	2	NA	NA	2	23	3	NA	2	NA	1	1	3	NA	1	1	NA	NA	NA	NA	3	4	1	NA	0.007364	0.001	0.001008	0.001575	0.0008022	0.0008078	NA	NA	0.001401	0.007364	0.002046	NA	0.0008377	NA	0.000424	0.001068	0.001426
Neisseriales	Neisseriales	O	206351	250	27	8	129	6	138	35	250	6	126	31	11	4	93	41	51	11	111	21	9	3	6	8	22	11	55	8	11	2	0.1804	0.008	0.1301	0.009453	0.1107	0.01414	0.1804	0.003682	0.08825	0.009926	0.0075	0.001949	0.03895	0.01466	0.02162	0.01175	0.05276
Neisseriaceae	Neisseriaceae	F	481	247	27	6	126	6	138	24	247	4	115	25	9	4	92	40	49	3	109	19	7	2	5	7	20	10	46	6	11	1	0.1783	0.006	0.127	0.009453	0.1107	0.009694	0.1783	0.002455	0.08055	0.008005	0.006137	0.001949	0.03853	0.0143	0.02078	0.003205	0.05181
Neisseria	Neisseria	G	482	111	24	6	1	NA	1	4	3	1	111	2	NA	1	61	2	11	2	12	8	6	1	NA	3	10	10	1	2	1	1	0.07775	0.006	0.001008	NA	0.0008022	0.001616	0.002165	0.0006137	0.07775	0.0006404	NA	0.0004872	0.02555	0.000715	0.004664	0.002137	0.005704
Nitrosomonadales	Nitrosomonadales	O	32003	16	18	2	NA	1	2	5	2	1	3	8	3	3	8	11	11	NA	7	1	NA	NA	NA	NA	NA	4	16	1	NA	NA	0.005239	0.002	NA	0.001575	0.001604	0.002019	0.001443	0.0006137	0.002101	0.002561	0.002046	0.001462	0.003351	0.003933	0.004664	NA	0.003327
FCB group	FCB group	-	1783270	101110	27	2350	16906	13635	9022	3277	10243	16379	10117	52306	16233	9734	36040	1466	45127	3843	51495	29272	13838	2593	4604	25867	10277	7974	101112	12909	7851	1317	33.11	2.35	17.05	21.48	7.237	1.324	7.392	10.05	7.086	16.75	11.07	4.742	15.1	0.5241	19.13	4.106	24.48
Bacteroidetes/Chlorobi group	Bacteroidetes/Chlorobi group	-	68336	101100	27	2350	16896	13625	9015	3232	10237	16364	10107	52280	16222	9723	36031	1456	45104	3842	51469	29266	13833	2592	4602	25856	10276	7971	101105	12907	7845	1316	33.11	2.35	17.04	21.47	7.232	1.305	7.388	10.04	7.079	16.74	11.06	4.737	15.09	0.5205	19.12	4.104	24.46
Bacteroidetes	Bacteroidetes	P	976	101100	27	2350	16894	13621	9011	3227	10233	16355	10101	52248	16216	9722	36022	1453	45095	3838	51460	29260	13831	2590	4602	25848	10276	7967	101096	12905	7845	1316	33.1	2.35	17.03	21.46	7.229	1.303	7.385	10.04	7.075	16.73	11.06	4.736	15.09	0.5195	19.12	4.1	24.46
Bacteroidia	Bacteroidia	C	200643	99258	27	1964	13921	11370	65	2912	49	787	147	47314	306	9018	33841	1166	44086	3655	47921	28753	11089	2363	4232	24460	10142	7390	99258	11634	7318	1121	32.5	1.964	14.04	17.91	0.05214	1.176	0.03536	0.483	0.103	15.15	0.2086	4.393	14.17	0.4169	18.69	3.905	22.78
Bacteroidales	Bacteroidales	O	171549	99252	27	1963	13921	11368	65	2912	48	787	144	47308	305	9016	33838	1163	44079	3655	47912	28747	11089	2363	4231	24456	10141	7390	99252	11631	7318	1121	32.5	1.963	14.04	17.91	0.05214	1.176	0.03464	0.483	0.1009	15.15	0.208	4.393	14.17	0.4158	18.69	3.905	22.77
Rikenellaceae	Rikenellaceae	F	171550	15203	26	537	4185	3470	4	388	4	NA	10	3002	5	1419	5473	191	4485	264	6964	15203	3163	483	849	3775	639	1408	1363	2146	1478	224	11.69	0.537	4.219	5.467	0.003209	0.1567	0.002887	NA	0.007004	0.9612	0.003409	0.6913	2.292	0.06829	1.902	0.282	3.31
Alistipes	Alistipes	G	239759	15112	26	519	4069	3327	4	364	3	NA	9	2916	5	1288	5230	180	3249	243	6189	15112	3030	456	800	3672	584	1356	1338	2070	1406	214	11.62	0.519	4.102	5.242	0.003209	0.147	0.002165	NA	0.006304	0.9337	0.003409	0.6275	2.191	0.06435	1.378	0.2596	2.942
Alistipes shahii WAL 8301	Alistipes shahii>Alistipes shahii WAL 8301	-	717959	14791	26	451	3320	2745	3	295	2	NA	7	2654	3	1079	4348	151	2661	220	5014	14791	2572	380	668	3192	561	1128	1271	1794	1178	182	11.37	0.451	3.347	4.325	0.002407	0.1191	0.001443	NA	0.004903	0.8498	0.002046	0.5257	1.821	0.05398	1.128	0.235	2.383
Alistipes finegoldii DSM 17242	Alistipes finegoldii>Alistipes finegoldii DSM 17242	-	679935	518	23	16	223	105	NA	38	NA	NA	NA	236	2	67	518	10	273	7	487	155	87	36	57	311	8	88	50	125	73	8	0.2315	0.016	0.2248	0.1654	NA	0.01535	NA	NA	NA	0.07556	0.001364	0.03264	0.217	0.003575	0.1158	0.007478	0.2315
Mucinivorans hirudinis	Mucinivorans>Mucinivorans hirudinis	S	1433126	390	24	10	89	116	NA	14	1	NA	1	67	NA	59	206	7	359	16	390	62	111	16	44	84	37	42	18	61	58	6	0.1854	0.01	0.08973	0.1828	NA	0.005655	0.0007217	NA	0.0007004	0.02145	NA	0.02874	0.08628	0.002503	0.1522	0.01709	0.1854
Barnesiella viscericola DSM 18177	Barnesiellaceae>...>Barnesiella viscericola DSM 18177	-	880074	2900	25	323	1952	1760	NA	164	NA	1	4	537	2	685	2284	131	824	109	2900	739	1664	240	359	1187	319	637	403	908	537	147	2.773	0.323	1.968	2.773	NA	0.06624	NA	0.0006137	0.002802	0.1719	0.001364	0.3337	0.9567	0.04683	0.3494	0.1164	1.378
Bacteroides	Bacteroidaceae>Bacteroides	G	816	86392	27	309	2159	1360	15	1664	8	750	40	36920	249	3922	16110	457	25274	2811	23319	4688	1370	815	1742	13345	7220	2994	86392	4666	2953	404	28.29	0.309	2.177	2.143	0.01203	0.6721	0.005774	0.4603	0.02802	11.82	0.1698	1.911	6.748	0.1634	10.72	3.003	11.08
Bacteroides fragilis	Bacteroides fragilis	S	817	6540	26	134	743	592	1	96	1	NA	13	562	9	357	1235	42	1338	48	1736	59	681	143	146	727	304	303	6540	506	353	85	2.141	0.134	0.7491	0.9327	0.0008022	0.03877	0.0007217	NA	0.009105	0.1799	0.006137	0.1739	0.5173	0.01502	0.5673	0.05128	0.8251
Bacteroides dorei CL03T12C01	Bacteroides dorei>Bacteroides dorei CL03T12C01	-	997877	3125	24	43	168	194	1	158	NA	NA	NA	1485	215	512	2946	65	2654	48	3125	27	118	69	269	2136	2447	542	1320	754	444	18	1.485	0.043	0.1694	0.3056	0.0008022	0.06382	NA	NA	NA	0.4755	0.1466	0.2494	1.234	0.02324	1.125	0.05128	1.485
Bacteroides caecimuris	Bacteroides caecimuris	S	1796613	133	26	22	58	92	NA	6	2	1	5	82	4	30	107	2	10	7	93	7	133	17	16	41	1	13	84	92	28	4	0.1449	0.022	0.05848	0.1449	NA	0.002423	0.001443	0.0006137	0.003502	0.02626	0.002727	0.01462	0.04482	0.000715	0.00424	0.007478	0.0442
Bacteroides vulgatus	Bacteroides vulgatus	S	821	3224	24	14	215	15	NA	195	1	NA	NA	3224	3	402	1301	33	2858	24	2634	372	54	99	111	865	47	244	1720	393	218	45	1.252	0.014	0.2168	0.02363	NA	0.07876	0.0007217	NA	NA	1.032	0.002046	0.1959	0.5449	0.0118	1.212	0.02564	1.252
Bacteroides ovatus	Bacteroides ovatus	S	28116	1922	23	8	27	9	NA	92	NA	NA	1	1721	NA	382	407	15	1808	31	1922	276	54	63	66	415	45	132	1473	69	100	12	0.9136	0.008	0.02722	0.01418	NA	0.03716	NA	NA	0.0007004	0.551	NA	0.1861	0.1705	0.005363	0.7666	0.03312	0.9136
Bacteroides caccae	Bacteroides caccae	S	47678	56331	23	4	14	6	NA	46	NA	2	NA	3007	NA	196	1306	60	827	16	527	865	11	27	221	2025	59	384	56331	701	437	18	18.45	0.004	0.01412	0.009453	NA	0.01858	NA	0.001227	NA	0.9628	NA	0.09549	0.547	0.02145	0.3507	0.01709	0.2505
Bacteroides cellulosilyticus	Bacteroides cellulosilyticus	S	246787	6735	23	4	169	33	NA	64	NA	1	NA	6735	NA	179	341	15	1401	22	1014	67	7	33	51	411	24	64	3441	176	64	15	2.156	0.004	0.1704	0.05199	NA	0.02585	NA	0.0006137	NA	2.156	NA	0.08721	0.1428	0.005363	0.594	0.0235	0.482
Bacteroides thetaiotaomicron	Bacteroides thetaiotaomicron	S	818	2225	23	3	30	38	NA	410	NA	NA	NA	1103	1	98	348	7	604	2225	649	272	1	14	54	317	25	51	2082	77	56	14	2.377	0.003	0.03025	0.05987	NA	0.1656	NA	NA	NA	0.3532	0.0006819	0.04774	0.1458	0.002503	0.2561	2.377	0.3085
Bacteroides thetaiotaomicron VPI-5482	Bacteroides thetaiotaomicron VPI-5482	-	226186	1918	21	1	10	2	NA	7	NA	NA	NA	576	NA	2	169	4	44	2	84	2	NA	4	22	153	4	33	1918	29	20	5	0.628	0.001	0.01008	0.003151	NA	0.002827	NA	NA	NA	0.1844	NA	0.0009744	0.07079	0.00143	0.01866	0.002137	0.03993
Bacteroides helcogenes P 36-108	Bacteroides helcogenes>Bacteroides helcogenes P 36-108	-	693979	75	18	2	9	4	NA	7	NA	NA	NA	21	NA	4	40	1	75	NA	71	2	NA	NA	10	52	69	11	30	4	5	NA	0.03693	0.002	0.009074	0.006302	NA	0.002827	NA	NA	NA	0.006724	NA	0.001949	0.01675	0.0003575	0.0318	NA	0.03375
Bacteroides coprosuis DSM 18011	Bacteroides coprosuis>Bacteroides coprosuis DSM 18011	-	679937	759	23	1	30	11	1	32	NA	NA	NA	576	NA	104	737	17	759	18	752	23	15	39	111	675	113	142	391	249	141	6	0.3888	0.001	0.03025	0.01733	0.0008022	0.01292	NA	NA	NA	0.1844	NA	0.05067	0.3087	0.006078	0.3218	0.01923	0.3574
Bacteroides salanitronis DSM 18170	Bacteroides salanitronis>Bacteroides salanitronis DSM 18170	-	667015	2375	26	1	12	16	1	21	1	3	4	2375	NA	200	880	32	749	24	1042	41	10	33	69	755	1430	100	1428	149	79	19	0.7654	0.001	0.0121	0.02521	0.0008022	0.008482	0.0007217	0.001841	0.002802	0.7604	NA	0.09744	0.3686	0.01144	0.3176	0.02564	0.4953
Tannerellaceae	Tannerellaceae	F	2005525	6617	27	286	1793	1564	7	188	9	11	10	2494	16	918	2440	89	3280	107	3900	6617	1494	231	344	1312	422	651	2229	1116	613	103	5.088	0.286	1.808	2.464	0.005615	0.07593	0.006495	0.00675	0.007004	0.7985	0.01091	0.4472	1.022	0.03182	1.391	0.1143	1.854
Parabacteroides	Parabacteroides	G	375288	6602	27	199	1099	923	4	142	5	9	5	2474	7	669	1983	60	3242	70	3165	6602	1004	177	247	1133	394	482	2209	822	472	77	5.077	0.199	1.108	1.454	0.003209	0.05735	0.003609	0.005523	0.003502	0.7921	0.004773	0.3259	0.8306	0.02145	1.375	0.07478	1.504
Parabacteroides sp. CT06	Parabacteroides sp. CT06	S	2025876	452	21	18	10	16	NA	8	NA	1	NA	23	NA	43	230	4	452	NA	300	66	4	6	4	94	5	20	109	55	18	NA	0.1917	0.018	0.01008	0.02521	NA	0.003231	NA	0.0006137	NA	0.007364	NA	0.02095	0.09634	0.00143	0.1917	NA	0.1426
Tannerella forsythia	Tannerella>Tannerella forsythia	S	28112	712	27	87	693	641	3	46	4	2	5	18	9	249	456	29	37	35	712	15	476	52	97	179	28	168	14	288	138	26	1.01	0.087	0.6987	1.01	0.002407	0.01858	0.002887	0.001227	0.003502	0.005763	0.006137	0.1213	0.191	0.01037	0.01569	0.03739	0.3384
Prevotella	Prevotellaceae>Prevotella	G	838	9124	27	175	1240	940	14	260	19	9	29	2441	8	1058	4417	139	9124	145	6332	97	1102	217	445	3087	1242	813	4800	1262	867	75	3.869	0.175	1.25	1.481	0.01123	0.105	0.01371	0.005523	0.02031	0.7816	0.005455	0.5154	1.85	0.04969	3.869	0.1549	3.01
Prevotella denticola F0289	Prevotella denticola>Prevotella denticola F0289	-	767031	2135	27	74	563	412	1	49	1	1	2	35	6	139	395	15	87	39	729	11	440	58	102	191	13	149	2135	225	159	18	0.6991	0.074	0.5676	0.6491	0.0008022	0.01979	0.0007217	0.0006137	0.001401	0.01121	0.004091	0.06772	0.1654	0.005363	0.03689	0.04166	0.3465
Prevotella fusca JCM 17724	Prevotella fusca>Prevotella fusca JCM 17724	-	1236517	932	26	59	545	418	7	52	7	3	12	194	NA	215	664	15	165	49	932	8	522	71	101	366	29	166	729	286	215	24	0.6585	0.059	0.5495	0.6585	0.005615	0.021	0.005052	0.001841	0.008405	0.06212	NA	0.1047	0.2781	0.005363	0.06996	0.05235	0.443
Prevotella dentalis DSM 3688	Prevotella dentalis>Prevotella dentalis DSM 3688	-	908937	5419	27	15	31	26	2	58	2	2	4	71	1	293	706	22	5419	15	2376	11	50	34	66	582	23	136	130	168	150	10	2.298	0.015	0.03126	0.04096	0.001604	0.02343	0.001443	0.001227	0.002802	0.02273	0.0006819	0.1427	0.2957	0.007865	2.298	0.01602	1.129
Prevotella jejuni	Prevotella jejuni	S	1177574	2584	25	7	18	6	NA	45	2	1	2	1591	NA	233	1402	43	2584	15	1280	39	16	15	100	865	74	176	476	229	163	14	1.096	0.007	0.01815	0.009453	NA	0.01818	0.001443	0.0006137	0.001401	0.5094	NA	0.1135	0.5872	0.01537	1.096	0.01602	0.6084
Prevotella enoeca	Prevotella enoeca	S	76123	988	24	5	6	20	NA	12	3	NA	1	183	NA	76	988	16	184	6	429	5	1	16	60	929	24	141	14	240	134	3	0.5351	0.005	0.006049	0.03151	NA	0.004847	0.002165	NA	0.0007004	0.05859	NA	0.03703	0.4138	0.00572	0.07802	0.00641	0.2039
Prevotella melaninogenica	Prevotella melaninogenica	S	28132	16	7	4	10	NA	NA	4	1	NA	1	NA	NA	NA	NA	NA	6	NA	NA	NA	16	NA	NA	NA	NA	NA	NA	NA	NA	NA	0.01507	0.004	0.01008	NA	NA	0.001616	0.0007217	NA	0.0007004	NA	NA	NA	NA	NA	0.002544	NA	NA
Porphyromonadaceae	Porphyromonadaceae	F	171551	1807	27	90	760	649	6	72	2	3	15	566	8	277	781	51	283	74	1475	416	682	89	148	521	157	238	1807	472	245	39	1.022	0.09	0.7663	1.022	0.004813	0.02908	0.001443	0.001841	0.01051	0.1812	0.005455	0.135	0.3271	0.01823	0.12	0.07905	0.7011
Porphyromonas crevioricanis	Porphyromonas>Porphyromonas crevioricanis	S	393921	1595	27	86	748	646	6	62	1	3	9	231	6	244	630	47	130	72	1248	407	671	83	144	487	34	228	1595	426	242	39	1.018	0.086	0.7542	1.018	0.004813	0.02504	0.0007217	0.001841	0.006304	0.07396	0.004091	0.1189	0.2639	0.0168	0.05512	0.07692	0.5932
Porphyromonas gingivalis	Porphyromonas>Porphyromonas gingivalis	S	837	189	23	2	8	2	NA	6	1	NA	4	115	2	29	136	2	140	NA	189	5	1	5	2	15	120	6	11	19	2	NA	0.08983	0.002	0.008066	0.003151	NA	0.002423	0.0007217	NA	0.002802	0.03682	0.001364	0.01413	0.05696	0.000715	0.05936	NA	0.08983
Fermentimonas caenicola	Fermentimonas>Fermentimonas caenicola	S	1562970	217	18	2	NA	1	NA	4	NA	NA	NA	217	NA	2	8	1	5	NA	34	2	1	1	2	14	3	2	188	NA	1	NA	0.06948	0.002	NA	0.001575	NA	0.001616	NA	NA	NA	0.06948	NA	0.0009744	0.003351	0.0003575	0.00212	NA	0.01616
Muribaculum intestinale	Muribaculaceae>Muribaculum>Muribaculum intestinale	S	1796646	570	25	56	421	412	3	23	NA	3	6	12	NA	149	376	17	25	40	570	6	450	42	63	102	21	117	225	243	152	26	0.6491	0.056	0.4245	0.6491	0.002407	0.00929	NA	0.001841	0.004203	0.003842	NA	0.07259	0.1575	0.006078	0.0106	0.04273	0.2709
Odoribacter splanchnicus	Odoribacteraceae>Odoribacter>Odoribacter splanchnicus	S	28118	538	25	15	96	83	1	14	1	NA	NA	538	1	68	276	13	209	4	341	359	68	17	37	223	36	62	391	121	59	8	0.276	0.015	0.09679	0.1308	0.0008022	0.005655	0.0007217	NA	NA	0.1723	0.0006819	0.03313	0.1156	0.004648	0.08862	0.004273	0.1621
Bacteroidales bacterium CF	unclassified Bacteroidales>unclassified Bacteroidales (miscellaneous)>Bacteroidales bacterium CF	S	1400053	144	9	2	1	NA	NA	NA	NA	NA	NA	144	NA	NA	12	NA	1	NA	NA	NA	6	NA	2	NA	NA	NA	93	NA	4	NA	0.04611	0.002	0.001008	NA	NA	NA	NA	NA	NA	0.04611	NA	NA	0.005026	NA	0.000424	NA	NA
Candidatus Azobacteroides pseudotrichonymphae	unclassified Bacteroidales>Candidatus Azobacteroides>Candidatus Azobacteroides pseudotrichonymphae	S	511435	158	21	2	44	36	NA	13	NA	NA	NA	21	NA	47	144	12	158	1	142	7	13	3	21	108	5	30	80	38	30	NA	0.06749	0.002	0.04436	0.05672	NA	0.005251	NA	NA	NA	0.006724	NA	0.0229	0.06032	0.00429	0.06699	0.001068	0.06749
Candidatus Azobacteroides pseudotrichonymphae genomovar. CFP2	Candidatus Azobacteroides pseudotrichonymphae genomovar. CFP2	-	511995	148	20	2	40	36	NA	12	NA	NA	NA	11	NA	40	138	11	148	NA	132	6	13	3	15	102	4	29	78	38	30	NA	0.06275	0.002	0.04033	0.05672	NA	0.004847	NA	NA	NA	0.003522	NA	0.01949	0.0578	0.003933	0.06275	NA	0.06274
Flavobacteriales	Flavobacteriia>Flavobacteriales	O	200644	10026	27	204	1415	1209	5435	99	6210	7934	5277	1386	10026	251	1241	68	472	78	2116	133	1766	95	177	752	67	258	1295	779	246	103	6.836	0.204	1.427	1.905	4.36	0.03999	4.482	4.869	3.696	0.4438	6.836	0.1223	0.5198	0.02431	0.2001	0.08333	1.006
Flavobacteriaceae	Flavobacteriaceae	F	49546	10023	27	198	1376	1201	5431	87	6206	7929	5268	1290	10023	240	1214	62	453	72	2064	127	1740	94	177	729	63	254	1282	765	230	103	6.834	0.198	1.387	1.892	4.357	0.03514	4.479	4.866	3.69	0.413	6.834	0.1169	0.5085	0.02217	0.1921	0.07692	0.981
Chryseobacterium	Chryseobacterium	G	59732	10002	26	142	1069	814	5408	21	6173	7893	5222	69	10002	93	223	3	6	31	1252	1	1451	18	53	50	1	72	NA	443	34	83	6.82	0.142	1.078	1.282	4.338	0.008482	4.455	4.844	3.658	0.02209	6.82	0.04531	0.0934	0.001073	0.002544	0.03312	0.5951
Chryseobacterium taklimakanense	Chryseobacterium taklimakanense	S	536441	10002	23	142	1065	790	5408	10	6090	7893	5029	3	10002	78	214	NA	NA	27	100	NA	1323	16	22	50	1	70	NA	439	32	83	6.82	0.142	1.074	1.245	4.338	0.004039	4.395	4.844	3.522	0.0009606	6.82	0.038	0.08964	NA	NA	0.02884	0.04753
Capnocytophaga	Capnocytophaga	G	1016	83	26	3	10	6	3	11	3	4	3	25	2	18	75	3	83	7	80	60	6	7	6	57	23	22	49	8	15	NA	0.04614	0.003	0.01008	0.009453	0.002407	0.004443	0.002165	0.002455	0.002101	0.008005	0.001364	0.008769	0.03141	0.001073	0.03519	0.007478	0.03802
Capnocytophaga leadbetteri	Capnocytophaga leadbetteri	S	327575	10	17	1	2	1	1	1	1	3	2	9	NA	NA	1	NA	2	2	NA	2	1	2	NA	NA	NA	NA	10	2	NA	NA	0.003274	0.001	0.002016	0.001575	0.0008022	0.0004039	0.0007217	0.001841	0.001401	0.002882	NA	NA	0.0004189	NA	0.000848	0.002137	NA
Chitinophagaceae	Chitinophagia>Chitinophagales>Chitinophagaceae	F	563835	6948	26	62	661	433	3055	44	3458	6948	4292	16	5168	116	235	3	11	36	195	30	474	26	45	156	NA	106	3	120	51	32	4.264	0.062	0.6664	0.6822	2.451	0.01777	2.496	4.264	3.006	0.005123	3.524	0.05651	0.09843	0.001073	0.004664	0.03846	0.09269
Chitinophaga	Chitinophaga	G	79328	4949	26	31	367	249	2399	16	2883	4949	1941	6	3286	28	60	1	7	3	35	19	252	4	7	42	NA	9	2	27	8	4	3.037	0.031	0.37	0.3923	1.924	0.006462	2.081	3.037	1.36	0.001921	2.241	0.01364	0.02513	0.0003575	0.002968	0.003205	0.01664
Chitinophaga sp. MD30	Chitinophaga sp. MD30	S	2033437	4926	22	31	365	249	2386	12	2878	4926	1891	NA	3254	27	45	NA	2	2	32	NA	240	4	5	31	NA	9	NA	24	6	4	3.023	0.031	0.368	0.3923	1.914	0.004847	2.077	3.023	1.324	NA	2.219	0.01315	0.01885	NA	0.000848	0.002137	0.01521
Arachidicoccus sp. BS20	Arachidicoccus>Arachidicoccus sp. BS20	S	1850526	2286	26	29	263	158	623	17	432	1924	2286	1	1835	77	169	2	3	31	150	1	174	22	35	110	NA	92	1	88	41	24	1.601	0.029	0.2652	0.2489	0.4998	0.006866	0.3118	1.181	1.601	0.0003202	1.251	0.03751	0.07079	0.000715	0.001272	0.03312	0.0713
Rhodothermaceae	Bacteroidetes Order II. Incertae sedis>Rhodothermaceae	F	563843	162	27	20	162	55	3	4	4	5	5	1	2	15	74	7	9	6	53	4	63	2	14	51	2	14	4	45	7	6	0.1633	0.02	0.1633	0.08665	0.002407	0.001616	0.002887	0.003068	0.003502	0.0003202	0.001364	0.007308	0.031	0.002503	0.003816	0.00641	0.02519
Salinibacter ruber	Salinibacter>Salinibacter ruber	S	146919	162	23	20	162	55	1	2	NA	1	NA	1	NA	14	72	6	8	6	53	NA	63	2	10	49	2	14	4	45	7	6	0.1633	0.02	0.1633	0.08665	0.0008022	0.0008078	NA	0.0006137	NA	0.0003202	NA	0.006821	0.03016	0.002145	0.003392	0.00641	0.02519
Cytophagales	Cytophagia>Cytophagales	O	768507	416	27	8	23	28	18	49	17	39	25	416	16	23	60	16	74	2	64	149	33	10	21	24	1	11	27	30	14	4	0.1332	0.008	0.02319	0.04411	0.01444	0.01979	0.01227	0.02393	0.01751	0.1332	0.01091	0.01121	0.02513	0.00572	0.03138	0.002137	0.03042
Cytophagaceae	Cytophagaceae	F	89373	107	25	5	4	11	9	11	4	25	8	100	11	9	11	6	20	NA	19	107	12	1	10	9	NA	2	9	3	3	1	0.08228	0.005	0.004033	0.01733	0.00722	0.004443	0.002887	0.01534	0.005603	0.03202	0.0075	0.004385	0.004607	0.002145	0.00848	NA	0.009031
Flammeovirgaceae bacterium 311	Flammeovirgaceae>unclassified Flammeovirgaceae>Flammeovirgaceae bacterium 311	S	1257021	12	14	1	NA	NA	NA	3	NA	NA	NA	7	NA	2	4	NA	4	NA	12	5	1	NA	1	1	NA	NA	6	1	1	NA	0.005704	0.001	NA	NA	NA	0.001212	NA	NA	NA	0.002241	NA	0.0009744	0.001675	NA	0.001696	NA	0.005704
Sphingobacteriaceae	Sphingobacteriia>Sphingobacteriales>Sphingobacteriaceae	F	84566	1020	22	2	15	7	NA	24	4	NA	4	1020	2	29	25	15	141	NA	147	10	2	1	4	6	NA	14	96	22	18	NA	0.3266	0.002	0.01512	0.01103	NA	0.009694	0.002887	NA	0.002802	0.3266	0.001364	0.01413	0.01047	0.005363	0.05978	NA	0.06987
Acidobacteria	Acidobacteria	P	57723	3549	22	14	55	99	2105	158	371	3549	996	17	706	4	11	4	3	1	11	17	67	NA	NA	1	NA	1	5	3	NA	NA	2.178	0.014	0.05545	0.156	1.689	0.06382	0.2678	2.178	0.6976	0.005443	0.4814	0.001949	0.004607	0.00143	0.001272	0.001068	0.005228
Candidatus Solibacter usitatus Ellin6076	Solibacteres>...>Candidatus Solibacter usitatus Ellin6076	-	234267	3546	13	12	13	83	2102	26	369	3546	992	NA	704	NA	2	NA	NA	NA	2	1	21	NA	NA	NA	NA	NA	NA	NA	NA	NA	2.176	0.012	0.01311	0.1308	1.686	0.0105	0.2663	2.176	0.6948	NA	0.48	NA	0.0008377	NA	NA	NA	0.0009506
Acidobacteriaceae	Acidobacteriia>Acidobacteriales>Acidobacteriaceae	F	204434	30	15	2	2	NA	2	30	1	1	4	NA	1	NA	NA	1	1	NA	7	2	5	NA	NA	NA	NA	NA	3	3	NA	NA	0.01212	0.002	0.002016	NA	0.001604	0.01212	0.0007217	0.0006137	0.002802	NA	0.0006819	NA	NA	0.0003575	0.000424	NA	0.003327
Granulicella mallensis MP5ACTX8	Granulicella>Granulicella mallensis>Granulicella mallensis MP5ACTX8	-	682795	14	5	2	NA	NA	1	14	NA	NA	1	NA	NA	NA	NA	NA	NA	NA	NA	NA	1	NA	NA	NA	NA	NA	NA	NA	NA	NA	0.005655	0.002	NA	NA	0.0008022	0.005655	NA	NA	0.0007004	NA	NA	NA	NA	NA	NA	NA	NA
Planctomycetales	PVC group>...>Planctomycetales	O	112	187	21	8	19	35	60	12	1	1	19	12	187	3	3	1	1	6	7	2	14	NA	NA	1	NA	NA	2	NA	NA	1	0.1275	0.008	0.01916	0.05514	0.04813	0.004847	0.0007217	0.0006137	0.01331	0.003842	0.1275	0.001462	0.001257	0.0003575	0.000424	0.00641	0.003327
Gemmata sp. SH-PL17	Gemmataceae>Gemmata>Gemmata sp. SH-PL17	S	1630693	140	10	7	10	35	57	NA	NA	NA	14	NA	140	2	NA	NA	NA	5	NA	1	14	NA	NA	NA	NA	NA	NA	NA	NA	NA	0.09546	0.007	0.01008	0.05514	0.04573	NA	NA	NA	0.009806	NA	0.09546	0.0009744	NA	NA	NA	0.005342	NA
Verrucomicrobia	PVC group>Verrucomicrobia	P	74201	1042	27	3	20	14	2	107	1	13	4	521	1	173	341	18	1042	9	831	8	25	16	38	604	10	38	288	113	47	12	0.4418	0.003	0.02016	0.02206	0.001604	0.04322	0.0007217	0.007978	0.002802	0.1668	0.0006819	0.08428	0.1428	0.006435	0.4418	0.009615	0.395
Verrucomicrobiales	Verrucomicrobiae>Verrucomicrobiales	O	48461	1026	27	2	20	14	1	85	1	12	4	358	1	172	339	18	1026	9	812	8	23	16	38	602	10	37	286	112	47	12	0.435	0.002	0.02016	0.02206	0.0008022	0.03433	0.0007217	0.007364	0.002802	0.1146	0.0006819	0.0838	0.142	0.006435	0.435	0.009615	0.386
Akkermansia	Akkermansiaceae>Akkermansia	G	239934	1020	26	2	18	12	NA	66	1	11	1	353	1	169	337	16	1020	9	804	8	23	11	37	569	10	37	286	104	46	11	0.4325	0.002	0.01815	0.01891	NA	0.02666	0.0007217	0.00675	0.0007004	0.113	0.0006819	0.08234	0.1412	0.00572	0.4325	0.009615	0.3822
Akkermansia muciniphila	Akkermansia muciniphila	S	239935	1000	24	2	18	12	NA	63	NA	11	1	345	NA	169	332	15	1000	8	795	6	23	11	36	556	6	37	285	104	45	10	0.424	0.002	0.01815	0.01891	NA	0.02545	NA	0.00675	0.0007004	0.1105	NA	0.08234	0.1391	0.005363	0.424	0.008546	0.3779
Victivallales bacterium CCUG 44730	PVC group>...>Victivallales bacterium CCUG 44730	S	2094242	119	20	2	8	4	NA	2	1	1	1	119	2	6	12	NA	34	NA	42	61	8	NA	NA	1	1	NA	2	8	4	NA	0.04691	0.002	0.008066	0.006302	NA	0.0008078	0.0007217	0.0006137	0.0007004	0.0381	0.001364	0.002923	0.005026	NA	0.01442	NA	0.01996
Thermotogae	Thermotogae>Thermotogae	C	188708	90	26	13	31	56	4	6	3	2	6	90	6	9	55	4	14	6	50	5	35	9	6	14	NA	11	18	19	14	2	0.08823	0.013	0.03126	0.08823	0.003209	0.002423	0.002165	0.001227	0.004203	0.02882	0.004091	0.004385	0.02304	0.00143	0.005936	0.00641	0.02377
Petrotogaceae	Petrotogales>Petrotogaceae	-	1643949	55	24	13	30	55	1	1	1	1	2	8	NA	9	36	3	3	5	38	2	32	7	5	11	NA	11	NA	15	10	2	0.08665	0.013	0.03025	0.08665	0.0008022	0.0004039	0.0007217	0.0006137	0.001401	0.002561	NA	0.004385	0.01508	0.001073	0.001272	0.005342	0.01806
Marinitoga	Marinitoga	G	160798	55	23	13	30	55	1	1	1	1	2	NA	NA	9	36	2	3	5	35	1	32	6	5	9	NA	11	NA	15	10	2	0.08665	0.013	0.03025	0.08665	0.0008022	0.0004039	0.0007217	0.0006137	0.001401	NA	NA	0.004385	0.01508	0.000715	0.001272	0.005342	0.01664
Fusobacteriales	Fusobacteria>Fusobacteriia>Fusobacteriales	O	203491	8316	24	8	9	3	NA	30	2	NA	1	44	NA	16	168	9	60	5	177	3	13	6	27	278	10	58	8316	103	50	8	2.723	0.008	0.009074	0.004726	NA	0.01212	0.001443	NA	0.0007004	0.01409	NA	0.007795	0.07037	0.003218	0.02544	0.005342	0.08413
Fusobacteriaceae	Fusobacteriaceae	F	203492	8242	22	4	3	1	NA	19	NA	NA	NA	10	NA	14	164	6	47	4	147	1	11	4	24	264	9	55	8242	96	46	4	2.699	0.004	0.003025	0.001575	NA	0.007674	NA	NA	NA	0.003202	NA	0.006821	0.06869	0.002145	0.01993	0.004273	0.06987
Fusobacterium	Fusobacterium	G	848	8204	22	4	3	1	NA	19	NA	NA	NA	10	NA	14	164	6	47	4	147	1	11	4	24	264	9	55	8204	93	46	4	2.686	0.004	0.003025	0.001575	NA	0.007674	NA	NA	NA	0.003202	NA	0.006821	0.06869	0.002145	0.01993	0.004273	0.06987
Fusobacterium mortiferum ATCC 9817	Fusobacterium mortiferum>Fusobacterium mortiferum ATCC 9817	-	469616	24	8	4	NA	NA	NA	NA	NA	NA	NA	6	NA	NA	6	NA	8	NA	24	NA	2	NA	NA	NA	NA	2	10	NA	NA	NA	0.01141	0.004	NA	NA	NA	NA	NA	NA	NA	0.001921	NA	NA	0.002513	NA	0.003392	NA	0.01141
Streptobacillus moniliformis	Leptotrichiaceae>Streptobacillus>Streptobacillus moniliformis	S	34105	11	6	1	1	NA	NA	NA	NA	NA	NA	NA	NA	NA	NA	NA	NA	NA	11	NA	NA	NA	NA	6	NA	NA	1	2	NA	NA	0.005228	0.001	0.001008	NA	NA	NA	NA	NA	NA	NA	NA	NA	NA	NA	NA	NA	0.005228
Deferribacteraceae	Deferribacteres>...>Deferribacteraceae	F	191394	147	24	8	1	6	11	1	9	29	31	147	26	6	4	98	5	NA	15	4	3	6	NA	4	NA	1	3	1	1	2	0.04707	0.008	0.001008	0.009453	0.008824	0.0004039	0.006495	0.0178	0.02171	0.04707	0.01773	0.002923	0.001675	0.03504	0.00212	NA	0.00713
Calditerrivibrio nitroreducens DSM 19672	Calditerrivibrio>Calditerrivibrio nitroreducens>Calditerrivibrio nitroreducens DSM 19672	-	768670	92	12	4	1	1	NA	1	NA	NA	NA	7	NA	2	3	92	1	NA	6	1	NA	NA	NA	NA	NA	NA	2	NA	NA	NA	0.03289	0.004	0.001008	0.001575	NA	0.0004039	NA	NA	NA	0.002241	NA	0.0009744	0.001257	0.03289	0.000424	NA	0.002852
Leptospira	Spirochaetes>...>Leptospira	G	171	253	27	2	26	20	5	253	2	8	7	39	4	24	56	38	62	46	52	51	5	19	39	10	97	15	4	68	53	23	0.1022	0.002	0.02621	0.03151	0.004011	0.1022	0.001443	0.004909	0.004903	0.01249	0.002727	0.01169	0.02346	0.01359	0.02629	0.04914	0.02472
Leptospira santarosai	Leptospira santarosai	S	28183	250	27	2	23	15	5	250	2	7	6	32	4	21	45	37	59	45	42	38	3	19	39	9	97	14	3	67	47	22	0.101	0.002	0.02319	0.02363	0.004011	0.101	0.001443	0.004296	0.004203	0.01025	0.002727	0.01023	0.01885	0.01323	0.02502	0.04807	0.01996
Turneriella parva DSM 21527	Spirochaetes>...>Turneriella parva DSM 21527	-	869212	319	22	2	28	27	NA	7	1	1	NA	319	NA	8	32	NA	4	1	51	3	6	NA	2	36	2	7	3	9	7	4	0.1021	0.002	0.02823	0.04254	NA	0.002827	0.0007217	0.0006137	NA	0.1021	NA	0.003898	0.0134	NA	0.001696	0.001068	0.02424
Hydrogenothermaceae	Aquificae>...>Hydrogenothermaceae	F	224027	53	27	1	8	10	2	6	5	14	5	53	4	4	24	26	35	3	41	20	10	4	2	11	1	3	11	10	7	1	0.01949	0.001	0.008066	0.01575	0.001604	0.002423	0.003609	0.008591	0.003502	0.01697	0.002727	0.001949	0.01005	0.009295	0.01484	0.003205	0.01949
Desulfurispirillum indicum S5	Chrysiogenetes>...>Desulfurispirillum indicum S5	-	653733	17	24	1	8	11	1	4	4	8	3	6	1	6	12	2	4	NA	16	3	17	NA	1	4	1	NA	3	7	3	4	0.01733	0.001	0.008066	0.01733	0.0008022	0.001616	0.002887	0.004909	0.002101	0.001921	0.0006819	0.002923	0.005026	0.000715	0.001696	NA	0.007605
Synergistaceae	Synergistetes>...>Synergistaceae	F	649777	6430	27	1	65	111	4	21	6	8	5	397	4	53	411	60	98	7	210	6430	23	23	74	544	26	109	131	152	85	12	4.944	0.001	0.06553	0.1749	0.003209	0.008482	0.00433	0.004909	0.003502	0.1271	0.002727	0.02582	0.1721	0.02145	0.04155	0.007478	0.09982
Cloacibacillus porcorum	Cloacibacillus>Cloacibacillus porcorum	S	1197717	6358	23	1	42	72	NA	21	NA	2	NA	256	NA	41	388	15	38	2	127	6358	6	19	63	457	24	91	128	132	84	10	4.889	0.001	0.04235	0.1134	NA	0.008482	NA	0.001227	NA	0.08197	NA	0.01997	0.1625	0.005363	0.01611	0.002137	0.06036
Eukaryota	Eukaryota	D	2759	168080	26	4758	496	49	1	75	2	1	3	259	NA	116699	49091	2968	5756	2216	10939	13436	53737	79522	123436	78770	121310	168076	1	131117	166582	12858	80.46	4.758	0.5001	0.0772	0.0008022	0.03029	0.001443	0.0006137	0.002101	0.08293	NA	56.85	20.56	1.061	2.441	2.367	5.199
Apicomplexa	Alveolata>Apicomplexa	P	5794	167930	22	4745	485	26	NA	63	NA	NA	NA	2	NA	116536	49001	2962	5710	2200	10797	13424	53714	79460	123353	78702	121204	167933	1	130997	166467	12831	80.41	4.745	0.489	0.04096	NA	0.02545	NA	NA	NA	0.0006404	NA	56.78	20.52	1.059	2.421	2.35	5.132
Plasmodium	Aconoidasida>...>Plasmodium	G	5820	167890	22	4745	485	26	NA	63	NA	NA	NA	2	NA	116459	48977	2959	5709	2199	10784	13419	53701	79436	123328	78692	121139	167891	1	130918	166429	12795	80.39	4.745	0.489	0.04096	NA	0.02545	NA	NA	NA	0.0006404	NA	56.74	20.51	1.058	2.421	2.349	5.126
Plasmodium (Plasmodium)	Plasmodium (Plasmodium)	-	418103	167880	21	4745	485	20	NA	61	NA	NA	NA	2	NA	116450	48977	2959	5706	2199	10776	13419	53700	79432	123326	78688	121131	167884	NA	130916	166421	12795	80.39	4.745	0.489	0.03151	NA	0.02464	NA	NA	NA	0.0006404	NA	56.73	20.51	1.058	2.419	2.349	5.122
Plasmodium vivax	Plasmodium vivax	S	5855	167860	21	4745	485	20	NA	61	NA	NA	NA	2	NA	116428	48967	2959	5706	2198	10774	13417	53696	79420	123311	78682	121118	167862	NA	130899	166401	12789	80.38	4.745	0.489	0.03151	NA	0.02464	NA	NA	NA	0.0006404	NA	56.72	20.51	1.058	2.419	2.348	5.121
Cryptophyta	Cryptophyta	-	3027	253	25	6	4	2	1	2	2	1	3	253	NA	14	12	1	3	6	5	7	15	6	11	8	15	29	NA	25	22	3	0.08101	0.006	0.004033	0.003151	0.0008022	0.0008078	0.001443	0.0006137	0.002101	0.08101	NA	0.006821	0.005026	0.0003575	0.001272	0.00641	0.002377
Dikarya	Opisthokonta>Fungi>Dikarya	-	451864	97	20	6	7	18	NA	8	NA	NA	NA	3	NA	55	42	NA	5	7	97	2	2	20	27	16	34	43	NA	37	35	12	0.04611	0.006	0.007058	0.02836	NA	0.003231	NA	NA	NA	0.0009606	NA	0.0268	0.01759	NA	0.00212	0.007478	0.04611
saccharomyceta	Ascomycota>saccharomyceta	-	716545	77	20	6	6	18	NA	8	NA	NA	NA	3	NA	54	30	NA	5	5	77	2	2	20	25	16	32	40	NA	30	33	12	0.0366	0.006	0.006049	0.02836	NA	0.003231	NA	NA	NA	0.0009606	NA	0.02631	0.01257	NA	0.00212	0.005342	0.0366
leotiomyceta	Pezizomycotina>leotiomyceta	-	716546	38	20	6	6	16	NA	4	NA	NA	NA	2	NA	26	22	NA	3	2	10	2	2	19	23	14	32	38	NA	29	29	5	0.02521	0.006	0.006049	0.02521	NA	0.001616	NA	NA	NA	0.0006404	NA	0.01267	0.009215	NA	0.001272	0.002137	0.004753
other sequences	other sequences	-	28384	1449	24	42	8	7	1	1449	4	NA	1	68	1	593	1436	2	3	1401	102	98	68	NA	1	132	3	270	14	NA	2	1	1.497	0.042	0.008066	0.01103	0.0008022	0.5852	0.002887	NA	0.0007004	0.02177	0.0006819	0.2889	0.6015	0.000715	0.001272	1.497	0.04848
Lactococcus garvieae	Lactococcus garvieae	S	1363	126	6	NA	1	NA	NA	NA	NA	NA	NA	126	NA	NA	4	NA	22	NA	51	NA	NA	NA	NA	NA	NA	NA	NA	4	NA	NA	0.04034	NA	0.001008	NA	NA	NA	NA	NA	NA	0.04034	NA	NA	0.001675	NA	0.009328	NA	0.02424
Streptococcus intermedius	Streptococcus intermedius	S	1338	181	12	NA	2	NA	1	2	NA	NA	NA	2	NA	NA	2	1	4	2	3	NA	4	4	NA	NA	NA	NA	NA	NA	NA	181	0.1591	NA	0.002016	NA	0.0008022	0.0008078	NA	NA	NA	0.0006404	NA	NA	0.0008377	0.0003575	0.001696	0.002137	0.001426
Streptococcus sp. I-P16	Streptococcus sp. I-P16	S	1156433	23	6	NA	2	NA	NA	NA	6	NA	NA	1	NA	NA	NA	NA	NA	NA	3	NA	2	NA	NA	NA	NA	NA	NA	NA	NA	23	0.02022	NA	0.002016	NA	NA	NA	0.00433	NA	NA	0.0003202	NA	NA	NA	NA	NA	NA	0.001426
Streptococcus mutans	Streptococcus mutans	S	1309	17	10	NA	2	4	NA	NA	NA	NA	6	2	NA	1	NA	NA	2	NA	17	NA	NA	NA	1	2	NA	1	NA	NA	NA	NA	0.00808	NA	0.002016	0.006302	NA	NA	NA	NA	0.004203	0.0006404	NA	0.0004872	NA	NA	0.000848	NA	0.00808
Lactobacillus murinus	Lactobacillus murinus	S	1622	118	14	NA	18	NA	NA	6	NA	NA	NA	2	NA	17	19	NA	34	2	118	1	NA	2	NA	6	NA	NA	NA	14	8	1	0.05609	NA	0.01815	NA	NA	0.002423	NA	NA	NA	0.0006404	NA	0.008282	0.007958	NA	0.01442	0.002137	0.05609
Lactobacillus plantarum	Lactobacillus plantarum	S	1590	245	20	NA	13	2	NA	14	1	NA	NA	63	10	56	19	2	21	3	245	4	NA	6	6	29	NA	1	1	10	2	NA	0.1165	NA	0.01311	0.003151	NA	0.005655	0.0007217	NA	NA	0.02017	0.006819	0.02728	0.007958	0.000715	0.008904	0.003205	0.1165
Lactobacillus curvatus	Lactobacillus curvatus	S	28038	1875	10	NA	8	NA	1	NA	3	1	1	NA	1875	10	2	NA	NA	NA	48	NA	NA	NA	NA	25	NA	NA	NA	NA	NA	NA	1.278	NA	0.008066	NA	0.0008022	NA	0.002165	0.0006137	0.0007004	NA	1.278	0.004872	0.0008377	NA	NA	NA	0.02281
Lactobacillus ruminis ATCC 27782	Lactobacillus ruminis>Lactobacillus ruminis ATCC 27782	-	1069534	47	11	NA	1	NA	NA	NA	NA	NA	NA	40	1	1	NA	1	6	NA	47	NA	NA	NA	NA	14	NA	NA	1	NA	3	2	0.02234	NA	0.001008	NA	NA	NA	NA	NA	NA	0.01281	0.0006819	0.0004872	NA	0.0003575	0.002544	NA	0.02234
Marinilactibacillus sp. 15R	Carnobacteriaceae>Marinilactibacillus>Marinilactibacillus sp. 15R	S	1911586	71	9	NA	17	1	1	NA	NA	NA	NA	NA	NA	7	NA	NA	17	NA	71	NA	NA	NA	NA	2	2	NA	NA	1	NA	NA	0.03375	NA	0.01714	0.001575	0.0008022	NA	NA	NA	NA	NA	NA	0.00341	NA	NA	0.007208	NA	0.03375
Staphylococcus aureus subsp. aureus LGA251	Staphylococcus aureus subsp. aureus LGA251	-	985006	11	14	NA	1	NA	NA	2	11	NA	8	5	6	NA	3	NA	NA	NA	2	1	NA	NA	1	1	2	NA	NA	2	4	NA	0.007939	NA	0.001008	NA	NA	0.0008078	0.007939	NA	0.005603	0.001601	0.004091	NA	0.001257	NA	NA	NA	0.0009506
Staphylococcus lugdunensis	Staphylococcus lugdunensis	S	28035	16	14	NA	2	NA	4	4	16	NA	9	4	9	2	9	NA	4	NA	12	NA	NA	NA	NA	2	1	NA	NA	1	NA	NA	0.01155	NA	0.002016	NA	0.003209	0.001616	0.01155	NA	0.006304	0.001281	0.006137	0.0009744	0.00377	NA	0.001696	NA	0.005704
Macrococcus	Macrococcus	G	69965	35	24	NA	1	1	2	7	1	7	2	35	2	3	4	4	10	1	6	3	1	1	NA	7	1	NA	1	2	3	2	0.01121	NA	0.001008	0.001575	0.001604	0.002827	0.0007217	0.004296	0.001401	0.01121	0.001364	0.001462	0.001675	0.00143	0.00424	0.001068	0.002852
Macrococcus sp. IME1552	Macrococcus sp. IME1552	S	1898474	35	24	NA	1	1	2	7	1	7	2	35	2	1	4	4	7	1	6	3	1	1	NA	7	1	NA	1	2	3	2	0.01121	NA	0.001008	0.001575	0.001604	0.002827	0.0007217	0.004296	0.001401	0.01121	0.001364	0.0004872	0.001675	0.00143	0.002968	0.001068	0.002852
Bacillus coagulans	Bacillus coagulans	S	1398	26	21	NA	4	4	5	NA	2	1	1	2	2	6	9	2	2	NA	26	19	4	NA	2	6	NA	2	NA	3	8	1	0.01461	NA	0.004033	0.006302	0.004011	NA	0.001443	0.0006137	0.0007004	0.0006404	0.001364	0.002923	0.00377	0.000715	0.000848	NA	0.01236
Bacillus cellulosilyticus DSM 2522	Bacillus cellulosilyticus>Bacillus cellulosilyticus DSM 2522	-	649639	48	16	NA	3	4	NA	11	NA	NA	NA	48	NA	2	12	2	21	2	35	5	2	NA	NA	30	NA	6	NA	2	3	NA	0.01728	NA	0.003025	0.006302	NA	0.004443	NA	NA	NA	0.01537	NA	0.0009744	0.005026	0.000715	0.008904	0.002137	0.01664
Paraliobacillus sp. X-1125	Paraliobacillus>Paraliobacillus sp. X-1125	S	2213194	26	8	NA	26	7	NA	2	NA	NA	NA	NA	NA	2	6	NA	NA	2	9	NA	NA	NA	NA	NA	NA	2	NA	NA	NA	NA	0.02621	NA	0.02621	0.01103	NA	0.0008078	NA	NA	NA	NA	NA	0.0009744	0.002513	NA	NA	0.002137	0.004278
Geobacillus	Geobacillus	G	129337	30	15	NA	16	30	1	NA	1	NA	2	NA	NA	4	7	NA	NA	NA	21	NA	6	NA	6	10	2	12	NA	6	4	NA	0.04726	NA	0.01613	0.04726	0.0008022	NA	0.0007217	NA	0.001401	NA	NA	0.001949	0.002932	NA	NA	NA	0.009982
Listeria	Listeriaceae>Listeria	G	1637	693	19	NA	1	NA	NA	90	NA	1	NA	5	1	2	16	4	20	73	23	2	NA	NA	1	15	20	23	693	12	5	NA	0.2269	NA	0.001008	NA	NA	0.03635	NA	0.0006137	NA	0.001601	0.0006819	0.0009744	0.006702	0.00143	0.00848	0.07799	0.01093
Listeria monocytogenes	Listeria monocytogenes	S	1639	10	16	NA	1	NA	NA	2	NA	1	NA	5	1	2	7	2	4	1	6	NA	NA	NA	1	1	1	1	10	NA	NA	NA	0.003274	NA	0.001008	NA	NA	0.0008078	NA	0.0006137	NA	0.001601	0.0006819	0.0009744	0.002932	0.000715	0.001696	0.001068	0.002852
Laceyella sp. FBKL4.010	Thermoactinomycetaceae>Laceyella>Laceyella sp. FBKL4.010	S	2071623	34	14	NA	1	1	NA	NA	NA	3	1	8	NA	NA	17	2	34	NA	5	3	NA	NA	NA	7	NA	1	NA	1	8	NA	0.01442	NA	0.001008	0.001575	NA	NA	NA	0.001841	0.0007004	0.002561	NA	NA	0.007121	0.000715	0.01442	NA	0.002377
Ruminococcaceae bacterium CPB6	unclassified Ruminococcaceae>unclassified Ruminococcaceae (miscellaneous)>Ruminococcaceae bacterium CPB6	S	1572656	94	17	NA	8	12	NA	4	NA	NA	2	44	NA	18	28	NA	53	4	94	41	17	NA	NA	12	30	6	1	2	NA	NA	0.04468	NA	0.008066	0.01891	NA	0.001616	NA	NA	0.001401	0.01409	NA	0.008769	0.01173	NA	0.02247	0.004273	0.04468
Clostridium perfringens ATCC 13124	Clostridium perfringens ATCC 13124	-	195103	42	18	NA	2	9	NA	1	NA	NA	NA	29	1	2	20	1	36	NA	42	2	NA	3	8	6	NA	8	2	4	5	NA	0.01996	NA	0.002016	0.01418	NA	0.0004039	NA	NA	NA	0.009285	0.0006819	0.0009744	0.008377	0.0003575	0.01526	NA	0.01996
Clostridium beijerinckii	Clostridium beijerinckii	S	1520	33	20	NA	7	1	2	NA	NA	1	NA	24	1	12	31	2	13	NA	33	27	3	2	NA	5	5	8	1	NA	12	2	0.02076	NA	0.007058	0.001575	0.001604	NA	NA	0.0006137	NA	0.007684	0.0006819	0.005846	0.01298	0.000715	0.005512	NA	0.01569
Clostridium acetobutylicum	Clostridium acetobutylicum	S	1488	40	16	NA	6	2	NA	2	NA	NA	NA	20	NA	3	16	NA	30	NA	40	24	NA	NA	3	8	2	2	NA	6	1	4	0.01901	NA	0.006049	0.003151	NA	0.0008078	NA	NA	NA	0.006404	NA	0.001462	0.006702	NA	0.01272	NA	0.01901
Clostridium estertheticum subsp. estertheticum	Clostridium estertheticum>Clostridium estertheticum subsp. estertheticum	-	1552	22	14	NA	6	2	NA	8	NA	NA	NA	20	NA	NA	3	10	5	4	22	1	NA	NA	NA	3	NA	1	4	4	NA	NA	0.01046	NA	0.006049	0.003151	NA	0.003231	NA	NA	NA	0.006404	NA	NA	0.001257	0.003575	0.00212	0.004273	0.01046
Clostridium novyi NT	Clostridium novyi>Clostridium novyi NT	-	386415	13	11	NA	1	1	NA	3	NA	NA	NA	2	NA	NA	7	1	12	NA	4	2	NA	NA	NA	13	NA	NA	1	NA	NA	NA	0.007488	NA	0.001008	0.001575	NA	0.001212	NA	NA	NA	0.0006404	NA	NA	0.002932	0.0003575	0.005088	NA	0.001901
Desulfotomaculum ruminis DSM 2154	Desulfotomaculum ruminis>Desulfotomaculum ruminis DSM 2154	-	696281	62	22	NA	7	12	NA	8	3	1	NA	35	2	3	29	1	21	1	62	27	1	3	2	5	NA	4	5	1	3	NA	0.02947	NA	0.007058	0.01891	NA	0.003231	0.002165	0.0006137	NA	0.01121	0.001364	0.001462	0.01215	0.0003575	0.008904	0.001068	0.02947
Desulfallas gibsoniae DSM 7213	Desulfallas>Desulfallas gibsoniae>Desulfallas gibsoniae DSM 7213	-	767817	106	16	NA	10	8	NA	4	NA	NA	NA	6	NA	4	47	NA	85	2	48	106	3	NA	11	14	NA	2	NA	24	6	NA	0.08151	NA	0.01008	0.0126	NA	0.001616	NA	NA	NA	0.001921	NA	0.001949	0.01969	NA	0.03604	0.002137	0.02281
Clostridioides difficile	Clostridioides>Clostridioides difficile	S	1496	36	20	NA	2	NA	NA	7	1	1	1	36	NA	4	16	2	24	3	33	5	1	NA	3	8	1	NA	4	3	8	NA	0.01569	NA	0.002016	NA	NA	0.002827	0.0007217	0.0006137	0.0007004	0.01153	NA	0.001949	0.006702	0.000715	0.01018	0.003205	0.01569
Clostridioides difficile M68	Clostridioides difficile M68	-	699037	11	14	NA	2	NA	NA	1	NA	NA	NA	2	NA	1	11	NA	5	1	NA	2	NA	NA	3	4	1	NA	4	2	2	NA	0.004607	NA	0.002016	NA	NA	0.0004039	NA	NA	NA	0.0006404	NA	0.0004872	0.004607	NA	0.00212	0.001068	NA
Filifactor alocis ATCC 35896	Filifactor>Filifactor alocis>Filifactor alocis ATCC 35896	-	546269	12	11	NA	1	NA	NA	NA	1	NA	NA	12	NA	2	2	NA	3	NA	1	2	NA	NA	2	6	NA	NA	NA	NA	NA	1	0.003842	NA	0.001008	NA	NA	NA	0.0007217	NA	NA	0.003842	NA	0.0009744	0.0008377	NA	0.001272	NA	0.0004753
Mogibacterium	Mogibacterium	G	86331	225	22	NA	2	4	1	1	2	NA	NA	17	2	18	10	NA	22	NA	113	225	1	2	1	85	3	4	6	20	2	2	0.173	NA	0.002016	0.006302	0.0008022	0.0004039	0.001443	NA	NA	0.005443	0.001364	0.008769	0.004189	NA	0.009328	NA	0.05371
Thermaerobacter marianensis DSM 12885	Clostridiales incertae sedis>...>Thermaerobacter marianensis DSM 12885	-	644966	61	19	NA	3	6	NA	11	NA	1	NA	61	1	2	13	2	10	NA	34	1	5	NA	1	10	2	4	9	6	NA	NA	0.01953	NA	0.003025	0.009453	NA	0.004443	NA	0.0006137	NA	0.01953	0.0006819	0.0009744	0.005445	0.000715	0.00424	NA	0.01616
Syntrophomonas wolfei subsp. wolfei str. Goettingen G311	Syntrophomonadaceae>...>Syntrophomonas wolfei subsp. wolfei str. Goettingen G311	-	335541	18	21	NA	2	3	1	2	NA	1	1	18	1	4	5	1	12	1	8	NA	NA	NA	1	18	2	4	1	NA	1	4	0.01037	NA	0.002016	0.004726	0.0008022	0.0008078	NA	0.0006137	0.0007004	0.005763	0.0006819	0.001949	0.002094	0.0003575	0.005088	0.001068	0.003802
Thermoanaerobacterium	Thermoanaerobacterales>Thermoanaerobacterales Family III. Incertae Sedis>Thermoanaerobacterium	G	28895	215	17	NA	9	23	NA	NA	103	NA	NA	215	NA	NA	7	3	7	3	9	5	9	3	NA	11	1	6	2	8	NA	NA	0.07434	NA	0.009074	0.03624	NA	NA	0.07434	NA	NA	0.06884	NA	NA	0.002932	0.001073	0.002968	0.003205	0.004278
Caldicellulosiruptor	Thermoanaerobacterales>Thermoanaerobacterales Family III. Incertae Sedis>Caldicellulosiruptor	G	44000	14	17	NA	3	2	1	NA	NA	4	NA	7	NA	5	NA	NA	1	NA	3	1	10	1	2	7	NA	2	1	14	1	NA	0.009421	NA	0.003025	0.003151	0.0008022	NA	NA	0.002455	NA	0.002241	NA	0.002436	NA	NA	0.000424	NA	0.001426
Caldicellulosiruptor saccharolyticus DSM 8903	Caldicellulosiruptor saccharolyticus>Caldicellulosiruptor saccharolyticus DSM 8903	-	351627	10	7	NA	2	NA	NA	NA	NA	3	NA	NA	NA	4	NA	NA	NA	NA	NA	NA	10	NA	NA	4	NA	2	NA	8	NA	NA	0.009421	NA	0.002016	NA	NA	NA	NA	0.001841	NA	NA	NA	0.001949	NA	NA	NA	NA	NA
Veillonella	Veillonella	G	29465	388	22	NA	6	27	1	29	6	16	298	56	NA	57	388	NA	302	9	301	NA	12	3	41	131	16	78	NA	65	71	4	0.2087	NA	0.006049	0.04254	0.0008022	0.01171	0.00433	0.009819	0.2087	0.01793	NA	0.02777	0.1625	NA	0.128	0.009615	0.1431
Veillonella parvula	Veillonella parvula	S	29466	314	22	NA	4	21	1	6	1	8	1	52	NA	40	314	NA	178	5	141	NA	12	2	31	129	14	74	NA	61	62	4	0.1315	NA	0.004033	0.03308	0.0008022	0.002423	0.0007217	0.004909	0.0007004	0.01665	NA	0.01949	0.1315	NA	0.07547	0.005342	0.06702
Megamonas hypermegale	Selenomonadales>...>Megamonas hypermegale	S	158847	754	12	NA	6	NA	NA	2	NA	NA	NA	2	NA	3	5	1	6	NA	12	4	NA	NA	2	41	NA	NA	754	NA	NA	NA	0.2469	NA	0.006049	NA	NA	0.0008078	NA	NA	NA	0.0006404	NA	0.001462	0.002094	0.0003575	0.002544	NA	0.005704
Turicibacter sp. H121	Turicibacter>Turicibacter sp. H121	S	1712675	75	19	NA	16	NA	2	2	NA	NA	3	28	NA	18	31	3	24	2	75	2	NA	NA	8	68	4	1	NA	6	5	6	0.03917	NA	0.01613	NA	0.001604	0.0008078	NA	NA	0.002101	0.008965	NA	0.008769	0.01298	0.001073	0.01018	0.002137	0.03565
Faecalibaculum rodentium	Faecalibaculum>Faecalibaculum rodentium	S	1702221	13	9	NA	6	NA	NA	13	NA	NA	NA	NA	NA	10	11	NA	NA	NA	9	3	10	NA	NA	NA	NA	NA	1	NA	4	NA	0.009421	NA	0.006049	NA	NA	0.005251	NA	NA	NA	NA	NA	0.004872	0.004607	NA	NA	NA	0.004278
Erysipelothrix larvae	Erysipelothrix>Erysipelothrix larvae	S	1514105	13	13	NA	2	1	1	2	NA	NA	NA	6	NA	NA	NA	NA	12	2	13	4	NA	NA	NA	2	NA	2	NA	8	NA	3	0.006179	NA	0.002016	0.001575	0.0008022	0.0008078	NA	NA	NA	0.001921	NA	NA	NA	NA	0.005088	0.002137	0.006179
Murdochiella vaginalis	Murdochiella>Murdochiella vaginalis	S	1852373	544	19	NA	6	1	NA	2	1	NA	NA	544	NA	5	83	12	118	NA	45	2	1	4	5	66	NA	19	29	27	12	NA	0.1742	NA	0.006049	0.001575	NA	0.0008078	0.0007217	NA	NA	0.1742	NA	0.002436	0.03476	0.00429	0.05003	NA	0.02139
Cutibacterium granulosum	Cutibacterium granulosum	S	33011	22	12	NA	8	NA	NA	4	NA	NA	NA	NA	NA	NA	22	NA	NA	8	8	NA	8	4	NA	10	NA	2	4	5	4	NA	0.009215	NA	0.008066	NA	NA	0.001616	NA	NA	NA	NA	NA	NA	0.009215	NA	NA	0.008546	0.003802
Propionibacterium sp. oral taxon 193	Propionibacterium>Propionibacterium sp. oral taxon 193	S	671223	82	17	NA	2	NA	9	82	30	4	1	9	3	1	10	NA	6	9	8	NA	NA	2	NA	1	NA	NA	7	1	NA	NA	0.03312	NA	0.002016	NA	0.00722	0.03312	0.02165	0.002455	0.0007004	0.002882	0.002046	0.0004872	0.004189	NA	0.002544	0.009615	0.003802
Tessaracoccus	Tessaracoccus	G	72763	62	18	NA	1	1	23	22	62	17	12	4	19	2	1	NA	1	7	5	NA	1	NA	NA	4	NA	NA	3	NA	2	NA	0.04475	NA	0.001008	0.001575	0.01845	0.008886	0.04475	0.01043	0.008405	0.001281	0.01296	0.0009744	0.0004189	NA	0.000424	0.007478	0.002377
Tessaracoccus sp. Marseille-P5995	Tessaracoccus sp. Marseille-P5995	S	2161816	62	14	NA	1	1	23	22	62	17	12	4	19	NA	1	NA	NA	7	5	NA	1	NA	NA	2	NA	NA	NA	NA	NA	NA	0.04475	NA	0.001008	0.001575	0.01845	0.008886	0.04475	0.01043	0.008405	0.001281	0.01296	NA	0.0004189	NA	NA	0.007478	0.002377
Friedmanniella	Friedmanniella	G	53387	42	20	NA	2	1	10	42	4	2	1	5	1	NA	4	NA	6	3	30	1	NA	1	2	2	NA	NA	2	1	NA	1	0.01696	NA	0.002016	0.001575	0.008022	0.01696	0.002887	0.001227	0.0007004	0.001601	0.0006819	NA	0.001675	NA	0.002544	0.003205	0.01426
Bifidobacterium pseudocatenulatum DSM 20438 = JCM 1200 = LMG 10505	Bifidobacterium pseudocatenulatum>Bifidobacterium pseudocatenulatum DSM 20438 = JCM 1200 = LMG 10505	-	547043	36	12	NA	1	8	7	NA	NA	NA	NA	31	5	1	3	NA	1	NA	NA	NA	NA	5	2	NA	NA	NA	36	NA	NA	10	0.0126	NA	0.001008	0.0126	0.005615	NA	NA	NA	NA	0.009926	0.003409	0.0004872	0.001257	NA	0.000424	NA	NA
Luna-1 subcluster	Luna cluster>Luna-1 subcluster	-	1655489	19	16	NA	19	NA	2	7	2	3	2	5	NA	NA	1	NA	1	5	5	12	6	NA	1	2	NA	NA	3	NA	NA	NA	0.01916	NA	0.01916	NA	0.001604	0.002827	0.001443	0.001841	0.001401	0.001601	NA	NA	0.0004189	NA	0.000424	0.005342	0.002377
Rothia mucilaginosa	Rothia mucilaginosa	S	43675	394	15	NA	7	NA	1	4	394	3	NA	NA	NA	3	39	NA	NA	NA	33	NA	1	4	8	NA	2	NA	NA	4	1	6	0.2844	NA	0.007058	NA	0.0008022	0.001616	0.2844	0.001841	NA	NA	NA	0.001462	0.01634	NA	NA	NA	0.01569
Austwickia chelonae	Dermatophilaceae>Austwickia>Austwickia chelonae	S	100225	11	18	NA	2	1	NA	6	2	4	2	9	NA	1	2	3	1	1	11	NA	NA	NA	NA	3	1	NA	2	1	1	NA	0.005228	NA	0.002016	0.001575	NA	0.002423	0.001443	0.002455	0.001401	0.002882	NA	0.0004872	0.0008377	0.001073	0.000424	0.001068	0.005228
Xylanimonas cellulosilytica DSM 15894	Promicromonosporaceae>...>Xylanimonas cellulosilytica DSM 15894	-	446471	15	18	NA	2	1	NA	15	NA	3	2	6	NA	3	3	1	4	8	8	3	1	NA	NA	1	NA	NA	14	1	NA	2	0.008546	NA	0.002016	0.001575	NA	0.006058	NA	0.001841	0.001401	0.001921	NA	0.001462	0.001257	0.0003575	0.001696	0.008546	0.003802
Brevibacterium	Brevibacteriaceae>Brevibacterium	G	1696	42	18	NA	2	NA	2	42	1	1	1	3	NA	NA	2	17	10	20	10	NA	16	2	NA	20	NA	NA	1	4	1	NA	0.02137	NA	0.002016	NA	0.001604	0.01696	0.0007217	0.0006137	0.0007004	0.0009606	NA	NA	0.0008377	0.006078	0.00424	0.02137	0.004753
Corynebacterium kutscheri	Corynebacterium kutscheri	S	35755	21	15	NA	21	5	NA	4	NA	4	2	1	NA	NA	NA	5	NA	2	4	1	10	NA	NA	1	NA	1	4	1	NA	NA	0.02117	NA	0.02117	0.007877	NA	0.001616	NA	0.002455	0.001401	0.0003202	NA	NA	NA	0.001788	NA	0.002137	0.001901
Corynebacterium humireducens NBRC 106098 = DSM 45392	Corynebacterium humireducens>Corynebacterium humireducens NBRC 106098 = DSM 45392	-	1223515	130	13	NA	6	8	NA	NA	NA	NA	NA	16	NA	4	NA	2	NA	2	4	2	14	NA	NA	8	NA	NA	130	4	10	NA	0.04257	NA	0.006049	0.0126	NA	NA	NA	NA	NA	0.005123	NA	0.001949	NA	0.000715	NA	0.002137	0.001901
Corynebacterium frankenforstense DSM 45800	Corynebacterium frankenforstense>Corynebacterium frankenforstense DSM 45800	-	1437875	15	15	NA	1	1	NA	8	1	NA	3	1	1	NA	3	NA	3	12	3	NA	NA	NA	NA	8	NA	NA	15	1	1	NA	0.01282	NA	0.001008	0.001575	NA	0.003231	0.0007217	NA	0.002101	0.0003202	0.0006819	NA	0.001257	NA	0.001272	0.01282	0.001426
Dietzia	Dietziaceae>Dietzia	G	37914	90	18	NA	9	1	NA	19	2	3	1	90	NA	NA	11	NA	12	3	25	NA	17	NA	NA	3	NA	6	6	4	5	2	0.02882	NA	0.009074	0.001575	NA	0.007674	0.001443	0.001841	0.0007004	0.02882	NA	NA	0.004607	NA	0.005088	0.003205	0.01188
Dietzia timorensis	Dietzia timorensis	S	499555	90	17	NA	8	NA	NA	13	2	3	1	90	NA	NA	5	NA	12	2	17	NA	8	NA	NA	3	NA	6	6	4	5	2	0.02882	NA	0.008066	NA	NA	0.005251	0.001443	0.001841	0.0007004	0.02882	NA	NA	0.002094	NA	0.005088	0.002137	0.00808
Mycobacterium	Mycobacterium	G	1763	39	17	NA	1	24	3	39	11	2	NA	NA	1	4	2	5	2	7	14	1	1	NA	NA	NA	NA	NA	NA	1	6	NA	0.03781	NA	0.001008	0.03781	0.002407	0.01575	0.007939	0.001227	NA	NA	0.0006819	0.001949	0.0008377	0.001788	0.000848	0.007478	0.006654
Mycobacterium leprae	Mycobacterium leprae	S	1769	24	11	NA	1	NA	2	24	10	2	NA	NA	1	1	1	NA	NA	6	3	NA	NA	NA	NA	NA	NA	NA	NA	1	NA	NA	0.009694	NA	0.001008	NA	0.001604	0.009694	0.007217	0.001227	NA	NA	0.0006819	0.0004872	0.0004189	NA	NA	0.00641	0.001426
Streptomyces leeuwenhoekii	Streptomyces leeuwenhoekii	S	1437453	13	21	NA	3	1	3	5	4	3	2	11	NA	1	1	8	13	NA	6	6	2	2	NA	3	NA	1	3	1	1	NA	0.005512	NA	0.003025	0.001575	0.002407	0.002019	0.002887	0.001841	0.001401	0.003522	NA	0.0004872	0.0004189	0.00286	0.005512	NA	0.002852
Streptomyces venezuelae	Streptomyces venezuelae	S	54571	12	19	NA	1	1	1	12	1	10	6	4	1	NA	2	NA	1	3	10	NA	2	NA	NA	NA	NA	1	8	2	1	1	0.006137	NA	0.001008	0.001575	0.0008022	0.004847	0.0007217	0.006137	0.004203	0.001281	0.0006819	NA	0.0008377	NA	0.000424	0.003205	0.004753
Micromonosporaceae	Micromonosporales>Micromonosporaceae	F	28056	190	23	NA	21	2	190	35	11	29	6	7	NA	1	NA	NA	3	9	51	5	1	1	2	17	28	1	6	5	7	1	0.1524	NA	0.02117	0.003151	0.1524	0.01414	0.007939	0.0178	0.004203	0.002241	NA	0.0004872	NA	NA	0.001272	0.009615	0.02424
Micromonospora	Micromonospora	G	1873	187	12	NA	20	NA	187	4	NA	NA	NA	NA	NA	NA	NA	NA	2	6	46	2	NA	NA	2	14	1	NA	NA	5	6	NA	0.15	NA	0.02016	NA	0.15	0.001616	NA	NA	NA	NA	NA	NA	NA	NA	0.000848	0.00641	0.02186
Plantactinospora sp. BB1	Plantactinospora>Plantactinospora sp. BB1	S	2071627	25	8	NA	1	NA	NA	NA	NA	14	NA	1	NA	1	NA	NA	NA	1	NA	NA	NA	1	NA	NA	25	NA	NA	NA	NA	1	0.01338	NA	0.001008	NA	NA	NA	NA	0.008591	NA	0.0003202	NA	0.0004872	NA	NA	NA	0.001068	NA
Actinotignum sp. 313	Actinotignum>Actinotignum sp. 313	S	2171980	25	17	NA	1	1	NA	25	NA	NA	1	25	1	2	2	NA	7	6	13	3	NA	NA	NA	2	NA	1	25	4	2	NA	0.0101	NA	0.001008	0.001575	NA	0.0101	NA	NA	0.0007004	0.008005	0.0006819	0.0009744	0.0008377	NA	0.002968	0.00641	0.006179
Actinoalloteichus	Actinoalloteichus	G	65496	12	7	NA	1	NA	NA	12	1	NA	NA	2	NA	NA	1	NA	NA	NA	NA	NA	NA	NA	NA	NA	1	NA	NA	NA	1	NA	0.004847	NA	0.001008	NA	NA	0.004847	0.0007217	NA	NA	0.0006404	NA	NA	0.0004189	NA	NA	NA	NA
Phoenicibacter massiliensis	Phoenicibacter>Phoenicibacter massiliensis	S	1944646	11	12	NA	6	2	NA	2	NA	NA	NA	11	NA	NA	2	NA	7	NA	3	1	1	NA	NA	1	NA	NA	8	NA	1	NA	0.006049	NA	0.006049	0.003151	NA	0.0008078	NA	NA	NA	0.003522	NA	NA	0.0008377	NA	0.002968	NA	0.001426
Gordonibacter massiliensis	Gordonibacter massiliensis	S	1841863	668	17	NA	1	NA	2	NA	NA	46	NA	1	1	3	2	1	2	NA	1	2	NA	NA	3	1	668	NA	NA	1	1	3	0.3575	NA	0.001008	NA	0.001604	NA	NA	0.02823	NA	0.0003202	0.0006819	0.001462	0.0008377	0.0003575	0.000848	NA	0.0004753
Rubrobacter	Rubrobacteria>...>Rubrobacter	G	42255	11	8	NA	1	NA	1	11	NA	NA	NA	3	NA	NA	5	NA	4	NA	NA	2	6	NA	NA	NA	NA	NA	NA	NA	NA	NA	0.005652	NA	0.001008	NA	0.0008022	0.004443	NA	NA	NA	0.0009606	NA	NA	0.002094	NA	0.001696	NA	NA
Rubrobacter xylanophilus DSM 9941	Rubrobacter xylanophilus>Rubrobacter xylanophilus DSM 9941	-	266117	10	6	NA	1	NA	NA	10	NA	NA	NA	NA	NA	NA	4	NA	2	NA	NA	1	6	NA	NA	NA	NA	NA	NA	NA	NA	NA	0.005652	NA	0.001008	NA	NA	0.004039	NA	NA	NA	NA	NA	NA	0.001675	NA	0.000848	NA	NA
Synechococcus sp. PCC 7502	Synechococcus sp. PCC 7502	S	1173263	14	21	NA	5	3	4	NA	2	6	8	14	4	6	5	1	3	1	13	4	NA	2	NA	3	NA	2	4	8	1	NA	0.006179	NA	0.005041	0.004726	0.003209	NA	0.001443	0.003682	0.005603	0.004483	0.002727	0.002923	0.002094	0.0003575	0.001272	0.001068	0.006179
Synechococcus sp. PCC 7336	Synechococcus sp. PCC 7336	S	195250	17	7	NA	1	NA	NA	NA	NA	NA	NA	1	NA	1	NA	17	5	NA	1	NA	NA	1	NA	NA	NA	NA	NA	NA	NA	NA	0.006078	NA	0.001008	NA	NA	NA	NA	NA	NA	0.0003202	NA	0.0004872	NA	0.006078	0.00212	NA	0.0004753
Gloeobacter	Gloeobacteria>...>Gloeobacter	G	33071	596	17	NA	2	NA	NA	1	NA	NA	1	596	NA	2	1	1	11	2	13	38	2	NA	1	4	NA	1	9	2	NA	NA	0.1908	NA	0.002016	NA	NA	0.0004039	NA	NA	0.0007004	0.1908	NA	0.0009744	0.0004189	0.0003575	0.004664	0.002137	0.006179
Oscillatoriophycideae	Oscillatoriophycideae	-	1301283	1724	25	NA	2	10	1	5	1	1	3	35	1	2	15	7	25	NA	1724	7	4	2	1	16	2	4	35	16	1	1	0.8194	NA	0.002016	0.01575	0.0008022	0.002019	0.0007217	0.0006137	0.002101	0.01121	0.0006819	0.0009744	0.006283	0.002503	0.0106	NA	0.8194
Candidatus Atelocyanobacterium thalassa isolate ALOHA	Chroococcales>...>Candidatus Atelocyanobacterium thalassa isolate ALOHA	-	1453429	11	15	NA	1	9	NA	2	NA	NA	NA	11	NA	NA	6	NA	6	NA	7	2	3	NA	NA	4	2	2	6	2	NA	1	0.01418	NA	0.001008	0.01418	NA	0.0008078	NA	NA	NA	0.003522	NA	NA	0.002513	NA	0.002544	NA	0.003327
Oscillatoriales	Oscillatoriales	O	1150	1696	23	NA	1	1	1	1	1	1	3	22	1	1	6	1	5	NA	1696	1	1	1	1	10	NA	2	29	12	1	NA	0.8061	NA	0.001008	0.001575	0.0008022	0.0004039	0.0007217	0.0006137	0.002101	0.007044	0.0006819	0.0004872	0.002513	0.0003575	0.00212	NA	0.8061
Candidatus Promineofilum breve	Ardenticatenia>...>Candidatus Promineofilum breve	S	1806508	24	18	NA	3	4	1	NA	NA	NA	4	12	1	3	6	2	5	NA	24	5	2	NA	2	1	NA	NA	1	1	4	NA	0.01141	NA	0.003025	0.006302	0.0008022	NA	NA	NA	0.002802	0.003842	0.0006819	0.001462	0.002513	0.000715	0.00212	NA	0.01141
Thermomicrobium roseum DSM 5159	Thermomicrobia>...>Thermomicrobium roseum DSM 5159	-	309801	28	10	NA	1	NA	1	NA	NA	NA	NA	28	NA	2	4	10	NA	NA	4	1	NA	NA	NA	2	NA	6	NA	NA	NA	NA	0.008965	NA	0.001008	NA	0.0008022	NA	NA	NA	NA	0.008965	NA	0.0009744	0.001675	0.003575	NA	NA	0.001901
Mollicutes	Mollicutes	C	31969	63	26	NA	26	7	3	28	9	4	9	19	11	19	29	1	36	7	63	14	8	4	2	22	8	4	13	22	5	2	0.02994	NA	0.02621	0.01103	0.002407	0.01131	0.006495	0.002455	0.006304	0.006084	0.0075	0.009257	0.01215	0.0003575	0.01526	0.007478	0.02994
Mycoplasmataceae	Mycoplasmatales>Mycoplasmataceae	F	2092	25	24	NA	25	5	2	22	8	NA	5	9	8	6	18	NA	21	5	24	10	6	4	2	5	4	4	9	22	5	1	0.02521	NA	0.02521	0.007877	0.001604	0.008886	0.005774	NA	0.003502	0.002882	0.005455	0.002923	0.007539	NA	0.008904	0.005342	0.01141
Mycoplasma	Mycoplasma	G	2093	23	24	NA	23	4	2	21	8	NA	5	9	8	6	18	NA	20	5	23	8	6	4	2	3	4	4	9	22	5	1	0.02319	NA	0.02319	0.006302	0.001604	0.008482	0.005774	NA	0.003502	0.002882	0.005455	0.002923	0.007539	NA	0.00848	0.005342	0.01093
Mycoplasma mobile 163K	Mycoplasma mobile>Mycoplasma mobile 163K	-	267748	19	16	NA	19	4	NA	2	1	NA	NA	1	NA	4	13	NA	7	NA	9	6	NA	4	2	NA	2	4	NA	18	4	NA	0.01916	NA	0.01916	0.006302	NA	0.0008078	0.0007217	NA	NA	0.0003202	NA	0.001949	0.005445	NA	0.002968	NA	0.004278
Acholeplasmataceae	Acholeplasmatales>Acholeplasmataceae	F	2146	31	16	NA	1	2	NA	2	NA	2	NA	8	1	11	11	1	5	NA	31	3	2	NA	NA	15	2	NA	2	NA	NA	NA	0.01473	NA	0.001008	0.003151	NA	0.0008078	NA	0.001227	NA	0.002561	0.0006819	0.005359	0.004607	0.0003575	0.00212	NA	0.01473
Acholeplasma	Acholeplasma	G	2147	29	13	NA	1	2	NA	NA	NA	NA	NA	5	NA	11	11	1	5	NA	29	3	2	NA	NA	15	2	NA	2	NA	NA	NA	0.01378	NA	0.001008	0.003151	NA	NA	NA	NA	NA	0.001601	NA	0.005359	0.004607	0.0003575	0.00212	NA	0.01378
Candidatus Izimaplasma sp. HR1	Candidatus Izimaplasma>Candidatus Izimaplasma sp. HR1	S	1541959	38	22	NA	4	1	5	38	19	3	2	10	3	1	14	1	30	4	24	4	NA	1	NA	3	2	NA	4	5	1	NA	0.01535	NA	0.004033	0.001575	0.004011	0.01535	0.01371	0.001841	0.001401	0.003202	0.002046	0.0004872	0.005864	0.0003575	0.01272	0.004273	0.01141
Thermaceae	Thermales>Thermaceae	F	188786	14	13	NA	5	NA	NA	2	NA	1	NA	NA	NA	1	14	2	14	1	4	NA	NA	NA	NA	4	NA	NA	1	3	10	NA	0.005936	NA	0.005041	NA	NA	0.0008078	NA	0.0006137	NA	NA	NA	0.0004872	0.005864	0.000715	0.005936	0.001068	0.001901
Meiothermus silvanus DSM 9946	Meiothermus>Meiothermus silvanus>Meiothermus silvanus DSM 9946	-	526227	12	10	NA	4	NA	NA	2	NA	NA	NA	NA	NA	1	9	NA	12	NA	3	NA	NA	NA	NA	4	NA	NA	1	2	3	NA	0.005088	NA	0.004033	NA	NA	0.0008078	NA	NA	NA	NA	NA	0.0004872	0.00377	NA	0.005088	NA	0.001426
Helicobacter pylori SS1	Helicobacter pylori SS1	-	102617	20	13	NA	5	8	NA	7	NA	NA	NA	NA	NA	2	5	NA	NA	11	20	NA	9	NA	4	4	NA	NA	NA	4	6	2	0.0126	NA	0.005041	0.0126	NA	0.002827	NA	NA	NA	NA	NA	0.0009744	0.002094	NA	NA	0.01175	0.009506
Wolinella succinogenes DSM 1740	Wolinella>Wolinella succinogenes>Wolinella succinogenes DSM 1740	-	273121	15	16	NA	4	5	NA	15	2	NA	1	NA	NA	1	3	NA	2	NA	15	1	NA	1	NA	4	NA	1	NA	9	2	1	0.007877	NA	0.004033	0.007877	NA	0.006058	0.001443	NA	0.0007004	NA	NA	0.0004872	0.001257	NA	0.000848	NA	0.00713
Campylobacter cuniculorum DSM 23162 = LMG 24588	Campylobacter cuniculorum>Campylobacter cuniculorum DSM 23162 = LMG 24588	-	1121267	23	12	NA	6	10	23	1	NA	21	4	3	11	NA	NA	NA	NA	NA	6	NA	2	NA	2	NA	NA	NA	6	NA	NA	NA	0.01845	NA	0.006049	0.01575	0.01845	0.0004039	NA	0.01289	0.002802	0.0009606	0.0075	NA	NA	NA	NA	NA	0.002852
Campylobacter jejuni	Campylobacter jejuni	S	197	14	16	NA	3	9	1	1	NA	NA	NA	NA	NA	NA	2	14	3	1	10	NA	2	NA	NA	3	1	2	NA	3	3	1	0.01418	NA	0.003025	0.01418	0.0008022	0.0004039	NA	NA	NA	NA	NA	NA	0.0008377	0.005005	0.001272	0.001068	0.004753
Campylobacter hyointestinalis subsp. lawsonii	Campylobacter hyointestinalis>Campylobacter hyointestinalis subsp. lawsonii	-	91353	11	9	NA	3	2	NA	NA	NA	NA	NA	NA	NA	NA	4	NA	NA	NA	2	1	6	NA	NA	2	NA	11	NA	NA	5	NA	0.005652	NA	0.003025	0.003151	NA	NA	NA	NA	NA	NA	NA	NA	0.001675	NA	NA	NA	0.0009506
Campylobacter coli	Campylobacter coli	S	195	14	15	NA	1	2	3	14	NA	5	3	NA	1	1	NA	10	3	5	4	NA	NA	NA	NA	10	NA	NA	1	2	NA	NA	0.00576	NA	0.001008	0.003151	0.002407	0.005655	NA	0.003068	0.002101	NA	0.0006819	0.0004872	NA	0.003575	0.001272	0.005342	0.001901
Sulfurospirillum	Sulfurospirillum	G	57665	688	15	NA	9	6	390	NA	429	629	302	NA	688	NA	2	NA	2	NA	3	1	8	NA	NA	NA	NA	NA	NA	4	1	1	0.4691	NA	0.009074	0.009453	0.3129	NA	0.3096	0.386	0.2115	NA	0.4691	NA	0.0008377	NA	0.000848	NA	0.001426
Arcobacter	Arcobacter	G	28196	12	16	NA	4	12	NA	4	NA	NA	NA	NA	NA	5	3	1	10	1	4	NA	4	NA	2	2	NA	2	1	1	3	NA	0.01891	NA	0.004033	0.01891	NA	0.001616	NA	NA	NA	NA	NA	0.002436	0.001257	0.0003575	0.00424	0.001068	0.001901
Arcobacter mytili LMG 24559	Arcobacter mytili>Arcobacter mytili LMG 24559	-	1032238	12	13	NA	4	12	NA	NA	NA	NA	NA	NA	NA	4	3	NA	9	1	4	NA	4	NA	2	2	NA	2	NA	1	3	NA	0.01891	NA	0.004033	0.01891	NA	NA	NA	NA	NA	NA	NA	0.001949	0.001257	NA	0.003816	0.001068	0.001901
Sorangiineae	Sorangiineae	-	80812	671	25	NA	8	10	13	36	8	671	69	12	107	7	6	17	10	9	22	5	35	3	2	9	5	NA	17	11	3	1	0.4118	NA	0.008066	0.01575	0.01043	0.01454	0.005774	0.4118	0.04833	0.003842	0.07296	0.00341	0.002513	0.006078	0.00424	0.009615	0.01046
Polyangiaceae	Polyangiaceae	F	49	549	13	NA	4	8	1	8	NA	549	NA	NA	NA	4	NA	1	NA	6	NA	NA	10	2	NA	NA	2	NA	NA	4	NA	1	0.3369	NA	0.004033	0.0126	0.0008022	0.003231	NA	0.3369	NA	NA	NA	0.001949	NA	0.0003575	NA	0.00641	NA
Pajaroellobacter abortibovis	Pajaroellobacter>Pajaroellobacter abortibovis	S	1882918	548	9	NA	4	8	NA	4	NA	548	NA	NA	NA	4	NA	NA	NA	4	NA	NA	10	2	NA	NA	NA	NA	NA	4	NA	NA	0.3363	NA	0.004033	0.0126	NA	0.001616	NA	0.3363	NA	NA	NA	0.001949	NA	NA	NA	0.004273	NA
Sandaracinus amylolyticus	Sandaracinaceae>Sandaracinus>Sandaracinus amylolyticus	S	927083	114	24	NA	4	2	12	26	8	114	65	12	107	2	6	16	10	3	22	5	25	1	2	9	3	NA	17	7	3	NA	0.07296	NA	0.004033	0.003151	0.009626	0.0105	0.005774	0.06996	0.04553	0.003842	0.07296	0.0009744	0.002513	0.00572	0.00424	0.003205	0.01046
Desulfovibrio vulgaris	Desulfovibrio vulgaris	S	881	43	13	NA	1	NA	NA	13	NA	NA	NA	3	NA	4	2	NA	7	NA	9	43	NA	NA	NA	10	2	NA	1	6	3	NA	0.03306	NA	0.001008	NA	NA	0.005251	NA	NA	NA	0.0009606	NA	0.001949	0.0008377	NA	0.002968	NA	0.004278
Desulfurella acetivorans A63	Desulfurellales>...>Desulfurella acetivorans A63	-	694431	26	14	NA	4	4	NA	2	NA	NA	NA	7	2	NA	3	26	1	1	3	1	NA	NA	1	1	NA	NA	1	NA	NA	NA	0.009295	NA	0.004033	0.006302	NA	0.0008078	NA	NA	NA	0.002241	0.001364	NA	0.001257	0.009295	0.000424	0.001068	0.001426
Methylobacterium sp. 4-46	Methylobacterium sp. 4-46	S	426117	120	11	NA	8	1	29	NA	5	48	120	2	18	NA	NA	NA	NA	NA	1	NA	1	NA	NA	NA	NA	NA	1	NA	NA	NA	0.08405	NA	0.008066	0.001575	0.02326	NA	0.003609	0.02946	0.08405	0.0006404	0.01227	NA	NA	NA	NA	NA	0.0004753
Methyloceanibacter	unclassified Rhizobiales>Methyloceanibacter	G	1484898	17	13	NA	1	NA	5	17	1	8	8	1	NA	NA	14	NA	NA	2	13	3	NA	NA	NA	1	NA	NA	6	NA	NA	NA	0.006866	NA	0.001008	NA	0.004011	0.006866	0.0007217	0.004909	0.005603	0.0003202	NA	NA	0.005864	NA	NA	0.002137	0.006179
Brucella vulpis	Brucellaceae>Brucella>Brucella vulpis	S	981386	33	11	NA	2	1	8	5	4	18	33	NA	13	NA	NA	NA	NA	NA	2	1	NA	NA	NA	NA	NA	NA	NA	NA	NA	1	0.02311	NA	0.002016	0.001575	0.006418	0.002019	0.002887	0.01105	0.02311	NA	0.008864	NA	NA	NA	NA	NA	0.0009506
Rhizobiaceae	Rhizobiaceae	F	82115	51	16	NA	1	3	18	10	9	16	24	51	7	3	3	NA	NA	2	3	2	NA	NA	NA	NA	NA	NA	1	NA	1	NA	0.01681	NA	0.001008	0.004726	0.01444	0.004039	0.006495	0.009819	0.01681	0.01633	0.004773	0.001462	0.001257	NA	NA	0.002137	0.001426
Sinorhizobium meliloti AK83	Sinorhizobium/Ensifer group>...>Sinorhizobium meliloti AK83	-	693982	21	11	NA	1	NA	9	NA	5	13	21	1	7	NA	1	NA	NA	NA	1	1	NA	NA	NA	NA	NA	NA	1	NA	NA	NA	0.01471	NA	0.001008	NA	0.00722	NA	0.003609	0.007978	0.01471	0.0003202	0.004773	NA	0.0004189	NA	NA	NA	0.0004753
Phenylobacterium zucineum HLK1	Phenylobacterium>Phenylobacterium zucineum>Phenylobacterium zucineum HLK1	-	450851	49	10	NA	1	NA	48	2	46	49	32	7	35	NA	2	NA	NA	NA	NA	NA	NA	NA	NA	NA	NA	NA	4	NA	NA	NA	0.03851	NA	0.001008	NA	0.03851	0.0008078	0.0332	0.03007	0.02241	0.002241	0.02387	NA	0.0008377	NA	NA	NA	NA
Sphingobium	Sphingobium	G	165695	444	21	NA	29	15	199	6	137	342	444	4	267	3	7	NA	2	1	10	3	24	NA	NA	3	2	3	NA	6	5	NA	0.311	NA	0.02924	0.02363	0.1596	0.002423	0.09887	0.2099	0.311	0.001281	0.1821	0.001462	0.002932	NA	0.000848	0.001068	0.004753
Sphingobium baderi	Sphingobium baderi	S	1332080	385	18	NA	25	14	170	2	131	284	385	1	217	1	2	NA	NA	NA	2	3	17	NA	NA	3	NA	3	NA	5	5	NA	0.2697	NA	0.02521	0.02206	0.1364	0.0008078	0.09454	0.1743	0.2697	0.0003202	0.148	0.0004872	0.0008377	NA	NA	NA	0.0009506
Sphingobium sp. SYK-6	Sphingobium sp. SYK-6	S	627192	49	12	NA	4	1	19	NA	6	36	49	2	31	NA	5	NA	2	NA	NA	NA	NA	NA	NA	NA	2	NA	NA	1	NA	NA	0.03432	NA	0.004033	0.001575	0.01524	NA	0.00433	0.02209	0.03432	0.0006404	0.02114	NA	0.002094	NA	0.000848	NA	NA
Sphingorhabdus sp. Alg231-15	Sphingorhabdus>Sphingorhabdus sp. Alg231-15	S	1922222	15	9	NA	1	NA	6	NA	1	10	15	1	2	NA	NA	NA	NA	NA	NA	NA	4	NA	NA	NA	NA	NA	NA	2	NA	NA	0.01051	NA	0.001008	NA	0.004813	NA	0.0007217	0.006137	0.01051	0.0003202	0.001364	NA	NA	NA	NA	NA	NA
Porphyrobacter sp. CACIAM 03H1	Erythrobacteraceae>Porphyrobacter>Porphyrobacter sp. CACIAM 03H1	S	2003315	27	11	NA	1	1	11	1	4	17	27	NA	6	NA	1	7	NA	NA	NA	NA	NA	NA	1	NA	NA	NA	NA	NA	NA	NA	0.01891	NA	0.001008	0.001575	0.008824	0.0004039	0.002887	0.01043	0.01891	NA	0.004091	NA	0.0004189	0.002503	NA	NA	NA
Komagataeibacter	Komagataeibacter	G	1434011	2671	13	NA	188	NA	NA	2671	NA	1	NA	NA	1	NA	2	3	580	NA	NA	1	NA	1	NA	NA	1	1	NA	515	2	NA	1.079	NA	0.1895	NA	NA	1.079	NA	0.0006137	NA	NA	0.0006819	NA	0.0008377	0.001073	0.2459	NA	NA
Komagataeibacter rhaeticus	Komagataeibacter rhaeticus	S	215221	2671	12	NA	187	NA	NA	2671	NA	1	NA	NA	1	NA	2	3	580	NA	NA	NA	NA	1	NA	NA	1	1	NA	515	2	NA	1.079	NA	0.1885	NA	NA	1.079	NA	0.0006137	NA	NA	0.0006819	NA	0.0008377	0.001073	0.2459	NA	NA
Wolbachia	Wolbachieae>Wolbachia	G	953	13	9	NA	1	NA	3	NA	11	13	6	NA	4	1	NA	2	NA	NA	NA	NA	NA	NA	NA	NA	NA	NA	NA	1	NA	NA	0.007978	NA	0.001008	NA	0.002407	NA	0.007939	0.007978	0.004203	NA	0.002727	0.0004872	NA	0.000715	NA	NA	NA
Rickettsiales bacterium Ac37b	unclassified Rickettsiales>unclassified Rickettsiales (miscellaneous)>Rickettsiales bacterium Ac37b	S	1528098	20	12	NA	5	NA	4	NA	2	20	14	NA	8	2	NA	NA	NA	NA	NA	5	2	NA	2	NA	NA	NA	1	1	NA	NA	0.01227	NA	0.005041	NA	0.003209	NA	0.001443	0.01227	0.009806	NA	0.005455	0.0009744	NA	NA	NA	NA	NA
Candidatus Midichloria mitochondrii IricVA	Candidatus Midichloriaceae>...>Candidatus Midichloria mitochondrii IricVA	-	696127	15	15	NA	1	1	15	3	3	12	6	4	12	NA	NA	NA	2	NA	2	2	NA	NA	NA	2	NA	NA	4	NA	1	NA	0.01203	NA	0.001008	0.001575	0.01203	0.001212	0.002165	0.007364	0.004203	0.001281	0.008182	NA	NA	NA	0.000848	NA	0.0009506
Candidatus Fokinia solitaria	Candidatus Midichloriaceae>Candidatus Fokinia>Candidatus Fokinia solitaria	S	1802984	13	11	NA	1	1	7	NA	3	8	13	3	1	NA	2	NA	NA	NA	NA	2	1	NA	NA	NA	NA	NA	NA	NA	NA	NA	0.009105	NA	0.001008	0.001575	0.005615	NA	0.002165	0.004909	0.009105	0.0009606	0.0006819	NA	0.0008377	NA	NA	NA	NA
Roseobacter	Roseobacter	G	2433	10	6	NA	4	NA	2	NA	3	10	5	NA	2	NA	NA	NA	NA	NA	NA	NA	NA	NA	NA	NA	NA	NA	NA	NA	NA	NA	0.006137	NA	0.004033	NA	0.001604	NA	0.002165	0.006137	0.003502	NA	0.001364	NA	NA	NA	NA	NA	NA
Rhodobacter	Rhodobacter	G	1060	114	12	NA	1	NA	19	NA	22	114	97	2	14	NA	1	NA	1	NA	NA	3	2	NA	NA	1	NA	NA	NA	NA	NA	NA	0.06996	NA	0.001008	NA	0.01524	NA	0.01588	0.06996	0.06794	0.0006404	0.009546	NA	0.0004189	NA	0.000424	NA	NA
Rhodobacter sphaeroides	Rhodobacter sphaeroides	S	1063	106	8	NA	1	NA	17	NA	18	106	94	NA	12	NA	NA	NA	NA	NA	NA	3	2	NA	NA	NA	NA	NA	NA	NA	NA	NA	0.06584	NA	0.001008	NA	0.01364	NA	0.01299	0.06505	0.06584	NA	0.008182	NA	NA	NA	NA	NA	NA
Hyphomonadaceae	Hyphomonadaceae	F	69657	311	20	NA	4	3	177	32	58	311	133	4	72	NA	1	17	15	NA	2	9	8	1	NA	NA	NA	1	37	NA	2	2	0.1909	NA	0.004033	0.004726	0.142	0.01292	0.04186	0.1909	0.09316	0.001281	0.04909	NA	0.0004189	0.006078	0.00636	NA	0.0009506
Maricaulis maris MCS10	Maricaulis>Maricaulis maris>Maricaulis maris MCS10	-	394221	14	13	NA	2	1	NA	13	1	NA	3	NA	1	NA	1	14	1	NA	2	1	NA	NA	NA	NA	NA	1	4	NA	NA	NA	0.005251	NA	0.002016	0.001575	NA	0.005251	0.0007217	NA	0.002101	NA	0.0006819	NA	0.0004189	0.005005	0.000424	NA	0.0009506
Hyphomonas	Hyphomonas	G	85	33	14	NA	1	1	9	1	14	23	26	4	13	NA	NA	2	10	NA	NA	8	NA	1	NA	NA	NA	NA	33	NA	NA	NA	0.01821	NA	0.001008	0.001575	0.00722	0.0004039	0.0101	0.01411	0.01821	0.001281	0.008864	NA	NA	0.000715	0.00424	NA	NA
Hyphomonas sp. Mor2	Hyphomonas sp. Mor2	S	1906738	22	13	NA	1	1	7	1	7	6	18	4	13	NA	NA	NA	1	NA	NA	8	NA	1	NA	NA	NA	NA	22	NA	NA	NA	0.01261	NA	0.001008	0.001575	0.005615	0.0004039	0.005052	0.003682	0.01261	0.001281	0.008864	NA	NA	NA	0.000424	NA	NA
Hirschia baltica ATCC 49814	Hirschia>Hirschia baltica>Hirschia baltica ATCC 49814	-	582402	288	12	NA	1	1	167	18	43	288	104	NA	58	NA	NA	NA	1	NA	NA	NA	8	NA	NA	NA	NA	NA	NA	NA	2	2	0.1767	NA	0.001008	0.001575	0.134	0.00727	0.03103	0.1767	0.07284	NA	0.03955	NA	NA	NA	0.000424	NA	NA
Candidatus Paracaedibacter acanthamoebae	Holosporales>...>Candidatus Paracaedibacter acanthamoebae	S	91604	33	16	NA	2	1	NA	4	1	1	8	33	2	NA	10	NA	2	NA	6	2	NA	NA	2	2	NA	NA	NA	3	5	NA	0.01057	NA	0.002016	0.001575	NA	0.001616	0.0007217	0.0006137	0.005603	0.01057	0.001364	NA	0.004189	NA	0.000848	NA	0.002852
Pelagibacterales	Pelagibacterales	O	54526	83	21	NA	1	1	6	6	8	9	44	7	8	26	6	22	43	NA	83	3	NA	2	1	15	4	NA	8	NA	3	NA	0.03945	NA	0.001008	0.001575	0.004813	0.002423	0.005774	0.005523	0.03082	0.002241	0.005455	0.01267	0.002513	0.007865	0.01823	NA	0.03945
Pelagibacteraceae	Pelagibacteraceae	F	1655514	80	20	NA	1	1	2	3	5	4	14	6	3	25	6	18	41	NA	80	3	NA	2	NA	14	4	NA	8	NA	3	NA	0.03802	NA	0.001008	0.001575	0.001604	0.001212	0.003609	0.002455	0.009806	0.001921	0.002046	0.01218	0.002513	0.006435	0.01738	NA	0.03802
Candidatus Pelagibacter	Candidatus Pelagibacter	G	198251	36	16	NA	1	NA	1	1	3	NA	11	5	2	18	1	2	11	NA	36	1	NA	1	NA	2	NA	NA	1	NA	NA	NA	0.01711	NA	0.001008	NA	0.0008022	0.0004039	0.002165	NA	0.007705	0.001601	0.001364	0.008769	0.0004189	0.000715	0.004664	NA	0.01711
Candidatus Pelagibacter sp. IMCC9063	Candidatus Pelagibacter sp. IMCC9063	S	1002672	23	16	NA	1	NA	1	1	2	NA	10	2	2	10	1	2	7	NA	23	1	NA	1	NA	1	NA	NA	1	NA	NA	NA	0.01093	NA	0.001008	NA	0.0008022	0.0004039	0.001443	NA	0.007004	0.0006404	0.001364	0.004872	0.0004189	0.000715	0.002968	NA	0.01093
Salmonella enterica subsp. enterica serovar Typhimurium	Salmonella enterica subsp. enterica serovar Typhimurium	-	90371	758	25	NA	19	5	21	14	18	NA	16	46	10	10	30	23	36	7	27	54	21	4	5	36	1	23	758	17	14	1	0.2482	NA	0.01916	0.007877	0.01685	0.005655	0.01299	NA	0.01121	0.01473	0.006819	0.004872	0.01257	0.008223	0.01526	0.007478	0.01283
Salmonella enterica subsp. enterica serovar Typhimurium str. 798	Salmonella enterica subsp. enterica serovar Typhimurium str. 798	-	1008297	148	22	NA	11	2	3	1	1	NA	2	7	3	3	7	NA	1	2	5	13	2	NA	1	6	1	2	148	4	3	NA	0.04846	NA	0.01109	0.003151	0.002407	0.0004039	0.0007217	NA	0.001401	0.002241	0.002046	0.001462	0.002932	NA	0.000424	0.002137	0.002377
Salmonella enterica subsp. enterica serovar Typhi	Salmonella enterica subsp. enterica serovar Typhi	-	90370	221	14	NA	2	NA	NA	2	2	NA	1	9	3	4	6	NA	NA	NA	5	8	NA	1	NA	6	NA	NA	221	2	NA	NA	0.07236	NA	0.002016	NA	NA	0.0008078	0.001443	NA	0.0007004	0.002882	0.002046	0.001949	0.002513	NA	NA	NA	0.002377
Salmonella enterica subsp. enterica serovar Heidelberg str. B182	Salmonella enterica subsp. enterica serovar Heidelberg>Salmonella enterica subsp. enterica serovar Heidelberg str. B182	-	1160717	162	21	NA	1	2	53	1	24	17	36	12	100	NA	9	1	2	NA	3	6	1	NA	2	12	NA	1	162	2	NA	1	0.06819	NA	0.001008	0.003151	0.04252	0.0004039	0.01732	0.01043	0.02522	0.003842	0.06819	NA	0.00377	0.0003575	0.000848	NA	0.001426
Salmonella enterica subsp. houtenae str. ATCC BAA-1581	Salmonella enterica subsp. houtenae>Salmonella enterica subsp. houtenae str. ATCC BAA-1581	-	523831	198	14	NA	1	NA	3	2	1	NA	NA	16	NA	NA	7	NA	1	1	1	18	NA	NA	3	4	NA	NA	198	3	NA	NA	0.06483	NA	0.001008	NA	0.002407	0.0008078	0.0007217	NA	NA	0.005123	NA	NA	0.002932	NA	0.000424	0.001068	0.0004753
Escherichia coli ATCC 25922	Escherichia coli ATCC 25922	-	1322345	140	22	NA	14	4	15	NA	5	1	7	3	8	2	15	14	2	NA	6	40	4	NA	2	13	NA	1	140	8	4	2	0.04584	NA	0.01412	0.006302	0.01203	NA	0.003609	0.0006137	0.004903	0.0009606	0.005455	0.0009744	0.006283	0.005005	0.000848	NA	0.002852
Escherichia coli UMNF18	Escherichia coli UMNF18	-	1050617	85	18	NA	2	NA	2	3	4	1	3	8	4	NA	4	NA	2	NA	5	10	NA	1	NA	19	NA	1	85	4	1	NA	0.02783	NA	0.002016	NA	0.001604	0.001212	0.002887	0.0006137	0.002101	0.002561	0.002727	NA	0.001675	NA	0.000848	NA	0.002377
Escherichia coli O43 str. RM10042	Escherichia coli O43>Escherichia coli O43 str. RM10042	-	1055541	182	12	NA	1	NA	NA	NA	NA	NA	NA	14	NA	2	2	NA	2	NA	3	4	NA	NA	NA	5	NA	2	182	2	1	NA	0.05959	NA	0.001008	NA	NA	NA	NA	NA	NA	0.004483	NA	0.0009744	0.0008377	NA	0.000848	NA	0.001426
Enterobacter cloacae complex sp. 35734	Enterobacter cloacae complex sp. 35734	S	1870930	120	19	NA	1	3	1	2	2	NA	NA	4	1	NA	4	37	4	NA	2	4	2	NA	1	5	NA	2	120	2	2	NA	0.03929	NA	0.001008	0.004726	0.0008022	0.0008078	0.001443	NA	NA	0.001281	0.0006819	NA	0.001675	0.01323	0.001696	NA	0.0009506
Raoultella ornithinolytica	Raoultella>Raoultella ornithinolytica	S	54291	33	15	NA	17	16	4	NA	3	NA	3	NA	3	NA	10	NA	2	NA	33	16	24	NA	NA	6	NA	3	NA	12	4	NA	0.02521	NA	0.01714	0.02521	0.003209	NA	0.002165	NA	0.002101	NA	0.002046	NA	0.004189	NA	0.000848	NA	0.01569
Gibbsiella quercinecans	Gibbsiella>Gibbsiella quercinecans	S	929813	24	6	NA	24	2	NA	NA	1	NA	1	NA	2	NA	NA	NA	NA	NA	NA	NA	4	NA	NA	NA	NA	NA	NA	NA	NA	NA	0.0242	NA	0.0242	0.003151	NA	NA	0.0007217	NA	0.0007004	NA	0.001364	NA	NA	NA	NA	NA	NA
Klebsiella pneumoniae subsp. pneumoniae	Klebsiella pneumoniae subsp. pneumoniae	-	72407	40	19	NA	2	NA	11	8	10	5	4	3	6	8	2	2	NA	NA	1	40	NA	NA	1	1	NA	NA	22	1	1	5	0.03076	NA	0.002016	NA	0.008824	0.003231	0.007217	0.003068	0.002802	0.0009606	0.004091	0.003898	0.0008377	0.000715	NA	NA	0.0004753
Klebsiella pneumoniae subsp. pneumoniae KPNIH10	Klebsiella pneumoniae subsp. pneumoniae KPNIH10	-	1094170	31	14	NA	2	NA	11	7	10	4	4	3	6	NA	NA	1	NA	NA	1	31	NA	NA	NA	1	NA	NA	22	NA	1	NA	0.02384	NA	0.002016	NA	0.008824	0.002827	0.007217	0.002455	0.002802	0.0009606	0.004091	NA	NA	0.0003575	NA	NA	0.0004753
Candidatus Gullanella endobia	Candidatus Gullanella>Candidatus Gullanella endobia	S	1070130	27	26	NA	4	3	7	1	8	1	11	17	7	1	15	10	27	1	24	23	2	1	1	8	4	2	27	3	7	2	0.01769	NA	0.004033	0.004726	0.005615	0.0004039	0.005774	0.0006137	0.007705	0.005443	0.004773	0.0004872	0.006283	0.003575	0.01145	0.001068	0.01141
Candidatus Hamiltonella defensa	aphid secondary symbionts>Candidatus Hamiltonella>Candidatus Hamiltonella defensa	S	138072	23	8	NA	1	NA	1	NA	1	NA	2	NA	NA	NA	NA	NA	NA	NA	NA	23	NA	NA	NA	NA	1	NA	10	2	NA	NA	0.01769	NA	0.001008	NA	0.0008022	NA	0.0007217	NA	0.001401	NA	NA	NA	NA	NA	NA	NA	NA
Candidatus Mikella endobia	Candidatus Mikella>Candidatus Mikella endobia	S	1778264	15	6	NA	1	NA	NA	NA	NA	NA	NA	1	NA	NA	NA	15	2	NA	NA	NA	NA	NA	NA	1	NA	NA	3	NA	NA	NA	0.005363	NA	0.001008	NA	NA	NA	NA	NA	NA	0.0003202	NA	NA	NA	0.005363	0.000848	NA	NA
Lelliottia	Lelliottia	G	1330545	24	13	NA	1	4	1	NA	1	NA	3	3	NA	NA	3	NA	NA	NA	8	2	2	NA	NA	3	NA	NA	24	NA	1	NA	0.007859	NA	0.001008	0.006302	0.0008022	NA	0.0007217	NA	0.002101	0.0009606	NA	NA	0.001257	NA	NA	NA	0.003802
Lelliottia amnigena	Lelliottia amnigena	S	61646	24	12	NA	1	2	1	NA	1	NA	2	2	NA	NA	3	NA	NA	NA	8	2	NA	NA	NA	3	NA	NA	24	NA	1	NA	0.007859	NA	0.001008	0.003151	0.0008022	NA	0.0007217	NA	0.001401	0.0006404	NA	NA	0.001257	NA	NA	NA	0.003802
Kosakonia	Kosakonia	G	1330547	18	14	NA	1	2	2	NA	4	1	2	NA	5	NA	1	NA	NA	NA	NA	5	1	1	NA	4	NA	NA	18	NA	1	NA	0.005894	NA	0.001008	0.003151	0.001604	NA	0.002887	0.0006137	0.001401	NA	0.003409	NA	0.0004189	NA	NA	NA	NA
Serratia marcescens	Serratia marcescens	S	615	37	13	NA	2	2	17	NA	10	22	11	1	37	NA	2	NA	NA	NA	NA	18	NA	NA	NA	2	NA	NA	12	2	NA	NA	0.02523	NA	0.002016	0.003151	0.01364	NA	0.007217	0.0135	0.007705	0.0003202	0.02523	NA	0.0008377	NA	NA	NA	NA
Yersinia frederiksenii Y225	Yersinia frederiksenii>Yersinia frederiksenii Y225	-	1454377	43	10	NA	10	2	4	1	NA	2	NA	NA	4	NA	2	NA	NA	NA	NA	43	NA	NA	NA	3	NA	NA	14	NA	NA	NA	0.03306	NA	0.01008	0.003151	0.003209	0.0004039	NA	0.001227	NA	NA	0.002727	NA	0.0008377	NA	NA	NA	NA
Erwiniaceae	Erwiniaceae	F	1903409	647	24	NA	14	14	23	3	28	647	16	30	36	1	31	62	32	NA	16	123	1	17	4	38	8	3	273	15	8	NA	0.397	NA	0.01412	0.02206	0.01845	0.001212	0.02021	0.397	0.01121	0.009606	0.02455	0.0004872	0.01298	0.02217	0.01357	NA	0.007605
Pantoea	Pantoea	G	53335	635	19	NA	7	3	10	NA	11	635	2	NA	7	NA	5	8	5	NA	2	53	1	NA	1	1	NA	2	6	4	2	NA	0.3897	NA	0.007058	0.004726	0.008022	NA	0.007939	0.3897	0.001401	NA	0.004773	NA	0.002094	0.00286	0.00212	NA	0.0009506
Pantoea stewartii subsp. stewartii DC283	Pantoea stewartii>Pantoea stewartii subsp. stewartii>Pantoea stewartii subsp. stewartii DC283	-	660596	21	12	NA	3	3	2	NA	5	NA	1	NA	3	NA	2	NA	1	NA	NA	21	NA	NA	NA	NA	NA	NA	5	1	2	NA	0.01615	NA	0.003025	0.004726	0.001604	NA	0.003609	NA	0.0007004	NA	0.002046	NA	0.0008377	NA	0.000424	NA	NA
Pantoea ananatis	Pantoea ananatis	S	553	17	7	NA	1	NA	NA	NA	NA	1	1	NA	2	NA	1	NA	NA	NA	2	17	NA	NA	NA	NA	NA	NA	NA	NA	NA	NA	0.01307	NA	0.001008	NA	NA	NA	NA	0.0006137	0.0007004	NA	0.001364	NA	0.0004189	NA	NA	NA	0.0009506
Erwinia sp. Ejp617	Erwinia>Erwinia sp. Ejp617	S	215689	46	20	NA	4	6	8	2	11	7	3	5	12	NA	11	39	15	NA	3	40	NA	NA	2	15	6	NA	46	1	1	NA	0.03076	NA	0.004033	0.009453	0.006418	0.0008078	0.007939	0.004296	0.002101	0.001601	0.008182	NA	0.004607	0.01394	0.00636	NA	0.001426
Pectobacteriaceae	Pectobacteriaceae	F	1903410	181	24	NA	3	16	13	3	12	8	16	14	25	8	11	29	11	1	15	181	5	2	6	7	3	NA	64	1	2	NA	0.1392	NA	0.003025	0.02521	0.01043	0.001212	0.008661	0.004909	0.01121	0.004483	0.01705	0.003898	0.004607	0.01037	0.004664	0.001068	0.00713
Sodalis	Sodalis	G	84565	98	24	NA	3	9	12	3	8	8	11	13	23	8	4	29	9	1	9	98	4	2	4	5	3	NA	62	1	2	NA	0.07536	NA	0.003025	0.01418	0.009626	0.001212	0.005774	0.004909	0.007705	0.004162	0.01568	0.003898	0.001675	0.01037	0.003816	0.001068	0.004278
Candidatus Sodalis pierantonius str. SOPE	Candidatus Sodalis pierantonius>Candidatus Sodalis pierantonius str. SOPE	-	2342	67	24	NA	3	8	9	3	7	8	10	12	19	6	3	27	3	1	9	67	3	2	1	5	3	NA	50	1	2	NA	0.05152	NA	0.003025	0.0126	0.00722	0.001212	0.005052	0.004909	0.007004	0.003842	0.01296	0.002923	0.001257	0.009653	0.001272	0.001068	0.004278
Morganellaceae	Morganellaceae	F	1903414	248	21	NA	3	NA	3	3	3	NA	7	NA	6	3	20	34	36	2	19	46	2	NA	1	11	NA	3	248	13	3	1	0.08121	NA	0.003025	NA	0.002407	0.001212	0.002165	NA	0.004903	NA	0.004091	0.001462	0.008377	0.01216	0.01526	0.002137	0.009031
Providencia	Providencia	G	586	21	12	NA	2	NA	NA	2	NA	NA	1	NA	1	NA	2	NA	1	NA	3	4	NA	NA	NA	1	NA	1	21	1	NA	NA	0.006876	NA	0.002016	NA	NA	0.0008078	NA	NA	0.0007004	NA	0.0006819	NA	0.0008377	NA	0.000424	NA	0.001426
Providencia sneebia DSM 19967	Providencia sneebia>Providencia sneebia DSM 19967	-	1141660	16	10	NA	2	NA	NA	NA	NA	NA	1	NA	1	NA	2	NA	NA	NA	3	3	NA	NA	NA	1	NA	1	16	1	NA	NA	0.005239	NA	0.002016	NA	NA	NA	NA	NA	0.0007004	NA	0.0006819	NA	0.0008377	NA	NA	NA	0.001426
Morganella morganii	Morganella>Morganella morganii	S	582	17	12	NA	1	NA	NA	NA	1	NA	1	NA	NA	3	6	1	17	NA	12	6	NA	NA	NA	NA	NA	1	1	10	NA	NA	0.007208	NA	0.001008	NA	NA	NA	0.0007217	NA	0.0007004	NA	NA	0.001462	0.002513	0.0003575	0.007208	NA	0.005704
Edwardsiella	Hafniaceae>Edwardsiella	G	635	131	12	NA	2	NA	12	NA	24	NA	7	NA	28	NA	NA	131	1	NA	1	NA	NA	1	NA	3	NA	NA	19	NA	1	NA	0.04683	NA	0.002016	NA	0.009626	NA	0.01732	NA	0.004903	NA	0.01909	NA	NA	0.04683	0.000424	NA	0.0004753
Edwardsiella ictaluri	Edwardsiella ictaluri	S	67780	28	11	NA	2	NA	12	NA	24	NA	7	NA	28	NA	NA	3	1	NA	NA	NA	NA	1	NA	3	NA	NA	19	NA	1	NA	0.01909	NA	0.002016	NA	0.009626	NA	0.01732	NA	0.004903	NA	0.01909	NA	NA	0.001073	0.000424	NA	NA
Pseudomonas fluorescens group	Pseudomonas fluorescens group	-	136843	47	15	NA	8	4	2	1	47	6	6	2	14	1	2	1	1	NA	6	NA	NA	NA	NA	NA	NA	NA	2	NA	NA	NA	0.03392	NA	0.008066	0.006302	0.001604	0.0004039	0.03392	0.003682	0.004203	0.0006404	0.009546	0.0004872	0.0008377	0.0003575	0.000424	NA	0.002852
Pseudomonas azotoformans	Pseudomonas azotoformans	S	47878	14	8	NA	2	2	2	NA	14	6	5	NA	14	NA	NA	NA	NA	NA	2	NA	NA	NA	NA	NA	NA	NA	NA	NA	NA	NA	0.0101	NA	0.002016	0.003151	0.001604	NA	0.0101	0.003682	0.003502	NA	0.009546	NA	NA	NA	NA	NA	0.0009506
Pseudomonas syringae pv. syringae	Pseudomonas syringae group>...>Pseudomonas syringae pv. syringae	-	321	14	5	NA	2	NA	4	NA	14	NA	4	NA	NA	NA	NA	NA	NA	NA	NA	NA	2	NA	NA	NA	NA	NA	NA	NA	NA	NA	0.0101	NA	0.002016	NA	0.003209	NA	0.0101	NA	0.002802	NA	NA	NA	NA	NA	NA	NA	NA
Acinetobacter johnsonii	Acinetobacter johnsonii	S	40214	836	12	NA	13	12	NA	10	836	NA	NA	NA	NA	NA	NA	NA	2	2	14	2	NA	NA	2	NA	6	2	49	NA	NA	NA	0.6033	NA	0.01311	0.01891	NA	0.004039	0.6033	NA	NA	NA	NA	NA	NA	NA	0.000848	0.002137	0.006654
Acinetobacter johnsonii XBB1	Acinetobacter johnsonii XBB1	-	1242245	833	12	NA	13	12	NA	10	833	NA	NA	NA	NA	NA	NA	NA	2	2	14	2	NA	NA	2	NA	6	2	49	NA	NA	NA	0.6012	NA	0.01311	0.01891	NA	0.004039	0.6012	NA	NA	NA	NA	NA	NA	NA	0.000848	0.002137	0.006654
Acinetobacter haemolyticus	Acinetobacter haemolyticus	S	29430	16	5	NA	2	NA	4	NA	NA	10	6	NA	16	NA	NA	NA	NA	NA	NA	NA	NA	NA	NA	NA	NA	NA	NA	NA	NA	NA	0.01091	NA	0.002016	NA	0.003209	NA	NA	0.006137	0.004203	NA	0.01091	NA	NA	NA	NA	NA	NA
Acinetobacter calcoaceticus/baumannii complex	Acinetobacter calcoaceticus/baumannii complex	-	909768	46	13	NA	2	1	11	1	33	23	14	1	46	NA	1	NA	NA	NA	NA	NA	8	NA	NA	2	NA	NA	NA	1	NA	NA	0.03137	NA	0.002016	0.001575	0.008824	0.0004039	0.02382	0.01411	0.009806	0.0003202	0.03137	NA	0.0004189	NA	NA	NA	NA
Acinetobacter baumannii	Acinetobacter baumannii	S	470	37	6	NA	2	NA	7	NA	21	12	9	NA	37	NA	NA	NA	NA	NA	NA	NA	NA	NA	NA	NA	NA	NA	NA	NA	NA	NA	0.02523	NA	0.002016	NA	0.005615	NA	0.01516	0.007364	0.006304	NA	0.02523	NA	NA	NA	NA	NA	NA
Psychrobacter	Psychrobacter	G	497	38	9	NA	8	NA	NA	2	NA	NA	NA	NA	NA	NA	12	1	NA	NA	38	NA	NA	2	NA	20	NA	2	NA	4	NA	NA	0.01806	NA	0.008066	NA	NA	0.0008078	NA	NA	NA	NA	NA	NA	0.005026	0.0003575	NA	NA	0.01806
Lysobacter	Lysobacter	G	68	16	18	NA	2	1	8	1	4	13	16	2	8	2	2	1	1	NA	2	2	NA	NA	NA	3	NA	NA	3	NA	NA	1	0.01121	NA	0.002016	0.001575	0.006418	0.0004039	0.002887	0.007978	0.01121	0.0006404	0.005455	0.0009744	0.0008377	0.0003575	0.000424	NA	0.0009506
Vibrio harveyi group	Vibrio harveyi group	-	717610	46	6	NA	46	26	NA	1	NA	NA	2	NA	NA	NA	NA	NA	NA	NA	NA	NA	7	NA	NA	NA	NA	NA	1	NA	NA	NA	0.04638	NA	0.04638	0.04096	NA	0.0004039	NA	NA	0.001401	NA	NA	NA	NA	NA	NA	NA	NA
Photobacterium damselae subsp. piscicida	Photobacterium>Photobacterium damselae>Photobacterium damselae subsp. piscicida	-	38294	32	15	NA	1	1	NA	NA	2	NA	1	1	3	1	1	13	1	NA	4	3	NA	NA	NA	2	NA	NA	32	1	NA	NA	0.01048	NA	0.001008	0.001575	NA	NA	0.001443	NA	0.0007004	0.0003202	0.002046	0.0004872	0.0004189	0.004648	0.000424	NA	0.001901
Chromatiales	Chromatiales	O	135613	677	21	NA	41	20	276	3	333	340	453	NA	677	1	11	10	53	NA	2	5	16	NA	2	4	NA	3	14	4	2	NA	0.4616	NA	0.04134	0.03151	0.2214	0.001212	0.2403	0.2087	0.3173	NA	0.4616	0.0004872	0.004607	0.003575	0.02247	NA	0.0009506
Methylophaga	Methylophaga	G	40222	26	6	NA	1	NA	NA	NA	16	26	1	NA	13	NA	NA	NA	NA	NA	3	NA	NA	NA	NA	NA	NA	NA	NA	NA	NA	NA	0.01596	NA	0.001008	NA	NA	NA	0.01155	0.01596	0.0007004	NA	0.008864	NA	NA	NA	NA	NA	0.001426
Francisellaceae	Francisellaceae	F	34064	66	16	NA	2	14	3	NA	15	66	1	3	3	NA	NA	17	4	1	8	1	2	NA	NA	1	NA	NA	5	NA	NA	NA	0.0405	NA	0.002016	0.02206	0.002407	NA	0.01083	0.0405	0.0007004	0.0009606	0.002046	NA	NA	0.006078	0.001696	0.001068	0.003802
Francisella	Francisella	G	262	15	14	NA	2	6	3	NA	3	10	NA	2	3	NA	NA	15	4	1	8	1	NA	NA	NA	1	NA	NA	5	NA	NA	NA	0.009453	NA	0.002016	0.009453	0.002407	NA	0.002165	0.006137	NA	0.0006404	0.002046	NA	NA	0.005363	0.001696	0.001068	0.003802
Halomonadaceae	Oceanospirillales>Halomonadaceae	F	28256	30	16	NA	10	20	1	5	3	3	6	2	4	NA	12	2	18	NA	30	NA	6	NA	NA	NA	NA	NA	23	NA	NA	2	0.03151	NA	0.01008	0.03151	0.0008022	0.002019	0.002165	0.001841	0.004203	0.0006404	0.002727	NA	0.005026	0.000715	0.007632	NA	0.01426
Halomonas	Halomonas	G	2745	24	7	NA	10	20	NA	NA	NA	NA	NA	NA	NA	NA	4	NA	16	NA	24	NA	6	NA	NA	NA	NA	NA	NA	NA	NA	2	0.03151	NA	0.01008	0.03151	NA	NA	NA	NA	NA	NA	NA	NA	0.001675	NA	0.006784	NA	0.01141
Oleispira antarctica RB-8	Oceanospirillales>...>Oleispira antarctica RB-8	-	698738	13	12	NA	1	NA	1	4	NA	NA	4	1	NA	NA	NA	NA	5	NA	1	1	NA	NA	1	1	NA	NA	13	1	NA	NA	0.004257	NA	0.001008	NA	0.0008022	0.001616	NA	NA	0.002802	0.0003202	NA	NA	NA	NA	0.00212	NA	0.0004753
Haemophilus	Haemophilus	G	724	954	22	NA	10	NA	4	6	4	NA	2	53	239	9	168	954	527	2	151	2	2	NA	10	122	24	18	39	47	10	NA	0.3411	NA	0.01008	NA	0.003209	0.002423	0.002887	NA	0.001401	0.01697	0.163	0.004385	0.07037	0.3411	0.2235	0.002137	0.07177
Haemophilus parainfluenzae T3T1	Haemophilus parainfluenzae>Haemophilus parainfluenzae T3T1	-	862965	234	18	NA	10	NA	2	6	NA	NA	NA	48	234	8	93	NA	36	2	125	NA	2	NA	8	64	24	14	27	20	8	NA	0.1596	NA	0.01008	NA	0.001604	0.002423	NA	NA	NA	0.01537	0.1596	0.003898	0.03895	NA	0.01526	0.002137	0.05941
Janthinobacterium sp. B9-8	Janthinobacterium>Janthinobacterium sp. B9-8	S	1236179	15	15	NA	5	NA	8	NA	11	15	13	2	11	2	1	9	1	NA	3	1	NA	NA	NA	NA	NA	NA	2	NA	1	NA	0.009205	NA	0.005041	NA	0.006418	NA	0.007939	0.009205	0.009105	0.0006404	0.0075	0.0009744	0.0004189	0.003218	0.000424	NA	0.001426
Burkholderiales bacterium YL45	unclassified Burkholderiales (miscellaneous)>Burkholderiales bacterium YL45	S	1834205	907	23	NA	2	3	1	11	5	4	NA	907	4	28	297	6	240	NA	165	2	1	6	28	268	14	59	384	73	30	NA	0.2904	NA	0.002016	0.004726	0.0008022	0.004443	0.003609	0.002455	NA	0.2904	0.002727	0.01364	0.1244	0.002145	0.1018	NA	0.07843
Burkholderia	Burkholderia	G	32008	28	19	NA	5	NA	4	5	3	6	1	1	27	NA	2	1	2	NA	1	NA	3	1	NA	28	1	2	1	NA	NA	2	0.01841	NA	0.005041	NA	0.003209	0.002019	0.002165	0.003682	0.0007004	0.0003202	0.01841	NA	0.0008377	0.0003575	0.000848	NA	0.0004753
Hydrogenophaga sp. PBC	Hydrogenophaga>Hydrogenophaga sp. PBC	S	795665	12	11	NA	10	NA	NA	NA	3	NA	NA	NA	4	NA	2	NA	3	NA	2	3	12	NA	2	NA	NA	NA	2	1	NA	NA	0.0113	NA	0.01008	NA	NA	NA	0.002165	NA	NA	NA	0.002727	NA	0.0008377	NA	0.001272	NA	0.0009506
Comamonas	Comamonas	G	283	807	12	NA	7	NA	NA	NA	NA	NA	NA	NA	NA	NA	9	NA	NA	2	43	807	2	NA	8	5	2	NA	NA	10	2	2	0.6205	NA	0.007058	NA	NA	NA	NA	NA	NA	NA	NA	NA	0.00377	NA	NA	0.002137	0.02044
Comamonas kerstersii	Comamonas kerstersii	S	225992	806	10	NA	6	NA	NA	NA	NA	NA	NA	NA	NA	NA	9	NA	NA	NA	2	806	NA	NA	8	5	2	NA	NA	10	2	2	0.6198	NA	0.006049	NA	NA	NA	NA	NA	NA	NA	NA	NA	0.00377	NA	NA	NA	0.0009506
Taylorella	Taylorella	G	29574	790	23	NA	29	6	NA	6	2	1	NA	59	1	30	67	1	790	3	202	42	7	15	NA	24	759	14	549	1	3	1	0.4062	NA	0.02924	0.009453	NA	0.002423	0.001443	0.0006137	NA	0.01889	0.0006819	0.01462	0.02806	0.0003575	0.335	0.003205	0.09601
Basilea psittacipulmonis DSM 24701	Basilea>Basilea psittacipulmonis>Basilea psittacipulmonis DSM 24701	-	1072685	28	7	NA	28	10	2	NA	NA	NA	1	NA	3	NA	NA	NA	NA	NA	NA	1	6	NA	NA	NA	NA	NA	NA	NA	NA	NA	0.02823	NA	0.02823	0.01575	0.001604	NA	NA	NA	0.0007004	NA	0.002046	NA	NA	NA	NA	NA	NA
Achromobacter	Achromobacter	G	222	25	10	NA	1	NA	NA	NA	NA	1	NA	NA	1	2	6	NA	25	NA	11	NA	1	2	NA	NA	NA	1	NA	NA	NA	NA	0.0106	NA	0.001008	NA	NA	NA	NA	0.0006137	NA	NA	0.0006819	0.0009744	0.002513	NA	0.0106	NA	0.005228
Achromobacter xylosoxidans	Achromobacter xylosoxidans	S	85698	25	6	NA	1	NA	NA	NA	NA	NA	NA	NA	1	2	NA	NA	25	NA	11	NA	1	NA	NA	NA	NA	NA	NA	NA	NA	NA	0.0106	NA	0.001008	NA	NA	NA	NA	NA	NA	NA	0.0006819	0.0009744	NA	NA	0.0106	NA	0.005228
Alcaligenes	Alcaligenes	G	507	167	14	NA	1	NA	1	2	4	NA	2	112	3	6	2	NA	167	NA	116	NA	NA	NA	NA	2	NA	NA	24	1	NA	NA	0.07081	NA	0.001008	NA	0.0008022	0.0008078	0.002887	NA	0.001401	0.03586	0.002046	0.002923	0.0008377	NA	0.07081	NA	0.05514
Simonsiella muelleri ATCC 29453	Simonsiella>Simonsiella muelleri>Simonsiella muelleri ATCC 29453	-	641147	226	12	NA	112	4	122	8	226	2	NA	NA	NA	NA	8	NA	6	NA	74	2	NA	NA	NA	NA	NA	NA	NA	2	3	NA	0.1631	NA	0.1129	0.006302	0.09787	0.003231	0.1631	0.001227	NA	NA	NA	NA	0.003351	NA	0.002544	NA	0.03517
Neisseriaceae bacterium DSM 100970	unclassified Neisseriaceae>Neisseriaceae bacterium DSM 100970	S	2052837	36	19	NA	1	2	NA	4	3	1	2	5	2	3	9	36	21	NA	7	2	NA	NA	5	1	10	NA	1	NA	6	NA	0.01287	NA	0.001008	0.003151	NA	0.001616	0.002165	0.0006137	0.001401	0.001601	0.001364	0.001462	0.00377	0.01287	0.008904	NA	0.003327
Rhodocyclales	Rhodocyclales	O	206389	13	19	NA	6	NA	NA	11	NA	NA	2	3	1	1	1	1	3	NA	5	3	2	NA	1	1	1	2	13	3	1	NA	0.006049	NA	0.006049	NA	NA	0.004443	NA	NA	0.001401	0.0009606	0.0006819	0.0004872	0.0004189	0.0003575	0.001272	NA	0.002377
Acidithiobacillus	Acidithiobacillia>...>Acidithiobacillus	G	119977	27	12	NA	1	1	2	13	NA	13	NA	NA	NA	NA	NA	27	7	NA	1	2	9	NA	NA	NA	NA	NA	11	1	NA	NA	0.009653	NA	0.001008	0.001575	0.001604	0.005251	NA	0.007978	NA	NA	NA	NA	NA	0.009653	0.002968	NA	0.0004753
Bacteroides heparinolyticus	Bacteroides heparinolyticus	S	28113	139	15	NA	10	NA	NA	2	NA	NA	NA	139	NA	2	16	1	21	NA	53	NA	NA	NA	1	8	29	3	57	2	4	NA	0.04451	NA	0.01008	NA	NA	0.0008078	NA	NA	NA	0.04451	NA	0.0009744	0.006702	0.0003575	0.008904	NA	0.02519
Bacteroides zoogleoformans	Bacteroides zoogleoformans	S	28119	102	17	NA	1	1	NA	NA	NA	NA	NA	102	NA	5	77	1	94	NA	53	2	6	1	8	33	NA	6	16	15	12	NA	0.03986	NA	0.001008	0.001575	NA	NA	NA	NA	NA	0.03266	NA	0.002436	0.03225	0.0003575	0.03986	NA	0.02519
Prevotella scopos JCM 17725	Prevotella scopos>Prevotella scopos JCM 17725	-	1236518	12	11	NA	2	NA	NA	NA	NA	NA	NA	NA	NA	1	11	3	9	NA	12	NA	NA	NA	NA	12	2	1	NA	2	1	NA	0.006912	NA	0.002016	NA	NA	NA	NA	NA	NA	NA	NA	0.0004872	0.004607	0.001073	0.003816	NA	0.005704
Porphyromonas asaccharolytica DSM 20707	Porphyromonas>Porphyromonas asaccharolytica>Porphyromonas asaccharolytica DSM 20707	-	879243	27	11	NA	3	NA	NA	NA	NA	NA	NA	NA	NA	NA	1	1	2	NA	1	2	7	NA	NA	2	NA	1	1	27	NA	NA	0.01144	NA	0.003025	NA	NA	NA	NA	NA	NA	NA	NA	NA	0.0004189	0.0003575	0.000848	NA	0.0004753
Petrimonas mucosa	Petrimonas>Petrimonas mucosa	S	1642646	12	12	NA	1	NA	NA	NA	NA	NA	2	3	NA	2	6	NA	5	2	3	NA	2	NA	NA	3	NA	1	12	NA	NA	NA	0.003929	NA	0.001008	NA	NA	NA	NA	NA	0.001401	0.0009606	NA	0.0009744	0.002513	NA	0.00212	0.002137	0.001426
Paludibacter propionicigenes WB4	Paludibacteraceae>...>Paludibacter propionicigenes WB4	-	694427	82	20	NA	1	8	1	NA	NA	NA	1	53	NA	2	12	NA	21	8	19	4	2	2	2	5	3	5	82	5	5	NA	0.02685	NA	0.001008	0.0126	0.0008022	NA	NA	NA	0.0007004	0.01697	NA	0.0009744	0.005026	NA	0.008904	0.008546	0.009031
Chryseobacterium indologenes	Chryseobacterium indologenes	S	253	1101	14	NA	4	14	NA	NA	77	NA	188	4	NA	8	NA	3	2	NA	1101	NA	57	2	27	NA	NA	NA	NA	4	2	NA	0.5233	NA	0.004033	0.02206	NA	NA	0.05557	NA	0.1317	0.001281	NA	0.003898	NA	0.001073	0.000848	NA	0.5233
Capnocytophaga gingivalis	Capnocytophaga gingivalis	S	1017	15	19	NA	1	2	2	2	NA	NA	NA	9	NA	3	12	1	5	NA	15	1	1	1	NA	3	6	5	14	4	2	NA	0.00713	NA	0.001008	0.003151	0.001604	0.0008078	NA	NA	NA	0.002882	NA	0.001462	0.005026	0.0003575	0.00212	NA	0.00713
Flavobacterium	Flavobacterium	G	237	30	20	NA	2	1	NA	6	4	2	2	8	NA	2	12	5	14	NA	30	15	3	NA	2	10	NA	6	6	5	3	NA	0.01426	NA	0.002016	0.001575	NA	0.002423	0.002887	0.001227	0.001401	0.002561	NA	0.0009744	0.005026	0.001788	0.005936	NA	0.01426
Flavobacteriaceae bacterium 3519-10	unclassified Flavobacteriaceae>Flavobacteriaceae bacterium 3519-10	S	531844	22	12	NA	1	1	NA	NA	NA	NA	NA	5	1	2	1	NA	3	NA	19	NA	22	NA	NA	NA	NA	NA	2	2	1	NA	0.02073	NA	0.001008	0.001575	NA	NA	NA	NA	NA	0.001601	0.0006819	0.0009744	0.0004189	NA	0.001272	NA	0.009031
Blattabacterium	Blattabacteriaceae>Blattabacterium	G	34098	10	12	NA	2	1	NA	4	NA	NA	NA	10	NA	NA	2	NA	2	NA	6	2	1	NA	NA	NA	NA	NA	1	1	6	NA	0.003202	NA	0.002016	0.001575	NA	0.001616	NA	NA	NA	0.003202	NA	NA	0.0008377	NA	0.000848	NA	0.002852
Chitinophaga pinensis DSM 2588	Chitinophaga pinensis>Chitinophaga pinensis DSM 2588	-	485918	50	20	NA	2	NA	13	4	4	23	50	5	30	1	13	1	5	1	3	18	12	NA	2	11	NA	NA	2	2	NA	NA	0.03502	NA	0.002016	NA	0.01043	0.001616	0.002887	0.01411	0.03502	0.001601	0.02046	0.0004872	0.005445	0.0003575	0.00212	0.001068	0.001426
Spirosoma	Spirosoma	G	107	23	19	NA	2	6	8	2	1	23	4	10	11	NA	1	6	2	NA	3	7	NA	NA	2	1	NA	NA	2	1	2	NA	0.01411	NA	0.002016	0.009453	0.006418	0.0008078	0.0007217	0.01411	0.002802	0.003202	0.0075	NA	0.0004189	0.002145	0.000848	NA	0.001426
Spirosoma montaniterrae	Spirosoma montaniterrae	S	1178516	22	18	NA	1	6	8	1	1	22	4	9	10	NA	1	6	2	NA	3	6	NA	NA	NA	1	NA	NA	2	1	2	NA	0.0135	NA	0.001008	0.009453	0.006418	0.0004039	0.0007217	0.0135	0.002802	0.002882	0.006819	NA	0.0004189	0.002145	0.000848	NA	0.001426
Amoebophilaceae	Amoebophilaceae	F	1501348	12	15	NA	1	1	NA	NA	2	2	1	2	NA	NA	12	NA	5	NA	7	8	NA	NA	1	5	1	NA	3	9	NA	NA	0.006151	NA	0.001008	0.001575	NA	NA	0.001443	0.001227	0.0007004	0.0006404	NA	NA	0.005026	NA	0.00212	NA	0.003327
Candidatus Cardinium	Candidatus Cardinium	G	273135	12	14	NA	1	1	NA	NA	2	NA	1	2	NA	NA	12	NA	5	NA	6	7	NA	NA	1	4	1	NA	2	9	NA	NA	0.005383	NA	0.001008	0.001575	NA	NA	0.001443	NA	0.0007004	0.0006404	NA	NA	0.005026	NA	0.00212	NA	0.002852
Hymenobacteraceae	Hymenobacteraceae	F	1853232	267	22	NA	1	8	1	20	2	2	3	267	1	8	12	2	17	1	1	8	12	NA	3	1	NA	4	1	7	NA	NA	0.08549	NA	0.001008	0.0126	0.0008022	0.008078	0.001443	0.001227	0.002101	0.08549	0.0006819	0.003898	0.005026	0.000715	0.007208	0.001068	0.0004753
Hymenobacter	Hymenobacter	G	89966	235	20	NA	1	8	1	11	1	NA	3	235	1	8	1	NA	14	1	1	5	8	NA	3	1	NA	4	1	2	NA	NA	0.07524	NA	0.001008	0.0126	0.0008022	0.004443	0.0007217	NA	0.002101	0.07524	0.0006819	0.003898	0.0004189	NA	0.005936	0.001068	0.0004753
Hymenobacter sp. PAMC 26628	Hymenobacter sp. PAMC 26628	S	1484118	11	12	NA	1	NA	1	NA	1	NA	1	11	1	NA	1	NA	1	NA	NA	1	NA	NA	1	NA	NA	NA	1	2	NA	NA	0.003522	NA	0.001008	NA	0.0008022	NA	0.0007217	NA	0.0007004	0.003522	0.0006819	NA	0.0004189	NA	0.000424	NA	NA
Pedobacter	Pedobacter	G	84567	22	11	NA	14	5	NA	8	NA	NA	NA	NA	NA	5	1	1	1	NA	22	2	NA	NA	NA	NA	NA	NA	5	2	NA	NA	0.01412	NA	0.01412	0.007877	NA	0.003231	NA	NA	NA	NA	NA	0.002436	0.0004189	0.0003575	0.000424	NA	0.01046
Saprospirales	Saprospiria>Saprospirales	O	1936988	526	21	NA	4	NA	5	13	9	8	5	526	6	2	33	1	19	1	4	2	NA	NA	3	30	NA	2	28	11	2	NA	0.1684	NA	0.004033	NA	0.004011	0.005251	0.006495	0.004909	0.003502	0.1684	0.004091	0.0009744	0.01382	0.0003575	0.008056	0.001068	0.001901
Saprospira grandis str. Lewin	Saprospiraceae>...>Saprospira grandis str. Lewin	-	984262	44	18	NA	4	NA	1	11	3	1	NA	44	NA	2	30	1	19	NA	4	2	NA	NA	3	30	NA	2	28	11	2	NA	0.01728	NA	0.004033	NA	0.0008022	0.004443	0.002165	0.0006137	NA	0.01409	NA	0.0009744	0.01257	0.0003575	0.008056	NA	0.001901
Gemmatimonadaceae	Gemmatimonadetes>...>Gemmatimonadaceae	F	219687	41	13	NA	6	10	1	41	NA	2	1	NA	1	NA	NA	NA	NA	1	6	3	4	NA	NA	NA	NA	NA	1	NA	1	NA	0.01656	NA	0.006049	0.01575	0.0008022	0.01656	NA	0.001227	0.0007004	NA	0.0006819	NA	NA	NA	NA	0.001068	0.002852
Candidatus Cloacimonas acidaminovorans str. Evry	Candidatus Cloacimonetes>...>Candidatus Cloacimonas acidaminovorans str. Evry	-	459349	19	24	NA	3	NA	5	1	6	11	8	12	10	3	7	10	19	NA	18	1	1	1	2	10	1	3	6	2	5	1	0.008556	NA	0.003025	NA	0.004011	0.0004039	0.00433	0.00675	0.005603	0.003842	0.006819	0.001462	0.002932	0.003575	0.008056	NA	0.008556
Fibrobacter succinogenes subsp. succinogenes S85	Fibrobacteres>...>Fibrobacter succinogenes subsp. succinogenes S85	-	59374	14	10	NA	1	NA	NA	3	NA	2	NA	14	NA	7	2	NA	4	NA	2	2	NA	NA	NA	1	NA	NA	NA	NA	NA	NA	0.004483	NA	0.001008	NA	NA	0.001212	NA	0.001227	NA	0.004483	NA	0.00341	0.0008377	NA	0.001696	NA	0.0009506
Jonquetella anthropi DSM 22815	Jonquetella>Jonquetella anthropi>Jonquetella anthropi DSM 22815	-	885272	87	19	NA	23	37	NA	NA	NA	NA	1	26	NA	10	17	2	25	1	38	23	15	3	4	87	2	8	NA	18	NA	2	0.05829	NA	0.02319	0.05829	NA	NA	NA	NA	0.0007004	0.008325	NA	0.004872	0.007121	0.000715	0.0106	0.001068	0.01806
Verrucomicrobium sp. GAS474	Verrucomicrobiaceae>Verrucomicrobium>Verrucomicrobium sp. GAS474	S	1882831	13	13	NA	2	2	1	13	NA	1	1	2	NA	3	NA	NA	4	NA	6	NA	NA	5	NA	2	NA	NA	NA	NA	NA	1	0.005251	NA	0.002016	0.003151	0.0008022	0.005251	NA	0.0006137	0.0007004	0.0006404	NA	0.001462	NA	NA	0.001696	NA	0.002852
Planctomycetaceae	Planctomycetaceae	F	126	12	15	NA	3	NA	NA	4	1	1	1	12	4	1	3	1	NA	1	7	NA	NA	NA	NA	1	NA	NA	2	NA	NA	1	0.003842	NA	0.003025	NA	NA	0.001616	0.0007217	0.0006137	0.0007004	0.003842	0.002727	0.0004872	0.001257	0.0003575	NA	0.001068	0.003327
Chlamydiia	PVC group>Chlamydiae>Chlamydiia	C	204429	40	19	NA	17	1	6	40	14	3	8	5	5	1	11	3	1	4	NA	2	NA	NA	NA	1	1	NA	5	NA	4	NA	0.01714	NA	0.01714	0.001575	0.004813	0.01616	0.0101	0.001841	0.005603	0.001601	0.003409	0.0004872	0.004607	0.001073	0.000424	0.004273	NA
Chlamydia	Chlamydiales>...>Chlamydia	G	810	17	9	NA	17	NA	1	4	NA	1	NA	NA	1	NA	1	1	1	NA	NA	NA	NA	NA	NA	NA	NA	NA	1	NA	NA	NA	0.01714	NA	0.01714	NA	0.0008022	0.001616	NA	0.0006137	NA	NA	0.0006819	NA	0.0004189	0.0003575	0.000424	NA	NA
Luteitalea pratensis	unclassified Acidobacteria>...>Luteitalea pratensis	S	1855912	94	15	NA	39	16	NA	94	NA	1	NA	15	NA	4	NA	3	2	1	1	10	41	NA	NA	1	NA	1	1	NA	NA	NA	0.03932	NA	0.03932	0.02521	NA	0.03797	NA	0.0006137	NA	0.004803	NA	0.001949	NA	0.001073	0.000848	0.001068	0.0004753
Spirochaetales	Spirochaetes>Spirochaetia>Spirochaetales	O	136	200	22	NA	1	1	4	19	2	NA	1	200	1	9	9	2	11	11	18	3	NA	1	NA	2	NA	1	1	2	3	2	0.06404	NA	0.001008	0.001575	0.003209	0.007674	0.001443	NA	0.0007004	0.06404	0.0006819	0.004385	0.00377	0.000715	0.004664	0.01175	0.008556
Nitrospira	Nitrospirae>...>Nitrospira	G	1234	28	6	NA	1	NA	NA	28	NA	NA	NA	6	NA	NA	NA	NA	NA	NA	2	NA	6	NA	NA	NA	NA	NA	1	NA	NA	NA	0.01131	NA	0.001008	NA	NA	0.01131	NA	NA	NA	0.001921	NA	NA	NA	NA	NA	NA	0.0009506
Halobacteria	Archaea>...>Halobacteria	C	183963	14	7	NA	8	2	NA	NA	NA	NA	NA	NA	NA	NA	NA	NA	6	2	NA	NA	14	NA	NA	NA	NA	2	NA	2	NA	NA	0.01319	NA	0.008066	0.003151	NA	NA	NA	NA	NA	NA	NA	NA	NA	NA	0.002544	0.002137	NA
Hippea maritima DSM 10411	Desulfurellales>...>Hippea maritima DSM 10411	-	760142	52	21	NA	NA	1	NA	7	3	3	2	52	NA	NA	5	47	24	1	14	8	1	2	2	15	NA	2	8	4	1	1	0.0168	NA	NA	0.001575	NA	0.002827	0.002165	0.001841	0.001401	0.01665	NA	NA	0.002094	0.0168	0.01018	0.001068	0.006654
Hyphomicrobium sp. MC1	Hyphomicrobium sp. MC1	S	717785	44	8	NA	NA	1	27	4	14	15	44	NA	11	NA	NA	NA	NA	NA	NA	NA	NA	NA	NA	NA	NA	NA	NA	6	NA	NA	0.03082	NA	NA	0.001575	0.02166	0.001616	0.0101	0.009205	0.03082	NA	0.0075	NA	NA	NA	NA	NA	NA
Blastochloris viridis	Blastochloris>Blastochloris viridis	S	1079	31	11	NA	NA	1	7	2	9	15	31	NA	5	1	NA	NA	NA	NA	2	NA	2	NA	NA	1	NA	NA	NA	NA	NA	NA	0.02171	NA	NA	0.001575	0.005615	0.0008078	0.006495	0.009205	0.02171	NA	0.003409	0.0004872	NA	NA	NA	NA	0.0009506
Methylocystaceae	Methylocystaceae	F	31993	19	9	NA	NA	4	12	7	19	16	4	1	4	NA	NA	NA	NA	NA	NA	1	NA	NA	NA	NA	NA	NA	NA	NA	NA	NA	0.01371	NA	NA	0.006302	0.009626	0.002827	0.01371	0.009819	0.002802	0.0003202	0.002727	NA	NA	NA	NA	NA	NA
Aureimonas sp. AU20	Aurantimonadaceae>Aureimonas>Aureimonas sp. AU20	S	1349819	14	6	NA	NA	1	4	NA	4	14	7	NA	1	NA	NA	NA	NA	NA	NA	NA	NA	NA	NA	NA	NA	NA	NA	NA	NA	NA	0.008591	NA	NA	0.001575	0.003209	NA	0.002887	0.008591	0.004903	NA	0.0006819	NA	NA	NA	NA	NA	NA
Rhodovulum	Rhodovulum	G	34008	15	8	NA	NA	1	15	NA	2	3	5	NA	3	NA	NA	NA	2	NA	NA	NA	1	NA	NA	NA	NA	NA	NA	NA	NA	NA	0.01203	NA	NA	0.001575	0.01203	NA	0.001443	0.001841	0.003502	NA	0.002046	NA	NA	NA	0.000848	NA	NA
Magnetococcus marinus MC-1	Magnetococcales>...>Magnetococcus marinus MC-1	-	156889	18	11	NA	NA	2	NA	NA	1	2	NA	1	2	NA	NA	18	NA	NA	14	1	NA	NA	NA	NA	1	NA	NA	NA	1	2	0.006654	NA	NA	0.003151	NA	NA	0.0007217	0.001227	NA	0.0003202	0.001364	NA	NA	0.006435	NA	NA	0.006654
Enterobacter cloacae complex sp. ECNIH7	Enterobacter cloacae complex sp. ECNIH7	S	1915310	10	6	NA	NA	2	10	NA	2	NA	10	NA	7	NA	NA	NA	NA	NA	NA	NA	1	NA	NA	NA	NA	NA	NA	NA	NA	NA	0.008022	NA	NA	0.003151	0.008022	NA	0.001443	NA	0.007004	NA	0.004773	NA	NA	NA	NA	NA	NA
Salmonella enterica subsp. enterica serovar Infantis	Salmonella enterica subsp. enterica serovar Infantis	-	595	25	18	NA	NA	1	20	NA	13	3	22	1	7	NA	5	1	3	NA	1	13	NA	NA	NA	3	1	NA	25	2	1	1	0.01604	NA	NA	0.001575	0.01604	NA	0.009382	0.001841	0.01541	0.0003202	0.004773	NA	0.002094	0.0003575	0.001272	NA	0.0004753
Salmonella enterica subsp. enterica serovar Infantis str. SARB27	Salmonella enterica subsp. enterica serovar Infantis str. SARB27	-	596155	25	18	NA	NA	1	2	NA	2	3	2	1	2	NA	5	1	3	NA	1	13	NA	NA	NA	3	1	NA	25	2	1	1	0.009996	NA	NA	0.001575	0.001604	NA	0.001443	0.001841	0.001401	0.0003202	0.001364	NA	0.002094	0.0003575	0.001272	NA	0.0004753
Escherichia coli O55:H7 str. CB9615	Escherichia coli O55:H7>Escherichia coli O55:H7 str. CB9615	-	701177	81	15	NA	NA	3	6	NA	NA	NA	5	6	3	NA	5	2	NA	NA	2	2	NA	2	NA	8	NA	3	81	8	2	NA	0.02652	NA	NA	0.004726	0.004813	NA	NA	NA	0.003502	0.001921	0.002046	NA	0.002094	0.000715	NA	NA	0.0009506
Escherichia marmotae	Escherichia marmotae	S	1499973	60	11	NA	NA	6	2	NA	3	NA	NA	3	2	1	1	NA	NA	NA	NA	NA	NA	NA	NA	3	1	NA	60	NA	3	NA	0.01965	NA	NA	0.009453	0.001604	NA	0.002165	NA	NA	0.0009606	0.001364	0.0004872	0.0004189	NA	NA	NA	NA
Escherichia albertii	Escherichia albertii	S	208962	278	14	NA	NA	1	NA	4	NA	NA	NA	21	NA	NA	25	NA	2	NA	4	15	NA	NA	6	32	1	8	278	1	2	NA	0.09103	NA	NA	0.001575	NA	0.001616	NA	NA	NA	0.006724	NA	NA	0.01047	NA	0.000848	NA	0.001901
Candidatus Ishikawaella capsulata Mpkobe	Candidatus Ishikawaella>Candidatus Ishikawaella capsulata>Candidatus Ishikawaella capsulata Mpkobe	-	476281	103	18	NA	NA	2	2	2	5	1	4	7	1	NA	6	NA	NA	NA	NA	7	NA	1	1	8	1	1	103	1	2	NA	0.03373	NA	NA	0.003151	0.001604	0.0008078	0.003609	0.0006137	0.002802	0.002241	0.0006819	NA	0.002513	NA	NA	NA	NA
Kosakonia cowanii	Kosakonia cowanii	S	208223	15	10	NA	NA	2	2	NA	1	NA	2	NA	NA	NA	1	NA	NA	NA	NA	1	NA	1	NA	3	NA	NA	15	NA	1	NA	0.004912	NA	NA	0.003151	0.001604	NA	0.0007217	NA	0.001401	NA	NA	NA	0.0004189	NA	NA	NA	NA
Sodalis endosymbiont of Henestaris halophilus	Sodalis endosymbiont of Henestaris halophilus	S	1929246	11	11	NA	NA	1	1	NA	1	NA	1	1	1	NA	1	NA	4	NA	NA	5	NA	NA	1	NA	NA	NA	11	NA	NA	NA	0.003845	NA	NA	0.001575	0.0008022	NA	0.0007217	NA	0.0007004	0.0003202	0.0006819	NA	0.0004189	NA	0.001696	NA	NA
Pectobacterium	Pectobacterium	G	122277	52	7	NA	NA	7	1	NA	1	NA	1	NA	NA	NA	1	NA	2	NA	NA	52	NA	NA	NA	NA	NA	NA	NA	NA	NA	NA	0.03998	NA	NA	0.01103	0.0008022	NA	0.0007217	NA	0.0007004	NA	NA	NA	0.0004189	NA	0.000848	NA	NA
Buchnera aphidicola	Buchnera>Buchnera aphidicola	S	9	220	22	NA	NA	4	3	1	3	5	10	23	14	1	15	11	9	NA	10	11	NA	6	1	22	2	1	220	9	5	NA	0.07204	NA	NA	0.006302	0.002407	0.0004039	0.002165	0.003068	0.007004	0.007364	0.009546	0.0004872	0.006283	0.003933	0.003816	NA	0.004753
Buchnera aphidicola (Diuraphis noxia)	Buchnera aphidicola (Diuraphis noxia)	-	118101	162	21	NA	NA	1	1	1	2	3	6	14	6	1	8	4	8	NA	5	10	NA	4	NA	19	2	1	162	4	3	NA	0.05305	NA	NA	0.001575	0.0008022	0.0004039	0.001443	0.001841	0.004203	0.004483	0.004091	0.0004872	0.003351	0.00143	0.003392	NA	0.002377
Xanthomonas euvesicatoria pv. alfalfae CFBP 3836	Xanthomonas>...>Xanthomonas euvesicatoria pv. alfalfae CFBP 3836	-	1365647	237	21	NA	NA	6	1	43	NA	NA	NA	9	NA	7	14	138	17	6	235	144	1	13	235	3	45	4	8	10	237	14	0.1532	NA	NA	0.009453	0.0008022	0.01737	NA	NA	NA	0.002882	NA	0.00341	0.005864	0.04934	0.007208	0.00641	0.1117
Pseudomonas sp. SWI6	Pseudomonas sp. SWI6	S	2083051	26	11	NA	NA	1	12	1	11	6	9	1	26	NA	NA	NA	NA	NA	6	NA	2	NA	NA	NA	NA	NA	1	NA	NA	NA	0.01773	NA	NA	0.001575	0.009626	0.0004039	0.007939	0.003682	0.006304	0.0003202	0.01773	NA	NA	NA	NA	NA	0.002852
Acinetobacter pittii PHEA-2	Acinetobacter pittii>Acinetobacter pittii PHEA-2	-	871585	11	11	NA	NA	1	4	1	8	11	5	1	9	NA	1	NA	NA	NA	NA	NA	NA	NA	NA	2	NA	NA	NA	1	NA	NA	0.00675	NA	NA	0.001575	0.003209	0.0004039	0.005774	0.00675	0.003502	0.0003202	0.006137	NA	0.0004189	NA	NA	NA	NA
Moritella	Moritellaceae>Moritella	G	58050	11	14	NA	NA	6	2	1	6	NA	2	1	NA	NA	NA	11	6	NA	1	1	NA	NA	1	2	NA	NA	5	2	NA	NA	0.009453	NA	NA	0.009453	0.001604	0.0004039	0.00433	NA	0.001401	0.0003202	NA	NA	NA	0.003933	0.002544	NA	0.0004753
Moritella viscosa	Moritella viscosa	S	80854	11	12	NA	NA	6	2	NA	6	NA	1	1	NA	NA	NA	11	3	NA	NA	1	NA	NA	1	2	NA	NA	4	2	NA	NA	0.009453	NA	NA	0.009453	0.001604	NA	0.00433	NA	0.0007004	0.0003202	NA	NA	NA	0.003933	0.001272	NA	NA
Coxiellaceae	Legionellales>Coxiellaceae	F	118968	19	12	NA	NA	6	5	NA	8	13	5	1	19	NA	NA	1	NA	NA	2	NA	NA	NA	NA	NA	NA	1	11	2	NA	NA	0.01296	NA	NA	0.009453	0.004011	NA	0.005774	0.007978	0.003502	0.0003202	0.01296	NA	NA	0.0003575	NA	NA	0.0009506
Aggregatibacter	Aggregatibacter	G	416916	77857	17	NA	NA	1	1	NA	2	3	1	4	3	5	3	762	77857	NA	4	5	NA	NA	NA	NA	NA	6	6	2	NA	1	33.01	NA	NA	0.001575	0.0008022	NA	0.001443	0.001841	0.0007004	0.001281	0.002046	0.002436	0.001257	0.2724	33.01	NA	0.001901
Aggregatibacter actinomycetemcomitans	Aggregatibacter actinomycetemcomitans	S	714	730	16	NA	NA	1	1	NA	2	3	1	4	3	1	2	730	148	NA	4	3	NA	NA	NA	NA	NA	2	6	2	NA	NA	0.261	NA	NA	0.001575	0.0008022	NA	0.001443	0.001841	0.0007004	0.001281	0.002046	0.0004872	0.0008377	0.261	0.06275	NA	0.001901
Aggregatibacter actinomycetemcomitans HK1651	Aggregatibacter actinomycetemcomitans HK1651	-	272556	726	15	NA	NA	1	1	NA	2	3	1	4	3	1	2	726	79	NA	4	3	NA	NA	NA	NA	NA	NA	6	2	NA	NA	0.2596	NA	NA	0.001575	0.0008022	NA	0.001443	0.001841	0.0007004	0.001281	0.002046	0.0004872	0.0008377	0.2596	0.0335	NA	0.001901
unclassified Gammaproteobacteria	unclassified Gammaproteobacteria	-	118884	45	18	NA	NA	1	7	1	12	13	10	4	7	2	1	17	3	NA	NA	3	NA	NA	2	1	1	NA	45	3	NA	NA	0.01473	NA	NA	0.001575	0.005615	0.0004039	0.008661	0.007978	0.007004	0.001281	0.004773	0.0009744	0.0004189	0.006078	0.001272	NA	NA
Rhizobacter gummiphilus	Rhizobacter>Rhizobacter gummiphilus	S	946333	12	10	NA	NA	2	4	2	2	12	5	NA	4	NA	NA	NA	NA	NA	1	5	1	NA	NA	NA	NA	NA	NA	NA	NA	NA	0.007364	NA	NA	0.003151	0.003209	0.0008078	0.001443	0.007364	0.003502	NA	0.002727	NA	NA	NA	NA	NA	0.0004753
Delftia	Delftia	G	80865	38	11	NA	NA	14	NA	NA	NA	NA	NA	NA	NA	3	8	NA	4	2	20	NA	38	NA	2	11	NA	5	NA	15	NA	NA	0.0358	NA	NA	0.02206	NA	NA	NA	NA	NA	NA	NA	0.001462	0.003351	NA	0.001696	0.002137	0.009506
Acidovorax	Acidovorax	G	12916	12	5	NA	NA	8	NA	2	NA	NA	NA	NA	NA	NA	NA	NA	NA	NA	4	NA	NA	NA	1	12	NA	NA	NA	NA	NA	NA	0.0126	NA	NA	0.0126	NA	0.0008078	NA	NA	NA	NA	NA	NA	NA	NA	NA	NA	0.001901
Hungateiclostridium saccincola	Hungateiclostridium>Hungateiclostridium saccincola	S	1677857	19	12	NA	NA	5	NA	1	NA	NA	NA	12	NA	NA	4	3	18	NA	19	14	2	NA	1	2	NA	2	NA	NA	NA	NA	0.01077	NA	NA	0.007877	NA	0.0004039	NA	NA	NA	0.003842	NA	NA	0.001675	0.001073	0.007632	NA	0.009031
Desulfosporosinus	Desulfosporosinus	G	79206	166	18	NA	NA	6	NA	1	NA	NA	NA	166	2	8	24	1	64	NA	43	14	NA	1	12	17	NA	5	14	12	4	1	0.05315	NA	NA	0.009453	NA	0.0004039	NA	NA	NA	0.05315	0.001364	0.003898	0.01005	0.0003575	0.02714	NA	0.02044
Desulfosporosinus acidiphilus SJ4	Desulfosporosinus acidiphilus>Desulfosporosinus acidiphilus SJ4	-	646529	18	9	NA	NA	2	NA	NA	NA	NA	NA	4	NA	2	3	NA	8	NA	18	NA	NA	NA	6	1	NA	NA	NA	2	NA	NA	0.008556	NA	NA	0.003151	NA	NA	NA	NA	NA	0.001281	NA	0.0009744	0.001257	NA	0.003392	NA	0.008556
Thermoanaerobacterium xylanolyticum LX-11	Thermoanaerobacterium xylanolyticum>Thermoanaerobacterium xylanolyticum LX-11	-	858215	10	5	NA	NA	10	NA	NA	NA	NA	NA	NA	NA	NA	NA	NA	NA	2	NA	NA	NA	NA	NA	2	NA	6	1	NA	NA	NA	0.01575	NA	NA	0.01575	NA	NA	NA	NA	NA	NA	NA	NA	NA	NA	NA	0.002137	NA
Thermosediminibacter oceani DSM 16646	Thermoanaerobacterales>...>Thermosediminibacter oceani DSM 16646	-	555079	10	18	NA	NA	3	1	1	NA	NA	1	7	1	NA	4	10	9	1	4	4	4	NA	NA	3	NA	8	2	2	NA	1	0.004726	NA	NA	0.004726	0.0008022	0.0004039	NA	NA	0.0007004	0.002241	0.0006819	NA	0.001675	0.003575	0.003816	0.001068	0.001901
Halothermothrix orenii H 168	Halanaerobiales>...>Halothermothrix orenii H 168	-	373903	26	10	NA	NA	2	NA	4	NA	NA	NA	17	NA	NA	1	NA	8	NA	26	10	NA	2	NA	4	NA	NA	NA	2	NA	NA	0.01236	NA	NA	0.003151	NA	0.001616	NA	NA	NA	0.005443	NA	NA	0.0004189	NA	0.003392	NA	0.01236
Lactobacillus reuteri SD2112	Lactobacillus reuteri SD2112	-	491077	13	7	NA	NA	6	NA	NA	NA	NA	NA	NA	NA	5	8	NA	1	NA	9	NA	NA	NA	NA	13	NA	NA	3	NA	NA	NA	0.009453	NA	NA	0.009453	NA	NA	NA	NA	NA	NA	NA	0.002436	0.003351	NA	0.000424	NA	0.004278
Aeribacillus pallidus	Aeribacillus>Aeribacillus pallidus	S	33936	62	6	NA	NA	1	NA	NA	NA	NA	NA	62	NA	NA	1	NA	NA	NA	4	10	NA	NA	NA	NA	1	NA	NA	NA	NA	NA	0.01985	NA	NA	0.001575	NA	NA	NA	NA	NA	0.01985	NA	NA	0.0004189	NA	NA	NA	0.001901
Megasphaera	Megasphaera	G	906	461	19	NA	NA	2	NA	4	NA	NA	1	461	NA	152	264	6	262	2	426	NA	1	11	27	135	6	30	NA	46	28	12	0.2025	NA	NA	0.003151	NA	0.001616	NA	NA	0.0007004	0.1476	NA	0.07405	0.1106	0.002145	0.1111	0.002137	0.2025
Megasphaera elsdenii	Megasphaera elsdenii	S	907	455	17	NA	NA	2	NA	4	NA	NA	NA	455	NA	137	250	4	237	2	331	NA	NA	11	26	133	4	30	NA	40	23	9	0.1573	NA	NA	0.003151	NA	0.001616	NA	NA	NA	0.1457	NA	0.06675	0.1047	0.00143	0.1005	0.002137	0.1573
Finegoldia magna	Finegoldia>Finegoldia magna	S	1260	976	15	NA	NA	12	1	NA	2	NA	NA	1	976	2	10	NA	1	NA	41	NA	10	NA	NA	10	1	4	1	1	NA	NA	0.6655	NA	NA	0.01891	0.0008022	NA	0.001443	NA	NA	0.0003202	0.6655	0.0009744	0.004189	NA	0.000424	NA	0.01949
Bifidobacterium animalis subsp. lactis KLDS2.0603	Bifidobacterium animalis subsp. lactis>Bifidobacterium animalis subsp. lactis KLDS2.0603	-	1316911	193	20	NA	NA	2	4	36	2	3	3	2	4	NA	15	1	15	44	16	NA	1	NA	3	13	NA	1	193	4	3	NA	0.0632	NA	NA	0.003151	0.003209	0.01454	0.001443	0.001841	0.002101	0.0006404	0.002727	NA	0.006283	0.0003575	0.00636	0.04701	0.007605
Jonesia denitrificans	Jonesiaceae>Jonesia>Jonesia denitrificans	S	43674	17	17	NA	NA	7	NA	5	2	NA	1	17	1	3	2	1	5	NA	17	1	2	NA	NA	5	1	NA	NA	2	1	NA	0.01103	NA	NA	0.01103	NA	0.002019	0.001443	NA	0.0007004	0.005443	0.0006819	0.001462	0.0008377	0.0003575	0.00212	NA	0.00808
Micropruina glycogenica	Micropruina>Micropruina glycogenica	S	75385	34	16	NA	NA	1	1	34	5	1	NA	6	5	8	2	NA	9	2	14	1	NA	NA	2	NA	NA	NA	1	1	NA	NA	0.01373	NA	NA	0.001575	0.0008022	0.01373	0.003609	0.0006137	NA	0.001921	0.003409	0.003898	0.0008377	NA	0.003816	0.002137	0.006654
Mycobacterium tuberculosis	Mycobacterium tuberculosis complex>Mycobacterium tuberculosis	S	1773	23	7	NA	NA	23	1	6	NA	NA	NA	NA	NA	NA	NA	3	NA	1	9	NA	NA	NA	NA	NA	NA	NA	NA	NA	5	NA	0.03624	NA	NA	0.03624	0.0008022	0.002423	NA	NA	NA	NA	NA	NA	NA	0.001073	NA	0.001068	0.004278
Jiangella	Jiangellales>Jiangellaceae>Jiangella	G	281472	10	12	NA	NA	10	2	4	1	NA	1	6	NA	NA	NA	NA	2	NA	1	NA	1	NA	NA	NA	NA	NA	2	1	1	NA	0.01575	NA	NA	0.01575	0.001604	0.001616	0.0007217	NA	0.0007004	0.001921	NA	NA	NA	NA	0.000848	NA	0.0004753
Jiangella sp. DSM 45060	Jiangella sp. DSM 45060	S	1798224	10	12	NA	NA	10	1	4	1	NA	1	6	NA	NA	NA	NA	2	NA	1	NA	1	NA	NA	NA	NA	NA	2	1	1	NA	0.01575	NA	NA	0.01575	0.0008022	0.001616	0.0007217	NA	0.0007004	0.001921	NA	NA	NA	NA	0.000848	NA	0.0004753
Actinomyces gaoshouyii	Actinomyces gaoshouyii	S	1960083	24	16	NA	NA	2	NA	24	3	3	4	1	1	NA	4	1	2	2	3	2	1	NA	NA	1	NA	NA	1	NA	NA	NA	0.009694	NA	NA	0.003151	NA	0.009694	0.002165	0.001841	0.002802	0.0003202	0.0006819	NA	0.001675	0.0003575	0.000848	0.002137	0.001426
Plantactinospora sp. KBS50	Plantactinospora>Plantactinospora sp. KBS50	S	2024580	12	13	NA	NA	2	2	9	2	12	6	6	NA	NA	NA	NA	NA	1	3	2	1	NA	NA	1	NA	NA	3	NA	NA	NA	0.007364	NA	NA	0.003151	0.001604	0.003635	0.001443	0.007364	0.004203	0.001921	NA	NA	NA	NA	NA	0.001068	0.001426
Streptosporangiales	Streptosporangiales	O	85012	99	17	NA	NA	1	30	99	43	96	13	NA	17	2	13	1	10	22	32	2	NA	NA	NA	1	NA	NA	3	NA	2	NA	0.05891	NA	NA	0.001575	0.02407	0.03999	0.03103	0.05891	0.009105	NA	0.01159	0.0009744	0.005445	0.0003575	0.00424	0.0235	0.01521
Nocardiopsis	Nocardiopsaceae>Nocardiopsis	G	2013	95	15	NA	NA	1	30	93	41	95	13	NA	17	NA	12	1	1	18	1	1	NA	NA	NA	NA	NA	NA	1	NA	2	NA	0.0583	NA	NA	0.001575	0.02407	0.03756	0.02959	0.0583	0.009105	NA	0.01159	NA	0.005026	0.0003575	0.000424	0.01923	0.0004753
Acholeplasma brassicae	Acholeplasma brassicae	S	61635	28	9	NA	NA	1	NA	NA	NA	NA	NA	3	NA	11	11	NA	4	NA	28	NA	NA	NA	NA	13	2	NA	1	NA	NA	NA	0.01331	NA	NA	0.001575	NA	NA	NA	NA	NA	0.0009606	NA	0.005359	0.004607	NA	0.001696	NA	0.01331
Bacteroides fragilis YCH46	Bacteroides fragilis YCH46	-	295405	140	20	NA	NA	2	NA	3	NA	NA	2	140	2	4	24	1	49	NA	45	5	NA	1	1	16	12	3	65	7	5	1	0.04483	NA	NA	0.003151	NA	0.001212	NA	NA	0.001401	0.04483	0.001364	0.001949	0.01005	0.0003575	0.02078	NA	0.02139
Bacteroides ovatus V975	Bacteroides ovatus V975	-	1379690	10	14	NA	NA	2	NA	NA	NA	NA	NA	10	NA	7	4	2	6	1	1	1	2	NA	NA	2	1	1	8	NA	NA	NA	0.00341	NA	NA	0.003151	NA	NA	NA	NA	NA	0.003202	NA	0.00341	0.001675	0.000715	0.002544	0.001068	0.0004753
Prevotella sp. oral taxon 299 str. F0039	Prevotella sp. oral taxon 299>Prevotella sp. oral taxon 299 str. F0039	-	575614	69	13	NA	NA	10	NA	4	NA	NA	NA	69	NA	2	6	NA	25	NA	16	1	5	NA	1	NA	NA	NA	5	3	2	NA	0.02209	NA	NA	0.01575	NA	0.001616	NA	NA	NA	0.02209	NA	0.0009744	0.002513	NA	0.0106	NA	0.007605
Chryseobacterium glaciei	Chryseobacterium glaciei	S	1685010	13	9	NA	NA	10	NA	1	NA	NA	NA	NA	NA	1	1	NA	1	NA	13	1	1	NA	NA	NA	NA	2	NA	NA	NA	NA	0.01575	NA	NA	0.01575	NA	0.0004039	NA	NA	NA	NA	NA	0.0004872	0.0004189	NA	0.000424	NA	0.006179
Muricauda lutaonensis	Muricauda>Muricauda lutaonensis	S	516051	155	5	NA	NA	1	NA	NA	NA	NA	NA	NA	NA	1	6	NA	NA	NA	1	NA	NA	NA	NA	NA	NA	NA	155	NA	NA	NA	0.05075	NA	NA	0.001575	NA	NA	NA	NA	NA	NA	NA	0.0004872	0.002513	NA	NA	NA	0.0004753
Tenacibaculum maritimum	Tenacibaculum>Tenacibaculum maritimum	S	107401	304	16	NA	NA	1	NA	4	NA	1	NA	106	NA	8	45	3	20	NA	95	4	NA	NA	NA	13	2	8	304	3	1	NA	0.09954	NA	NA	0.001575	NA	0.001616	NA	0.0006137	NA	0.03394	NA	0.003898	0.01885	0.001073	0.00848	NA	0.04515
Ignavibacteriales	Ignavibacteriae>Ignavibacteria>Ignavibacteriales	O	795748	25	19	NA	NA	3	1	5	1	3	1	25	4	NA	8	NA	8	4	6	3	2	2	NA	6	NA	3	3	1	NA	NA	0.008005	NA	NA	0.004726	0.0008022	0.002019	0.0007217	0.001841	0.0007004	0.008005	0.002727	NA	0.003351	NA	0.003392	0.004273	0.002852
Melioribacter roseus P3M-2	Melioribacteraceae>...>Melioribacter roseus P3M-2	-	1191523	24	19	NA	NA	2	1	5	1	3	1	24	4	NA	8	NA	8	4	6	3	2	2	NA	6	NA	3	3	1	NA	NA	0.007684	NA	NA	0.003151	0.0008022	0.002019	0.0007217	0.001841	0.0007004	0.007684	0.002727	NA	0.003351	NA	0.003392	0.004273	0.002852
Gemmatirosa kalamazoonesis	Gemmatirosa>Gemmatirosa kalamazoonesis	S	861299	25	10	NA	NA	10	1	25	NA	NA	1	NA	1	NA	NA	NA	NA	1	6	3	NA	NA	NA	NA	NA	NA	1	NA	1	NA	0.01575	NA	NA	0.01575	0.0008022	0.0101	NA	NA	0.0007004	NA	0.0006819	NA	NA	NA	NA	0.001068	0.002852
Parachlamydiales	Parachlamydiales	O	1963360	10	13	NA	NA	1	NA	1	1	NA	1	2	1	NA	10	2	NA	NA	NA	2	NA	NA	NA	1	1	NA	1	NA	3	NA	0.004189	NA	NA	0.001575	NA	0.0004039	0.0007217	NA	0.0007004	0.0006404	0.0006819	NA	0.004189	0.000715	NA	NA	NA
Brachyspira	Spirochaetes>...>Brachyspira	G	29521	28	8	NA	NA	4	NA	2	NA	NA	NA	28	NA	NA	NA	NA	2	NA	1	1	NA	NA	NA	NA	NA	1	NA	NA	4	NA	0.008965	NA	NA	0.006302	NA	0.0008078	NA	NA	NA	0.008965	NA	NA	NA	NA	0.000848	NA	0.0004753
Spirochaetaceae	Spirochaetaceae	F	137	196	12	NA	NA	1	2	6	1	NA	NA	196	NA	8	7	NA	3	5	14	2	NA	NA	NA	NA	NA	NA	NA	NA	NA	2	0.06276	NA	NA	0.001575	0.001604	0.002423	0.0007217	NA	NA	0.06276	NA	0.003898	0.002932	NA	0.001272	0.005342	0.006654
Treponema	Treponema	G	157	72	10	NA	NA	1	NA	3	1	NA	NA	72	NA	1	3	NA	2	3	14	NA	NA	NA	NA	NA	NA	NA	NA	NA	NA	1	0.02305	NA	NA	0.001575	NA	0.001212	0.0007217	NA	NA	0.02305	NA	0.0004872	0.001257	NA	0.000848	0.003205	0.006654
Treponema brennaborense DSM 12168	Treponema brennaborense>Treponema brennaborense DSM 12168	-	906968	63	10	NA	NA	1	NA	2	1	NA	NA	63	NA	1	3	NA	2	2	2	NA	NA	NA	NA	NA	NA	NA	NA	NA	NA	1	0.02017	NA	NA	0.001575	NA	0.0008078	0.0007217	NA	NA	0.02017	NA	0.0004872	0.001257	NA	0.000848	0.002137	0.0009506
Flexistipes sinusarabici DSM 4947	Flexistipes>Flexistipes sinusarabici>Flexistipes sinusarabici DSM 4947	-	717231	55	13	NA	NA	1	11	NA	9	29	31	55	26	NA	1	NA	2	NA	NA	3	1	NA	NA	1	NA	1	NA	NA	NA	NA	0.02171	NA	NA	0.001575	0.008824	NA	0.006495	0.0178	0.02171	0.01761	0.01773	NA	0.0004189	NA	0.000848	NA	NA
Sneathia amnii	Leptotrichiaceae>Sneathia>Sneathia amnii	S	187101	29	21	NA	NA	1	NA	8	1	NA	1	29	NA	1	1	2	3	NA	14	1	1	1	2	1	1	1	13	3	2	1	0.009285	NA	NA	0.001575	NA	0.003231	0.0007217	NA	0.0007004	0.009285	NA	0.0004872	0.0004189	0.000715	0.001272	NA	0.006654
Thermodesulfobacteriaceae	Thermodesulfobacteria>...>Thermodesulfobacteriaceae	F	188711	27	22	NA	NA	2	4	1	1	2	2	8	1	3	3	27	16	NA	11	6	NA	1	1	3	3	3	4	2	5	NA	0.009653	NA	NA	0.003151	0.003209	0.0004039	0.0007217	0.001227	0.001401	0.002561	0.0006819	0.001462	0.001257	0.009653	0.006784	NA	0.005228
Thermodesulfatator indicus DSM 15286	Thermodesulfatator>Thermodesulfatator indicus>Thermodesulfatator indicus DSM 15286	-	667014	26	21	NA	NA	2	4	1	1	2	2	8	1	2	1	26	11	NA	6	5	NA	1	NA	3	1	1	4	2	5	NA	0.009295	NA	NA	0.003151	0.003209	0.0004039	0.0007217	0.001227	0.001401	0.002561	0.0006819	0.0009744	0.0004189	0.009295	0.004664	NA	0.002852
Saccharomycetales	Saccharomycotina>Saccharomycetes>Saccharomycetales	O	4892	66	15	NA	NA	2	NA	4	NA	NA	NA	1	NA	28	8	NA	2	3	66	NA	NA	1	2	2	NA	2	NA	1	4	7	0.03137	NA	NA	0.003151	NA	0.001616	NA	NA	NA	0.0003202	NA	0.01364	0.003351	NA	0.000848	0.003205	0.03137
Candida orthopsilosis Co 90-125	Debaryomycetaceae>...>Candida orthopsilosis Co 90-125	-	1136231	64	5	NA	NA	2	NA	2	NA	NA	NA	NA	NA	22	NA	NA	2	NA	64	NA	NA	NA	NA	NA	NA	NA	NA	NA	NA	NA	0.03042	NA	NA	0.003151	NA	0.0008078	NA	NA	NA	NA	NA	0.01072	NA	NA	0.000848	NA	0.03042
Bigelowiella natans	Rhizaria>...>Bigelowiella natans	S	227086	21	16	NA	NA	1	NA	NA	NA	NA	NA	NA	NA	16	5	3	3	NA	2	2	1	11	11	6	10	12	NA	12	21	2	0.00978	NA	NA	0.001575	NA	NA	NA	NA	NA	NA	NA	0.007795	0.002094	0.001073	0.001272	NA	0.0009506
Methylorubrum extorquens	Methylorubrum>Methylorubrum extorquens	S	408	14	6	NA	NA	NA	4	NA	NA	2	14	2	3	NA	NA	NA	NA	NA	NA	NA	NA	NA	NA	1	NA	NA	NA	NA	NA	NA	0.009806	NA	NA	NA	0.003209	NA	NA	0.001227	0.009806	0.0006404	0.002046	NA	NA	NA	NA	NA	NA
Candidatus Filomicrobium marinum	Filomicrobium>Candidatus Filomicrobium marinum	S	1608628	18	7	NA	NA	NA	1	18	1	NA	6	NA	5	NA	NA	1	NA	NA	NA	NA	8	NA	NA	NA	NA	NA	NA	NA	NA	NA	0.007537	NA	NA	NA	0.0008022	0.00727	0.0007217	NA	0.004203	NA	0.003409	NA	NA	0.0003575	NA	NA	NA
Hoeflea phototrophica DFL-43	Hoeflea>Hoeflea phototrophica>Hoeflea phototrophica DFL-43	-	411684	16	6	NA	NA	NA	7	NA	11	6	16	NA	6	NA	NA	1	NA	NA	NA	NA	NA	NA	NA	NA	NA	NA	NA	NA	NA	NA	0.01121	NA	NA	NA	0.005615	NA	0.007939	0.003682	0.01121	NA	0.004091	NA	NA	0.0003575	NA	NA	NA
Rhodobiaceae bacterium	Rhodobiaceae>unclassified Rhodobiaceae>Rhodobiaceae bacterium	S	2026785	16	7	NA	NA	NA	3	4	3	NA	16	NA	1	NA	NA	NA	NA	NA	NA	1	NA	NA	NA	NA	NA	NA	3	NA	NA	NA	0.01121	NA	NA	NA	0.002407	0.001616	0.002165	NA	0.01121	NA	0.0006819	NA	NA	NA	NA	NA	NA
Bartonella	Bartonellaceae>Bartonella	G	773	10	6	NA	NA	NA	1	NA	1	6	10	NA	NA	NA	NA	NA	NA	2	4	NA	NA	NA	NA	NA	NA	NA	NA	NA	NA	NA	0.007004	NA	NA	NA	0.0008022	NA	0.0007217	0.003682	0.007004	NA	NA	NA	NA	NA	NA	0.002137	0.001901
Brevundimonas sp. GW460-12-10-14-LB2	Brevundimonas sp. GW460-12-10-14-LB2	S	1827469	11	5	NA	NA	NA	4	NA	3	4	2	NA	11	NA	NA	NA	NA	NA	NA	NA	NA	NA	NA	NA	NA	NA	NA	NA	NA	NA	0.0075	NA	NA	NA	0.003209	NA	0.002165	0.002455	0.001401	NA	0.0075	NA	NA	NA	NA	NA	NA
Caulobacteraceae bacterium OTSz_A_272	unclassified Caulobacteraceae>Caulobacteraceae bacterium OTSz_A_272	S	1759059	12	7	NA	NA	NA	7	NA	8	12	4	NA	4	NA	1	NA	NA	NA	NA	NA	NA	NA	NA	NA	NA	NA	1	NA	NA	NA	0.007364	NA	NA	NA	0.005615	NA	0.005774	0.007364	0.002802	NA	0.002727	NA	0.0004189	NA	NA	NA	NA
Sphingomonas sp. JJ-A5	Sphingomonas sp. JJ-A5	S	1921510	145	10	NA	NA	NA	112	6	17	74	145	1	50	NA	NA	NA	NA	NA	NA	NA	3	NA	NA	NA	NA	NA	NA	1	2	NA	0.1016	NA	NA	NA	0.08985	0.002423	0.01227	0.04541	0.1016	0.0003202	0.03409	NA	NA	NA	NA	NA	NA
Paracoccus	Paracoccus	G	265	159	9	NA	NA	NA	26	1	25	122	159	1	NA	NA	NA	NA	NA	NA	NA	1	NA	NA	NA	1	NA	NA	NA	NA	1	NA	0.1114	NA	NA	NA	0.02086	0.0004039	0.01804	0.07487	0.1114	0.0003202	NA	NA	NA	NA	NA	NA	NA
Rhodovulum sp. P5	Rhodovulum sp. P5	S	1564506	11	5	NA	NA	NA	11	NA	NA	2	4	NA	1	NA	NA	NA	NA	NA	NA	NA	1	NA	NA	NA	NA	NA	NA	NA	NA	NA	0.008824	NA	NA	NA	0.008824	NA	NA	0.001227	0.002802	NA	0.0006819	NA	NA	NA	NA	NA	NA
Thalassococcus sp. SH-1	Thalassococcus>Thalassococcus sp. SH-1	S	2109625	43	7	NA	NA	NA	2	NA	11	17	43	1	5	NA	NA	NA	NA	NA	NA	NA	6	NA	NA	NA	NA	NA	NA	NA	NA	NA	0.03012	NA	NA	NA	0.001604	NA	0.007939	0.01043	0.03012	0.0003202	0.003409	NA	NA	NA	NA	NA	NA
Defluviimonas alba	Defluviimonas>Defluviimonas alba	S	1335048	12	10	NA	NA	NA	2	8	1	2	2	NA	NA	4	NA	NA	8	NA	6	NA	12	NA	NA	NA	NA	NA	NA	2	NA	NA	0.0113	NA	NA	NA	0.001604	0.003231	0.0007217	0.001227	0.001401	NA	NA	0.001949	NA	NA	0.003392	NA	0.002852
Rickettsia	Rickettsia	G	780	13	10	NA	NA	NA	3	NA	5	13	8	1	NA	NA	1	NA	NA	NA	NA	NA	NA	NA	NA	NA	1	1	NA	2	1	NA	0.007978	NA	NA	NA	0.002407	NA	0.003609	0.007978	0.005603	0.0003202	NA	NA	0.0004189	NA	NA	NA	NA
Candidatus Phycorickettsia trachydisci	Candidatus Phycorickettsia>Candidatus Phycorickettsia trachydisci	S	2115978	80	10	NA	NA	NA	7	NA	6	12	8	2	7	NA	NA	80	3	NA	NA	NA	NA	NA	NA	11	NA	NA	NA	1	NA	NA	0.0286	NA	NA	NA	0.005615	NA	0.00433	0.007364	0.005603	0.0006404	0.004773	NA	NA	0.0286	0.001272	NA	NA
Tistrella mobilis KA081020-065	Tistrella>Tistrella mobilis>Tistrella mobilis KA081020-065	-	1110502	13	7	NA	NA	NA	9	NA	NA	7	13	NA	2	NA	NA	NA	NA	NA	1	NA	1	NA	NA	NA	NA	NA	NA	NA	1	NA	0.009105	NA	NA	NA	0.00722	NA	NA	0.004296	0.009105	NA	0.001364	NA	NA	NA	NA	NA	0.0004753
Magnetospirillum	Magnetospirillum	G	13134	28	6	NA	NA	NA	1	28	NA	NA	2	NA	NA	2	NA	NA	NA	NA	9	NA	2	NA	NA	NA	NA	NA	NA	NA	NA	NA	0.01131	NA	NA	NA	0.0008022	0.01131	NA	NA	0.001401	NA	NA	0.0009744	NA	NA	NA	NA	0.004278
Magnetospirillum gryphiswaldense	Magnetospirillum gryphiswaldense	S	55518	18	6	NA	NA	NA	1	18	NA	NA	2	NA	NA	2	NA	NA	NA	NA	7	NA	2	NA	NA	NA	NA	NA	NA	NA	NA	NA	0.00727	NA	NA	NA	0.0008022	0.00727	NA	NA	0.001401	NA	NA	0.0009744	NA	NA	NA	NA	0.003327
Candidatus Fonsibacter ubiquis	Candidatus Fonsibacter>Candidatus Fonsibacter ubiquis	S	1925548	25	7	NA	NA	NA	1	2	2	NA	25	NA	1	NA	NA	NA	NA	NA	1	NA	NA	NA	1	NA	NA	NA	NA	NA	NA	NA	0.01751	NA	NA	NA	0.0008022	0.0008078	0.001443	NA	0.01751	NA	0.0006819	NA	NA	NA	NA	NA	0.0004753
Citrobacter freundii complex sp. CFNIH3	Citrobacter freundii complex sp. CFNIH3	S	2077147	21	5	NA	NA	NA	13	1	1	NA	21	NA	NA	NA	NA	NA	NA	NA	NA	NA	NA	NA	NA	NA	NA	NA	NA	4	NA	NA	0.01471	NA	NA	NA	0.01043	0.0004039	0.0007217	NA	0.01471	NA	NA	NA	NA	NA	NA	NA	NA
Citrobacter amalonaticus	Citrobacter amalonaticus	S	35703	61	9	NA	NA	NA	7	NA	NA	NA	NA	5	NA	NA	2	NA	4	NA	2	4	NA	NA	NA	6	NA	4	61	NA	NA	NA	0.01997	NA	NA	NA	0.005615	NA	NA	NA	NA	0.001601	NA	NA	0.0008377	NA	0.001696	NA	0.0009506
Klebsiella pneumoniae KCTC 2242	Klebsiella pneumoniae KCTC 2242	-	1049565	83	15	NA	NA	NA	2	NA	3	NA	2	7	4	1	2	NA	NA	1	1	9	NA	NA	NA	9	1	NA	83	1	2	NA	0.02718	NA	NA	NA	0.001604	NA	0.002165	NA	0.001401	0.002241	0.002727	0.0004872	0.0008377	NA	NA	0.001068	0.0004753
Escherichia coli O157:H7 str. SS17	Escherichia coli O157:H7>Escherichia coli O157:H7 str. SS17	-	1328859	84	13	NA	NA	NA	3	NA	NA	NA	2	5	2	3	5	NA	1	NA	2	3	NA	1	2	NA	NA	6	84	NA	NA	NA	0.02751	NA	NA	NA	0.002407	NA	NA	NA	0.001401	0.001601	0.001364	0.001462	0.002094	NA	0.000424	NA	0.0009506
Serratia plymuthica	Serratia plymuthica	S	82996	1894	6	NA	NA	NA	407	NA	472	NA	1894	NA	1383	NA	NA	NA	1	NA	NA	NA	NA	NA	NA	NA	NA	NA	NA	2	NA	NA	1.327	NA	NA	NA	0.3265	NA	0.3406	NA	1.327	NA	0.943	NA	NA	NA	0.000424	NA	NA
Serratia plymuthica PRI-2C	Serratia plymuthica PRI-2C	-	1154756	1844	5	NA	NA	NA	388	NA	468	NA	1844	NA	1332	NA	NA	NA	NA	NA	NA	NA	NA	NA	NA	NA	NA	NA	NA	2	NA	NA	1.292	NA	NA	NA	0.3113	NA	0.3378	NA	1.292	NA	0.9082	NA	NA	NA	NA	NA	NA
Photorhabdus thracensis	Photorhabdus>Photorhabdus thracensis	S	230089	18	11	NA	NA	NA	1	1	1	NA	NA	NA	NA	NA	1	2	1	2	NA	18	NA	NA	NA	NA	NA	1	6	1	NA	NA	0.01384	NA	NA	NA	0.0008022	0.0004039	0.0007217	NA	NA	NA	NA	NA	0.0004189	0.000715	0.000424	0.002137	NA
Photorhabdus asymbiotica	Photorhabdus>Photorhabdus asymbiotica	S	291112	29	9	NA	NA	NA	1	NA	1	NA	NA	NA	3	NA	1	29	5	NA	NA	NA	1	NA	NA	4	NA	NA	18	NA	NA	NA	0.01037	NA	NA	NA	0.0008022	NA	0.0007217	NA	NA	NA	0.002046	NA	0.0004189	0.01037	0.00212	NA	NA
Xenorhabdus	Xenorhabdus	G	626	18	13	NA	NA	NA	1	NA	NA	NA	4	NA	2	NA	2	1	NA	NA	NA	18	1	NA	1	2	NA	NA	11	1	1	1	0.01384	NA	NA	NA	0.0008022	NA	NA	NA	0.002802	NA	0.001364	NA	0.0008377	0.0003575	NA	NA	NA
Pseudomonas putida	Pseudomonas putida group>Pseudomonas putida	S	303	14	9	NA	NA	NA	5	NA	7	NA	2	6	NA	NA	2	NA	NA	1	2	NA	NA	NA	NA	NA	NA	2	NA	NA	14	NA	0.00652	NA	NA	NA	0.004011	NA	0.005052	NA	0.001401	0.001921	NA	NA	0.0008377	NA	NA	0.001068	0.0009506
Cellvibrio	Cellvibrionales>Cellvibrionaceae>Cellvibrio	G	10	13	8	NA	NA	NA	1	NA	NA	NA	NA	NA	NA	3	2	1	NA	NA	NA	1	NA	NA	NA	4	NA	6	13	NA	NA	NA	0.004257	NA	NA	NA	0.0008022	NA	NA	NA	NA	NA	NA	0.001462	0.0008377	0.0003575	NA	NA	NA
Pseudoxanthomonas suwonensis	Pseudoxanthomonas>Pseudoxanthomonas suwonensis	S	314722	63	11	NA	NA	NA	3	2	30	5	7	NA	63	NA	NA	36	3	NA	NA	NA	11	NA	NA	1	NA	NA	NA	NA	1	NA	0.04296	NA	NA	NA	0.002407	0.0008078	0.02165	0.003068	0.004903	NA	0.04296	NA	NA	0.01287	0.001272	NA	NA
Haemophilus haemolyticus	Haemophilus haemolyticus	S	726	416	6	NA	NA	NA	1	NA	NA	NA	NA	NA	NA	NA	5	416	3	NA	7	NA	NA	NA	NA	NA	NA	NA	NA	5	NA	NA	0.1487	NA	NA	NA	0.0008022	NA	NA	NA	NA	NA	NA	NA	0.002094	0.1487	0.001272	NA	0.003327
[Haemophilus] ducreyi	[Haemophilus] ducreyi	S	730	470	12	NA	NA	NA	1	NA	3	NA	1	5	2	1	6	36	470	NA	4	2	NA	NA	NA	NA	NA	NA	10	NA	NA	NA	0.1993	NA	NA	NA	0.0008022	NA	0.002165	NA	0.0007004	0.001601	0.001364	0.0004872	0.002513	0.01287	0.1993	NA	0.001901
Legionellaceae	Legionellales>Legionellaceae	F	444	85	21	NA	NA	NA	2	1	3	6	9	2	14	2	4	85	25	2	19	1	NA	2	NA	9	NA	4	6	2	4	2	0.03039	NA	NA	NA	0.001604	0.0004039	0.002165	0.003682	0.006304	0.0006404	0.009546	0.0009744	0.001675	0.03039	0.0106	0.002137	0.009031
Legionella oakridgensis ATCC 33761 = DSM 21215	Legionella>Legionella oakridgensis>Legionella oakridgensis ATCC 33761 = DSM 21215	-	1268635	10	11	NA	NA	NA	2	1	2	5	7	NA	10	NA	1	1	NA	1	NA	NA	NA	1	NA	NA	NA	NA	NA	1	NA	NA	0.006819	NA	NA	NA	0.001604	0.0004039	0.001443	0.003068	0.004903	NA	0.006819	NA	0.0004189	0.0003575	NA	0.001068	NA
Thiohalobacter thiocyanaticus	Thiohalobacter>Thiohalobacter thiocyanaticus	S	585455	40	17	NA	NA	NA	4	1	6	5	6	4	7	2	1	17	3	NA	NA	3	NA	NA	2	1	1	NA	40	3	NA	NA	0.0131	NA	NA	NA	0.003209	0.0004039	0.00433	0.003068	0.004203	0.001281	0.004773	0.0009744	0.0004189	0.006078	0.001272	NA	NA
Aeromonas veronii	Aeromonas veronii	S	654	14	16	NA	NA	NA	3	6	3	6	8	NA	5	1	1	13	7	NA	5	4	NA	NA	NA	2	NA	NA	14	1	1	NA	0.005603	NA	NA	NA	0.002407	0.002423	0.002165	0.003682	0.005603	NA	0.003409	0.0004872	0.0004189	0.004648	0.002968	NA	0.002377
Burkholderia cenocepacia	Burkholderia cepacia complex>Burkholderia cenocepacia	S	95486	26	5	NA	NA	NA	4	NA	3	1	NA	NA	26	NA	NA	NA	NA	NA	NA	NA	NA	NA	NA	2	NA	NA	NA	NA	NA	NA	0.01773	NA	NA	NA	0.003209	NA	0.002165	0.0006137	NA	NA	0.01773	NA	NA	NA	NA	NA	NA
Advenella	Advenella	G	290425	12	6	NA	NA	NA	2	NA	1	NA	NA	NA	12	1	NA	NA	NA	NA	1	NA	NA	NA	1	NA	NA	NA	NA	NA	NA	NA	0.008182	NA	NA	NA	0.001604	NA	0.0007217	NA	NA	NA	0.008182	0.0004872	NA	NA	NA	NA	0.0004753
Vitreoscilla sp. C1	Vitreoscilla>Vitreoscilla sp. C1	S	96942	44	18	NA	NA	NA	9	6	1	NA	1	7	4	NA	3	2	8	1	12	5	1	1	NA	3	NA	NA	44	2	1	NA	0.01441	NA	NA	NA	0.00722	0.002423	0.0007217	NA	0.0007004	0.002241	0.002727	NA	0.001257	0.000715	0.003392	0.001068	0.005704
Lactobacillus hokkaidonensis JCM 18461	Lactobacillus hokkaidonensis>Lactobacillus hokkaidonensis JCM 18461	-	1291742	16	5	NA	NA	NA	2	NA	NA	NA	NA	NA	2	NA	NA	NA	1	NA	NA	NA	NA	NA	NA	NA	NA	16	NA	NA	1	NA	0.00726	NA	NA	NA	0.001604	NA	NA	NA	NA	NA	0.001364	NA	NA	NA	0.000424	NA	NA
Weissella	Weissella	G	46255	46	13	NA	NA	NA	1	NA	1	NA	NA	NA	1	2	NA	6	1	NA	46	NA	NA	NA	NA	1	1	4	1	1	NA	22	0.02186	NA	NA	NA	0.0008022	NA	0.0007217	NA	NA	NA	0.0006819	0.0009744	NA	0.002145	0.000424	NA	0.02186
Staphylococcus cohnii	Staphylococcus cohnii	S	29382	15	10	NA	NA	NA	2	NA	6	NA	NA	1	5	NA	1	NA	NA	NA	15	1	NA	NA	NA	2	NA	NA	NA	1	2	NA	0.00713	NA	NA	NA	0.001604	NA	0.00433	NA	NA	0.0003202	0.003409	NA	0.0004189	NA	NA	NA	0.00713
Eubacterium limosum	Eubacterium limosum	S	1736	12	8	NA	NA	NA	1	3	NA	NA	NA	3	NA	NA	12	NA	NA	NA	6	NA	NA	NA	NA	1	NA	NA	NA	2	1	NA	0.005026	NA	NA	NA	0.0008022	0.001212	NA	NA	NA	0.0009606	NA	NA	0.005026	NA	NA	NA	0.002852
Acidaminococcus fermentans DSM 20731	Acidaminococcales>...>Acidaminococcus fermentans DSM 20731	-	591001	614	10	NA	NA	NA	2	NA	NA	NA	NA	614	NA	NA	NA	1	6	NA	13	20	NA	1	NA	NA	1	2	NA	NA	1	NA	0.1966	NA	NA	NA	0.001604	NA	NA	NA	NA	0.1966	NA	NA	NA	0.0003575	0.002544	NA	0.006179
Microlunatus soli	Microlunatus>Microlunatus soli	S	630515	18	9	NA	NA	NA	4	18	13	3	1	NA	3	NA	NA	NA	NA	3	1	3	NA	NA	NA	NA	NA	NA	NA	NA	NA	NA	0.009382	NA	NA	NA	0.003209	0.00727	0.009382	0.001841	0.0007004	NA	0.002046	NA	NA	NA	NA	0.003205	0.0004753
Bifidobacterium actinocoloniiforme DSM 22766	Bifidobacterium actinocoloniiforme>Bifidobacterium actinocoloniiforme DSM 22766	-	1437605	12	7	NA	NA	NA	4	1	12	1	1	NA	1	NA	NA	NA	NA	NA	NA	1	NA	NA	NA	NA	NA	NA	NA	NA	NA	NA	0.008661	NA	NA	NA	0.003209	0.0004039	0.008661	0.0006137	0.0007004	NA	0.0006819	NA	NA	NA	NA	NA	NA
Salinispora	Salinispora	G	168694	14	10	NA	NA	NA	1	14	9	3	NA	NA	NA	NA	NA	NA	1	1	2	NA	NA	NA	NA	NA	NA	1	2	NA	1	NA	0.006495	NA	NA	NA	0.0008022	0.005655	0.006495	0.001841	NA	NA	NA	NA	NA	NA	0.000424	0.001068	0.0009506
Corynebacterium cystitidis	Corynebacterium cystitidis	S	35757	11	11	NA	NA	NA	4	1	NA	5	2	2	1	NA	NA	NA	1	NA	NA	2	NA	NA	NA	11	NA	NA	4	NA	1	NA	0.006336	NA	NA	NA	0.003209	0.0004039	NA	0.003068	0.001401	0.0006404	0.0006819	NA	NA	NA	0.000424	NA	NA
Corynebacterium glutamicum	Corynebacterium glutamicum	S	1718	17	9	NA	NA	NA	2	5	1	NA	NA	NA	NA	NA	17	NA	NA	3	14	NA	NA	NA	NA	6	NA	NA	17	4	NA	NA	0.007121	NA	NA	NA	0.001604	0.002019	0.0007217	NA	NA	NA	NA	NA	0.007121	NA	NA	0.003205	0.006654
Corynebacterium sp. 2184	Corynebacterium sp. 2184	S	2079535	101	7	NA	NA	NA	1	NA	NA	NA	NA	NA	NA	NA	20	1	NA	NA	101	NA	NA	1	NA	16	NA	NA	NA	1	NA	NA	0.04801	NA	NA	NA	0.0008022	NA	NA	NA	NA	NA	NA	NA	0.008377	0.0003575	NA	NA	0.04801
Kibdelosporangium phytohabitans	Kibdelosporangium>Kibdelosporangium phytohabitans	S	860235	10	8	NA	NA	NA	1	10	3	1	NA	NA	NA	NA	NA	NA	1	NA	NA	NA	NA	NA	NA	2	NA	NA	3	NA	1	NA	0.004039	NA	NA	NA	0.0008022	0.004039	0.002165	0.0006137	NA	NA	NA	NA	NA	NA	0.000424	NA	NA
Atopobium parvulum DSM 20469	Atopobium>Atopobium parvulum>Atopobium parvulum DSM 20469	-	521095	11	14	NA	NA	NA	2	8	1	2	2	2	2	NA	8	2	7	11	4	NA	NA	NA	NA	NA	NA	NA	2	NA	NA	2	0.01175	NA	NA	NA	0.001604	0.003231	0.0007217	0.001227	0.001401	0.0006404	0.001364	NA	0.003351	0.000715	0.002968	0.01175	0.001901
Entomoplasmatales	Entomoplasmatales	O	186328	10	15	NA	NA	NA	1	2	1	2	4	2	NA	2	NA	NA	10	1	8	1	NA	NA	NA	2	2	NA	2	NA	NA	1	0.00424	NA	NA	NA	0.0008022	0.0008078	0.0007217	0.001227	0.002802	0.0006404	NA	0.0009744	NA	NA	0.00424	0.001068	0.003802
Coraliomargarita akajimensis DSM 45221	Opitutae>...>Coraliomargarita akajimensis DSM 45221	-	583355	32	8	NA	NA	NA	1	6	NA	1	NA	32	NA	NA	NA	NA	12	NA	11	NA	2	NA	NA	1	NA	NA	NA	NA	NA	NA	0.01025	NA	NA	NA	0.0008022	0.002423	NA	0.0006137	NA	0.01025	NA	NA	NA	NA	0.005088	NA	0.005228
Propionimicrobium sp. Marseille-P3275	Propionimicrobium>Propionimicrobium sp. Marseille-P3275	S	1871034	15	7	NA	NA	NA	NA	15	7	NA	NA	1	NA	NA	NA	NA	NA	1	1	NA	NA	NA	1	NA	NA	NA	3	NA	NA	NA	0.006058	NA	NA	NA	NA	0.006058	0.005052	NA	NA	0.0003202	NA	NA	NA	NA	NA	0.001068	0.0004753
Bifidobacterium pseudolongum PV8-2	Bifidobacterium pseudolongum PV8-2	-	1447715	6534	7	NA	NA	NA	NA	1603	NA	NA	NA	NA	NA	2	1	NA	NA	6534	1	NA	NA	NA	NA	14	1	NA	NA	NA	NA	NA	6.98	NA	NA	NA	NA	0.6474	NA	NA	NA	NA	NA	0.0009744	0.0004189	NA	NA	6.98	0.0004753
Bifidobacterium choerinum	Bifidobacterium choerinum	S	35760	15	11	NA	NA	NA	NA	15	NA	NA	NA	NA	NA	2	4	NA	NA	11	2	NA	NA	2	10	12	NA	NA	2	5	NA	1	0.01175	NA	NA	NA	NA	0.006058	NA	NA	NA	NA	NA	0.0009744	0.001675	NA	NA	0.01175	0.0009506
Bifidobacterium angulatum	Bifidobacterium angulatum	S	1683	2179	17	NA	NA	NA	NA	12	NA	NA	NA	2	NA	126	320	9	1495	11	2179	NA	NA	23	32	131	28	56	322	106	72	12	1.036	NA	NA	NA	NA	0.004847	NA	NA	NA	0.0006404	NA	0.06139	0.134	0.003218	0.6339	0.01175	1.036
Bifidobacterium thermophilum RBL67	Bifidobacterium thermophilum>Bifidobacterium thermophilum RBL67	-	1254439	11	8	NA	NA	NA	NA	8	2	NA	NA	NA	NA	NA	NA	NA	11	8	6	NA	NA	NA	NA	NA	2	NA	1	2	NA	NA	0.008546	NA	NA	NA	NA	0.003231	0.001443	NA	NA	NA	NA	NA	NA	NA	0.004664	0.008546	0.002852
Gardnerella vaginalis	Gardnerella>Gardnerella vaginalis	S	2702	17	5	NA	NA	NA	NA	3	NA	NA	NA	NA	NA	NA	NA	NA	2	NA	NA	NA	NA	NA	1	NA	NA	NA	17	NA	NA	1	0.005567	NA	NA	NA	NA	0.001212	NA	NA	NA	NA	NA	NA	NA	NA	0.000848	NA	NA
Parascardovia denticolens DSM 10105 = JCM 12538	Parascardovia>Parascardovia denticolens>Parascardovia denticolens DSM 10105 = JCM 12538	-	864564	17	6	NA	NA	NA	NA	3	NA	NA	NA	NA	NA	NA	NA	NA	4	3	6	1	NA	NA	NA	NA	NA	NA	17	NA	NA	NA	0.005567	NA	NA	NA	NA	0.001212	NA	NA	NA	NA	NA	NA	NA	NA	0.001696	0.003205	0.002852
Segniliparus rotundus DSM 44985	Segniliparaceae>...>Segniliparus rotundus DSM 44985	-	640132	13	5	NA	NA	NA	NA	1	NA	1	NA	2	NA	4	NA	13	NA	NA	NA	NA	NA	NA	NA	NA	NA	NA	NA	NA	NA	NA	0.004648	NA	NA	NA	NA	0.0004039	NA	0.0006137	NA	0.0006404	NA	0.001949	NA	0.004648	NA	NA	NA
Actinomyces pacaensis	Actinomyces pacaensis	S	1852377	52	15	NA	NA	NA	NA	1	52	NA	NA	29	NA	2	19	NA	7	1	31	NA	2	NA	NA	25	2	4	6	6	1	NA	0.03753	NA	NA	NA	NA	0.0004039	0.03753	NA	NA	0.009285	NA	0.0009744	0.007958	NA	0.002968	0.001068	0.01473
Clostridium cellulovorans 743B	Clostridium cellulovorans>Clostridium cellulovorans 743B	-	573061	15	10	NA	NA	NA	NA	2	NA	NA	1	NA	NA	NA	5	NA	15	NA	9	6	NA	NA	NA	2	NA	2	NA	2	4	NA	0.00636	NA	NA	NA	NA	0.0008078	NA	NA	0.0007004	NA	NA	NA	0.002094	NA	0.00636	NA	0.004278
Peptostreptococcaceae bacterium oral taxon 929	unclassified Peptostreptococcaceae>Peptostreptococcaceae bacterium oral taxon 929	S	2081703	31	8	NA	NA	NA	NA	1	NA	NA	1	4	NA	2	NA	NA	NA	NA	1	1	NA	NA	NA	NA	NA	1	NA	31	NA	NA	0.01313	NA	NA	NA	NA	0.0004039	NA	NA	0.0007004	0.001281	NA	0.0009744	NA	NA	NA	NA	0.0004753
Streptococcus intermedius C270	Streptococcus intermedius C270	-	862966	64	6	NA	NA	NA	NA	2	NA	NA	NA	NA	NA	NA	2	1	1	NA	NA	NA	1	NA	NA	NA	NA	NA	NA	NA	NA	64	0.05626	NA	NA	NA	NA	0.0008078	NA	NA	NA	NA	NA	NA	0.0008377	0.0003575	0.000424	NA	NA
Selenomonas	Selenomonadales>Selenomonadaceae>Selenomonas	G	970	24	10	NA	NA	NA	NA	1	NA	NA	NA	22	NA	10	24	NA	17	NA	11	3	1	NA	NA	NA	NA	NA	1	6	NA	NA	0.01005	NA	NA	NA	NA	0.0004039	NA	NA	NA	0.007044	NA	0.004872	0.01005	NA	0.007208	NA	0.005228
Scytonema sp. HK-05	Scytonemataceae>Scytonema>Scytonema sp. HK-05	S	1137095	22	7	NA	NA	NA	NA	4	NA	NA	NA	18	NA	NA	NA	NA	NA	4	NA	NA	5	1	NA	NA	NA	NA	1	22	NA	NA	0.009319	NA	NA	NA	NA	0.001616	NA	NA	NA	0.005763	NA	NA	NA	NA	NA	0.004273	NA
Chondrocystis sp. NIES-4102	Chroococcales>...>Chondrocystis sp. NIES-4102	S	2005460	19	10	NA	NA	NA	NA	1	NA	NA	NA	NA	NA	1	1	6	11	NA	19	2	NA	1	NA	2	NA	NA	NA	2	NA	NA	0.009031	NA	NA	NA	NA	0.0004039	NA	NA	NA	NA	NA	0.0004872	0.0004189	0.002145	0.004664	NA	0.009031
alpha proteobacterium HIMB59	unclassified Pelagibacteraceae>alpha proteobacterium HIMB59	S	744985	23	16	NA	NA	NA	NA	2	2	4	NA	1	1	5	5	15	23	NA	12	2	NA	1	NA	12	4	NA	7	NA	3	NA	0.009752	NA	NA	NA	NA	0.0008078	0.001443	0.002455	NA	0.0003202	0.0006819	0.002436	0.002094	0.005363	0.009752	NA	0.005704
Pelobacter sp. SFB93	Desulfuromonadaceae>Pelobacter>Pelobacter sp. SFB93	S	1842532	97	6	NA	NA	NA	NA	2	NA	NA	NA	2	NA	NA	NA	NA	2	NA	NA	NA	NA	NA	NA	1	NA	NA	97	2	NA	NA	0.03176	NA	NA	NA	NA	0.0008078	NA	NA	NA	0.0006404	NA	NA	NA	NA	0.000848	NA	NA
Pseudomonas fluorescens	Pseudomonas fluorescens	S	294	33	9	NA	NA	NA	NA	1	33	NA	1	2	NA	1	2	1	NA	NA	2	NA	NA	NA	NA	NA	NA	NA	2	NA	NA	NA	0.02382	NA	NA	NA	NA	0.0004039	0.02382	NA	0.0007004	0.0006404	NA	0.0004872	0.0008377	0.0003575	NA	NA	0.0009506
Moraxellaceae bacterium HYN0046	unclassified Moraxellaceae>Moraxellaceae bacterium HYN0046	S	2283318	14	8	NA	NA	NA	NA	3	2	NA	2	NA	2	NA	NA	NA	NA	NA	NA	3	NA	NA	NA	NA	NA	1	14	NA	1	NA	0.004584	NA	NA	NA	NA	0.001212	0.001443	NA	0.001401	NA	0.001364	NA	NA	NA	NA	NA	NA
Candidatus Portiera aleyrodidarum	Zymobacter group>...>Candidatus Portiera aleyrodidarum	S	91844	10	6	NA	NA	NA	NA	1	NA	NA	1	2	NA	NA	8	NA	2	NA	NA	NA	NA	NA	NA	NA	NA	NA	10	NA	NA	NA	0.003351	NA	NA	NA	NA	0.0004039	NA	NA	0.0007004	0.0006404	NA	NA	0.003351	NA	0.000848	NA	NA
Herbaspirillum rubrisubalbicans M1	Herbaspirillum>Herbaspirillum rubrisubalbicans>Herbaspirillum rubrisubalbicans M1	-	1078773	20	10	NA	NA	NA	NA	4	2	NA	NA	NA	NA	2	NA	4	2	2	20	NA	2	NA	8	NA	NA	NA	NA	3	NA	NA	0.009506	NA	NA	NA	NA	0.001616	0.001443	NA	NA	NA	NA	0.0009744	NA	0.00143	0.000848	0.002137	0.009506
Taylorella equigenitalis	Taylorella equigenitalis	S	29575	40	11	NA	NA	NA	NA	1	2	NA	NA	NA	NA	9	2	NA	19	NA	40	31	NA	NA	NA	2	NA	NA	25	NA	1	1	0.02384	NA	NA	NA	NA	0.0004039	0.001443	NA	NA	NA	NA	0.004385	0.0008377	NA	0.008056	NA	0.01901
Capnocytophaga sp. oral taxon 864	Capnocytophaga sp. oral taxon 864	S	1316593	22	8	NA	NA	NA	NA	1	NA	NA	NA	1	NA	NA	12	NA	14	NA	5	2	NA	NA	NA	NA	10	NA	22	NA	NA	NA	0.007204	NA	NA	NA	NA	0.0004039	NA	NA	NA	0.0003202	NA	NA	0.005026	NA	0.005936	NA	0.002377
Sphingobacterium	Sphingobacterium	G	28453	13	19	NA	NA	NA	NA	4	2	NA	3	8	2	3	1	13	10	NA	1	7	1	1	2	3	NA	12	2	1	8	NA	0.005445	NA	NA	NA	NA	0.001616	0.001443	NA	0.002101	0.002561	0.001364	0.001462	0.0004189	0.004648	0.00424	NA	0.0004753
Verrucomicrobium spinosum DSM 4136 = JCM 18804	Verrucomicrobiaceae>...>Verrucomicrobium spinosum DSM 4136 = JCM 18804	-	240016	30	11	NA	NA	NA	NA	5	NA	NA	2	3	NA	NA	2	2	2	NA	1	NA	NA	NA	1	30	NA	NA	NA	8	1	NA	0.01728	NA	NA	NA	NA	0.002019	NA	NA	0.001401	0.0009606	NA	NA	0.0008377	0.000715	0.000848	NA	0.0004753
Fusobacterium nucleatum	Fusobacterium nucleatum	S	851	80	14	NA	NA	NA	NA	2	NA	NA	NA	NA	NA	4	41	NA	20	NA	80	NA	2	2	NA	25	2	6	31	2	10	4	0.03802	NA	NA	NA	NA	0.0008078	NA	NA	NA	NA	NA	0.001949	0.01717	NA	0.00848	NA	0.03802
Candidatus Saccharibacteria bacterium YM_S32_TM7_50_20	unclassified Bacteria>...>Candidatus Saccharibacteria bacterium YM_S32_TM7_50_20	S	2056494	22	13	NA	NA	NA	NA	11	NA	NA	1	NA	1	8	17	NA	1	1	22	NA	16	NA	NA	13	NA	2	NA	8	NA	1	0.01507	NA	NA	NA	NA	0.004443	NA	NA	0.0007004	NA	0.0006819	0.003898	0.007121	NA	0.000424	0.001068	0.01046
Phaeodactylum tricornutum CCAP 1055/1	Stramenopiles>...>Phaeodactylum tricornutum CCAP 1055/1	-	556484	55	15	NA	NA	NA	NA	2	NA	NA	NA	NA	NA	55	16	NA	35	2	35	NA	2	12	16	25	30	33	NA	21	20	4	0.0268	NA	NA	NA	NA	0.0008078	NA	NA	NA	NA	NA	0.0268	0.006702	NA	0.01484	0.002137	0.01664
Pseudomonas sp. MT-1	Pseudomonas sp. MT-1	S	150396	14	7	NA	NA	NA	NA	NA	14	NA	NA	2	6	NA	NA	NA	NA	1	NA	2	1	NA	NA	NA	NA	NA	4	NA	NA	NA	0.0101	NA	NA	NA	NA	NA	0.0101	NA	NA	0.0006404	0.004091	NA	NA	NA	NA	0.001068	NA
Acinetobacter lwoffii	Acinetobacter lwoffii	S	28090	137	14	NA	NA	NA	NA	NA	137	NA	NA	NA	NA	22	24	NA	71	14	60	2	4	2	NA	11	2	10	NA	8	10	NA	0.09887	NA	NA	NA	NA	NA	0.09887	NA	NA	NA	NA	0.01072	0.01005	NA	0.0301	0.01496	0.02852
Dickeya	Dickeya	G	204037	10	10	NA	NA	NA	NA	NA	3	NA	4	1	2	NA	6	NA	NA	NA	6	10	1	NA	2	NA	NA	NA	1	NA	NA	NA	0.007689	NA	NA	NA	NA	NA	0.002165	NA	0.002802	0.0003202	0.001364	NA	0.002513	NA	NA	NA	0.002852
Spongiibacter sp. IMCC21906	Cellvibrionales>...>Spongiibacter sp. IMCC21906	S	1620392	21	8	NA	NA	NA	NA	NA	2	1	2	NA	NA	NA	12	21	1	NA	NA	1	NA	NA	NA	NA	NA	NA	9	NA	NA	NA	0.007508	NA	NA	NA	NA	NA	0.001443	0.0006137	0.001401	NA	NA	NA	0.005026	0.007508	0.000424	NA	NA
Haemophilus influenzae	Haemophilus influenzae	S	727	327	6	NA	NA	NA	NA	NA	1	NA	1	NA	NA	NA	5	327	15	NA	NA	NA	NA	NA	NA	NA	NA	NA	2	NA	NA	NA	0.1169	NA	NA	NA	NA	NA	0.0007217	NA	0.0007004	NA	NA	NA	0.002094	0.1169	0.00636	NA	NA
Streptococcus suis	Streptococcus suis	S	1307	37	7	NA	NA	NA	NA	NA	2	NA	NA	2	NA	3	20	NA	NA	NA	NA	NA	1	1	NA	NA	NA	NA	NA	NA	NA	37	0.03253	NA	NA	NA	NA	NA	0.001443	NA	NA	0.0006404	NA	0.001462	0.008377	NA	NA	NA	NA
Lactobacillus mucosae LM1	Lactobacillus mucosae>Lactobacillus mucosae LM1	-	1130798	98	7	NA	NA	NA	NA	NA	1	NA	NA	NA	NA	6	NA	NA	44	NA	98	NA	2	NA	NA	1	NA	NA	NA	NA	NA	4	0.04658	NA	NA	NA	NA	NA	0.0007217	NA	NA	NA	NA	0.002923	NA	NA	0.01866	NA	0.04658
Rufibacter	Rufibacter	G	1379908	31	7	NA	NA	NA	NA	NA	1	2	NA	31	NA	NA	11	1	2	NA	NA	3	NA	NA	NA	NA	NA	NA	NA	NA	NA	NA	0.009926	NA	NA	NA	NA	NA	0.0007217	0.001227	NA	0.009926	NA	NA	0.004607	0.0003575	0.000848	NA	NA
Legionella pneumophila	Legionella>Legionella pneumophila	S	446	84	15	NA	NA	NA	NA	NA	NA	1	2	2	4	2	3	84	23	NA	19	NA	NA	NA	NA	5	NA	4	2	1	4	2	0.03003	NA	NA	NA	NA	NA	NA	0.0006137	0.001401	0.0006404	0.002727	0.0009744	0.001257	0.03003	0.009752	NA	0.009031
Legionella pneumophila subsp. pneumophila	Legionella pneumophila subsp. pneumophila	-	91891	84	15	NA	NA	NA	NA	NA	NA	1	2	2	4	2	3	84	23	NA	5	NA	NA	NA	NA	5	NA	4	2	1	4	2	0.03003	NA	NA	NA	NA	NA	NA	0.0006137	0.001401	0.0006404	0.002727	0.0009744	0.001257	0.03003	0.009752	NA	0.002377
Thiobacillus denitrificans ATCC 25259	Thiobacillaceae>...>Thiobacillus denitrificans ATCC 25259	-	292415	10	8	NA	NA	NA	NA	NA	NA	1	3	1	NA	NA	1	NA	1	NA	NA	1	NA	NA	NA	NA	NA	NA	10	1	NA	NA	0.003274	NA	NA	NA	NA	NA	NA	0.0006137	0.002101	0.0003202	NA	NA	0.0004189	NA	0.000424	NA	NA
Cronobacter	Cronobacter	G	413496	170	14	NA	NA	NA	NA	NA	NA	NA	8	6	1	NA	1	1	2	NA	4	7	2	NA	3	38	NA	NA	170	1	1	NA	0.05567	NA	NA	NA	NA	NA	NA	NA	0.005603	0.001921	0.0006819	NA	0.0004189	0.0003575	0.000848	NA	0.001901
Xenorhabdus bovienii	Xenorhabdus bovienii	S	40576	11	8	NA	NA	NA	NA	NA	NA	NA	2	NA	NA	NA	1	1	NA	NA	NA	NA	NA	NA	1	1	NA	NA	11	NA	1	1	0.003602	NA	NA	NA	NA	NA	NA	NA	0.001401	NA	NA	NA	0.0004189	0.0003575	NA	NA	NA
Candidatus Arsenophonus lipoptenae	Arsenophonus>Candidatus Arsenophonus lipoptenae	S	634113	190	5	NA	NA	NA	NA	NA	NA	NA	1	NA	NA	NA	8	1	NA	NA	NA	NA	NA	NA	NA	NA	NA	NA	190	NA	2	NA	0.06221	NA	NA	NA	NA	NA	NA	NA	0.0007004	NA	NA	NA	0.003351	0.0003575	NA	NA	NA
Mycoplasma sp. (ex Biomphalaria glabrata)	Mycoplasma sp. (ex Biomphalaria glabrata)	S	1749074	10	7	NA	NA	NA	NA	NA	NA	NA	1	2	2	NA	3	NA	NA	NA	10	2	NA	NA	NA	1	NA	NA	NA	NA	NA	NA	0.004753	NA	NA	NA	NA	NA	NA	NA	0.0007004	0.0006404	0.001364	NA	0.001257	NA	NA	NA	0.004753
Alkaliphilus metalliredigens QYMF	Alkaliphilus>Alkaliphilus metalliredigens>Alkaliphilus metalliredigens QYMF	-	293826	57	6	NA	NA	NA	NA	NA	NA	NA	NA	57	NA	NA	2	NA	2	NA	NA	11	NA	NA	NA	NA	NA	NA	1	NA	NA	4	0.01825	NA	NA	NA	NA	NA	NA	NA	NA	0.01825	NA	NA	0.0008377	NA	0.000848	NA	NA
Desulfotomaculum nigrificans CO-1-SRB	Desulfotomaculum nigrificans>Desulfotomaculum nigrificans CO-1-SRB	-	868595	95	6	NA	NA	NA	NA	NA	NA	NA	NA	95	NA	NA	6	NA	NA	NA	4	2	NA	NA	NA	1	NA	1	NA	NA	NA	NA	0.03042	NA	NA	NA	NA	NA	NA	NA	NA	0.03042	NA	NA	0.002513	NA	NA	NA	0.001901
Syntrophobotulus glycolicus DSM 8271	Syntrophobotulus>Syntrophobotulus glycolicus>Syntrophobotulus glycolicus DSM 8271	-	645991	11	10	NA	NA	NA	NA	NA	NA	NA	NA	11	NA	1	NA	6	10	1	4	4	NA	NA	NA	5	NA	1	4	NA	NA	NA	0.00424	NA	NA	NA	NA	NA	NA	NA	NA	0.003522	NA	0.0004872	NA	0.002145	0.00424	0.001068	0.001901
Symbiobacterium thermophilum IAM 14863	Symbiobacteriaceae>...>Symbiobacterium thermophilum IAM 14863	-	292459	25	7	NA	NA	NA	NA	NA	NA	NA	NA	6	NA	1	9	NA	6	NA	6	25	NA	NA	NA	1	NA	NA	NA	NA	NA	NA	0.01922	NA	NA	NA	NA	NA	NA	NA	NA	0.001921	NA	0.0004872	0.00377	NA	0.002544	NA	0.002852
Thermoanaerobacterium sp. RBIITD	Thermoanaerobacterium sp. RBIITD	S	1550240	208	9	NA	NA	NA	NA	NA	NA	NA	NA	208	NA	NA	7	NA	4	NA	4	5	NA	3	NA	9	1	NA	1	NA	NA	NA	0.0666	NA	NA	NA	NA	NA	NA	NA	NA	0.0666	NA	NA	0.002932	NA	0.001696	NA	0.001901
Halobacteroides halobius DSM 5150	Halanaerobiales>...>Halobacteroides halobius DSM 5150	-	748449	11	6	NA	NA	NA	NA	NA	NA	NA	NA	10	NA	NA	NA	1	1	NA	NA	3	NA	NA	NA	11	1	NA	NA	NA	NA	NA	0.006336	NA	NA	NA	NA	NA	NA	NA	NA	0.003202	NA	NA	NA	0.0003575	0.000424	NA	NA
Staphylococcus haemolyticus	Staphylococcus haemolyticus	S	1283	170	5	NA	NA	NA	NA	NA	NA	NA	NA	170	NA	NA	37	NA	NA	NA	34	NA	NA	NA	NA	5	NA	2	NA	NA	NA	NA	0.05443	NA	NA	NA	NA	NA	NA	NA	NA	0.05443	NA	NA	0.0155	NA	NA	NA	0.01616
Megasphaera hexanoica	Megasphaera hexanoica	S	1675036	53	8	NA	NA	NA	NA	NA	NA	NA	NA	3	NA	7	3	NA	17	NA	53	NA	NA	NA	NA	2	NA	NA	NA	NA	2	1	0.02519	NA	NA	NA	NA	NA	NA	NA	NA	0.0009606	NA	0.00341	0.001257	NA	0.007208	NA	0.02519
Ndongobacter massiliensis	unclassified Firmicutes sensu stricto>Ndongobacter>Ndongobacter massiliensis	S	1871025	10	10	NA	NA	NA	NA	NA	NA	NA	NA	4	NA	1	2	1	2	NA	1	10	NA	NA	1	1	NA	NA	1	NA	NA	NA	0.007689	NA	NA	NA	NA	NA	NA	NA	NA	0.001281	NA	0.0004872	0.0008377	0.0003575	0.000848	NA	0.0004753
Eggerthella	Eggerthella	G	84111	685	10	NA	NA	NA	NA	NA	NA	NA	NA	63	NA	4	16	NA	18	NA	63	685	NA	NA	6	10	NA	6	NA	NA	4	NA	0.5267	NA	NA	NA	NA	NA	NA	NA	NA	0.02017	NA	0.001949	0.006702	NA	0.007632	NA	0.02994
Eggerthella lenta	Eggerthella lenta	S	84112	680	10	NA	NA	NA	NA	NA	NA	NA	NA	63	NA	4	16	NA	18	NA	61	680	NA	NA	6	10	NA	6	NA	NA	4	NA	0.5229	NA	NA	NA	NA	NA	NA	NA	NA	0.02017	NA	0.001949	0.006702	NA	0.007632	NA	0.02899
Gordonibacter pamelaeae 7-10-1-b	Gordonibacter pamelaeae>Gordonibacter pamelaeae 7-10-1-b	-	657308	22	5	NA	NA	NA	NA	NA	NA	NA	NA	4	NA	NA	NA	NA	NA	NA	22	1	NA	NA	NA	15	NA	NA	NA	NA	2	NA	0.01046	NA	NA	NA	NA	NA	NA	NA	NA	0.001281	NA	NA	NA	NA	NA	NA	0.01046
Chryseobacterium sp. T16E-39	Chryseobacterium sp. T16E-39	S	2015076	62	5	NA	NA	NA	NA	NA	NA	NA	NA	62	NA	4	1	NA	3	NA	2	NA	NA	NA	NA	NA	NA	NA	NA	NA	NA	NA	0.01985	NA	NA	NA	NA	NA	NA	NA	NA	0.01985	NA	0.001949	0.0004189	NA	0.001272	NA	0.0009506
Candidatus Hoaglandella endobia	Candidatus Hoaglandella>Candidatus Hoaglandella endobia	S	1778263	97	5	NA	NA	NA	NA	NA	NA	NA	NA	1	NA	NA	NA	NA	NA	NA	NA	2	NA	NA	NA	NA	NA	6	97	NA	2	NA	0.03176	NA	NA	NA	NA	NA	NA	NA	NA	0.0003202	NA	NA	NA	NA	NA	NA	NA
Lawsonia intracellularis	Lawsonia>Lawsonia intracellularis	S	29546	425	15	NA	NA	NA	NA	NA	NA	NA	NA	104	NA	10	89	2	77	NA	80	425	NA	2	26	86	32	20	31	33	16	NA	0.3268	NA	NA	NA	NA	NA	NA	NA	NA	0.0333	NA	0.004872	0.03728	0.000715	0.03265	NA	0.03802
Sphaerochaeta	Sphaerochaeta	G	399320	124	5	NA	NA	NA	NA	NA	NA	NA	NA	124	NA	7	NA	NA	NA	2	NA	2	NA	NA	NA	NA	NA	NA	NA	NA	NA	1	0.0397	NA	NA	NA	NA	NA	NA	NA	NA	0.0397	NA	0.00341	NA	NA	NA	0.002137	NA
Mesotoga prima MesG1.Ag.4.2	Kosmotogales>...>Mesotoga prima MesG1.Ag.4.2	-	660470	77	11	NA	NA	NA	NA	NA	NA	NA	NA	77	NA	NA	16	1	10	NA	4	2	NA	1	NA	2	NA	NA	10	1	4	NA	0.02465	NA	NA	NA	NA	NA	NA	NA	NA	0.02465	NA	NA	0.006702	0.0003575	0.00424	NA	0.001901
Plasmodium knowlesi strain H	Plasmodium knowlesi>Plasmodium knowlesi strain H	-	5851	21	14	NA	NA	NA	NA	NA	NA	NA	NA	NA	NA	21	10	NA	NA	1	2	2	4	12	15	6	12	17	NA	16	18	5	0.01023	NA	NA	NA	NA	NA	NA	NA	NA	NA	NA	0.01023	0.004189	NA	NA	0.001068	0.0009506
Toxoplasma gondii ME49	Conoidasida>...>Toxoplasma gondii ME49	-	508771	77	15	NA	NA	NA	NA	NA	NA	NA	NA	NA	NA	73	22	3	NA	1	13	5	13	23	24	9	61	42	NA	77	36	36	0.03556	NA	NA	NA	NA	NA	NA	NA	NA	NA	NA	0.03556	0.009215	0.001073	NA	0.001068	0.006179
Colletotrichum higginsianum IMI 349063	sordariomyceta>...>Colletotrichum higginsianum IMI 349063	-	759273	31	12	NA	NA	NA	NA	NA	NA	NA	NA	NA	NA	23	11	NA	1	NA	NA	NA	1	11	19	12	27	31	NA	21	22	1	0.01445	NA	NA	NA	NA	NA	NA	NA	NA	NA	NA	0.01121	0.004607	NA	0.000424	NA	NA
Hemiselmis andersenii	Cryptomonadales>...>Hemiselmis andersenii	S	464988	24	15	NA	NA	NA	NA	NA	NA	NA	NA	NA	NA	13	11	1	2	NA	3	3	9	6	10	8	15	24	NA	19	18	3	0.01089	NA	NA	NA	NA	NA	NA	NA	NA	NA	NA	0.006333	0.004607	0.0003575	0.000848	NA	0.001426
Hungateiclostridium thermocellum	Hungateiclostridium>Hungateiclostridium thermocellum	S	1515	11	6	NA	NA	NA	NA	NA	NA	NA	NA	NA	NA	1	4	NA	2	NA	NA	1	11	NA	1	NA	NA	NA	NA	NA	NA	NA	0.01036	NA	NA	NA	NA	NA	NA	NA	NA	NA	NA	0.0004872	0.001675	NA	0.000848	NA	NA
Tetragenococcus halophilus	Tetragenococcus>Tetragenococcus halophilus	S	51669	32	5	NA	NA	NA	NA	NA	NA	NA	NA	NA	NA	2	NA	1	8	NA	32	NA	NA	NA	NA	2	NA	NA	NA	NA	NA	NA	0.01521	NA	NA	NA	NA	NA	NA	NA	NA	NA	NA	0.0009744	NA	0.0003575	0.003392	NA	0.01521
Tumebacillus	Alicyclobacillaceae>Tumebacillus	G	432330	15	5	NA	NA	NA	NA	NA	NA	NA	NA	NA	NA	2	NA	1	2	NA	1	NA	NA	NA	NA	15	NA	NA	NA	NA	NA	NA	0.00864	NA	NA	NA	NA	NA	NA	NA	NA	NA	NA	0.0009744	NA	0.0003575	0.000848	NA	0.0004753
Megasphaera sp. AJH120	Megasphaera sp. AJH120	S	2144175	34	10	NA	NA	NA	NA	NA	NA	NA	NA	NA	NA	3	10	2	7	NA	34	NA	NA	NA	1	NA	2	NA	NA	6	2	2	0.01616	NA	NA	NA	NA	NA	NA	NA	NA	NA	NA	0.001462	0.004189	0.000715	0.002968	NA	0.01616
Alteromonas	Alteromonadaceae>Alteromonas	G	226	61	6	NA	NA	NA	NA	NA	NA	NA	NA	NA	NA	1	NA	61	22	NA	3	NA	NA	NA	1	NA	NA	NA	12	NA	NA	NA	0.02181	NA	NA	NA	NA	NA	NA	NA	NA	NA	NA	0.0004872	NA	0.02181	0.009328	NA	0.001426
Aggregatibacter aphrophilus	Aggregatibacter aphrophilus	S	732	77684	7	NA	NA	NA	NA	NA	NA	NA	NA	NA	NA	4	1	32	77684	NA	NA	2	NA	NA	NA	NA	NA	4	NA	NA	NA	1	32.94	NA	NA	NA	NA	NA	NA	NA	NA	NA	NA	0.001949	0.0004189	0.01144	32.94	NA	NA
Actinobacillus	Actinobacillus	G	713	157050	12	NA	NA	NA	NA	NA	NA	NA	NA	NA	NA	3	123	157050	57	NA	4	NA	NA	4	1	NA	NA	2	2	3	9	3	56.15	NA	NA	NA	NA	NA	NA	NA	NA	NA	NA	0.001462	0.05152	56.15	0.02417	NA	0.001901
Actinobacillus equuli subsp. equuli	Actinobacillus equuli>Actinobacillus equuli subsp. equuli	-	202947	157020	9	NA	NA	NA	NA	NA	NA	NA	NA	NA	NA	3	120	157022	11	NA	4	NA	NA	4	1	NA	NA	NA	NA	NA	9	2	56.14	NA	NA	NA	NA	NA	NA	NA	NA	NA	NA	0.001462	0.05026	56.14	0.004664	NA	0.001901
Corynebacterium sp. NML98-0116	Corynebacterium sp. NML98-0116	S	702967	640	6	NA	NA	NA	NA	NA	NA	NA	NA	NA	NA	NA	640	8	NA	NA	NA	NA	NA	NA	2	14	4	NA	NA	21	NA	NA	0.2681	NA	NA	NA	NA	NA	NA	NA	NA	NA	NA	NA	0.2681	0.00286	NA	NA	NA
Campylobacter helveticus	Campylobacter helveticus	S	28898	450	6	NA	NA	NA	NA	NA	NA	NA	NA	NA	NA	NA	6	NA	NA	NA	NA	NA	NA	NA	NA	20	NA	4	450	12	4	NA	0.1473	NA	NA	NA	NA	NA	NA	NA	NA	NA	NA	NA	0.002513	NA	NA	NA	NA
Escherichia coli O157:H7 str. TW14588	Escherichia coli O157:H7>Escherichia coli O157:H7 str. TW14588	-	502346	51	8	NA	NA	NA	NA	NA	NA	NA	NA	NA	NA	NA	1	NA	2	NA	3	6	1	NA	4	2	NA	NA	51	NA	NA	NA	0.0167	NA	NA	NA	NA	NA	NA	NA	NA	NA	NA	NA	0.0004189	NA	0.000848	NA	0.001426
Neisseria subflava	Neisseria subflava	S	28449	16	5	NA	NA	NA	NA	NA	NA	NA	NA	NA	NA	NA	16	NA	2	NA	3	NA	6	NA	NA	NA	NA	8	NA	NA	NA	NA	0.006702	NA	NA	NA	NA	NA	NA	NA	NA	NA	NA	NA	0.006702	NA	0.000848	NA	0.001426
Alteromonas macleodii str. 'Balearic Sea AD45'	Alteromonas macleodii>Alteromonas macleodii str. 'Balearic Sea AD45'	-	1004787	23	5	NA	NA	NA	NA	NA	NA	NA	NA	NA	NA	NA	NA	23	1	NA	1	NA	NA	NA	1	NA	NA	NA	12	NA	NA	NA	0.008223	NA	NA	NA	NA	NA	NA	NA	NA	NA	NA	NA	NA	0.008223	0.000424	NA	0.0004753
[truncated: 26 more columns]

## Sheet: PRJEB15501
kraken2 result	kraken2 result
Name	Full description	taxRank	taxID	Max	Occurrence	ERR1719715.cladeReads	ERR1719716.cladeReads	ERR1719717.cladeReads	ERR1719718.cladeReads	ERR1719719.cladeReads	ERR1719720.cladeReads	ERR1719721.cladeReads	ERR1719722.cladeReads	ERR1719723.cladeReads	ERR1719724.cladeReads	ERR1719725.cladeReads	ERR1719726.cladeReads	ERR1719727.cladeReads	ERR1719728.cladeReads	ERR1719729.cladeReads	ERR1719730.cladeReads	ERR1719731.cladeReads	ERR1719732.cladeReads	ERR1719733.cladeReads	ERR1719734.cladeReads	ERR1719735.cladeReads	ERR1719736.cladeReads	ERR1719737.cladeReads	ERR1719738.cladeReads	ERR1719739.cladeReads	ERR1719740.cladeReads	ERR1719741.cladeReads	ERR1719742.cladeReads	ERR1719743.cladeReads	ERR1719744.cladeReads	ERR1719745.cladeReads	ERR1719746.cladeReads	ERR1719747.cladeReads	ERR1719748.cladeReads	ERR1719749.cladeReads	ERR1719750.cladeReads	ERR1719751.cladeReads	ERR1719752.cladeReads	ERR1719753.cladeReads	ERR1719754.cladeReads	ERR1719755.cladeReads	ERR1719756.cladeReads	ERR1719757.cladeReads	ERR1719758.cladeReads
unclassified	unclassified	U	0	21287	126	5235	6263	5396	11378	11663	5802	6934	11910	12137	13892	3947	6338	6163	5815	4279	3663	2348	10739	6085	21287	4721	10464	7417	4754	5141	10375	4388	5290	7195	5403	13966	3787	12584	6059	3606	6106	11561	4828	11894	6034	7175	10972	10114	13744
root	root	-	1	586810	126	195273	239777	282756	422544	419383	215040	219382	433524	354497	441230	170259	223642	218665	192627	167091	153657	92706	445737	207387	541197	143065	381528	239789	236562	175061	388539	176728	183530	249843	278075	361652	167059	393758	212153	156196	196412	453707	211298	415862	266892	267877	408416	282620	414802
cellular organisms	cellular organisms	-	131567	586800	126	195238	239746	282752	421892	419273	215030	219366	433508	354476	441199	170224	223640	218562	192431	167089	153571	92703	445687	207356	541179	142908	381499	239765	236560	174958	388522	176711	183519	249613	278053	361574	167053	393689	212084	156193	196388	453678	211289	415614	266860	267857	408402	282590	414788
Bacteria	Bacteria	D	2	586750	126	195200	239723	282736	421729	419195	215019	219315	433404	354454	441094	170197	223612	218531	192383	167080	153555	92700	445644	207276	541089	142864	381417	239740	236547	174936	388458	176694	183484	249484	278035	361470	167044	393577	212044	156185	196351	453619	211271	415377	266833	267826	408327	282566	414735
Terrabacteria group	Terrabacteria group	-	1783272	458130	126	76972	83045	1809	120561	266586	107139	58447	285446	86541	126898	52212	57380	105462	85815	89362	148824	39580	138092	54869	131646	92168	91837	71228	233082	42885	111162	119950	91813	123317	1564	111151	100112	148734	89450	60997	108681	131055	194728	184491	94868	179696	213112	190041	229558
Firmicutes	Firmicutes	P	1239	436740	126	53565	64311	1349	109299	217176	97368	52549	214081	75308	98294	40053	51675	87466	45293	78397	147340	38642	121587	33457	103497	74897	81886	63152	229344	38070	98068	113394	79700	62796	1119	88810	98529	121257	73785	53724	83627	119127	192225	98945	85912	173060	145403	139997	204033
Negativicutes	Negativicutes	C	909932	335260	126	24422	25047	486	54655	111040	45105	35071	101963	20793	41086	8044	27873	43563	11382	37224	444	2956	75764	17298	28321	17626	30409	32355	299	6657	52157	54637	19058	4534	254	48204	34213	62691	46199	22039	30782	43438	1758	15157	52064	43362	63726	96436	123379
Veillonellaceae	Veillonellales>Veillonellaceae	F	31977	323730	126	21584	22500	465	54603	104244	42943	29941	96637	17184	38684	6786	25703	39666	9122	36408	399	2700	70509	12395	18842	17553	28590	29840	219	3877	48294	53919	17019	4086	220	37079	33361	49311	44263	21487	30547	38390	1681	13173	47818	43089	48637	96336	116889
Veillonella	Veillonella	G	29465	312880	126	20874	20282	442	54091	98704	40928	27343	84593	15523	32844	5379	22948	37963	7957	33709	367	2479	63146	9354	17360	17348	28059	28403	194	3418	43255	48898	14565	2622	191	29893	33310	27273	41963	21027	25031	34929	1476	9581	46840	40590	46846	96099	105173
Veillonella parvula	Veillonella parvula	S	29466	305060	126	14106	15586	328	49513	65814	27396	18380	53398	10586	24144	3598	17439	18970	4844	21191	260	1687	41457	5941	12358	14744	15097	19368	134	2747	30779	36586	10690	1699	144	23309	29296	20029	27458	15876	15186	29156	827	6206	33259	26003	27848	78918	78083
Veillonella rodentium	Veillonella rodentium	S	248315	3485	126	144	445	11	2645	1572	583	503	776	211	1007	97	889	494	1046	409	3	26	938	122	384	453	60	226	6	38	516	527	271	3	2	1224	2888	445	652	604	269	1501	20	43	536	501	302	2355	1967
Megasphaera	Megasphaera	G	906	8608	125	335	1883	12	194	5084	1392	1917	7903	1260	2406	547	1891	1415	19	1681	27	131	6610	2095	1208	31	174	1168	8	233	2087	713	1825	37	12	2341	16	8608	1768	286	3971	883	41	319	815	2250	781	55	5411
Megasphaera sp. AJH120	Megasphaera sp. AJH120	S	2144175	3463	125	147	840	3	74	2189	640	829	3463	509	987	252	844	640	10	776	11	47	3022	879	500	13	70	500	2	97	915	284	702	6	2	919	6	3383	792	127	1721	386	15	148	359	977	351	8	2268
Megasphaera elsdenii	Megasphaera elsdenii	S	907	3353	125	141	842	6	86	2338	595	840	3353	569	1029	246	870	588	1	729	10	60	3006	914	563	3	79	522	3	93	823	190	733	5	8	508	6	898	815	129	1776	342	19	132	381	1019	331	23	2460
Megasphaera hexanoica	Megasphaera hexanoica	S	1675036	3428	120	20	21	NA	5	18	38	51	289	30	149	3	13	57	4	7	NA	1	23	90	6	14	5	11	NA	14	154	164	216	21	1	616	2	3428	7	1	21	66	2	9	6	12	30	11	105
Dialister	Dialister	G	39948	28368	126	266	213	9	247	55	493	499	3025	273	3069	723	720	85	1049	708	2	69	446	809	90	125	203	58	8	206	2661	4164	444	1376	11	4638	6	12756	363	96	1159	2482	159	3245	33	105	477	34	5649
Dialister pneumosintes	Dialister pneumosintes	S	39950	3420	120	196	118	1	5	10	86	2	876	133	940	28	477	67	597	142	1	2	333	709	10	95	176	2	NA	121	1863	3420	234	14	5	2977	NA	3064	128	66	209	1970	1	3215	8	73	414	6	1946
Dialister sp. Marseille-P5638	Dialister sp. Marseille-P5638	S	2161821	14738	126	41	55	5	135	44	232	279	1190	82	1197	476	136	14	247	309	1	38	84	81	52	21	18	36	4	50	424	393	134	736	4	918	6	6227	129	18	597	275	84	29	19	30	41	24	2106
Negativicoccus massiliensis	Negativicoccus>Negativicoccus massiliensis	S	1702287	682	124	28	64	1	15	108	26	102	682	55	90	24	56	87	58	137	3	8	162	76	51	14	76	106	8	5	33	14	40	6	6	73	5	364	70	20	199	32	1	9	52	51	43	21	147
Selenomonadales	Selenomonadales	O	909929	18126	126	2826	2541	19	35	6751	2129	5117	5280	3597	2377	1248	2155	3881	2249	804	44	253	5237	4900	9459	64	1812	2496	70	2777	3835	698	2029	439	30	11060	840	13164	1920	544	215	5028	74	1979	4220	261	15048	53	6424
Selenomonas	Selenomonadaceae>Selenomonas	G	970	18111	126	2811	2530	11	19	6723	2115	5110	5248	3586	2360	1242	2146	3874	2243	790	43	245	5223	4888	9436	60	1793	2479	21	2766	3825	637	2014	432	21	11036	837	13108	1908	534	195	5013	70	1971	4209	231	15017	34	6378
Selenomonas sp. oral taxon 478	Selenomonas sp. oral taxon 478	S	712538	11118	122	1190	857	6	2	4133	1195	2516	2689	1337	1524	258	946	2709	204	455	30	149	3504	2342	6472	3	911	1361	4	298	2135	152	725	234	4	1676	1	2949	951	144	70	853	14	341	2794	119	8287	7	2394
Selenomonas sputigena ATCC 35185	Selenomonas sputigena>Selenomonas sputigena ATCC 35185	-	546271	8520	120	644	377	NA	4	43	50	1111	376	1410	152	375	457	285	1317	67	3	22	964	1426	393	45	85	591	3	784	767	84	385	3	5	5097	2	2530	135	196	7	1588	5	475	663	6	1598	4	443
Selenomonas sp. oral taxon 136	Selenomonas sp. oral taxon 136	S	713030	3535	125	471	680	2	1	760	185	865	586	194	187	199	183	594	236	106	NA	10	412	554	1680	1	245	298	4	456	172	50	447	166	3	1761	5	3535	372	25	7	282	10	83	251	15	2441	5	333
Selenomonas sp. oral taxon 920	Selenomonas sp. oral taxon 920	S	1884263	3715	118	234	324	1	NA	1337	352	210	309	224	168	163	319	39	196	107	NA	56	59	253	120	4	424	56	NA	497	249	196	149	1	2	1111	625	1238	111	111	50	1350	18	397	156	58	497	4	2067
Selenomonas sp. oral taxon 126	Selenomonas sp. oral taxon 126	S	712528	842	109	104	93	NA	4	4	52	29	17	73	47	1	85	3	134	11	NA	NA	6	10	15	NA	9	7	NA	585	115	43	50	1	1	659	62	842	50	3	5	124	7	199	11	NA	499	1	347
Selenomonas ruminantium subsp. lactilytica TAM6421	Selenomonas ruminantium>Selenomonas ruminantium subsp. lactilytica>Selenomonas ruminantium subsp. lactilytica TAM6421	-	927704	4584	112	32	46	NA	3	23	146	68	1016	172	44	189	28	67	2	6	8	NA	13	113	47	NA	5	3	1	3	224	18	137	3	1	167	1	426	180	19	47	45	1	408	131	NA	79	1	416
Pelosinus	Sporomusaceae>Pelosinus	G	365348	88	125	11	11	7	16	26	13	6	24	10	15	4	6	5	5	12	1	8	8	8	22	4	18	13	49	3	9	26	12	7	8	21	2	21	12	10	19	12	4	7	9	27	19	17	44
Pelosinus sp. UFO1	Pelosinus sp. UFO1	S	484770	39	99	3	3	NA	2	2	1	2	6	4	2	2	4	2	1	1	NA	1	1	5	6	NA	6	2	NA	1	1	4	2	2	NA	12	NA	9	3	1	1	3	NA	4	1	9	4	4	6
Acidaminococcus	Acidaminococcales>Acidaminococcaceae>Acidaminococcus	G	904	1222	112	10	NA	1	6	11	24	7	12	6	17	3	9	6	4	6	1	2	8	NA	9	2	4	9	8	2	17	5	9	4	2	38	3	198	8	6	4	4	2	3	10	2	23	22	23
Acidaminococcus fermentans DSM 20731	Acidaminococcus fermentans>Acidaminococcus fermentans DSM 20731	-	591001	1193	99	9	NA	1	1	6	18	1	3	3	12	2	8	NA	2	1	NA	1	4	NA	5	NA	1	3	NA	1	12	4	8	2	NA	33	NA	197	3	5	1	2	1	3	3	NA	17	3	7
Acidaminococcus intestini RyC-MR95	Acidaminococcus intestini>Acidaminococcus intestini RyC-MR95	-	568816	25	96	1	NA	NA	3	3	4	5	6	3	3	NA	1	5	2	3	1	1	4	NA	3	2	3	6	8	1	4	1	1	1	2	5	1	NA	5	NA	2	2	1	NA	6	NA	6	14	13
Bacilli	Bacilli	C	91061	406760	126	19372	34741	681	50927	86662	48807	11372	98385	50987	46018	27259	20262	41764	23330	38502	146496	35106	41008	10863	56424	55297	34319	23044	228251	29072	41196	45418	54537	55940	675	28294	63871	42388	22570	29897	33913	70961	190049	76955	27754	123128	64192	40072	53249
Lactobacillales	Lactobacillales	O	186826	402370	126	16037	31377	543	46633	78767	46601	8802	92493	47672	41334	24802	18314	37686	21068	35596	145841	34602	38561	8722	41758	47710	23095	21690	217498	25946	37789	43243	49185	48535	540	25358	63373	37700	20490	28405	29841	64265	189179	62919	26486	115666	57553	36809	45733
Streptococcaceae	Streptococcaceae	F	1300	261470	126	12908	23595	420	30902	74077	44504	6865	86518	43922	36786	23051	15132	34636	19770	31555	145268	1713	35652	8085	36433	38025	19493	20450	20151	24037	33368	37575	47108	40388	443	23737	62215	34358	17293	23447	24216	60039	183406	54866	24613	101315	50700	35705	35255
Streptococcus	Streptococcus	G	1301	261280	126	12867	23511	392	30788	73531	44388	6805	86290	43781	36595	22696	15076	34566	19714	31461	145091	1658	35586	8068	35571	37845	19398	20402	19369	23989	33271	37172	47011	39653	416	23578	62167	34097	17256	23390	24012	59954	181661	50651	24557	101072	50559	35546	34960
Streptococcus gordonii	Streptococcus gordonii	S	1302	6969	125	1672	2976	4	1079	2708	166	413	1459	667	376	379	974	1628	248	905	120	162	6969	382	1488	3345	1636	1533	17	737	458	2510	134	2	3	591	2779	504	1125	1464	294	2677	383	202	824	3251	374	12	1736
Streptococcus gordonii str. Challis substr. CH1	Streptococcus gordonii str. Challis>Streptococcus gordonii str. Challis substr. CH1	-	467705	3445	101	29	20	NA	4	7	NA	1	208	3	6	25	78	3	NA	3	24	1	1	NA	1	2	1	13	5	2	10	8	2	NA	NA	79	2708	21	NA	13	4	6	12	1	4	8	3	NA	1063
Streptococcus mitis	Streptococcus mitis	S	28037	14233	126	594	1739	10	1381	9685	100	174	3115	348	1198	171	515	1872	1004	371	37	21	188	106	3983	1035	80	878	11	579	320	2081	472	31	8	999	12	717	295	1475	71	2979	28	738	831	7920	763	121	905
Streptococcus mitis B6	Streptococcus mitis B6	-	365659	10629	123	3	928	5	165	323	31	103	1142	188	21	19	269	1473	538	222	2	NA	141	4	3876	559	4	328	3	297	275	33	201	6	1	773	7	115	4	463	45	51	22	129	605	7178	7	6	763
Streptococcus pneumoniae	Streptococcus pneumoniae	S	1313	5603	126	430	429	11	790	1418	955	294	2291	1659	867	553	254	689	401	655	2659	35	552	155	753	853	375	532	648	614	608	698	1272	912	12	568	386	577	339	455	5513	1388	237	1475	884	2051	1013	640	800
Streptococcus pneumoniae SPN032672	Streptococcus pneumoniae SPN032672	-	869311	4986	126	329	212	6	372	837	689	90	1313	693	534	321	167	463	268	434	1880	16	294	90	468	494	186	234	312	327	408	429	745	643	4	358	267	270	220	325	419	889	145	642	367	1378	698	428	510
Streptococcus pneumoniae PCS8235	Streptococcus pneumoniae PCS8235	-	1159083	280	124	22	37	1	43	144	63	17	123	80	47	34	14	41	32	31	211	4	45	19	68	76	37	22	53	46	41	42	74	74	3	41	25	64	19	26	37	70	26	69	22	127	62	75	48
Streptococcus pneumoniae TCH8431/19A	Streptococcus pneumoniae TCH8431/19A	-	525381	460	122	19	86	NA	126	156	31	29	277	115	51	56	21	38	33	38	149	6	52	16	77	105	62	51	230	72	31	42	145	94	3	64	21	83	39	26	67	75	30	96	33	131	61	53	53
Streptococcus pneumoniae SPN033038	Streptococcus pneumoniae SPN033038	-	869312	125	121	7	13	1	32	46	21	3	86	29	30	25	10	22	13	25	66	NA	30	5	25	39	18	18	5	26	24	18	48	19	NA	18	10	30	12	12	22	40	2	18	20	61	19	11	18
Streptococcus pneumoniae AP200	Streptococcus pneumoniae AP200	-	574093	48	113	4	8	NA	12	20	9	1	36	12	13	8	4	8	6	12	8	NA	16	3	4	18	7	11	NA	10	7	11	17	2	NA	8	1	4	1	6	9	16	NA	6	9	26	6	3	13
Streptococcus pneumoniae gamPNI0373	Streptococcus pneumoniae gamPNI0373	-	697283	43	108	4	3	NA	12	18	12	1	31	9	14	7	2	16	2	8	17	NA	1	1	5	11	2	5	NA	5	8	8	22	NA	1	6	5	8	2	5	11	25	2	14	8	30	11	5	9
Streptococcus pneumoniae SPN034156	Streptococcus pneumoniae SPN034156	-	869303	53	114	3	9	1	21	16	16	NA	45	14	17	6	3	12	3	9	14	1	8	3	6	7	3	6	4	8	12	11	10	10	NA	4	3	8	8	5	10	21	3	10	3	32	9	6	14
Streptococcus agalactiae	Streptococcus agalactiae	S	1311	10049	126	297	516	3	723	1766	1005	179	2362	1155	889	598	309	812	461	735	3574	31	730	151	824	1028	430	461	602	683	709	792	1311	804	10	588	444	876	358	536	597	1447	158	1013	579	2452	1014	852	856
Streptococcus agalactiae CNCTC 10/84	Streptococcus agalactiae CNCTC 10/84	-	1427374	9222	126	250	411	3	613	1442	863	148	1956	933	722	488	236	666	391	621	2930	20	597	116	636	844	347	367	427	572	583	653	1095	697	8	474	369	611	304	429	488	1229	110	874	476	2011	863	700	704
Streptococcus sp. I-P16	Streptococcus sp. I-P16	S	1156433	3045	125	267	21	5	97	1353	78	12	236	18	267	256	27	31	147	1921	46	29	421	232	12	100	26	249	97	49	141	668	42	17	6	137	193	14	184	77	182	154	7	24	404	105	829	14	896
Streptococcus sp. A12	Streptococcus sp. A12	S	1759399	26261	124	253	317	3	194	12	74	75	1086	95	11	2453	54	1202	301	3560	22	55	846	6	153	901	578	1050	4	280	7	1833	146	3	3	8	159	5854	330	18	1258	216	10	9	421	2698	738	3	763
Streptococcus parasanguinis	Streptococcus parasanguinis	S	1318	17809	125	216	701	17	338	4373	611	544	1385	2708	2158	664	353	2322	850	753	9	58	1649	1302	1887	2093	1093	576	15	117	1833	632	1259	1658	14	2169	18	2592	613	870	2376	725	28	1244	1205	5280	1212	8598	2093
Streptococcus parasanguinis FW213	Streptococcus parasanguinis FW213	-	1114965	6402	124	36	302	1	8	253	3	136	12	1388	224	51	89	312	79	544	NA	20	346	653	153	1097	320	64	4	3	311	4	783	619	6	147	2	543	131	4	674	123	11	8	184	1772	292	26	98
Streptococcus parasanguinis ATCC 15912	Streptococcus parasanguinis ATCC 15912	-	760570	5416	115	1	156	4	4	435	337	123	58	236	1377	80	50	343	41	74	1	1	394	342	561	407	7	123	1	NA	2	5	213	675	NA	197	5	1690	203	142	182	49	NA	109	196	310	56	634	82
Streptococcus sp. NPS 308	Streptococcus sp. NPS 308	S	1902136	1006	79	200	2	3	1	NA	NA	NA	25	3	3	1	39	4	NA	NA	NA	1	NA	NA	1	396	NA	NA	NA	9	NA	122	NA	NA	NA	31	NA	7	4	1	3	6	NA	196	22	4	NA	NA	576
Streptococcus pyogenes	Streptococcus pyogenes	S	1314	2342	125	195	346	10	488	913	565	113	1396	730	530	373	208	670	270	446	1368	25	526	100	510	647	315	317	347	418	420	459	842	465	12	335	281	492	238	322	485	789	205	1413	414	1423	608	408	518
Streptococcus pyogenes M1 476	Streptococcus pyogenes serotype M1>Streptococcus pyogenes M1 476	-	1207470	899	124	96	163	2	198	360	260	45	641	317	244	173	113	274	110	258	557	7	298	43	199	258	119	134	81	196	199	211	390	177	6	130	116	213	109	155	127	386	55	208	177	714	300	133	263
Streptococcus pyogenes str. Manfredo	Streptococcus pyogenes serotype M5>Streptococcus pyogenes str. Manfredo	-	160491	536	125	31	51	4	97	184	117	19	279	153	112	85	34	102	50	67	304	4	57	18	109	132	53	61	41	73	78	84	199	77	1	64	54	71	42	52	63	159	25	112	59	288	117	93	85
Streptococcus cristatus	Streptococcus cristatus	S	45634	27421	125	176	477	12	50	1166	137	48	1745	537	322	485	63	407	18	224	39	134	40	21	77	136	9	649	8	26	447	1153	29	11	4	325	10	235	77	567	260	556	10	457	838	921	1225	19	527
Streptococcus cristatus ATCC 51100	Streptococcus cristatus ATCC 51100	-	889201	27294	125	175	472	12	38	1159	133	47	1685	531	319	484	63	405	16	223	39	134	35	21	68	133	6	648	7	26	446	1150	27	3	4	322	8	227	75	565	258	546	7	451	836	913	1219	18	524
Streptococcus anginosus group	Streptococcus anginosus group	-	671232	245230	126	139	131	21	159	484	336	172	1027	259	1003	60	321	506	1397	327	508	13	122	433	86	274	881	91	90	142	1207	1288	802	740	22	430	41524	315	74	536	78	1028	172855	3637	238	311	1486	161	500
Streptococcus intermedius	Streptococcus intermedius	S	1338	22198	126	69	19	3	20	105	116	75	173	70	21	10	59	253	721	142	273	2	17	42	28	46	10	56	31	35	605	234	317	342	1	88	20061	20	16	56	19	203	232	901	26	74	108	60	140
Streptococcus intermedius C270	Streptococcus intermedius C270	-	862966	327	123	3	6	NA	11	31	28	1	19	22	11	4	3	12	14	7	168	1	7	4	16	16	9	4	15	3	7	10	14	37	NA	13	20	15	9	8	8	6	162	45	7	32	19	48	19
Streptococcus anginosus	Streptococcus anginosus	S	1328	176910	125	30	63	12	25	240	121	35	537	80	658	21	45	158	195	37	39	8	56	382	30	152	845	17	23	44	365	602	76	105	13	238	45	209	25	276	25	488	138149	513	126	125	117	72	71
Streptococcus constellatus subsp. pharyngis	Streptococcus constellatus>Streptococcus constellatus subsp. pharyngis	-	184250	25126	121	28	22	1	20	27	14	34	78	66	20	18	187	65	116	112	163	1	15	2	10	41	7	9	21	56	19	21	292	230	3	12	19749	8	9	110	12	21	29	1261	6	35	1204	8	208
Streptococcus sanguinis	Streptococcus sanguinis	S	1305	86483	124	129	71	14	1694	14	26	3	153	444	86	30	8	11	9	237	64582	9	46	53	32	5	33	57	7459	115	184	866	22	9	43	36	4107	4	12	57	31	286	2813	20	54	1006	44	8	626
Streptococcus sanguinis SK36	Streptococcus sanguinis SK36	-	388919	56875	90	50	14	3	12	2	2	NA	28	397	4	3	2	2	NA	3	256	2	16	3	NA	2	1	1	22	1	41	3	NA	1	NA	NA	21	NA	2	2	NA	9	15	NA	20	13	2	NA	3
Streptococcus suis	Streptococcus suis	S	1307	1100	125	101	161	7	240	404	201	44	678	254	242	153	93	207	97	221	455	14	234	40	232	262	138	143	53	200	184	222	394	115	7	131	96	176	122	133	115	418	106	182	196	601	256	94	224
Streptococcus suis D12	Streptococcus suis D12	-	1004952	723	125	81	103	1	161	284	151	31	538	194	190	115	62	162	62	168	226	12	155	27	170	183	90	99	31	149	127	158	319	75	5	90	62	120	80	100	76	323	64	123	146	441	165	52	166
Streptococcus suis JS14	Streptococcus suis JS14	-	945704	54	109	7	9	NA	11	18	1	2	16	3	7	2	6	3	9	7	27	NA	8	4	2	9	8	10	5	9	7	6	3	1	NA	12	4	10	7	4	NA	9	2	1	7	17	17	6	5
Streptococcus suis D9	Streptococcus suis D9	-	1005042	41	119	2	9	NA	17	14	7	1	26	8	5	7	4	6	5	12	21	NA	11	NA	7	10	6	6	2	8	7	10	12	10	1	6	6	12	2	7	10	21	16	12	5	35	12	4	11
Streptococcus suis T15	Streptococcus suis T15	-	1340847	159	94	1	1	NA	5	7	8	NA	6	7	4	NA	1	4	4	1	49	NA	NA	NA	10	2	1	NA	6	NA	3	2	1	15	NA	3	3	5	7	1	7	6	8	11	1	10	4	10	NA
Streptococcus suis ST3	Streptococcus suis ST3	-	1007064	27	109	1	4	1	7	11	5	1	11	4	3	4	3	5	2	6	15	1	3	NA	11	7	3	1	NA	10	4	8	11	4	NA	NA	3	4	1	4	1	5	2	7	3	6	8	2	2
Streptococcus australis	Streptococcus australis	S	113107	994	117	90	17	NA	16	163	14	4	9	96	30	4	93	23	198	29	38	NA	28	1	13	21	16	104	1	33	77	9	3	20	1	16	4	19	8	580	98	34	NA	27	24	994	18	48	90
Streptococcus thermophilus	Streptococcus thermophilus	S	1308	6524	126	75	201	4	183	401	274	68	357	301	219	110	87	208	125	152	576	20	157	94	6524	235	117	126	480	243	154	172	227	376	3	240	127	239	134	104	143	268	84	757	91	433	317	273	200
Streptococcus thermophilus LMD-9	Streptococcus thermophilus LMD-9	-	322159	557	126	59	82	3	117	237	118	33	211	151	105	80	59	122	54	95	361	10	99	20	148	141	71	83	422	98	81	115	137	140	3	103	76	164	71	68	91	157	72	162	60	246	140	153	128
Streptococcus thermophilus JIM 8232	Streptococcus thermophilus JIM 8232	-	1051074	209	120	13	41	NA	41	97	69	10	86	81	33	23	22	28	31	32	163	3	34	9	95	58	28	31	52	21	37	38	63	96	NA	37	33	43	31	21	27	53	11	94	21	112	65	52	44
Streptococcus parauberis	Streptococcus parauberis	S	1348	2821	124	62	92	NA	140	2821	180	178	466	157	118	284	74	113	369	258	524	12	269	32	152	190	99	987	58	118	1490	179	336	40	1	82	67	238	56	120	91	599	25	93	98	1492	132	82	383
Streptococcus pasteurianus	Streptococcus pasteurianus	S	197614	962	124	40	75	4	131	322	131	29	584	212	198	122	44	146	62	138	505	2	58	19	133	153	962	74	61	141	109	123	329	40	1	77	71	67	47	73	135	247	40	90	108	404	125	82	130
Streptococcus porcinus	Streptococcus porcinus	S	1340	1137	121	37	13	1	13	19	88	3	53	21	118	11	16	97	6	103	30	3	31	3	16	15	7	13	9	20	67	47	40	31	NA	8	17	20	15	35	10	156	3	301	59	238	99	14	86
Streptococcus sp. 'group B'	Streptococcus sp. 'group B'	S	1319	310	121	36	78	NA	65	88	21	8	88	19	45	23	43	38	18	47	36	6	173	13	42	51	49	54	4	41	54	96	17	13	NA	14	27	108	44	50	8	74	5	27	25	145	62	14	48
Streptococcus dysgalactiae group	Streptococcus dysgalactiae group	-	119603	887	124	31	41	2	79	176	118	25	321	116	119	91	13	85	32	142	146	3	34	13	81	113	35	30	20	108	80	78	227	54	4	63	30	28	28	58	60	350	27	306	89	272	83	103	123
Streptococcus equi subsp. zooepidemicus	Streptococcus equi>Streptococcus equi subsp. zooepidemicus	-	40041	758	119	7	8	NA	8	24	30	3	89	23	28	23	4	20	6	66	5	1	3	1	15	25	9	4	NA	57	16	19	61	6	1	12	2	1	4	13	6	58	12	4	19	57	7	7	14
Streptococcus dysgalactiae	Streptococcus dysgalactiae	S	1334	239	111	1	6	NA	6	39	8	2	15	13	4	4	1	9	7	3	NA	NA	10	3	6	10	3	3	2	4	18	3	5	5	NA	13	NA	6	NA	5	15	109	NA	15	1	39	4	57	15
Streptococcus dysgalactiae subsp. equisimilis	Streptococcus dysgalactiae subsp. equisimilis	-	119602	238	107	1	6	NA	5	39	7	2	14	13	3	4	1	9	7	3	NA	NA	10	3	4	10	3	3	NA	4	18	3	4	1	NA	13	NA	6	NA	4	15	56	NA	13	1	38	4	55	15
Streptococcus sobrinus	Streptococcus sobrinus	S	1310	451	123	26	66	NA	62	103	21	7	131	44	91	22	28	43	23	31	59	7	116	9	58	62	37	46	37	37	167	61	35	43	1	146	35	116	31	34	33	79	34	43	13	136	59	54	67
Streptococcus pantholopis	Streptococcus pantholopis	S	1811193	315	123	15	36	1	40	90	33	10	105	56	53	28	18	40	20	32	239	5	39	3	56	52	15	30	22	20	35	59	77	16	2	31	37	33	11	34	35	74	14	34	27	136	40	22	54
Streptococcus acidominimus	Streptococcus acidominimus	S	1326	128	117	14	22	2	25	28	23	1	88	24	27	13	8	24	14	29	33	2	19	1	12	19	8	9	4	21	26	24	39	4	2	6	11	16	4	13	15	61	NA	7	21	79	23	6	17
Streptococcus sp. I-G2	Streptococcus sp. I-G2	S	1156431	1493	99	12	1	NA	4	13	NA	NA	3	13	2	24	6	6	3	43	1	5	122	NA	3	3	12	101	1	5	102	10	7	NA	NA	1	3	12	2	144	40	7	NA	NA	7	17	29	1	1
Streptococcus salivarius	Streptococcus salivarius	S	1304	11533	126	9	586	28	36	2300	11039	392	261	3270	34	195	92	1978	1574	859	36	48	403	371	42	928	23	202	75	122	1096	20	287	11533	21	1843	32	1997	1839	536	808	2644	33	126	279	5142	9122	5958	31
Streptococcus salivarius CCHSS3	Streptococcus salivarius CCHSS3	-	1048332	2640	101	2	5	6	3	7	30	2	NA	6	3	2	70	9	8	16	2	1	10	NA	3	1	NA	3	10	NA	1010	2	4	40	5	7	2	7	8	173	NA	19	12	5	3	2306	31	214	7
Streptococcus iniae	Streptococcus iniae	S	1346	13384	124	8	17	3	36	58	5163	170	13384	44	1025	15	12	16	13	43	74	1	27	60	41	33	13	11	6	10	75	44	749	9	3	240	1	73	14	22	13	25	5	17	18	34	20	35	440
Streptococcus sp. FDAARGOS_192	Streptococcus sp. FDAARGOS_192	S	1839799	10102	122	8	33	NA	12	858	7	10	478	192	437	1	146	46	16	12	12	5	4	74	113	66	7	73	2	8	121	49	192	34	1	301	NA	593	782	122	60	300	1	9421	132	30	25	444	226
Streptococcus pluranimalium	Streptococcus pluranimalium	S	82348	83	123	6	17	1	18	42	19	8	32	27	14	9	8	8	11	17	51	2	20	3	20	20	8	19	7	18	15	12	10	25	1	17	14	23	6	12	10	23	10	22	8	47	24	23	15
Streptococcus halotolerans	Streptococcus halotolerans	S	1814128	88	107	6	11	NA	10	11	7	3	4	5	1	1	3	3	7	4	1	1	19	1	13	10	7	7	1	6	4	4	4	14	NA	7	NA	4	8	8	6	7	1	9	6	11	8	10	2
Streptococcus uberis	Streptococcus uberis	S	1349	3893	123	4	17	2	14	43	525	119	1339	62	29	40	812	38	51	634	49	NA	3	2	23	21	4	63	8	20	151	7	321	8	1	102	4	331	392	420	5	304	5	8	445	83	307	267	19
Streptococcus sp. oral taxon 431	Streptococcus sp. oral taxon 431	S	712633	1591	122	4	23	1	1018	685	9	1	462	129	37	3	68	6	208	215	2	40	65	1	4	96	369	123	NA	539	407	693	247	1	NA	210	3	35	14	212	92	210	1	365	254	10	613	3	501
Streptococcus ferus	Streptococcus ferus	S	1345	977	121	3	17	NA	22	69	138	5	39	70	32	5	4	53	44	30	2	3	8	8	71	30	25	6	8	9	40	15	17	203	1	66	11	51	42	23	27	80	16	193	9	79	128	107	43
Streptococcus pseudopneumoniae IS7493	Streptococcus pseudopneumoniae>Streptococcus pseudopneumoniae IS7493	-	1054460	4171	102	2	6	NA	10	5	4	NA	141	4	7	20	24	8	5	48	NA	4	7	NA	NA	8	6	2	NA	6	1052	4	22	3	1	132	71	55	NA	3	7	239	NA	604	519	10	NA	NA	24
Streptococcus oralis	Streptococcus oralis	S	1303	2156	96	1	140	1	NA	440	6	49	39	164	1726	22	740	40	NA	9	1	NA	4	13	1	876	6	15	1	1	17	NA	22	NA	NA	96	NA	143	16	107	42	96	1	2156	178	658	3	NA	54
Streptococcus oralis subsp. tigurinus	Streptococcus oralis subsp. tigurinus	-	1077464	2156	96	1	140	1	NA	440	6	49	39	164	1726	22	740	40	NA	9	1	NA	4	13	1	876	6	15	1	1	17	NA	22	NA	NA	96	NA	143	16	107	42	96	1	2156	178	658	3	NA	54
Streptococcus merionis	Streptococcus merionis	S	400065	423	103	1	4	NA	1	4	4	3	34	9	11	6	21	2	1	5	4	3	1	2	2	3	2	4	NA	6	3	4	14	2	NA	2	NA	17	3	6	1	10	1	7	21	11	4	4	4
Streptococcus mutans	Streptococcus mutans	S	1309	241	120	1	7	2	2	34	31	3	8	31	11	1	1	13	18	11	3	1	2	3	44	9	5	4	12	NA	31	3	6	98	NA	30	20	14	15	6	8	32	15	61	4	28	31	51	5
Lactococcus	Lactococcus	G	1357	4109	126	26	40	17	65	213	18	13	45	28	45	326	20	16	10	31	60	50	25	1	736	107	31	20	751	20	27	31	26	50	16	61	14	55	9	25	22	34	1629	4109	21	108	53	9	58
Lactococcus lactis	Lactococcus lactis	S	1358	4094	126	9	13	17	27	181	8	7	13	12	21	315	3	3	1	10	20	8	4	1	713	71	17	9	152	5	8	11	10	21	16	52	6	46	4	3	5	13	1593	4094	6	25	14	3	17
Lactococcus lactis subsp. cremoris	Lactococcus lactis subsp. cremoris	-	1359	341	109	2	3	2	3	87	1	3	2	3	8	50	NA	1	NA	4	3	NA	1	NA	341	29	3	1	15	2	3	1	5	4	2	23	2	23	1	NA	2	5	10	156	5	3	4	NA	4
Lactococcus lactis subsp. cremoris A76	Lactococcus lactis subsp. cremoris A76	-	1104322	11	97	2	2	2	NA	3	NA	1	1	2	5	NA	NA	1	NA	3	3	NA	1	NA	3	NA	3	1	9	2	2	1	5	4	2	2	2	4	1	NA	2	4	3	11	3	2	3	NA	4
Lactococcus lactis subsp. lactis	Lactococcus lactis subsp. lactis	-	1360	66	104	2	2	15	6	2	1	2	4	NA	5	4	1	2	NA	1	3	2	1	NA	10	2	6	2	16	2	2	1	2	2	12	3	NA	3	1	2	1	1	21	66	NA	NA	5	NA	2
Lactococcus lactis subsp. lactis KLDS 4.0325	Lactococcus lactis subsp. lactis KLDS 4.0325	-	1399116	20	103	2	2	15	6	2	1	2	4	NA	5	1	1	2	NA	1	3	2	1	NA	9	2	6	2	16	2	2	1	2	2	12	3	NA	2	1	2	1	1	6	10	NA	NA	5	NA	2
Enterococcaceae	Enterococcaceae	F	81852	376630	126	2525	6257	64	14188	3379	1510	1457	4423	2853	3652	1396	2641	2223	668	3048	212	32517	2322	364	2939	4340	3016	884	175724	1466	3162	4726	1529	7069	45	825	838	1423	2523	4082	3824	3181	4386	449	1530	11962	5680	545	7765
Enterococcus	Enterococcus	G	1350	375930	126	1375	3199	48	7404	1846	776	695	2101	1565	1896	712	1318	1356	352	1739	123	32343	1161	185	1557	2329	1721	460	88228	814	1588	2304	703	3542	31	489	478	751	1256	2049	2143	1614	2393	344	742	6107	2636	337	4225
Enterococcus cecorum	Enterococcus cecorum	S	44008	65069	126	1063	2903	16	6781	1375	651	588	1718	1346	1640	596	1176	1191	282	1533	41	109	1016	124	1037	2092	1045	354	65069	571	1383	1925	559	3214	9	323	388	558	1100	1837	1531	1354	2106	63	639	5636	2301	201	3755
Enterococcus wangshanyuanii	Enterococcus wangshanyuanii	S	2005703	8843	109	173	5	NA	12	4	2	1	8	5	7	NA	1	2	3	10	NA	5	3	2	4	4	3	NA	144	108	5	8	1	10	NA	23	2	1	18	56	5	5	6	2	2	13	7	2	22
Enterococcus faecalis	Enterococcus faecalis	S	1351	374480	126	50	74	18	193	133	47	43	177	86	82	54	37	61	25	58	39	32122	49	26	135	75	559	42	18901	32	64	68	69	88	7	72	31	112	42	46	190	69	70	198	35	121	110	80	151
Enterococcus faecalis V583	Enterococcus faecalis V583	-	226185	211	48	1	1	NA	2	NA	NA	NA	1	3	NA	NA	1	1	NA	NA	NA	22	NA	NA	NA	3	1	NA	33	NA	2	2	NA	NA	1	NA	NA	NA	NA	NA	NA	NA	NA	NA	1	2	NA	NA	1
Enterococcus faecalis ATCC 29212	Enterococcus faecalis ATCC 29212	-	1201292	23	40	1	1	NA	1	NA	NA	NA	NA	1	1	NA	NA	NA	NA	NA	NA	5	NA	NA	NA	NA	1	1	10	NA	NA	2	1	NA	NA	NA	NA	NA	1	1	NA	NA	NA	NA	NA	3	1	NA	NA
Enterococcus faecium	Enterococcus faecium	S	1352	8038	125	34	75	2	169	134	24	18	63	45	48	22	42	41	9	52	7	23	20	8	149	66	35	15	1898	15	48	62	26	85	1	8	20	14	37	40	47	37	60	13	26	145	67	12	112
Enterococcus faecium DO	Enterococcus faecium DO	-	333849	2348	122	24	59	NA	142	45	19	15	52	42	43	19	29	33	7	45	5	14	16	8	44	57	30	11	1700	12	39	56	23	67	1	7	16	11	31	36	37	33	54	13	23	126	61	12	97
Enterococcus faecium T110	Enterococcus faecium T110	-	1344042	42	37	1	2	NA	1	1	NA	NA	2	NA	NA	NA	1	1	NA	NA	NA	NA	1	NA	3	NA	NA	NA	16	NA	1	NA	NA	NA	NA	NA	NA	NA	NA	NA	NA	NA	NA	NA	NA	NA	1	NA	2
Enterococcus durans	Enterococcus durans	S	53345	367	122	19	19	3	41	45	28	16	62	27	41	20	27	30	12	25	28	15	44	16	28	21	23	24	126	19	37	16	26	32	1	38	22	36	17	21	130	43	91	45	19	38	50	23	67
Enterococcus mundtii	Enterococcus mundtii	S	53346	355	26	1	NA	NA	NA	1	1	NA	NA	NA	1	NA	NA	NA	NA	1	NA	NA	NA	NA	NA	NA	NA	NA	3	1	NA	NA	NA	NA	NA	NA	NA	NA	NA	NA	NA	NA	NA	NA	1	NA	NA	NA	NA
Vagococcus	Vagococcus	G	2737	86642	125	1097	2969	10	6698	1466	705	678	2135	1171	1676	657	1281	830	298	1268	11	115	1096	168	1210	1945	1063	384	86642	614	1521	2366	694	3451	9	304	344	610	1228	1994	1617	1496	1964	54	729	5704	2906	177	3320
Vagococcus teuberi	Vagococcus teuberi	S	519472	86286	125	1030	2926	10	6646	1385	655	629	1781	1111	1443	600	1218	783	281	1136	11	111	1060	125	1130	1907	1010	327	86286	604	1406	2207	552	3302	9	225	340	520	1197	1931	1475	1445	1952	53	694	5661	2417	177	2983
Vagococcus penaei	Vagococcus penaei	S	633807	839	116	64	38	NA	49	76	49	29	350	51	230	54	61	44	15	126	NA	4	35	43	77	37	47	57	214	9	111	157	140	144	NA	79	1	88	29	58	134	49	6	1	35	27	485	NA	333
Tetragenococcus halophilus	Tetragenococcus>Tetragenococcus halophilus	S	51669	1187	123	38	47	5	26	40	21	74	169	88	53	15	26	25	10	26	77	37	53	9	78	22	205	35	48	25	37	34	113	31	5	27	14	53	21	15	19	38	6	34	50	60	104	17	179
Melissococcus plutonius	Melissococcus>Melissococcus plutonius	S	33970	172	111	6	17	NA	14	14	3	6	9	16	15	9	5	6	4	6	NA	8	7	1	80	18	13	5	172	4	5	5	15	24	NA	3	1	2	7	10	12	15	8	14	4	40	11	10	15
Lactobacillaceae	Lactobacillaceae	F	33958	5809	126	195	354	26	400	378	279	191	494	287	265	113	143	195	254	261	116	102	194	204	1824	4517	177	91	4898	191	557	245	126	243	28	538	140	1509	216	279	401	361	598	5809	113	616	418	320	931
Lactobacillus	Lactobacillus	G	1578	5796	126	189	341	26	374	357	271	177	413	278	251	106	135	187	251	249	109	93	175	193	1721	4473	163	82	4661	187	544	221	121	232	25	520	137	1493	203	263	388	350	302	5796	104	591	398	305	896
Lactobacillus delbrueckii	Lactobacillus delbrueckii	S	1584	2822	124	82	162	16	165	115	97	48	249	73	132	32	79	106	49	153	71	35	109	128	1429	114	80	23	2822	131	134	131	45	117	14	83	84	118	63	114	107	200	224	104	66	318	216	55	447
Lactobacillus delbrueckii subsp. bulgaricus	Lactobacillus delbrueckii subsp. bulgaricus	-	1585	2821	123	82	162	16	165	115	97	48	249	73	132	32	79	106	47	152	71	35	109	26	555	106	78	23	2821	39	134	130	45	117	14	71	84	106	63	83	107	200	224	82	66	318	216	52	446
Lactobacillus delbrueckii subsp. bulgaricus ATCC 11842 = JCM 1002	Lactobacillus delbrueckii subsp. bulgaricus ATCC 11842 = JCM 1002	-	390333	2821	121	79	88	16	165	115	94	48	174	65	132	32	79	106	40	116	71	35	109	24	123	102	78	23	2821	37	119	130	44	117	14	71	84	98	63	83	92	153	224	82	65	318	216	52	276
Lactobacillus delbrueckii subsp. bulgaricus ATCC BAA-365	Lactobacillus delbrueckii subsp. bulgaricus ATCC BAA-365	-	321956	455	55	3	74	NA	NA	NA	3	NA	75	8	NA	NA	NA	NA	7	36	NA	NA	NA	2	427	4	NA	NA	NA	1	15	NA	1	NA	NA	NA	NA	8	NA	NA	15	47	NA	NA	1	NA	NA	NA	170
Lactobacillus salivarius	Lactobacillus salivarius	S	1624	1896	115	7	38	2	26	11	28	5	8	9	6	2	4	5	4	6	1	12	5	NA	8	15	6	3	208	2	11	7	1	12	NA	3	2	10	6	10	8	42	6	1896	5	21	5	2	17
Lactobacillus crispatus ST1	Lactobacillus crispatus>Lactobacillus crispatus ST1	-	748671	1169	120	6	15	1	26	10	5	4	20	13	12	10	4	4	4	8	2	2	3	2	18	505	5	4	368	6	56	15	10	15	NA	160	1	443	10	10	10	9	9	1169	7	29	19	2	33
Lactobacillus plantarum	Lactobacillus plantarum	S	1590	71	112	6	2	NA	2	10	NA	4	9	8	3	2	1	4	5	2	1	4	3	3	6	17	7	7	30	10	6	2	1	4	1	9	3	8	10	2	2	4	3	8	1	6	7	NA	10
Lactobacillus plantarum subsp. plantarum	Lactobacillus plantarum subsp. plantarum	-	337330	30	95	3	2	NA	NA	6	NA	1	9	4	NA	2	NA	3	1	1	NA	1	1	1	4	6	2	4	3	3	2	1	1	1	NA	8	2	6	2	1	NA	2	NA	5	1	NA	5	NA	8
Lactobacillus murinus	Lactobacillus murinus	S	1622	354	108	4	23	NA	5	4	98	14	3	3	3	2	1	2	NA	1	2	1	1	4	3	7	1	1	37	1	111	1	NA	2	NA	31	1	38	1	10	2	23	NA	354	1	4	9	NA	5
Lactobacillus helveticus	Lactobacillus helveticus	S	1587	85	85	3	3	NA	13	2	NA	1	1	NA	1	2	NA	2	3	1	NA	NA	2	NA	62	15	4	3	85	NA	1	3	1	1	NA	7	NA	7	1	1	2	1	1	15	3	3	2	NA	2
Lactobacillus kunkeei	Lactobacillus kunkeei	S	148814	79	82	3	5	2	7	3	NA	NA	2	2	1	1	1	2	1	2	NA	1	2	NA	5	4	1	NA	79	NA	2	1	1	1	1	2	NA	2	NA	3	1	NA	4	1	1	11	4	NA	6
Lactobacillus sakei	Lactobacillus sakei	S	1599	51	88	2	4	NA	7	9	NA	1	3	4	NA	2	1	1	NA	NA	4	1	NA	1	NA	11	1	NA	51	2	NA	1	NA	2	NA	1	NA	2	2	NA	5	1	4	2	NA	4	2	NA	3
Lactobacillus sakei subsp. sakei DSM 20017 = JCM 1157	Lactobacillus sakei subsp. sakei>Lactobacillus sakei subsp. sakei DSM 20017 = JCM 1157	-	1423833	51	88	2	4	NA	7	9	NA	1	3	2	NA	2	1	1	NA	NA	4	1	NA	1	NA	3	1	NA	51	2	NA	1	NA	2	NA	1	NA	2	2	NA	5	1	4	2	NA	4	2	NA	3
Lactobacillus coryniformis	Lactobacillus coryniformis	S	1610	164	85	2	4	NA	8	43	NA	2	4	3	1	NA	NA	1	1	1	NA	NA	2	1	1	8	6	NA	53	7	NA	1	1	5	NA	NA	10	3	21	2	146	7	3	164	NA	4	6	NA	5
Lactobacillus ruminis ATCC 27782	Lactobacillus ruminis>Lactobacillus ruminis ATCC 27782	-	1069534	30	75	2	2	NA	4	3	1	1	1	1	NA	NA	NA	2	2	1	NA	2	NA	NA	2	6	1	3	28	NA	1	3	3	1	NA	NA	NA	NA	3	1	1	NA	NA	3	NA	6	3	NA	6
Lactobacillus ginsenosidimutans	Lactobacillus ginsenosidimutans	S	1007676	42	91	2	4	NA	6	3	1	1	3	3	3	2	NA	19	1	NA	NA	NA	NA	NA	2	3	NA	4	42	1	3	NA	1	2	NA	1	1	3	NA	2	2	2	1	1	NA	4	3	3	5
Lactobacillus buchneri	Lactobacillus buchneri	S	1581	20	104	2	2	NA	6	8	7	1	8	2	1	2	1	4	2	6	NA	1	4	10	4	1	2	4	1	2	8	7	8	NA	NA	2	4	6	2	4	4	NA	1	6	4	2	3	14	11
Lactobacillus buchneri CD034	Lactobacillus buchneri CD034	-	1071400	13	96	2	2	NA	6	8	6	1	3	2	NA	NA	1	3	1	6	NA	1	4	1	3	1	1	4	NA	2	7	7	NA	NA	NA	2	3	5	2	4	4	NA	1	6	2	2	3	10	9
Lactobacillus parabuchneri	Lactobacillus parabuchneri	S	152331	215	23	1	NA	NA	NA	NA	2	8	NA	NA	NA	NA	NA	NA	NA	NA	NA	2	NA	NA	NA	215	NA	NA	2	NA	2	NA	NA	NA	NA	NA	NA	NA	NA	NA	NA	NA	1	1	NA	NA	NA	NA	NA
Pediococcus	Pediococcus	G	1253	322	119	3	7	NA	16	15	4	6	77	7	10	2	4	4	2	7	4	4	16	8	100	35	11	8	168	4	10	17	3	6	2	12	2	14	9	11	2	7	291	12	9	21	13	8	20
Pediococcus damnosus	Pediococcus damnosus	S	51663	159	117	3	6	NA	15	15	2	5	74	7	4	2	4	3	2	7	4	3	12	5	14	33	10	8	159	4	7	11	3	6	2	12	2	12	9	9	2	4	8	11	7	17	11	8	18
Carnobacteriaceae	Carnobacteriaceae	F	186828	4914	125	87	268	9	465	211	66	93	273	148	138	43	100	311	63	240	4	16	87	9	80	171	95	34	4914	44	187	174	56	234	8	20	38	98	124	144	781	163	153	1354	52	483	169	28	517
Carnobacterium	Carnobacterium	G	2747	546	122	7	17	4	38	34	6	7	104	10	8	3	8	235	3	16	NA	9	9	NA	14	17	13	9	296	6	11	17	4	16	4	2	4	62	13	14	292	11	13	546	6	23	15	9	25
Carnobacterium divergens	Carnobacterium divergens	S	2748	336	98	2	4	1	13	3	3	1	2	2	2	NA	1	NA	1	4	NA	1	NA	NA	5	1	2	1	85	1	3	1	1	2	NA	NA	2	2	3	4	6	3	9	336	NA	2	5	NA	5
Marinilactibacillus sp. 15R	Marinilactibacillus>Marinilactibacillus sp. 15R	S	1911586	622	118	6	50	2	8	27	5	33	56	18	9	2	10	11	46	82	2	2	4	NA	5	17	5	3	195	NA	81	6	4	10	1	2	NA	14	28	5	16	50	10	511	1	16	9	2	233
Jeotgalibaca dankookensis	Jeotgalibaca>Jeotgalibaca dankookensis	S	708126	381	79	1	2	NA	11	60	2	NA	2	5	NA	2	1	1	NA	1	NA	1	NA	NA	NA	3	8	NA	37	2	3	2	NA	5	NA	1	1	2	2	NA	381	3	4	174	2	3	5	3	7
Aerococcus	Aerococcaceae>Aerococcus	G	1375	378	126	62	32	5	38	52	10	11	30	20	57	22	15	18	61	7	13	8	13	5	38	22	6	61	378	9	73	32	31	20	3	12	8	14	13	18	166	17	16	7	8	36	62	7	43
Aerococcus sanguinicola	Aerococcus sanguinicola	S	119206	158	94	3	5	NA	10	2	4	1	10	2	5	2	6	3	1	2	NA	1	NA	NA	1	3	1	NA	158	1	7	4	NA	6	NA	NA	1	2	4	8	11	5	5	NA	2	6	14	1	4
Aerococcus urinaehominis	Aerococcus urinaehominis	S	128944	143	91	1	13	NA	17	2	NA	1	3	2	2	2	2	1	NA	1	3	2	2	NA	5	4	1	1	72	2	3	2	NA	4	NA	2	3	2	1	NA	143	3	1	NA	1	6	1	NA	1
Leuconostocaceae	Leuconostocaceae	F	81850	1232	126	41	152	2	73	172	51	59	239	69	76	31	27	48	138	161	101	6	68	12	83	83	52	49	215	28	146	56	64	48	2	70	46	120	52	29	101	161	94	51	26	116	68	55	514
Leuconostoc	Leuconostoc	G	1243	177	125	24	19	NA	38	41	26	22	70	26	40	14	15	27	16	16	49	2	41	6	43	25	30	27	115	20	28	39	27	27	1	41	31	71	16	13	39	61	87	34	17	64	35	34	86
Weissella	Weissella	G	46255	1201	126	16	128	2	25	39	23	37	162	40	25	14	11	16	118	141	48	3	24	4	28	49	17	18	44	8	115	16	34	17	1	25	13	42	34	13	54	96	4	16	8	44	26	18	415
Weissella paramesenteroides	Weissella paramesenteroides	S	1249	1176	70	8	115	1	6	NA	9	26	115	11	1	1	5	NA	102	124	NA	NA	1	NA	1	14	NA	NA	NA	NA	102	NA	1	NA	NA	NA	NA	17	26	3	21	72	NA	1	NA	NA	NA	NA	389
Weissella ceti	Weissella ceti	S	759620	27	84	3	3	NA	3	4	NA	NA	10	NA	2	1	NA	2	2	2	NA	NA	1	1	NA	10	3	NA	27	1	2	NA	1	3	NA	5	NA	1	1	NA	8	2	NA	1	1	NA	3	2	3
Oenococcus	Oenococcus	G	46254	92	107	1	3	NA	10	92	1	NA	7	3	11	3	1	3	4	4	4	NA	2	2	9	9	5	4	56	NA	3	1	2	4	NA	4	2	5	1	2	8	2	3	1	1	8	7	2	12
Bacillales	Bacillales	O	1385	54469	126	3243	3152	123	3955	7696	2104	2493	5590	3144	4521	2395	1875	3979	2195	2792	564	389	2353	2101	14444	7370	11098	1272	7906	3068	3270	2032	5252	7170	127	2848	420	4476	1972	1386	3926	6552	667	13884	1211	7114	6440	3163	7136
Bacillales incertae sedis	Bacillales incertae sedis	-	539002	34955	126	2211	1768	23	441	3403	494	1182	1968	2009	2062	1097	1060	2056	988	1607	43	43	1303	556	11775	2828	2382	492	32	1892	1145	430	3677	5289	8	1031	73	995	599	651	663	5197	32	4267	456	5083	1846	1278	3296
Gemella	Bacillales Family XI. Incertae Sedis>Gemella	G	1378	34935	126	2210	1765	23	437	3399	493	1181	1962	2005	2058	1095	1059	2052	984	1605	42	43	1300	555	11742	2731	2369	488	15	1887	1144	428	3675	5280	7	1024	71	985	594	650	660	5193	30	4262	454	5081	1840	846	3294
Gemella morbillorum	Gemella morbillorum	S	29391	12745	126	1091	860	8	303	1912	274	745	1377	1068	1100	632	892	881	548	906	5	32	718	521	6660	1551	1295	269	7	979	863	288	2010	2938	5	566	35	718	315	385	363	3189	15	2332	286	2732	992	512	1682
Exiguobacterium	Bacillales Family XII. Incertae Sedis>Exiguobacterium	G	33986	432	100	1	1	NA	4	2	NA	NA	6	3	2	1	NA	4	3	1	1	NA	3	NA	23	96	12	3	17	2	1	2	2	5	1	7	1	10	5	1	2	3	2	3	2	1	5	432	2
Exiguobacterium sp. AT1b	Exiguobacterium sp. AT1b	S	360911	93	36	1	NA	NA	1	1	NA	NA	NA	NA	1	NA	NA	NA	NA	NA	1	NA	1	NA	NA	93	NA	NA	NA	NA	NA	NA	2	2	NA	1	NA	1	NA	NA	NA	1	NA	NA	NA	1	NA	NA	NA
Bacillaceae	Bacillaceae	F	186817	9716	126	449	534	54	1016	1576	438	365	1617	482	1142	404	407	519	234	556	185	204	497	919	1062	473	7560	380	4339	225	952	632	727	561	64	543	177	617	562	386	1198	487	339	480	369	952	2144	558	1722
Bacillus	Bacillus	G	1386	9471	126	203	305	45	725	981	258	240	616	324	444	197	197	318	157	217	111	134	344	719	738	327	7277	214	2561	175	308	300	257	420	58	339	157	414	297	175	428	329	249	389	213	654	469	486	819
Bacillus cereus group	Bacillus cereus group	-	86661	1249	126	126	161	37	247	440	137	121	287	153	196	92	91	177	80	113	35	76	184	82	372	166	225	97	1249	69	136	159	130	207	45	169	75	234	129	103	183	151	79	197	120	339	234	292	433
Bacillus anthracis	Bacillus anthracis	S	1392	294	126	43	29	4	58	115	30	33	68	30	46	24	24	35	15	23	12	14	47	24	100	39	49	29	294	24	29	38	25	51	3	43	26	46	25	17	51	36	25	45	21	90	63	53	116
Bacillus anthracis str. Vollum	Bacillus anthracis str. Vollum	-	261591	99	115	5	3	NA	4	16	1	5	11	5	8	3	1	3	1	4	3	2	7	5	28	7	6	2	33	5	1	3	7	12	1	2	7	4	4	2	3	10	11	9	NA	20	11	8	10
Bacillus cereus	Bacillus cereus	S	1396	370	126	40	59	20	75	154	56	34	102	65	58	39	28	60	33	37	13	22	53	24	134	63	93	27	298	25	47	54	46	81	27	64	24	82	51	31	51	59	30	71	48	115	86	112	142
Bacillus cereus D17	Bacillus cereus D17	-	1454382	126	120	10	18	NA	20	53	9	15	40	23	12	18	8	17	8	10	1	3	17	6	62	24	17	13	69	12	21	20	18	27	NA	33	6	43	17	5	16	7	2	32	9	29	21	42	45
Bacillus cereus 03BB102	Bacillus cereus 03BB102	-	572264	101	118	9	16	NA	17	35	14	9	23	15	10	3	7	20	3	14	NA	1	12	2	11	10	16	4	101	1	12	17	6	2	1	12	4	14	13	8	11	5	2	4	17	23	20	24	39
Bacillus cereus biovar anthracis str. CI	Bacillus cereus biovar anthracis>Bacillus cereus biovar anthracis str. CI	-	637380	33	92	2	2	NA	3	7	NA	NA	5	1	1	2	NA	NA	1	1	1	NA	1	NA	4	2	2	NA	32	2	3	1	3	6	1	1	NA	2	1	3	3	NA	2	3	NA	9	1	2	4
Bacillus thuringiensis	Bacillus thuringiensis	S	1428	556	126	35	62	10	93	140	42	48	99	46	75	24	35	68	27	45	8	31	74	29	113	52	72	35	556	19	52	55	48	66	14	50	20	95	45	44	68	49	17	73	45	110	77	111	144
Bacillus thuringiensis serovar kurstaki str. HD73	Bacillus thuringiensis serovar kurstaki>Bacillus thuringiensis serovar kurstaki str. HD73	-	1279365	332	121	7	6	NA	21	21	7	9	19	11	14	4	NA	10	5	4	5	3	9	10	19	9	12	4	139	1	8	9	13	19	NA	4	2	28	10	9	8	9	4	16	9	14	11	14	21
Bacillus thuringiensis serovar morrisoni	Bacillus thuringiensis serovar morrisoni	-	1441	15	41	1	NA	NA	3	NA	2	NA	NA	NA	NA	NA	NA	NA	NA	1	NA	NA	NA	1	NA	NA	2	NA	15	1	1	NA	1	NA	1	NA	NA	NA	NA	1	NA	1	NA	3	NA	NA	NA	NA	1
Bacillus mycoides	Bacillus mycoides	S	1405	80	117	4	6	1	10	12	1	1	4	6	5	2	1	4	2	4	1	2	3	2	13	6	4	NA	80	1	5	7	8	6	NA	3	1	2	3	6	4	4	4	1	1	15	4	7	10
Bacillus cytotoxicus	Bacillus cytotoxicus	S	580165	15	46	1	NA	1	1	1	1	NA	1	1	NA	NA	NA	4	2	1	NA	1	1	NA	NA	1	NA	1	5	NA	NA	NA	NA	NA	NA	NA	NA	NA	NA	NA	NA	NA	1	NA	NA	3	NA	1	2
Bacillus subtilis group	Bacillus subtilis group	-	653685	1574	126	57	98	5	159	228	94	77	231	122	152	55	77	107	48	73	57	39	117	50	231	97	162	90	816	62	129	96	93	148	8	120	64	124	90	57	161	143	134	135	68	176	182	131	250
Bacillus subtilis	Bacillus subtilis	S	1423	1036	125	45	67	2	106	163	63	55	160	77	90	34	49	81	34	47	44	20	73	35	143	69	96	51	481	40	76	66	60	106	7	68	47	80	55	41	100	90	96	97	40	127	137	89	162
Bacillus subtilis subsp. subtilis	Bacillus subtilis subsp. subtilis	-	135461	219	122	7	17	NA	25	38	9	11	36	17	21	8	12	18	5	9	1	1	13	10	36	16	22	8	212	11	13	15	12	24	2	19	4	17	6	13	25	16	8	8	8	33	24	27	34
Bacillus subtilis subsp. subtilis str. BAB-1	Bacillus subtilis subsp. subtilis str. BAB-1	-	1302650	121	120	2	10	NA	13	19	7	7	25	4	10	4	10	7	3	5	1	NA	7	8	15	8	10	6	121	6	5	9	8	7	2	11	3	9	2	6	18	9	2	4	7	15	15	13	15
Bacillus subtilis subsp. subtilis str. 168	Bacillus subtilis subsp. subtilis str. 168	-	224308	16	65	1	1	NA	NA	NA	NA	1	1	1	1	1	NA	1	NA	NA	NA	NA	NA	NA	1	2	1	NA	5	1	3	1	1	3	NA	2	NA	4	1	1	NA	1	2	NA	NA	2	1	1	1
Bacillus subtilis subsp. inaquosorum	Bacillus subtilis subsp. inaquosorum	-	483913	22	114	7	13	NA	12	7	8	10	10	16	12	2	15	10	3	3	NA	1	4	3	10	5	16	11	14	3	20	5	1	6	NA	12	2	6	8	3	6	13	4	9	8	2	17	3	10
Bacillus subtilis BSn5	Bacillus subtilis BSn5	-	936156	79	115	5	4	NA	10	7	3	7	7	7	9	NA	2	5	3	4	4	1	5	2	14	6	12	2	79	2	4	2	6	12	NA	6	2	3	4	1	10	7	3	9	NA	10	4	5	11
Bacillus subtilis subsp. spizizenii str. W23	Bacillus subtilis subsp. spizizenii>Bacillus subtilis subsp. spizizenii str. W23	-	655816	59	115	3	5	NA	5	15	2	1	10	3	3	1	1	7	1	5	1	3	8	4	8	7	7	4	53	6	4	5	6	9	1	5	3	5	3	1	7	7	1	4	3	11	15	6	17
Bacillus amyloliquefaciens group	Bacillus amyloliquefaciens group	-	1938374	461	125	12	31	2	52	65	31	22	70	44	59	19	28	26	14	26	13	14	43	15	85	26	64	38	332	22	52	29	32	41	1	50	17	44	33	16	35	53	34	38	28	49	45	42	88
Bacillus velezensis	Bacillus velezensis	S	492670	320	124	7	19	1	34	40	10	8	42	20	22	8	8	13	6	15	7	8	7	3	51	20	49	25	278	6	17	18	20	35	NA	22	6	10	18	10	24	20	14	20	12	37	21	28	52
Bacillus amyloliquefaciens	Bacillus amyloliquefaciens	S	1390	107	119	5	12	1	18	25	21	14	28	24	37	11	20	13	8	11	6	6	36	12	34	6	15	13	54	15	35	11	12	6	1	28	11	34	15	6	11	33	20	18	16	12	24	14	36
Bacillus amyloliquefaciens DSM 7	Bacillus amyloliquefaciens DSM 7	-	692420	41	116	4	9	NA	13	14	15	14	18	21	29	10	20	9	5	8	5	4	27	10	27	3	10	12	40	15	32	6	9	5	1	25	7	26	8	4	8	28	17	14	10	6	20	4	26
Bacillus altitudinis complex	Bacillus altitudinis complex	-	1792192	41	114	3	3	NA	9	14	3	4	12	8	4	2	4	1	5	2	10	1	1	3	13	13	11	6	22	5	3	4	8	10	NA	5	4	4	6	1	5	2	11	15	1	9	6	14	12
Bacillus altitudinis	Bacillus altitudinis	S	293387	31	109	2	1	NA	3	10	3	2	7	4	3	2	3	1	2	1	7	NA	NA	2	5	8	3	5	14	1	2	3	6	2	NA	2	3	3	5	1	2	1	8	3	NA	6	2	9	5
Bacillus halodurans C-125	Bacillus halodurans>Bacillus halodurans C-125	-	272558	63	83	3	2	NA	5	1	1	1	1	2	3	1	NA	NA	NA	1	2	8	1	NA	3	1	2	1	56	1	NA	3	2	4	NA	NA	NA	2	1	NA	2	NA	2	NA	NA	7	3	2	9
Bacillus coagulans	Bacillus coagulans	S	1398	516	119	3	5	1	4	10	4	4	13	2	11	6	5	5	3	1	1	NA	7	516	9	1	40	4	3	2	5	2	3	4	2	10	5	8	1	2	8	6	5	2	1	26	3	7	10
Bacillus safensis	Bacillus safensis	S	561879	55	100	3	3	NA	8	4	4	5	7	4	3	2	1	2	1	1	NA	3	NA	2	7	5	NA	3	20	NA	2	2	3	3	NA	NA	NA	4	6	NA	3	3	NA	NA	1	5	3	4	4
Bacillus megaterium	Bacillus megaterium	S	1404	92	105	2	8	NA	12	11	2	7	12	9	8	1	3	4	NA	8	NA	NA	4	2	10	8	6	2	92	2	1	6	2	7	NA	4	NA	1	4	2	5	4	2	5	3	10	2	7	13
Bacillus megaterium WSH-002	Bacillus megaterium WSH-002	-	1006007	92	105	2	8	NA	12	10	2	7	12	9	7	1	3	2	NA	8	NA	NA	4	2	10	8	6	2	92	2	1	6	2	7	NA	4	NA	1	4	2	4	4	2	5	3	10	2	7	13
Bacillus pumilus	Bacillus pumilus	S	1408	16	69	1	NA	NA	NA	4	NA	NA	NA	NA	1	2	1	NA	NA	3	1	1	NA	1	3	1	1	NA	NA	NA	1	NA	1	3	1	2	1	1	NA	NA	NA	1	2	2	NA	1	2	2	2
Bacillus lehensis G1	Bacillus lehensis>Bacillus lehensis G1	-	1246626	16	58	1	NA	NA	1	2	NA	NA	1	1	2	13	NA	1	NA	NA	NA	NA	1	NA	2	1	6	NA	NA	NA	3	NA	1	1	NA	NA	NA	1	1	NA	1	NA	1	NA	NA	NA	NA	NA	NA
Fictibacillus	Fictibacillus	G	1329200	1525	123	201	136	1	179	438	129	86	863	100	587	168	176	141	57	282	1	19	103	150	182	80	119	120	962	24	558	236	392	39	1	146	3	135	167	169	366	121	30	1	111	118	1525	9	761
Virgibacillus	Virgibacillus	G	84406	450	121	11	26	1	41	16	10	9	13	6	11	2	7	3	1	11	4	22	5	3	17	18	14	1	450	3	9	13	9	26	1	3	4	8	8	9	16	8	27	8	9	49	15	9	16
Virgibacillus halodenitrificans	Virgibacillus halodenitrificans	S	1482	443	120	10	26	1	39	16	10	8	13	5	10	2	7	3	1	10	4	21	5	3	15	17	14	1	443	3	8	12	9	26	1	3	4	8	8	9	16	6	25	7	8	47	15	8	15
Amphibacillus xylanus NBRC 15112	Amphibacillus>Amphibacillus xylanus>Amphibacillus xylanus NBRC 15112	-	698758	159	108	9	6	NA	8	47	12	6	57	10	40	12	7	16	4	18	3	8	7	13	21	5	6	11	NA	2	30	35	31	26	NA	8	NA	22	9	9	31	4	NA	10	8	12	95	NA	53
Lentibacillus amyloliquefaciens	Lentibacillus>Lentibacillus amyloliquefaciens	S	1472767	85	116	7	14	NA	14	19	7	7	21	9	8	3	3	8	1	6	NA	1	11	2	2	7	6	7	85	2	9	9	3	5	NA	5	1	5	8	3	11	5	3	3	9	16	9	20	20
Anoxybacillus	Anoxybacillus	G	150247	446	106	2	18	1	2	4	1	2	4	1	19	3	NA	5	1	4	53	1	1	NA	25	2	3	1	4	3	6	8	2	1	NA	2	NA	2	3	1	139	6	NA	2	1	17	3	1	4
Anoxybacillus flavithermus	Anoxybacillus flavithermus	S	33934	220	100	2	10	1	2	4	NA	2	4	1	7	2	NA	2	1	3	25	1	1	NA	15	2	2	1	2	2	4	3	2	1	NA	2	NA	1	3	1	59	4	NA	NA	1	1	1	1	4
Lysinibacillus	Lysinibacillus	G	400634	57	101	1	2	NA	3	7	1	1	1	5	1	1	2	4	4	2	NA	2	NA	5	13	4	6	3	11	NA	2	2	3	6	NA	11	1	2	2	NA	2	2	1	5	1	6	2	3	2
Staphylococcaceae	Staphylococcaceae	F	90964	50010	126	207	463	23	1884	784	838	672	546	209	279	509	88	858	719	142	120	49	211	242	661	3748	667	105	2580	477	153	183	217	526	25	288	72	1917	196	102	1377	302	119	8680	105	566	436	967	441
Staphylococcus	Staphylococcus	G	1279	49979	126	203	461	21	1870	775	835	665	534	205	272	507	86	851	715	136	111	49	202	237	650	3589	661	93	2572	473	150	178	212	517	24	282	68	1911	191	101	1371	293	107	8653	102	555	427	669	426
Staphylococcus aureus	Staphylococcus aureus	S	1280	2676	126	101	181	8	347	239	98	213	225	137	193	103	66	161	105	85	32	25	100	41	421	309	199	62	2277	90	95	115	121	272	8	143	32	363	104	66	229	152	77	808	54	326	225	118	266
Staphylococcus aureus subsp. aureus	Staphylococcus aureus subsp. aureus	-	46170	2078	126	85	150	4	266	204	69	94	156	115	128	83	56	132	72	71	23	17	81	31	363	225	151	53	2078	67	66	88	95	244	4	103	26	218	61	59	163	124	59	538	44	282	156	86	212
Staphylococcus aureus 08BA02176	Staphylococcus aureus 08BA02176	-	1229492	51	31	2	NA	NA	2	NA	NA	NA	1	NA	NA	1	NA	NA	1	NA	NA	NA	1	1	NA	8	NA	NA	NA	NA	NA	NA	NA	NA	NA	NA	NA	NA	NA	NA	NA	NA	NA	9	NA	NA	NA	2	1
Staphylococcus condimenti	Staphylococcus condimenti	S	70255	225	121	16	16	NA	36	55	27	18	53	15	26	4	8	19	3	24	5	7	22	6	72	31	19	15	225	5	20	18	20	26	1	20	5	22	27	13	19	15	4	27	13	45	48	43	75
Staphylococcus epidermidis	Staphylococcus epidermidis	S	1282	412	123	9	6	2	9	11	5	9	24	11	8	7	NA	15	12	2	4	NA	5	8	12	22	33	4	5	12	6	1	10	18	1	19	1	294	9	4	71	11	6	146	3	10	7	12	8
Staphylococcus hominis	Staphylococcus hominis	S	1290	22534	100	5	5	1	2	3	344	1	43	NA	5	42	NA	18	29	2	19	3	7	53	NA	1580	14	NA	1	2	NA	8	1	NA	3	NA	1	120	8	4	4	NA	2	623	2	2	4	3	3
Staphylococcus lugdunensis	Staphylococcus lugdunensis	S	28035	139	90	3	2	NA	5	139	NA	3	2	3	3	5	NA	1	1	1	1	NA	NA	2	5	5	3	1	NA	3	1	NA	NA	2	NA	6	NA	5	1	NA	2	2	1	30	2	NA	1	2	3
Staphylococcus pasteuri	Staphylococcus pasteuri	S	45972	132	53	2	NA	NA	105	1	1	1	NA	14	1	32	NA	1	1	NA	NA	NA	NA	2	NA	6	34	1	1	131	1	NA	1	NA	NA	NA	NA	3	NA	NA	NA	2	NA	19	NA	NA	2	1	NA
Staphylococcus pasteuri SP1	Staphylococcus pasteuri SP1	-	1276282	55	11	2	NA	NA	NA	NA	NA	NA	NA	NA	1	27	NA	NA	NA	NA	NA	NA	NA	NA	NA	NA	29	NA	NA	NA	NA	NA	NA	NA	NA	NA	NA	NA	NA	NA	NA	NA	NA	3	NA	NA	NA	NA	NA
Staphylococcus lutrae	Staphylococcus lutrae	S	155085	38	106	2	NA	NA	6	8	2	2	11	1	3	NA	2	NA	3	2	4	NA	3	2	9	2	20	2	2	6	5	1	4	3	NA	4	1	7	1	2	4	5	NA	8	1	4	4	5	4
Staphylococcus argenteus	Staphylococcus argenteus	S	985002	13	58	1	NA	NA	NA	NA	NA	NA	1	NA	1	NA	NA	NA	NA	NA	1	NA	1	1	3	NA	NA	NA	4	NA	NA	NA	NA	3	NA	2	NA	2	NA	1	1	NA	NA	2	NA	NA	1	NA	4
Staphylococcus pettenkoferi	Staphylococcus pettenkoferi	S	170573	46	43	1	1	NA	2	NA	1	NA	NA	NA	NA	2	NA	1	NA	NA	NA	NA	NA	NA	NA	7	1	NA	1	1	NA	NA	NA	1	NA	NA	NA	4	NA	NA	2	NA	NA	8	NA	NA	NA	1	NA
Macrococcus	Macrococcus	G	69965	153	68	2	NA	2	1	1	NA	NA	NA	1	2	NA	NA	1	1	NA	2	NA	1	NA	NA	153	2	NA	5	NA	1	NA	NA	1	1	1	1	NA	1	NA	NA	3	NA	NA	NA	1	1	1	1
Macrococcus sp. IME1552	Macrococcus sp. IME1552	S	1898474	76	53	1	NA	2	NA	1	NA	NA	NA	1	2	NA	NA	1	1	NA	2	NA	NA	NA	NA	76	2	NA	1	NA	NA	NA	NA	1	1	1	1	NA	1	NA	NA	3	NA	NA	NA	NA	NA	1	1
Paenibacillaceae	Paenibacillaceae	F	186822	893	125	43	53	6	95	893	50	43	121	72	56	70	38	58	29	38	18	16	80	59	158	50	105	47	195	30	53	119	52	61	9	58	22	59	39	25	76	50	60	88	59	95	132	88	173
Paenibacillus	Paenibacillus	G	44249	851	125	33	43	1	94	851	50	31	84	53	52	56	34	54	14	33	14	9	65	46	131	43	63	35	182	26	50	41	45	52	5	45	20	51	35	23	46	41	55	61	39	83	83	72	135
Paenibacillus larvae	Paenibacillus larvae	S	1464	157	121	13	15	1	21	41	33	10	41	17	17	2	15	32	4	17	NA	3	39	32	20	12	24	19	57	7	26	28	14	7	2	18	12	19	22	12	16	9	22	8	20	32	44	46	75
Paenibacillus larvae subsp. larvae	Paenibacillus larvae subsp. larvae	-	147375	156	119	12	15	NA	20	40	33	10	41	17	15	2	14	30	4	16	NA	2	39	30	19	12	23	19	57	7	24	28	14	7	1	17	12	19	22	12	15	9	1	7	19	30	42	46	73
Paenibacillus polymyxa	Paenibacillus polymyxa	S	1406	76	110	6	10	NA	4	21	3	6	10	9	12	7	3	1	2	NA	1	NA	3	2	58	8	10	4	3	8	6	2	16	16	NA	6	NA	13	3	2	8	10	1	13	4	9	9	12	20
Paenibacillus polymyxa SQR-21	Paenibacillus polymyxa SQR-21	-	1413214	43	104	5	7	NA	2	7	2	4	8	8	4	4	3	1	1	NA	1	NA	2	1	32	6	6	1	2	3	2	NA	6	5	NA	3	NA	11	2	1	3	3	NA	8	3	6	1	9	18
Paenibacillus polymyxa CR1	Paenibacillus polymyxa CR1	-	1429244	30	91	1	2	NA	2	12	NA	2	2	1	8	3	NA	NA	1	NA	NA	NA	1	1	25	2	4	3	1	5	4	2	8	11	NA	2	NA	1	1	1	5	4	NA	5	1	1	8	3	1
Paenibacillus swuensis	Paenibacillus swuensis	S	1178515	111	117	5	8	NA	11	17	7	2	9	9	11	3	6	9	1	8	3	3	9	2	16	9	4	3	111	3	11	3	5	9	NA	6	4	5	5	5	9	11	7	4	10	22	11	6	19
Paenibacillus mucilaginosus	Paenibacillus mucilaginosus	S	61624	106	44	1	1	NA	1	106	NA	NA	2	NA	2	NA	NA	NA	NA	NA	NA	NA	NA	NA	5	NA	1	NA	NA	NA	NA	NA	1	2	NA	1	NA	1	NA	NA	NA	2	NA	3	NA	2	NA	NA	1
Paenibacillus physcomitrellae	Paenibacillus physcomitrellae	S	1619311	15	98	1	4	NA	NA	10	NA	2	7	NA	1	4	1	5	1	NA	NA	NA	4	2	6	2	11	1	1	2	2	2	2	2	3	1	NA	NA	NA	1	3	5	1	3	NA	4	3	2	3
Brevibacillus	Brevibacillus	G	55080	146	111	5	7	5	1	13	NA	9	17	7	3	8	1	2	14	2	NA	6	11	7	22	4	37	11	2	3	NA	78	7	9	3	9	NA	6	3	2	25	4	3	19	18	3	43	14	33
Brevibacillus laterosporus	Brevibacillus laterosporus	S	1465	131	84	5	7	1	1	5	NA	5	15	4	NA	7	NA	NA	13	1	NA	4	6	6	11	NA	33	9	1	1	NA	74	5	NA	NA	5	NA	3	2	1	24	NA	1	17	16	2	39	13	29
Thermoactinomycetaceae	Thermoactinomycetaceae	F	186824	1152	122	19	54	2	198	33	18	5	239	58	120	19	28	51	62	9	20	2	5	118	49	5	7	8	33	170	172	18	6	14	NA	516	7	398	213	13	12	14	15	10	11	14	165	16	64
Novibacillus thermophilus	Novibacillus>Novibacillus thermophilus	S	1471761	1146	117	14	49	1	189	20	17	4	232	54	113	15	27	48	58	5	15	1	4	116	29	3	2	6	1	166	170	12	5	6	NA	500	6	389	209	9	8	12	14	7	7	5	154	10	53
Laceyella sp. FBKL4.010	Laceyella>Laceyella sp. FBKL4.010	S	2071623	51	116	5	5	1	9	13	1	1	7	4	7	4	1	3	4	4	5	1	1	2	20	2	5	2	32	4	2	6	1	8	NA	16	1	9	4	4	4	2	1	3	4	9	11	6	11
Planococcaceae	Planococcaceae	F	186818	300	121	13	17	NA	16	32	14	8	23	22	15	14	3	21	8	14	2	NA	9	9	31	21	19	14	149	10	7	18	12	23	NA	9	3	18	10	9	18	13	7	17	4	27	25	13	43
Solibacillus silvestris	Solibacillus>Solibacillus silvestris	S	76853	112	107	6	5	NA	3	6	1	1	7	4	2	2	1	6	NA	3	NA	NA	1	3	10	4	8	7	2	3	2	5	1	5	NA	4	1	5	3	1	4	3	2	3	1	8	8	8	15
Solibacillus silvestris StLB046	Solibacillus silvestris StLB046	-	1002809	111	106	6	5	NA	3	5	1	1	6	4	2	2	1	6	NA	3	NA	NA	1	1	10	4	8	7	2	3	2	4	1	4	NA	4	1	4	3	1	4	3	2	3	1	8	8	8	15
Planococcus	Planococcus	G	1372	33	113	3	4	NA	5	10	3	2	5	7	6	4	NA	3	2	4	1	NA	1	5	5	8	4	3	33	4	3	9	6	3	NA	2	2	5	2	2	7	6	1	8	3	8	7	1	8
Planococcus donghaensis	Planococcus donghaensis	S	414778	11	66	1	NA	NA	NA	1	NA	NA	1	3	1	NA	NA	1	NA	1	1	NA	NA	NA	2	1	NA	2	2	1	NA	2	3	NA	NA	2	NA	2	NA	NA	NA	NA	NA	1	1	2	1	1	NA
Planococcus sp. MB-3u-03	Planococcus sp. MB-3u-03	S	2058136	13	60	1	3	NA	NA	3	2	1	1	1	1	1	NA	1	1	1	NA	NA	NA	NA	NA	NA	2	NA	13	NA	NA	2	1	2	NA	NA	1	NA	NA	1	2	1	1	2	NA	1	1	NA	NA
Kurthia sp. 11kri321	Kurthia>Kurthia sp. 11kri321	S	1750719	139	86	3	5	NA	5	2	6	2	2	6	5	2	NA	6	NA	6	NA	NA	1	NA	1	4	1	NA	75	1	NA	2	1	4	NA	NA	NA	1	NA	4	3	1	1	1	NA	8	3	NA	15
Rummeliibacillus stabekisii	Rummeliibacillus>Rummeliibacillus stabekisii	S	241244	11	56	1	1	NA	NA	5	NA	2	2	1	1	NA	NA	1	3	NA	NA	NA	1	NA	7	2	3	1	NA	NA	NA	NA	1	4	NA	1	NA	1	3	NA	NA	1	NA	1	NA	NA	2	NA	NA
Listeriaceae	Listeriaceae	F	186820	365	126	12	45	3	72	84	20	15	70	37	32	23	10	123	19	13	17	14	30	17	105	36	32	25	179	29	27	22	29	71	1	45	9	44	24	8	44	29	26	43	17	54	39	39	73
Listeria	Listeria	G	1637	357	126	11	43	3	71	82	19	14	69	37	32	23	10	21	19	12	13	14	30	17	103	36	31	22	176	27	26	21	27	71	1	41	9	43	24	7	39	29	26	40	17	52	36	39	69
Listeria monocytogenes	Listeria monocytogenes	S	1639	345	126	11	43	3	70	80	18	14	67	37	32	21	10	21	17	12	11	8	30	16	102	34	31	22	168	27	26	21	27	70	1	39	9	41	24	6	38	27	25	40	17	49	36	38	67
Brochothrix thermosphacta	Brochothrix>Brochothrix thermosphacta	S	2756	102	71	1	2	NA	1	2	1	1	1	NA	NA	NA	NA	102	NA	1	4	NA	NA	NA	2	NA	1	3	3	2	1	1	2	NA	NA	4	NA	1	NA	1	2	NA	NA	3	NA	2	3	NA	4
Kyrpidia	Alicyclobacillaceae>Kyrpidia	G	1129704	488	105	2	2	NA	2	10	6	2	6	1	9	2	3	4	2	3	NA	1	1	1	7	2	4	1	1	125	95	10	1	2	9	6	NA	9	80	1	7	3	NA	2	NA	3	11	3	12
Clostridia	Clostridia	C	186801	40029	126	8807	4051	136	2993	18091	2381	5187	10042	2791	9321	3854	2907	1650	7907	2200	219	463	4288	3685	17900	996	16081	7217	212	1570	3547	11969	5167	1908	137	8364	253	13660	4326	1173	17150	3692	203	4883	5586	5964	15207	2950	24820
Clostridiales	Clostridiales	O	186802	39949	126	8742	4017	105	2957	17836	2344	5130	9781	2729	9194	3811	2860	1585	7825	2163	214	457	4247	3628	17813	973	15975	7140	192	1529	3451	11661	5122	1598	116	8192	239	13490	4250	1157	17094	3650	184	4831	5553	5926	15098	2883	24527
Lachnospiraceae	Lachnospiraceae	F	186803	15482	126	4560	983	7	2346	13529	1021	2883	4418	1631	4213	1608	1823	824	4601	809	70	153	1715	1527	12567	474	5507	3548	7	698	1578	4063	2369	962	11	3000	112	6323	2282	336	11365	2476	19	1732	2539	4803	6102	1429	15482
Lachnoclostridium	Lachnoclostridium	G	1506553	7098	124	2118	503	1	1001	6108	433	937	1293	634	1593	761	828	246	2186	380	50	48	651	469	6383	170	2171	1152	1	216	458	1383	1209	16	5	525	46	2516	1002	155	5072	1013	7	89	1082	1340	2307	478	6491
Lachnoclostridium phytofermentans ISDg	Lachnoclostridium phytofermentans>Lachnoclostridium phytofermentans ISDg	-	357809	1852	115	186	180	NA	60	1471	73	147	180	123	476	26	62	46	51	53	11	21	375	97	388	NA	249	350	NA	12	321	483	132	1	2	112	NA	301	38	52	618	77	NA	1	297	756	856	446	851
Lachnoclostridium phocaeense	Lachnoclostridium phocaeense	S	1871021	325	100	3	4	1	1	42	1	14	1	40	16	38	1	1	4	3	NA	NA	3	NA	4	17	1	3	1	1	3	3	3	9	NA	20	NA	118	20	1	6	3	NA	8	4	325	14	10	73
[Clostridium] sphenoides JCM 1415	[Clostridium] sphenoides>[Clostridium] sphenoides JCM 1415	-	1297793	42	62	1	3	NA	NA	2	NA	1	7	2	1	NA	NA	NA	3	4	NA	NA	1	NA	1	1	1	NA	NA	NA	5	1	NA	1	NA	1	NA	4	NA	NA	2	1	NA	NA	1	1	NA	NA	10
Butyrivibrio	Butyrivibrio	G	830	3088	123	885	149	1	229	1565	141	617	1193	334	1099	92	117	247	397	118	1	68	657	283	634	12	756	1318	2	263	727	1190	462	5	2	1531	2	996	285	35	1226	313	1	659	557	1663	1416	385	2037
Butyrivibrio proteoclasticus B316	Butyrivibrio proteoclasticus>Butyrivibrio proteoclasticus B316	-	515622	2504	120	712	121	1	100	786	114	463	675	231	588	18	92	146	151	87	1	57	489	135	300	NA	655	915	2	222	542	968	346	2	2	913	1	714	156	25	590	214	1	519	449	4	1162	84	1501
Butyrivibrio fibrisolvens	Butyrivibrio fibrisolvens	S	831	1628	112	96	16	NA	111	641	10	70	217	66	418	71	10	53	211	13	NA	3	87	66	261	11	23	220	NA	5	73	31	77	1	NA	79	1	119	76	4	534	59	NA	3	53	1628	31	266	288
Butyrivibrio hungatei	Butyrivibrio hungatei	S	185008	461	104	15	9	NA	8	61	5	41	265	20	28	2	6	33	12	12	NA	1	25	78	28	1	31	63	NA	18	31	74	11	1	NA	461	NA	93	45	4	48	12	NA	88	13	23	62	23	71
Anaerostipes hadrus	Anaerostipes>Anaerostipes hadrus	S	649756	4635	122	815	176	NA	839	4091	331	554	690	349	316	313	684	167	1496	182	NA	20	115	288	3634	2	1556	555	1	130	108	696	271	2	2	249	58	1436	608	70	3399	709	9	339	580	149	1182	9	4635
Lachnospiraceae bacterium oral taxon 500	unclassified Lachnospiraceae>Lachnospiraceae bacterium oral taxon 500	S	712991	331	107	331	43	1	2	2	9	4	77	76	36	19	22	2	6	5	NA	1	4	54	4	3	10	41	1	32	6	305	10	NA	NA	140	NA	113	4	11	54	35	NA	5	52	NA	28	1	110
[Eubacterium] rectale ATCC 33656	unclassified Lachnospiraceae>[Eubacterium] rectale>[Eubacterium] rectale ATCC 33656	-	515619	906	101	1	1	NA	1	4	1	1	8	1	1	32	2	NA	NA	NA	2	NA	2	1	8	13	7	1	1	NA	NA	15	6	906	NA	2	NA	118	3	NA	6	3	NA	67	16	NA	9	25	7
Herbinix luporum	Herbinix>Herbinix luporum	S	1679721	262	102	15	7	NA	2	5	3	6	22	NA	19	7	NA	2	15	6	1	NA	9	14	15	2	51	6	1	1	NA	94	7	1	NA	24	NA	16	2	6	53	2	NA	19	12	6	33	6	52
Anaerotignum propionicum DSM 1682	Anaerotignum>Anaerotignum propionicum>Anaerotignum propionicum DSM 1682	-	991789	243	113	11	4	1	6	34	5	9	145	21	70	3	5	11	8	4	NA	1	6	22	38	1	9	9	NA	4	16	30	9	2	1	243	NA	34	14	2	23	13	NA	107	6	6	50	10	33
Roseburia hominis A2-183	Roseburia>Roseburia hominis>Roseburia hominis A2-183	-	585394	119	93	3	3	NA	1	30	2	2	17	3	4	NA	2	NA	1	NA	2	NA	4	2	6	1	1	6	NA	NA	8	4	4	NA	NA	6	NA	21	3	NA	6	4	NA	4	3	14	2	90	17
Cellulosilyticum lentocellum DSM 5427	Cellulosilyticum>Cellulosilyticum lentocellum>Cellulosilyticum lentocellum DSM 5427	-	642492	237	97	3	3	1	2	5	NA	12	15	NA	11	13	3	1	3	1	NA	NA	1	12	11	7	237	1	NA	1	3	6	13	NA	1	3	NA	23	1	NA	18	1	NA	5	5	1	18	1	50
Blautia	Blautia	G	572511	523	81	2	NA	NA	NA	3	NA	1	3	NA	5	NA	2	NA	1	1	NA	NA	1	NA	18	6	2	2	NA	NA	NA	NA	9	NA	NA	5	NA	203	NA	NA	28	NA	NA	239	4	2	5	35	2
Blautia hansenii DSM 20583	Blautia hansenii>Blautia hansenii DSM 20583	-	537007	499	46	1	NA	NA	NA	1	NA	NA	1	NA	3	NA	1	NA	NA	NA	NA	NA	NA	NA	10	5	NA	1	NA	NA	NA	NA	2	NA	NA	NA	NA	42	NA	NA	1	NA	NA	132	NA	NA	1	10	NA
Blautia coccoides	Blautia coccoides	S	1532	10	11	1	NA	NA	NA	NA	NA	NA	NA	NA	NA	NA	NA	NA	NA	NA	NA	NA	NA	NA	NA	NA	NA	NA	NA	NA	NA	NA	NA	NA	NA	NA	NA	9	NA	NA	NA	NA	NA	2	NA	NA	NA	NA	NA
Clostridiaceae	Clostridiaceae	F	31979	17977	126	1618	281	15	232	1474	244	584	815	302	1479	339	237	246	910	283	61	80	745	316	2245	145	2947	1356	98	375	854	1643	911	248	21	1388	44	1180	272	118	1152	494	67	1007	701	158	1789	361	2302
Geosporobacter ferrireducens	Geosporobacter>Geosporobacter ferrireducens	S	1424294	2698	119	809	72	2	104	857	121	423	281	151	664	12	90	136	169	95	2	59	518	60	278	NA	438	1037	2	239	622	1066	216	2	3	680	1	509	61	28	640	219	1	468	469	1	988	99	1498
Clostridium	Clostridium	G	1485	17565	126	786	204	13	124	601	120	157	493	136	713	323	98	92	364	183	59	21	215	184	1957	121	1242	315	84	120	169	408	689	243	14	417	41	428	190	78	455	165	56	528	228	150	627	250	744
Clostridium cochlearium	Clostridium cochlearium	S	1494	198	124	45	53	1	56	110	56	57	113	62	81	11	47	51	22	47	17	11	75	31	67	39	59	42	45	46	84	45	19	48	3	64	29	78	44	35	30	78	39	61	55	32	109	59	122
Clostridium sp. SY8519	Clostridium sp. SY8519	S	1042156	636	111	24	18	NA	17	139	16	36	54	18	48	18	18	6	49	20	NA	2	12	13	167	NA	56	14	NA	4	7	40	31	NA	NA	10	1	80	37	10	166	35	1	3	16	19	47	4	167
Clostridium perfringens	Clostridium perfringens	S	1502	16521	117	14	19	1	13	72	9	17	38	8	35	1	6	8	5	8	NA	2	12	11	24	6	33	28	6	4	17	29	18	35	NA	18	1	38	7	6	48	7	1	5	14	47	60	48	33
Clostridium botulinum	Clostridium botulinum	S	1491	75	126	9	5	4	10	24	11	11	45	10	19	12	10	10	10	7	5	2	12	16	29	7	44	10	12	5	11	16	8	8	1	45	2	22	10	5	28	11	7	22	13	12	18	21	28
Clostridium botulinum BKT015925	Clostridium botulinum BKT015925	-	929506	10	82	1	NA	2	NA	3	NA	1	3	NA	4	2	NA	NA	1	1	NA	NA	2	1	4	NA	10	2	NA	1	2	4	NA	NA	1	7	NA	2	NA	NA	2	NA	NA	3	2	1	4	2	4
Clostridium argentinense	Clostridium argentinense	S	29341	158	104	6	16	4	1	10	NA	7	13	2	1	3	NA	1	11	2	NA	2	4	7	14	5	54	12	1	3	NA	62	6	50	2	12	1	10	2	2	30	1	NA	19	4	NA	46	9	35
Clostridium beijerinckii	Clostridium beijerinckii	S	1520	116	111	5	5	NA	3	13	2	1	10	6	8	NA	NA	2	116	2	NA	1	4	1	15	1	13	9	11	2	5	14	3	1	NA	20	NA	19	5	2	11	3	1	16	6	8	17	12	27
Clostridium formicaceticum	Clostridium formicaceticum	S	1497	60	69	4	NA	NA	NA	27	NA	1	1	NA	6	NA	1	NA	5	NA	NA	NA	NA	6	4	1	13	1	NA	NA	NA	20	1	35	NA	1	NA	9	1	NA	4	NA	NA	2	NA	NA	1	NA	25
Clostridium butyricum	Clostridium butyricum	S	1492	34	100	3	2	NA	1	15	9	2	8	2	4	NA	2	4	34	4	1	NA	1	3	1	13	3	3	NA	NA	4	7	1	1	1	4	2	9	2	4	6	3	1	NA	1	5	8	11	12
Clostridium acetobutylicum	Clostridium acetobutylicum	S	1488	123	93	3	20	NA	4	11	NA	6	11	4	3	1	4	NA	16	13	NA	NA	4	3	1	3	13	2	NA	NA	16	NA	2	1	NA	3	1	5	2	1	1	5	NA	2	2	NA	1	1	46
Clostridium kluyveri	Clostridium kluyveri	S	1534	23	90	2	4	NA	5	8	6	NA	7	3	2	1	1	NA	NA	1	NA	NA	4	NA	3	2	1	4	NA	1	3	3	1	3	1	4	NA	8	2	NA	3	1	NA	2	3	4	2	8	7
Clostridium estertheticum subsp. estertheticum	Clostridium estertheticum>Clostridium estertheticum subsp. estertheticum	-	1552	463	38	2	NA	NA	NA	1	NA	NA	NA	NA	NA	NA	NA	NA	NA	2	NA	NA	NA	NA	2	NA	NA	NA	NA	NA	NA	2	NA	NA	1	NA	NA	NA	1	NA	NA	2	NA	81	NA	NA	NA	1	3
Mordavella sp. Marseille-P3756	Mordavella>Mordavella sp. Marseille-P3756	S	2086584	168	86	8	NA	NA	1	3	NA	NA	4	1	12	NA	2	5	2	1	NA	NA	5	4	2	21	3	1	NA	NA	1	3	NA	NA	NA	61	NA	9	5	NA	3	1	NA	3	1	1	13	3	33
Candidatus Arthromitus	Candidatus Arthromitus	G	49082	18	99	2	1	NA	1	11	1	3	3	2	4	2	2	2	1	NA	NA	NA	3	2	4	1	4	1	3	NA	NA	2	2	1	4	6	NA	11	NA	NA	10	1	2	1	1	4	4	6	6
Clostridiales Family XIII. Incertae Sedis	Clostridiales incertae sedis>Clostridiales Family XIII. Incertae Sedis	F	543314	4812	125	975	2068	1	178	1026	286	333	1701	235	1591	772	85	300	882	377	2	90	744	572	594	3	629	705	6	159	606	934	906	5	5	1202	4	983	727	336	323	207	8	260	1062	145	2417	66	2797
Eubacterium sulci ATCC 35585	[Eubacterium] sulci>Eubacterium sulci ATCC 35585	-	888727	2877	114	777	1008	NA	171	451	124	194	578	109	1018	276	62	11	677	203	NA	71	266	429	5	NA	460	568	2	16	162	709	593	1	3	450	NA	340	329	147	220	184	5	49	951	2	1177	2	2044
Mogibacterium	Mogibacterium	G	86331	3493	123	188	1056	NA	6	570	162	135	1109	126	569	490	23	289	195	168	2	18	471	139	584	3	154	129	4	143	444	191	306	4	2	747	4	638	393	186	85	23	2	206	102	143	1216	58	724
Mogibacterium diversum	Mogibacterium diversum	S	114527	1756	112	89	521	NA	1	284	79	65	544	59	270	240	11	140	98	80	1	10	232	64	289	NA	71	61	1	71	223	84	150	NA	1	345	1	293	184	91	40	9	1	14	48	69	599	28	359
Thermaerobacter marianensis DSM 12885	Clostridiales incertae sedis>...>Thermaerobacter marianensis DSM 12885	-	644966	14	66	1	1	1	1	NA	NA	1	10	NA	2	NA	1	1	5	6	NA	NA	2	1	5	1	5	5	1	NA	NA	NA	NA	NA	1	1	NA	12	NA	NA	5	1	1	1	NA	1	1	NA	NA
Eubacteriaceae	Eubacteriaceae	F	186806	7053	124	422	204	28	5	103	28	213	585	35	30	366	7	6	452	123	1	55	276	344	453	5	2140	422	5	10	15	3694	220	110	19	463	6	99	102	99	1732	50	7	523	540	30	1899	320	1578
Eubacterium	Eubacterium	G	1730	7052	123	420	204	2	3	99	27	211	582	33	28	366	7	3	451	120	1	55	274	343	448	3	2139	422	3	9	14	3694	220	109	4	458	3	98	102	97	1728	41	2	518	536	27	1896	317	1569
[Eubacterium] eligens ATCC 27750	[Eubacterium] eligens>[Eubacterium] eligens ATCC 27750	-	515620	7035	116	419	201	1	1	81	22	205	572	29	22	364	3	2	445	118	1	55	273	340	431	NA	2123	416	2	8	11	3689	213	109	1	365	3	75	99	95	1711	38	1	494	534	22	1885	310	1530
[Eubacterium] cellulosolvens 6	[Eubacterium] cellulosolvens>[Eubacterium] cellulosolvens 6	-	633697	23	95	1	2	NA	NA	7	2	4	6	4	3	NA	2	NA	6	2	NA	NA	NA	2	15	3	10	4	NA	1	1	3	6	NA	NA	4	NA	7	1	NA	12	2	NA	3	NA	1	2	4	23
Ruminococcaceae	Ruminococcaceae	F	541000	3078	126	288	180	15	32	132	64	326	729	192	576	159	378	71	439	321	41	30	304	264	304	43	1532	463	26	14	60	83	34	161	14	317	27	3078	324	154	896	173	40	149	146	46	168	60	295
Ruminococcus	Ruminococcus	G	1263	2469	122	258	169	15	8	6	37	287	555	144	519	117	357	41	412	302	20	22	257	253	154	13	678	423	5	4	2	55	7	71	10	250	2	2469	289	144	846	133	2	31	128	2	91	8	214
Ruminococcus champanellensis 18P13 = JCM 17042	Ruminococcus champanellensis>Ruminococcus champanellensis 18P13 = JCM 17042	-	213810	67	114	4	4	15	3	4	1	3	16	4	6	3	4	NA	4	2	NA	1	6	2	12	3	21	6	1	1	2	6	2	2	10	5	2	65	1	1	3	4	1	28	4	2	8	3	16
Ruminococcus bicirculans	Ruminococcus bicirculans	S	1160721	206	70	2	NA	NA	2	NA	2	3	5	2	2	1	NA	NA	1	1	NA	NA	NA	3	2	NA	7	2	NA	2	NA	4	3	1	NA	1	NA	206	2	NA	4	NA	NA	1	7	NA	2	3	1
Ruminococcus albus 7 = DSM 20455	Ruminococcus albus>Ruminococcus albus 7 = DSM 20455	-	697329	35	36	1	NA	NA	NA	1	NA	NA	3	NA	1	NA	2	1	NA	NA	NA	NA	1	NA	1	NA	NA	1	1	NA	NA	1	NA	NA	NA	NA	NA	1	NA	NA	NA	NA	NA	NA	NA	NA	1	1	1
Faecalibacterium prausnitzii	Faecalibacterium>Faecalibacterium prausnitzii	S	853	824	125	29	10	NA	23	53	27	32	57	30	49	14	17	23	27	15	20	8	37	10	74	30	824	35	21	9	23	26	26	21	4	57	24	373	17	10	35	38	38	104	18	44	64	47	76
Christensenella massiliensis	Christensenellaceae>Christensenella>Christensenella massiliensis	S	1805714	595	104	134	6	NA	2	11	1	1	33	10	118	73	2	2	NA	17	8	1	17	20	357	NA	3	50	NA	13	4	3	152	2	NA	2	2	8	8	1	7	NA	1	1	17	2	46	NA	45
Peptococcaceae	Peptococcaceae	F	186807	507	126	84	15	14	28	106	26	40	196	20	106	27	40	16	19	22	9	2	21	23	73	33	215	44	2	14	46	68	46	14	14	70	5	173	23	7	96	32	14	362	43	15	76	41	126
Desulfosporosinus	Desulfosporosinus	G	79206	253	105	22	3	NA	1	18	2	12	7	6	28	4	4	2	4	4	1	NA	NA	3	14	1	14	20	NA	4	17	24	5	NA	NA	4	NA	14	2	1	31	7	1	46	14	NA	21	1	36
Desulfosporosinus youngiae DSM 17734	Desulfosporosinus youngiae>Desulfosporosinus youngiae DSM 17734	-	768710	248	43	1	3	NA	NA	3	NA	NA	NA	1	14	NA	NA	1	NA	2	1	NA	NA	NA	1	NA	NA	2	NA	NA	NA	NA	NA	NA	NA	NA	NA	3	NA	NA	1	2	NA	1	2	NA	1	NA	5
Desulfosporosinus acidiphilus SJ4	Desulfosporosinus acidiphilus>Desulfosporosinus acidiphilus SJ4	-	646529	12	62	1	NA	NA	NA	2	NA	NA	2	NA	1	1	1	NA	1	1	NA	NA	NA	1	3	NA	4	NA	NA	1	NA	3	NA	NA	NA	NA	NA	NA	1	NA	7	NA	NA	1	NA	NA	NA	NA	3
Desulfitobacterium	Desulfitobacterium	G	36853	61	125	15	6	8	14	46	11	14	44	2	12	11	8	9	9	7	6	1	17	10	30	11	61	13	NA	2	10	8	10	8	7	25	3	34	12	2	33	19	6	19	13	14	24	36	34
Desulfitobacterium metallireducens DSM 15288	Desulfitobacterium metallireducens>Desulfitobacterium metallireducens DSM 15288	-	871968	44	125	10	4	8	10	43	9	13	36	2	10	8	6	6	6	6	6	1	16	9	25	8	25	13	NA	2	8	4	8	6	7	24	3	31	10	2	15	14	6	19	10	13	15	36	23
Dehalobacterium formicoaceticum	Dehalobacterium>Dehalobacterium formicoaceticum	S	51515	17	44	14	NA	1	NA	NA	1	1	NA	1	NA	NA	1	NA	NA	NA	1	NA	NA	NA	1	1	NA	NA	NA	NA	NA	1	NA	NA	2	NA	NA	3	NA	1	NA	NA	NA	1	NA	NA	1	NA	1
Desulfotomaculum	Desulfotomaculum	G	1562	96	105	3	1	NA	3	26	4	2	6	1	2	4	2	2	1	3	NA	NA	NA	3	10	1	96	2	2	5	1	10	4	1	NA	6	NA	9	NA	1	4	1	1	22	NA	NA	5	2	9
Dehalobacter	Dehalobacter	G	56112	431	77	3	NA	NA	1	3	3	1	116	5	41	1	23	2	NA	NA	NA	NA	1	NA	5	NA	1	NA	NA	NA	1	NA	NA	NA	NA	16	NA	17	4	1	1	NA	1	248	1	NA	2	1	2
Dehalobacter restrictus DSM 9455	Dehalobacter restrictus>Dehalobacter restrictus DSM 9455	-	871738	429	46	3	NA	NA	NA	3	1	NA	109	4	39	NA	22	NA	NA	NA	NA	NA	1	NA	4	NA	1	NA	NA	NA	NA	NA	NA	NA	NA	13	NA	17	NA	NA	NA	NA	1	247	NA	NA	1	NA	NA
Desulfofarcimen acetoxidans DSM 771	Desulfofarcimen>Desulfofarcimen acetoxidans>Desulfofarcimen acetoxidans DSM 771	-	485916	135	92	2	5	4	2	NA	NA	3	13	2	10	4	NA	1	2	7	NA	NA	NA	NA	3	18	1	NA	NA	NA	1	NA	2	4	NA	11	1	50	3	1	6	1	2	1	2	NA	3	NA	26
Syntrophobotulus glycolicus DSM 8271	Syntrophobotulus>Syntrophobotulus glycolicus>Syntrophobotulus glycolicus DSM 8271	-	645991	21	54	1	NA	1	2	1	NA	NA	1	NA	1	1	1	NA	2	NA	1	1	NA	1	2	NA	NA	1	NA	NA	NA	NA	21	NA	5	2	NA	1	NA	NA	1	1	2	2	NA	NA	2	NA	1
Thermincola potens JR	Thermincola>Thermincola potens>Thermincola potens JR	-	635013	25	59	1	NA	NA	2	1	NA	NA	3	NA	NA	1	NA	NA	NA	NA	NA	NA	2	3	1	NA	NA	1	NA	2	NA	NA	2	1	NA	2	NA	25	2	NA	3	1	NA	NA	1	1	2	1	NA
Hungateiclostridiaceae	Hungateiclostridiaceae	F	2304686	605	121	74	26	NA	5	25	569	27	305	28	47	15	27	39	62	55	2	2	26	25	44	10	585	40	2	6	8	24	16	21	NA	67	18	174	15	5	150	15	4	11	32	NA	54	11	81
Hungateiclostridium	Hungateiclostridium	G	2304692	565	87	49	NA	NA	NA	3	565	1	NA	4	2	1	4	1	25	1	1	NA	1	2	6	1	457	1	1	NA	1	1	3	NA	NA	4	NA	1	NA	NA	84	1	2	2	NA	NA	20	NA	11
Hungateiclostridium clariflavum DSM 19732	Hungateiclostridium clariflavum>Hungateiclostridium clariflavum DSM 19732	-	720554	565	47	46	NA	NA	NA	2	565	NA	NA	2	NA	NA	4	NA	22	NA	NA	NA	NA	1	NA	NA	451	NA	NA	NA	NA	NA	NA	NA	NA	NA	NA	NA	NA	NA	79	1	1	NA	NA	NA	20	NA	7
Pseudoclostridium thermosuccinogenes	Pseudoclostridium>Pseudoclostridium thermosuccinogenes	S	84032	296	110	21	21	NA	2	16	4	20	296	17	38	9	23	35	34	52	1	2	25	17	26	5	121	36	NA	5	7	19	10	1	NA	52	17	159	12	4	58	11	2	4	29	NA	19	7	53
Fastidiosipila sanguinis	Fastidiosipila>Fastidiosipila sanguinis	S	236753	165	82	2	3	NA	1	2	NA	5	5	3	2	2	NA	2	1	2	NA	NA	NA	3	9	NA	2	2	NA	NA	NA	2	1	14	NA	6	1	8	1	1	1	1	NA	3	2	NA	11	1	3
Mageeibacillus indolicus UPII9-5	Mageeibacillus>Mageeibacillus indolicus>Mageeibacillus indolicus UPII9-5	-	699246	120	63	2	2	NA	NA	2	NA	NA	2	2	2	1	NA	NA	2	NA	NA	NA	NA	2	2	1	2	NA	NA	1	NA	NA	NA	4	NA	4	NA	3	1	NA	5	NA	NA	1	1	NA	3	3	9
Symbiobacterium thermophilum IAM 14863	Symbiobacteriaceae>...>Symbiobacterium thermophilum IAM 14863	-	292459	848	95	42	2	NA	2	80	NA	419	471	5	392	249	NA	9	1	36	NA	8	NA	294	242	126	101	31	NA	NA	13	12	174	1	NA	53	NA	367	56	9	79	33	NA	70	40	11	848	57	364
Peptostreptococcaceae	Peptostreptococcaceae	F	186804	1289	126	22	53	1	23	65	12	43	50	110	48	52	178	13	213	10	7	3	29	27	78	38	108	19	16	161	31	47	19	14	4	986	5	371	309	16	296	37	8	485	24	29	188	24	62
Clostridioides difficile	Clostridioides>Clostridioides difficile	S	1496	49	122	12	11	1	19	23	11	31	29	26	28	8	10	13	9	8	5	2	22	13	27	4	17	10	13	10	20	20	12	12	1	27	5	21	11	4	22	25	8	31	17	22	38	14	27
Filifactor alocis ATCC 35896	Filifactor>Filifactor alocis>Filifactor alocis ATCC 35896	-	546269	1247	107	7	39	NA	NA	24	NA	6	12	75	13	24	166	NA	200	1	2	NA	2	12	10	10	6	6	1	147	6	19	3	NA	NA	946	NA	323	295	12	236	8	NA	441	3	3	137	2	12
Acetoanaerobium sticklandii	Acetoanaerobium>Acetoanaerobium sticklandii	S	1511	54	76	1	1	NA	NA	5	NA	NA	1	NA	NA	NA	1	NA	2	1	NA	NA	1	1	1	NA	15	NA	NA	NA	2	1	1	NA	NA	1	NA	3	NA	NA	3	NA	NA	12	1	2	3	1	5
Peptostreptococcaceae bacterium oral taxon 929	unclassified Peptostreptococcaceae>Peptostreptococcaceae bacterium oral taxon 929	S	2081703	241	104	1	NA	NA	2	11	1	1	7	3	3	18	1	NA	NA	NA	NA	NA	2	1	38	24	63	NA	1	2	1	5	2	1	3	6	NA	17	2	NA	32	2	NA	1	3	2	8	7	17
Peptoclostridium acidaminophilum DSM 3953	Peptoclostridium>Peptoclostridium acidaminophilum>Peptoclostridium acidaminophilum DSM 3953	-	1286171	18	66	1	2	NA	2	2	NA	1	1	6	4	2	NA	NA	1	NA	NA	NA	2	NA	2	NA	7	3	1	2	2	1	1	1	NA	6	NA	NA	1	NA	2	1	NA	NA	NA	NA	1	NA	1
Syntrophomonas wolfei subsp. wolfei str. Goettingen G311	Syntrophomonadaceae>...>Syntrophomonas wolfei subsp. wolfei str. Goettingen G311	-	335541	108	91	6	1	3	5	1	1	1	6	NA	3	1	1	NA	1	NA	NA	NA	4	1	2	1	4	NA	NA	NA	1	1	2	1	5	1	NA	3	NA	NA	62	NA	NA	1	NA	NA	2	1	4
Oscillibacter valericigenes Sjm18-20	Oscillospiraceae>...>Oscillibacter valericigenes Sjm18-20	-	693746	725	119	5	4	3	10	13	5	5	26	8	17	6	3	5	10	7	1	3	8	7	22	12	24	6	5	6	6	12	8	12	1	10	5	23	NA	2	13	8	1	6	4	7	20	13	16
Heliobacterium modesticaldum Ice1	Heliobacteriaceae>...>Heliobacterium modesticaldum Ice1	-	498761	215	109	1	1	NA	3	8	1	4	5	NA	8	1	4	1	2	NA	1	NA	5	NA	31	38	20	3	4	NA	3	1	2	3	1	15	2	9	2	NA	3	1	NA	3	1	3	2	4	13
Thermoanaerobacterales	Thermoanaerobacterales	O	68295	427	126	59	18	27	26	234	14	35	72	31	106	30	15	29	76	28	4	4	32	28	50	15	41	72	13	11	75	128	33	291	15	99	10	127	35	4	30	26	13	20	14	23	67	51	223
Thermoanaerobacteraceae	Thermoanaerobacteraceae	F	186814	156	123	47	9	4	4	27	3	14	25	12	53	20	7	12	45	13	2	1	7	9	14	3	14	54	3	3	53	19	21	8	NA	25	4	31	10	1	7	11	4	11	4	8	43	10	40
Thermanaeromonas toyohensis ToBE	Thermanaeromonas>Thermanaeromonas toyohensis>Thermanaeromonas toyohensis ToBE	-	698762	114	90	43	2	NA	NA	NA	NA	6	2	5	27	13	2	5	40	1	1	NA	2	1	3	NA	NA	45	1	NA	42	10	15	NA	NA	1	2	1	1	NA	2	1	2	1	NA	1	26	1	21
Moorella thermoacetica	Moorella group>Moorella>Moorella thermoacetica	S	1525	40	81	2	NA	3	NA	2	NA	2	5	1	1	NA	1	2	3	NA	1	NA	NA	1	1	NA	2	1	NA	NA	2	NA	3	1	NA	1	NA	3	3	NA	1	1	1	NA	NA	1	2	1	1
Tepidanaerobacter acetatoxydans Re1	Tepidanaerobacter>Tepidanaerobacter acetatoxydans>Tepidanaerobacter acetatoxydans Re1	-	1209989	20	81	1	NA	NA	NA	6	1	NA	4	NA	4	3	1	1	1	2	NA	1	3	3	3	NA	5	3	1	2	5	5	1	3	NA	4	NA	2	NA	NA	1	2	NA	NA	NA	NA	4	1	2
Caldicellulosiruptor	Thermoanaerobacterales Family III. Incertae Sedis>Caldicellulosiruptor	G	44000	45	115	6	6	2	10	29	7	14	34	12	6	6	4	11	8	12	NA	NA	12	8	16	8	18	10	7	2	9	8	6	4	NA	13	4	16	16	NA	16	8	2	6	4	8	12	35	27
Thermosediminibacter oceani DSM 16646	Thermoanaerobacterales Family III. Incertae Sedis>...>Thermosediminibacter oceani DSM 16646	-	555079	13	84	2	NA	13	1	4	1	3	3	NA	1	2	NA	2	2	NA	NA	NA	3	4	8	NA	1	3	NA	NA	NA	NA	3	2	11	6	NA	2	3	2	NA	1	4	NA	1	1	2	1	NA
Thermoanaerobacterium	Thermoanaerobacterales Family III. Incertae Sedis>Thermoanaerobacterium	G	28895	286	97	1	2	6	1	165	2	1	1	4	38	2	2	3	18	1	1	1	2	3	3	1	4	2	NA	1	7	98	NA	273	2	32	1	68	2	NA	1	3	1	NA	2	1	5	NA	148
Thermoanaerobacterium sp. RBIITD	Thermoanaerobacterium sp. RBIITD	S	1550240	284	73	1	2	5	NA	164	2	NA	NA	1	37	1	1	3	17	1	1	1	1	2	2	NA	1	NA	NA	NA	6	96	NA	273	2	22	NA	64	1	NA	1	1	NA	NA	NA	1	4	NA	147
Mahella australiensis 50-1 BON	Thermoanaerobacterales Family IV. Incertae Sedis>...>Mahella australiensis 50-1 BON	-	697281	22	119	3	1	2	10	9	1	2	9	3	8	NA	2	1	3	2	1	2	8	4	9	3	4	3	2	5	6	2	3	4	2	21	1	10	4	1	6	3	2	3	3	5	5	5	8
Halanaerobiaceae	Halanaerobiales>Halanaerobiaceae	F	972	474	107	1	7	NA	3	2	20	14	108	19	12	4	5	31	1	1	NA	NA	1	1	7	2	1	NA	NA	25	7	9	NA	5	1	17	NA	8	32	11	15	4	NA	17	13	3	20	1	30
Halothermothrix orenii H 168	Halothermothrix>Halothermothrix orenii>Halothermothrix orenii H 168	-	373903	471	100	1	6	NA	2	2	20	14	91	16	3	3	3	30	1	NA	NA	NA	NA	1	5	2	1	NA	NA	25	2	3	NA	2	NA	6	NA	7	32	9	14	4	NA	1	12	2	8	1	28
Natranaerobius thermophilus JW/NM-WN-LF	Natranaerobiales>...>Natranaerobius thermophilus JW/NM-WN-LF	-	457570	11	54	1	1	NA	1	NA	NA	NA	NA	2	NA	NA	1	NA	NA	NA	NA	NA	NA	NA	2	NA	5	1	NA	NA	3	NA	1	1	NA	4	NA	11	NA	NA	NA	NA	NA	NA	NA	NA	1	NA	1
Tissierellia	Tissierellia	C	1737404	16788	126	582	145	3	253	386	130	568	1559	254	1047	470	336	111	2051	113	34	44	134	848	317	771	655	135	6	580	273	647	481	95	5	1875	55	1181	168	412	628	636	10	1627	126	230	850	34	1084
Tissierellales	Tissierellales	O	1737405	16770	126	579	142	3	252	384	128	563	1557	254	1043	467	334	109	2012	113	34	44	131	843	313	769	585	132	6	542	271	645	479	95	5	1863	55	1113	154	410	592	636	9	1625	125	229	845	34	1082
Peptoniphilaceae	Peptoniphilaceae	F	1570339	16726	126	578	140	3	252	381	128	562	1557	254	1042	467	334	109	2012	113	34	44	131	843	280	768	468	132	6	542	270	643	479	94	5	1862	53	1113	154	410	592	636	9	1624	125	229	844	34	1081
Parvimonas micra	Parvimonas>Parvimonas micra	S	33033	14573	118	410	55	1	86	304	39	435	1393	70	856	410	282	36	1896	80	1	38	39	729	4	54	154	NA	1	474	187	480	431	3	1	927	45	538	57	352	425	519	7	811	32	1	511	NA	961
Anaerococcus	Anaerococcus	G	165779	895	126	158	49	2	110	35	64	101	137	160	155	50	46	46	79	28	7	6	82	72	215	651	266	119	3	67	74	137	46	23	3	154	5	218	57	40	154	96	2	800	88	219	222	23	85
Anaerococcus mediterraneensis	Anaerococcus mediterraneensis	S	1870984	560	115	140	3	1	26	8	28	40	97	5	41	25	2	23	9	5	1	2	9	33	10	350	164	51	NA	12	6	127	24	NA	1	39	NA	101	7	21	100	25	NA	456	52	179	182	4	28
Anaerococcus prevotii DSM 20548	Anaerococcus prevotii>Anaerococcus prevotii DSM 20548	-	525919	282	123	4	20	1	28	15	22	32	23	55	62	8	14	12	46	9	NA	3	36	14	66	263	28	28	NA	10	28	1	9	5	NA	48	3	64	23	5	33	35	1	240	17	14	17	3	22
Murdochiella vaginalis	Murdochiella>Murdochiella vaginalis	S	1852373	2114	119	10	35	NA	2	15	21	10	23	23	26	7	2	27	34	4	2	NA	10	10	14	4	5	12	2	1	9	15	2	11	1	779	2	257	6	16	11	19	NA	11	5	9	109	11	14
[Clostridium] ultunense Esp	Tissierellaceae>[Clostridium] ultunense>[Clostridium] ultunense Esp	-	1288971	117	24	1	1	NA	NA	1	NA	NA	NA	NA	1	NA	NA	NA	NA	NA	NA	NA	NA	NA	30	NA	117	NA	NA	NA	1	1	NA	NA	NA	NA	NA	NA	NA	NA	NA	NA	NA	NA	NA	NA	1	NA	NA
Ezakiella massiliensis	unclassified Tissierellia>Ezakiella>Ezakiella massiliensis	S	1852374	73	89	2	3	NA	1	1	1	NA	2	NA	2	1	2	2	14	NA	NA	NA	3	3	4	2	65	2	NA	NA	2	2	NA	NA	NA	7	NA	27	1	1	4	NA	NA	2	1	1	5	NA	2
Erysipelotrichaceae	Erysipelotrichia>Erysipelotrichales>Erysipelotrichaceae	F	128827	827	125	83	39	5	164	136	594	40	173	40	102	28	67	20	166	41	12	8	8	48	51	7	19	23	37	8	121	69	60	81	5	49	7	107	37	23	235	35	19	23	20	11	308	10	160
Erysipelothrix	Erysipelothrix	G	1647	265	122	23	11	2	23	90	12	10	101	8	85	22	19	9	7	27	6	5	6	24	31	6	9	15	6	NA	98	48	48	63	4	22	4	34	21	16	136	10	5	12	12	9	133	1	93
Erysipelothrix rhusiopathiae	Erysipelothrix rhusiopathiae	S	1648	192	121	16	5	2	6	79	9	8	81	6	61	17	13	8	6	21	2	5	5	19	24	5	8	8	6	NA	91	37	36	49	4	14	4	27	19	14	124	6	4	12	10	4	108	1	66
Erysipelothrix larvae	Erysipelothrix larvae	S	1514105	39	93	5	4	NA	3	10	3	2	19	NA	22	5	6	1	1	6	4	NA	1	5	5	1	1	7	NA	NA	6	11	12	14	NA	5	NA	6	1	2	11	4	1	NA	2	5	22	NA	20
Faecalibaculum rodentium	Faecalibaculum>Faecalibaculum rodentium	S	1702221	379	111	10	25	1	132	19	1	25	59	24	9	4	4	8	3	10	NA	1	2	11	3	NA	3	5	12	3	16	11	8	12	NA	21	NA	60	13	5	12	11	2	3	3	NA	29	1	48
Limnochorda pilosa	Limnochordia>...>Limnochorda pilosa	S	1555112	125	120	15	15	NA	17	41	17	5	42	8	29	12	7	8	12	9	14	8	13	8	18	10	25	16	125	4	29	38	13	23	NA	15	13	24	11	8	21	18	45	28	13	34	41	4	40
Ndongobacter massiliensis	unclassified Firmicutes sensu stricto>Ndongobacter>Ndongobacter massiliensis	S	1871025	67	122	12	7	4	14	24	4	10	29	4	15	3	6	5	11	6	6	NA	12	7	17	7	11	10	38	6	14	11	9	8	4	23	4	33	11	3	14	9	16	19	4	12	21	14	32
endosymbiont 'TC1' of Trimyema compressum	unclassified Firmicutes sensu stricto>unclassified Firmicutes sensu stricto (miscellaneous)>endosymbiont 'TC1' of Trimyema compressum	S	243899	15	84	1	2	1	NA	1	1	NA	3	1	1	2	1	1	1	NA	3	2	1	NA	2	NA	NA	NA	13	NA	2	2	NA	6	NA	1	NA	1	1	1	1	1	4	3	NA	3	6	1	5
Actinobacteria	Actinobacteria	P	201174	80636	126	22344	17643	219	9866	45312	8530	4809	67808	10036	25001	11590	4758	16982	39541	10268	915	591	15238	19979	26269	16447	8607	6840	660	4259	11413	5639	11262	58418	224	17452	957	24339	14568	6776	23620	10079	1284	80636	8075	5186	65413	48345	23082
Actinobacteria	Actinobacteria	C	1760	79512	126	22076	17048	209	9374	37752	8422	4511	65967	9854	24382	11441	4515	14566	39406	9657	913	535	15044	19550	24953	15773	8294	6125	609	4077	10903	5045	10411	58395	214	16551	917	23328	14099	6557	22857	9994	1227	79512	7371	4354	63698	39187	22314
Actinomycetaceae	Actinomycetales>Actinomycetaceae	F	2049	57504	126	18849	13900	55	564	18366	6470	3124	55897	7039	20111	7811	3575	7943	7144	8646	181	371	12380	13577	18313	11527	3350	4541	56	2117	9233	3391	8346	44396	51	10233	621	14137	9393	5225	15288	5734	763	1665	6381	2574	57504	24633	18385
Actinomyces	Actinomyces	G	1654	57376	126	18763	13862	53	481	18323	6430	3039	55660	7015	20058	7788	3569	7921	7127	8621	107	371	12255	13537	18122	11506	3325	4531	47	2109	9160	3384	7955	44325	51	10212	621	14080	9365	5211	15259	5365	762	1623	6362	2562	57376	24584	18277
Actinomyces pacaensis	Actinomyces pacaensis	S	1852377	25683	126	9174	1936	15	90	2947	919	849	11474	1777	8123	2262	1405	3144	3040	1715	6	103	5682	4588	5434	4097	1783	1957	13	955	1483	1994	4051	16725	14	3222	89	2226	1902	1765	6664	1452	17	34	2002	887	25683	12326	7178
Actinomyces meyeri	Actinomyces meyeri	S	52773	31250	126	7973	9240	24	88	13857	1933	1969	31250	3603	7565	3971	1597	3370	3074	5704	91	198	3845	7341	8659	4256	998	1810	16	915	6032	1007	2481	15830	23	4628	490	9344	5390	2345	7406	1454	60	742	3375	54	23602	8141	6242
Actinomyces sp. Z16	Actinomyces sp. Z16	S	2079536	4637	123	359	933	1	92	213	1645	11	4637	604	1657	567	122	638	230	410	NA	23	1074	222	1228	679	42	187	NA	16	508	79	512	2628	NA	664	3	665	791	242	93	558	63	358	396	714	3149	1483	1477
Actinomyces hongkongensis	Actinomyces hongkongensis	S	178339	683	112	107	76	2	NA	92	25	12	547	19	241	8	33	5	4	13	NA	4	19	22	23	128	3	9	NA	6	35	2	10	46	NA	10	3	114	17	13	38	113	NA	2	10	2	84	28	34
Actinomyces oris	Actinomyces oris	S	544580	2286	117	67	158	NA	1	334	48	11	381	84	132	27	57	16	1	41	1	1	145	178	107	486	151	26	NA	64	184	15	31	1985	NA	252	NA	45	21	182	1	467	276	1	42	NA	33	5	111
Actinomyces sp. VUL4_3	Actinomyces sp. VUL4_3	S	1912795	509	116	46	18	NA	5	10	1	9	92	9	33	21	25	6	5	21	1	1	22	107	64	5	23	12	1	1	73	21	27	39	NA	11	11	6	31	59	26	7	NA	1	11	6	509	24	89
Actinomyces sp. oral taxon 414	Actinomyces sp. oral taxon 414	S	712122	3065	111	33	75	1	NA	80	30	4	343	29	111	6	71	1	63	14	NA	4	3	2	9	116	2	76	3	1	20	9	25	1663	NA	62	NA	12	47	11	3	105	1	8	10	1	91	1	34
Actinomyces radingae	Actinomyces radingae	S	131110	255	115	27	21	NA	5	26	28	18	151	34	66	18	12	15	52	13	NA	1	23	53	88	28	11	14	1	7	12	7	33	92	NA	27	1	28	22	16	43	71	2	7	11	10	104	59	63
Actinomyces sp. Chiba101	Actinomyces sp. Chiba101	S	1851395	720	112	24	42	NA	2	2	74	1	193	30	56	20	6	22	14	23	NA	2	46	29	59	258	6	8	NA	NA	153	8	14	720	NA	87	1	22	25	22	10	86	239	18	15	29	94	65	102
Actinomyces gaoshouyii	Actinomyces gaoshouyii	S	1960083	388	108	19	13	NA	2	23	5	1	34	6	23	2	1	4	4	4	NA	NA	30	9	7	14	15	3	1	1	6	4	6	230	1	7	NA	5	1	20	2	29	3	6	2	NA	2	3	14
Actinomyces radicidentis	Actinomyces radicidentis	S	111015	1657	101	12	66	NA	1	282	12	1	184	39	109	NA	46	12	NA	8	NA	NA	89	139	62	183	25	22	NA	42	3	3	13	26	NA	33	NA	NA	1	130	NA	207	NA	NA	37	NA	24	1	13
Actinomyces sp. oral taxon 897	Actinomyces sp. oral taxon 897	S	2081702	2441	105	3	4	NA	NA	11	8	3	272	2	45	12	2	3	6	2	NA	NA	13	6	36	5	1	1	NA	NA	24	4	2	36	1	123	NA	525	23	2	6	4	2	6	3	NA	52	10	83
Mobiluncus curtisii ATCC 43063	Mobiluncus>Mobiluncus curtisii>Mobiluncus curtisii ATCC 43063	-	548479	372	114	59	20	NA	54	10	10	1	66	7	6	4	2	6	4	4	74	NA	115	13	38	6	3	4	NA	3	7	3	372	30	NA	7	NA	26	5	1	5	2	1	15	12	1	43	18	16
Actinotignum	Actinotignum	G	1653174	355	110	7	4	2	3	5	19	77	54	5	29	11	NA	3	1	14	NA	NA	2	1	123	2	15	2	8	1	60	2	3	8	NA	1	NA	1	3	7	5	355	NA	11	6	2	15	6	68
Actinotignum sp. 313	Actinotignum sp. 313	S	2171980	355	103	5	2	2	1	5	19	76	48	5	29	11	NA	NA	NA	14	NA	NA	2	1	119	2	14	2	NA	1	60	1	1	6	NA	1	NA	NA	2	7	1	355	NA	8	5	1	9	4	63
Pseudonocardiaceae	Pseudonocardiales>Pseudonocardiaceae	F	2070	2040	126	1531	655	4	22	317	38	140	362	230	414	60	283	431	521	108	6	3	624	952	1262	165	470	583	4	127	303	384	210	1032	1	184	5	102	164	461	358	286	5	176	94	97	962	569	692
Saccharomonospora	Saccharomonospora	G	1851	2010	124	1523	644	4	17	286	22	136	314	223	400	55	273	424	507	100	NA	3	612	933	1245	155	430	568	2	121	296	373	199	1004	1	177	3	85	155	455	332	270	4	13	87	86	908	540	670
Saccharomonospora viridis DSM 43017	Saccharomonospora viridis>Saccharomonospora viridis DSM 43017	-	471857	17	92	7	4	NA	NA	3	NA	NA	12	3	4	2	NA	1	1	4	NA	NA	2	6	10	2	2	2	NA	NA	NA	1	1	10	NA	4	NA	7	4	1	4	1	NA	1	3	NA	9	7	6
Saccharomonospora marina XMU15	Saccharomonospora marina>Saccharomonospora marina XMU15	-	882083	123	74	3	NA	1	2	NA	NA	NA	4	1	3	1	NA	2	NA	NA	NA	NA	1	4	NA	NA	NA	NA	NA	NA	NA	NA	NA	24	NA	NA	NA	33	NA	2	70	4	NA	1	NA	NA	12	6	17
Alloactinosynnema sp. L-07	Alloactinosynnema>Alloactinosynnema sp. L-07	S	1653480	14	96	2	1	NA	1	2	2	1	14	2	6	4	1	1	3	NA	NA	NA	2	3	4	4	2	4	NA	1	3	4	3	7	NA	1	NA	2	1	1	7	2	1	6	NA	1	11	5	5
Micrococcales	Micrococcales	O	85006	9121	126	663	572	70	1990	2668	656	736	2073	781	1373	455	373	557	1875	318	266	99	777	1897	1352	783	863	491	375	402	596	678	569	2765	78	1731	201	1762	1069	417	1444	1067	321	9121	412	584	1648	1716	1271
Micrococcaceae	Micrococcaceae	F	1268	5332	126	507	321	59	1849	957	452	623	1249	535	979	269	261	353	991	192	174	77	537	1566	783	470	481	388	250	317	448	587	351	2199	71	1374	146	1105	337	301	898	846	210	4545	307	438	898	1363	815
Arthrobacter	Arthrobacter	G	1663	5282	126	314	258	57	345	598	247	249	801	336	832	164	239	297	354	162	117	73	374	387	568	261	425	310	245	186	377	461	282	231	67	1248	133	791	287	135	652	466	198	629	234	299	773	421	774
Arthrobacter sp. YN	Arthrobacter sp. YN	S	2020486	5272	126	312	258	57	312	583	244	249	790	335	825	163	235	293	351	160	117	72	370	379	565	253	423	310	243	184	376	461	281	228	67	1245	133	786	285	135	649	464	198	577	234	297	766	412	769
Arthrobacter crystallopoietes	Arthrobacter crystallopoietes	S	37928	32	85	1	NA	NA	32	10	1	NA	7	1	1	NA	4	3	3	1	NA	1	2	4	2	6	2	NA	2	1	1	NA	NA	2	NA	NA	NA	3	1	NA	1	1	NA	22	NA	NA	4	7	2
Rothia	Rothia	G	32207	960	123	175	20	2	106	39	198	63	60	94	30	92	12	29	15	27	4	2	130	472	94	46	33	67	4	56	49	112	15	960	3	40	4	22	13	159	7	370	11	55	45	95	83	817	13
Rothia dentocariosa ATCC 17931	Rothia dentocariosa>Rothia dentocariosa ATCC 17931	-	762948	794	93	89	13	NA	1	NA	138	21	1	31	1	1	2	NA	1	17	NA	NA	28	463	39	3	25	1	NA	53	37	70	2	1	NA	15	2	NA	NA	118	NA	317	NA	2	2	90	17	794	2
Rothia mucilaginosa	Rothia mucilaginosa	S	43675	943	108	82	1	1	101	24	46	41	44	56	23	84	5	25	5	7	NA	2	96	6	40	35	NA	63	2	NA	10	36	10	943	2	17	1	14	9	39	3	49	1	44	42	1	50	6	4
Micrococcus luteus	Micrococcus>Micrococcus luteus	S	1270	1203	67	9	6	NA	1	105	NA	1	21	31	3	NA	NA	NA	NA	NA	NA	NA	NA	509	NA	57	15	1	NA	40	NA	NA	NA	NA	NA	7	NA	145	NA	NA	46	NA	NA	1203	1	NA	2	NA	NA
Kocuria	Kocuria	G	57493	4614	123	9	36	NA	1395	49	6	308	357	50	108	13	9	22	618	3	37	1	32	157	116	26	6	7	1	19	20	12	52	998	1	51	9	105	34	5	185	7	1	2585	27	22	31	40	20
Kocuria palustris	Kocuria palustris	S	71999	2311	73	2	NA	NA	666	3	NA	141	81	17	36	NA	NA	1	313	1	15	NA	6	79	18	1	1	NA	NA	16	1	NA	18	455	NA	10	NA	11	3	NA	76	NA	NA	1275	NA	1	1	1	NA
Brevibacterium	Brevibacteriaceae>Brevibacterium	G	1696	329	126	80	91	1	98	183	62	47	300	90	132	53	81	67	80	54	47	20	118	83	149	46	186	60	120	55	83	63	72	118	2	106	47	230	125	26	137	136	109	151	63	65	329	115	213
Brevibacterium siliguriense	Brevibacterium siliguriense	S	1136497	11	56	2	NA	NA	NA	NA	NA	NA	11	NA	NA	1	NA	NA	NA	1	NA	NA	1	NA	2	NA	1	NA	NA	NA	NA	1	1	7	NA	NA	NA	1	3	NA	3	NA	NA	1	NA	NA	11	NA	5
Dermabacteraceae	Dermabacteraceae	F	85020	583	114	14	13	1	3	47	4	43	12	47	42	5	4	4	48	5	20	NA	11	10	58	145	75	1	2	NA	9	5	11	16	1	10	NA	26	89	3	67	38	NA	46	4	2	41	14	13
Brachybacterium	Brachybacterium	G	43668	236	112	14	11	1	1	41	4	7	11	43	40	4	4	4	44	5	20	NA	7	8	57	2	33	1	2	NA	9	5	11	10	1	7	NA	25	7	2	3	37	NA	13	3	2	34	7	11
Brachybacterium saurashtrense	Brachybacterium saurashtrense	S	556288	205	52	11	3	NA	NA	NA	2	6	1	15	25	NA	NA	NA	40	3	NA	NA	3	NA	41	NA	30	NA	NA	NA	5	2	3	NA	NA	4	NA	NA	NA	1	NA	32	NA	NA	1	NA	6	NA	NA
Brachybacterium sp. P6-10-X1	Brachybacterium sp. P6-10-X1	S	1903186	33	74	2	NA	NA	NA	33	NA	NA	5	25	3	1	2	2	2	1	18	NA	1	4	3	1	1	1	NA	NA	1	2	2	6	NA	NA	NA	22	1	1	2	1	NA	NA	NA	NA	20	3	3
Microbacteriaceae	Microbacteriaceae	F	85023	1179	125	9	24	4	12	1179	6	10	27	14	27	8	13	17	363	6	12	1	14	71	124	8	40	14	1	18	10	2	43	26	1	48	4	281	308	12	11	9	NA	1095	7	1	24	15	17
Agromyces	Agromyces	G	33877	73	113	3	11	2	8	8	2	7	7	7	9	1	6	4	7	3	NA	1	7	11	73	2	28	7	NA	14	9	NA	6	13	NA	18	NA	6	8	4	1	2	NA	22	6	NA	9	6	6
Agromyces flavus	Agromyces flavus	S	589382	33	89	1	3	1	3	NA	1	5	4	4	6	1	5	1	2	2	NA	NA	6	8	24	1	21	6	NA	8	7	NA	2	11	NA	10	NA	2	6	3	NA	NA	NA	4	3	NA	2	1	4
Microbacterium	Microbacterium	G	33882	346	75	1	1	NA	NA	92	1	NA	4	1	6	NA	2	NA	346	NA	2	NA	NA	46	26	NA	NA	1	NA	1	NA	1	1	NA	NA	9	NA	4	NA	NA	1	1	NA	330	NA	NA	4	1	2
Microbacterium sp. PM5	Microbacterium sp. PM5	S	2014534	78	27	1	NA	NA	NA	NA	NA	NA	2	NA	3	NA	NA	NA	2	NA	NA	NA	NA	45	25	NA	NA	1	NA	NA	NA	1	NA	NA	NA	NA	NA	1	NA	NA	NA	NA	NA	78	NA	NA	3	NA	1
Cryobacterium	Cryobacterium	G	69578	189	35	1	NA	NA	NA	NA	NA	NA	NA	1	NA	NA	1	NA	NA	NA	NA	NA	NA	NA	NA	NA	NA	NA	NA	NA	NA	NA	1	NA	NA	NA	1	1	NA	NA	1	1	NA	189	NA	NA	3	NA	NA
Clavibacter	Clavibacter	G	1573	27	32	1	NA	NA	NA	16	NA	NA	NA	NA	NA	NA	NA	NA	4	NA	NA	NA	NA	7	1	1	NA	NA	NA	2	NA	NA	NA	3	NA	1	NA	3	1	NA	NA	NA	NA	10	NA	NA	NA	1	NA
Dermacoccaceae	Dermacoccaceae	F	145357	2042	114	9	11	NA	NA	67	13	5	61	8	35	12	3	44	20	11	NA	1	7	82	16	21	2	5	NA	3	4	1	36	28	NA	113	NA	11	12	6	284	3	NA	2042	4	9	46	16	21
Luteipulveratus mongoliensis	Luteipulveratus>Luteipulveratus mongoliensis	S	571913	55	106	7	11	NA	NA	27	13	1	55	6	17	11	2	7	7	9	NA	1	7	8	14	5	1	3	NA	2	4	1	10	24	NA	15	NA	11	12	3	3	3	NA	29	4	7	42	15	19
Dermacoccus nishinomiyaensis	Dermacoccus>Dermacoccus nishinomiyaensis	S	1274	1481	65	2	NA	NA	NA	NA	NA	4	6	2	18	1	NA	37	13	2	NA	NA	NA	74	2	16	NA	2	NA	1	NA	NA	26	1	NA	98	NA	NA	NA	3	208	NA	NA	1481	NA	2	4	1	2
Austwickia chelonae	Dermatophilaceae>Austwickia>Austwickia chelonae	S	100225	53	103	4	11	NA	4	7	12	1	38	4	15	12	2	8	2	6	NA	NA	13	3	31	16	3	1	1	NA	5	NA	5	28	NA	10	1	11	8	3	4	5	NA	6	NA	11	34	31	26
Beutenbergiaceae	Beutenbergiaceae	F	125316	256	118	4	9	1	6	43	7	2	33	16	10	7	5	10	8	4	2	NA	10	8	27	8	6	1	NA	1	8	3	7	29	NA	8	2	14	7	7	12	4	NA	122	5	3	38	14	12
Miniimonas sp. S16	Miniimonas>Miniimonas sp. S16	S	2171623	98	86	3	4	NA	1	3	4	NA	17	11	5	4	1	3	2	2	1	NA	3	4	7	4	NA	NA	NA	NA	3	1	3	14	NA	4	NA	6	3	4	1	1	NA	98	2	NA	17	5	4
Jonesia denitrificans	Jonesiaceae>Jonesia>Jonesia denitrificans	S	43674	316	83	3	7	NA	1	1	NA	NA	28	4	4	2	NA	NA	1	1	NA	NA	7	2	6	9	NA	NA	NA	NA	1	NA	2	11	NA	3	NA	2	4	NA	2	NA	NA	316	NA	8	17	13	8
Paraoerskovia marina	Cellulomonadaceae>Paraoerskovia>Paraoerskovia marina	S	545619	18	78	1	NA	NA	2	3	NA	NA	5	1	1	2	1	NA	1	1	NA	NA	1	NA	3	1	NA	1	NA	NA	4	2	1	3	1	1	NA	1	2	1	3	NA	NA	5	1	NA	3	4	3
Sanguibacter keddieii DSM 10542	Sanguibacteraceae>...>Sanguibacter keddieii DSM 10542	-	446469	75	77	1	NA	NA	NA	4	NA	NA	3	1	5	NA	NA	2	3	1	NA	NA	1	3	3	NA	1	NA	NA	3	NA	2	NA	2	NA	4	NA	2	4	NA	2	1	NA	2	NA	1	5	1	2
Propionibacteriales	Propionibacteriales	O	85009	54545	126	289	855	5	2147	9690	102	116	3573	180	227	667	26	4191	27653	53	210	7	282	1052	1328	1522	2305	40	38	434	81	66	237	7000	28	1308	6	3482	176	22	2911	1111	13	54545	79	338	595	8209	175
Propionibacteriaceae	Propionibacteriaceae	F	31957	54452	126	274	830	3	2133	5803	79	106	3496	157	200	598	15	4172	27610	39	210	5	260	1018	1254	1491	2257	29	38	410	61	57	216	6940	22	1272	5	3451	148	15	2885	1094	10	54452	64	327	440	8146	132
Cutibacterium	Cutibacterium	G	1912216	51089	126	231	686	2	1968	5329	53	71	3154	125	162	525	4	3909	24092	2	182	3	222	902	1096	1386	2120	17	13	361	40	40	175	6439	19	1128	1	3179	118	6	2569	989	8	51089	50	298	310	7539	25
Cutibacterium acnes	Cutibacterium acnes	S	1747	47526	126	230	637	2	1962	5315	48	48	3109	119	149	506	4	3489	23400	2	171	3	214	899	1090	1321	2112	17	13	337	39	40	153	6228	17	1118	1	2820	118	6	2548	952	6	47526	50	236	309	7516	24
Cutibacterium granulosum	Cutibacterium granulosum	S	33011	2833	98	1	45	NA	3	10	5	15	42	6	2	17	NA	417	655	NA	9	NA	8	3	5	64	4	NA	NA	24	NA	NA	14	207	2	7	NA	352	NA	NA	15	37	2	2833	NA	62	1	10	1
Pseudopropionibacterium propionicum F0230a	Pseudopropionibacterium>Pseudopropionibacterium propionicum>Pseudopropionibacterium propionicum F0230a	-	767029	316	121	7	21	NA	8	12	7	5	99	8	6	3	7	5	6	26	1	1	11	3	13	4	7	3	3	2	11	9	13	18	NA	4	1	12	3	NA	2	27	1	14	8	3	16	18	85
Propionimicrobium sp. Marseille-P3275	Propionimicrobium>Propionimicrobium sp. Marseille-P3275	S	1871034	115	109	6	9	NA	5	23	3	NA	23	NA	7	7	1	9	56	5	NA	NA	3	12	11	5	7	2	NA	1	2	NA	4	22	NA	5	1	25	3	2	5	5	NA	83	1	5	32	28	5
Acidipropionibacterium	Acidipropionibacterium	G	1912215	21	87	4	2	NA	1	3	NA	NA	15	4	2	2	1	3	6	2	NA	NA	3	4	7	1	2	1	NA	NA	2	1	4	8	NA	4	1	1	3	1	5	NA	NA	7	NA	1	21	4	9
Acidipropionibacterium acidipropionici	Acidipropionibacterium acidipropionici	S	1748	21	84	4	2	NA	1	3	NA	NA	15	3	2	2	1	2	4	2	NA	NA	3	4	6	1	NA	1	NA	NA	2	1	4	8	NA	4	1	1	3	1	4	NA	NA	1	NA	NA	21	2	9
Propionibacterium sp. oral taxon 193	Propionibacterium>Propionibacterium sp. oral taxon 193	S	671223	146	83	2	8	1	NA	6	2	21	6	NA	1	4	NA	1	16	2	NA	NA	7	2	2	1	1	NA	NA	4	NA	NA	2	7	NA	1	1	2	2	3	12	3	1	21	1	1	2	14	NA
Propionibacterium freudenreichii	Propionibacterium>Propionibacterium freudenreichii	S	1744	52	84	1	NA	NA	3	7	1	NA	3	NA	NA	1	NA	5	14	1	1	NA	NA	2	52	NA	2	NA	NA	NA	3	1	1	4	NA	3	NA	16	1	1	1	2	NA	51	NA	1	6	4	NA
Tessaracoccus	Tessaracoccus	G	72763	80	102	2	1	NA	2	71	1	4	4	2	4	21	1	4	21	NA	1	1	NA	5	2	8	1	3	20	7	NA	NA	3	9	NA	13	NA	36	1	1	80	4	NA	72	3	2	10	15	2
Microlunatus	Microlunatus	G	29404	10	63	1	1	NA	NA	6	NA	1	2	1	1	NA	NA	NA	3	1	NA	NA	1	1	1	1	NA	NA	NA	1	NA	NA	NA	6	NA	1	NA	4	2	NA	2	1	NA	10	NA	NA	7	3	1
Microlunatus soli	Microlunatus soli	S	630515	10	27	1	NA	NA	NA	3	NA	1	1	1	1	NA	NA	NA	2	NA	NA	NA	NA	NA	1	NA	NA	NA	NA	NA	NA	NA	NA	3	NA	NA	NA	2	NA	NA	2	1	NA	10	NA	NA	NA	3	1
Nocardioidaceae	Nocardioidaceae	F	85015	3857	123	15	24	2	14	3857	23	10	75	22	25	69	10	18	38	14	NA	2	22	32	71	31	47	11	NA	24	20	9	21	55	6	35	1	28	27	7	21	17	3	80	15	11	153	56	42
Actinopolymorpha singaporensis	Actinopolymorpha>Actinopolymorpha singaporensis	S	117157	129	105	9	19	NA	NA	7	17	NA	52	10	11	10	6	9	12	11	NA	NA	16	20	25	6	12	6	NA	3	13	2	12	24	1	10	1	20	8	3	4	5	2	4	9	10	129	19	32
Friedmanniella	Friedmanniella	G	53387	1170	118	4	2	2	12	1170	3	9	12	10	9	3	2	9	20	3	NA	1	5	7	38	14	31	5	NA	2	6	6	8	19	4	20	NA	5	8	1	8	10	NA	60	5	1	10	28	8
Aeromicrobium	Aeromicrobium	G	2040	705	73	1	1	NA	1	705	1	NA	4	NA	3	NA	1	NA	1	NA	NA	NA	1	3	3	1	4	NA	NA	NA	NA	NA	NA	7	NA	1	NA	NA	2	2	1	1	NA	NA	1	NA	7	6	NA
Streptosporangiales	Streptosporangiales	O	85012	1730	121	123	319	5	33	351	590	5	1579	205	484	187	19	191	82	131	4	17	381	96	510	290	20	65	NA	4	141	36	189	880	1	232	3	258	250	75	28	161	29	146	131	287	924	628	669
Thermobifida fusca YX	Nocardiopsaceae>...>Thermobifida fusca YX	-	269800	1725	121	121	319	5	30	17	587	4	1570	202	476	186	19	191	77	130	3	17	381	94	507	289	16	63	NA	4	140	34	188	877	1	232	3	255	250	75	27	161	29	131	130	286	915	625	666
Nocardiopsis	Nocardiopsaceae>Nocardiopsis	G	2013	333	80	2	NA	NA	2	333	3	1	9	3	8	1	NA	NA	3	1	NA	NA	NA	2	3	1	3	1	NA	NA	1	1	1	3	NA	NA	NA	2	NA	NA	1	NA	NA	10	1	1	9	2	3
Nocardiopsis dassonvillei	Nocardiopsis dassonvillei	S	2014	18	50	1	NA	NA	1	18	1	NA	3	2	6	NA	NA	NA	2	NA	NA	NA	NA	2	1	1	1	NA	NA	NA	1	NA	NA	1	NA	NA	NA	NA	NA	NA	1	NA	NA	6	1	1	4	NA	2
Nocardiopsis gilva YIM 90087	Nocardiopsis gilva>Nocardiopsis gilva YIM 90087	-	1235441	315	31	1	NA	NA	NA	315	1	NA	5	1	1	1	NA	NA	NA	NA	NA	NA	NA	NA	2	NA	1	NA	NA	NA	NA	NA	1	2	NA	NA	NA	1	NA	NA	NA	NA	NA	NA	NA	NA	5	NA	1
Corynebacteriales	Corynebacteriales	O	85007	11521	126	107	139	22	4311	2686	174	210	752	933	312	1963	49	861	1483	156	141	4	173	826	880	799	970	204	19	757	265	123	553	1168	9	1557	10	2569	2675	160	2154	1253	15	11274	72	230	316	2351	257
Corynebacterium	Corynebacteriaceae>Corynebacterium	G	1716	11223	126	82	84	11	4014	2366	134	145	584	877	233	1899	19	803	1395	128	86	2	119	763	734	724	856	174	14	581	190	106	520	1093	5	1476	2	2441	2601	134	2074	896	10	9923	48	184	195	2238	119
Corynebacterium flavescens	Corynebacterium flavescens	S	28028	511	74	12	3	NA	3	NA	1	2	1	77	1	7	2	NA	14	9	13	NA	1	2	NA	14	77	76	1	17	NA	1	NA	NA	1	25	NA	163	18	1	2	15	NA	127	NA	NA	8	NA	8
Corynebacterium diphtheriae	Corynebacterium diphtheriae	S	1717	2709	111	11	2	2	236	255	14	19	5	2	31	568	1	155	222	1	11	NA	3	60	85	71	155	1	NA	30	NA	1	84	482	NA	152	NA	401	148	NA	300	37	NA	1489	NA	14	9	229	2
Corynebacterium diphtheriae NCTC 13129	Corynebacterium diphtheriae NCTC 13129	-	257309	16	77	1	2	2	1	4	NA	2	5	2	1	4	1	1	5	1	NA	NA	NA	2	4	1	3	1	NA	2	NA	NA	NA	4	NA	7	NA	8	NA	NA	4	1	NA	6	NA	3	3	5	2
Corynebacterium kroppenstedtii DSM 44385	Corynebacterium kroppenstedtii>Corynebacterium kroppenstedtii DSM 44385	-	645127	1595	58	9	1	NA	NA	NA	NA	NA	33	1	2	1	NA	26	NA	NA	NA	NA	8	NA	NA	2	21	1	NA	NA	6	NA	NA	5	NA	NA	NA	6	1	3	NA	13	NA	NA	5	12	1	NA	1
Corynebacterium stationis	Corynebacterium stationis	S	1705	324	102	7	1	3	2	1	29	1	129	58	2	22	NA	81	3	19	NA	NA	16	48	1	25	1	NA	NA	30	79	21	3	1	NA	10	NA	38	2	25	NA	278	1	3	5	45	18	1	31
Corynebacterium provencense	Corynebacterium provencense	S	1737425	1423	43	7	NA	NA	NA	NA	NA	NA	31	NA	2	NA	NA	13	NA	NA	NA	NA	6	NA	NA	2	18	NA	NA	1	NA	NA	NA	3	NA	1	NA	5	NA	3	NA	11	NA	NA	2	NA	NA	NA	NA
Corynebacterium ureicelerivorans	Corynebacterium ureicelerivorans	S	401472	789	54	5	NA	NA	199	2	NA	NA	NA	NA	2	NA	NA	83	212	NA	NA	NA	12	47	120	90	NA	NA	NA	60	1	NA	NA	NA	NA	NA	NA	1	NA	3	42	15	NA	2	NA	1	NA	NA	NA
Corynebacterium halotolerans YIM 70093 = DSM 44683	Corynebacterium halotolerans>Corynebacterium halotolerans YIM 70093 = DSM 44683	-	1121362	146	110	4	2	NA	21	31	2	1	14	3	4	6	2	11	2	2	NA	NA	3	11	8	8	5	1	NA	7	1	3	6	10	NA	10	NA	16	16	4	7	7	2	83	2	4	6	9	2
Corynebacterium camporealensis	Corynebacterium camporealensis	S	161896	2333	116	3	3	NA	129	234	14	15	1	34	28	533	NA	103	197	2	10	NA	5	44	78	72	92	1	1	8	1	3	69	442	NA	138	NA	278	116	7	287	43	NA	1261	1	16	8	226	3
Corynebacterium kutscheri	Corynebacterium kutscheri	S	35755	394	98	2	3	NA	2	5	4	NA	29	34	3	4	NA	1	3	15	NA	NA	3	42	3	3	NA	2	NA	NA	30	2	NA	2	NA	2	1	66	8	1	3	13	NA	12	3	3	18	2	6
Corynebacterium sphenisci DSM 44792	Corynebacterium sphenisci>Corynebacterium sphenisci DSM 44792	-	1437874	194	34	1	NA	NA	1	1	1	1	NA	NA	NA	NA	NA	2	120	1	NA	NA	NA	NA	NA	NA	NA	NA	NA	NA	1	NA	NA	NA	NA	NA	NA	2	NA	NA	1	4	NA	2	NA	NA	NA	NA	NA
Corynebacterium atypicum	Corynebacterium atypicum	S	191610	25	75	1	NA	NA	9	6	4	NA	4	2	1	1	NA	NA	3	1	1	NA	NA	2	NA	4	7	NA	NA	3	1	NA	2	5	NA	3	NA	10	4	2	2	4	NA	15	NA	1	1	2	1
Corynebacterium cystitidis	Corynebacterium cystitidis	S	35757	486	83	1	NA	NA	2	13	1	5	3	NA	10	NA	NA	NA	NA	NA	NA	1	1	1	43	NA	8	NA	NA	1	NA	3	1	3	NA	7	NA	29	33	NA	32	1	1	486	NA	NA	NA	3	1
Corynebacterium simulans	Corynebacterium simulans	S	146827	20	73	1	1	NA	6	5	1	NA	1	2	NA	2	NA	1	2	NA	NA	NA	3	NA	NA	NA	1	NA	3	2	NA	NA	1	3	NA	4	NA	5	3	2	2	2	NA	11	NA	1	2	1	1
Corynebacterium glutamicum	Corynebacterium glutamicum	S	1718	445	114	1	18	NA	14	124	3	11	13	333	32	75	3	3	2	31	15	NA	13	150	28	37	50	75	2	2	8	1	14	6	1	59	NA	58	48	25	5	62	NA	20	NA	2	26	6	12
Corynebacterium argentoratense DSM 44202	Corynebacterium argentoratense>Corynebacterium argentoratense DSM 44202	-	1348662	1145	31	1	NA	NA	2	NA	NA	NA	NA	NA	NA	NA	1	NA	1	NA	1	NA	NA	1	NA	NA	NA	NA	NA	1	NA	NA	NA	1	NA	NA	NA	NA	NA	NA	NA	NA	NA	3	1	NA	1	NA	NA
Nocardiaceae	Nocardiaceae	F	85025	92	125	15	30	3	33	63	16	19	82	26	38	10	21	32	22	14	4	2	35	17	33	20	22	21	4	88	25	14	20	35	NA	31	6	44	28	13	30	21	5	68	18	13	76	55	51
Nocardia soli	Nocardia>Nocardia soli	S	134962	88	121	14	30	3	32	57	16	19	81	26	38	7	21	32	22	14	4	2	34	14	32	20	22	21	2	9	24	14	20	35	NA	31	6	44	27	12	28	21	5	59	18	11	74	54	51
Mycobacteriaceae	Mycobacteriaceae	F	1762	806	121	7	16	7	153	54	20	40	67	14	33	19	4	13	20	14	51	NA	12	9	99	18	28	3	NA	8	45	2	9	23	4	27	NA	24	30	12	17	322	NA	806	6	14	29	37	78
Mycobacterium	Mycobacterium	G	1763	377	121	6	16	7	12	22	19	38	66	13	32	19	4	13	19	14	30	NA	12	5	98	15	27	3	NA	4	45	2	8	22	4	16	NA	23	8	10	13	318	NA	377	6	12	29	34	67
Mycobacterium tuberculosis	Mycobacterium tuberculosis complex>Mycobacterium tuberculosis	S	1773	43	118	5	13	7	6	9	10	2	43	7	16	3	3	8	9	5	NA	NA	10	4	20	14	8	2	NA	2	4	2	7	19	4	14	NA	20	7	5	8	5	NA	35	3	11	25	23	15
Mycobacterium tuberculosis PanR1101	Mycobacterium tuberculosis PanR1101	-	1352600	32	105	5	11	NA	2	2	6	1	32	5	14	3	2	6	7	4	NA	NA	8	2	15	9	6	2	NA	NA	3	NA	5	17	NA	9	NA	17	5	4	5	3	NA	23	2	9	23	15	14
Mycobacterium leprae	Mycobacterium leprae	S	1769	311	99	1	2	NA	6	9	9	36	21	6	16	11	1	3	6	9	NA	NA	1	1	78	1	19	1	NA	1	41	NA	1	3	NA	1	NA	3	1	5	4	311	NA	28	3	NA	1	9	52
Actinopolyspora erythraea	Actinopolysporales>...>Actinopolyspora erythraea	S	414996	138	123	33	26	1	46	58	23	33	138	28	44	14	17	25	32	20	13	11	42	44	48	26	43	23	36	9	33	29	28	30	NA	35	23	89	29	10	80	40	30	54	29	34	67	43	96
Bifidobacteriaceae	Bifidobacteriales>Bifidobacteriaceae	F	31953	123	123	28	28	4	17	62	24	10	123	26	59	19	14	19	25	13	2	NA	25	21	56	21	16	13	32	8	24	8	20	71	1	27	2	44	29	16	39	23	4	54	12	18	102	56	46
Bifidobacterium	Bifidobacterium	G	1678	71	120	18	17	4	13	28	13	8	71	19	37	12	11	11	14	9	2	NA	19	14	40	12	11	8	32	6	14	4	12	44	NA	16	2	30	16	8	31	19	3	38	7	14	51	29	30
Bifidobacterium longum	Bifidobacterium longum	S	216816	40	118	12	4	4	8	14	9	5	40	10	24	8	6	7	6	4	2	NA	12	10	20	7	6	4	28	4	8	1	6	22	NA	8	NA	11	10	6	13	14	2	9	4	8	27	14	17
Bifidobacterium longum subsp. longum	Bifidobacterium longum subsp. longum	-	1679	39	117	12	3	2	8	14	7	5	39	9	21	8	6	6	6	4	2	NA	10	10	18	7	6	4	28	4	8	1	5	19	NA	8	NA	11	10	6	12	8	2	8	4	8	26	12	15
Bifidobacterium asteroides	Bifidobacterium asteroides	S	1684	30	85	1	4	NA	NA	4	1	NA	4	4	2	2	2	2	1	1	NA	NA	NA	1	2	2	1	1	NA	NA	1	1	1	7	NA	NA	1	2	1	NA	1	4	NA	1	1	3	6	1	2
Bifidobacterium animalis	Bifidobacterium animalis	S	28025	14	80	1	2	NA	NA	1	1	1	14	1	2	1	NA	NA	1	1	NA	NA	NA	1	5	1	NA	NA	NA	1	1	1	2	6	NA	3	NA	9	1	NA	2	NA	NA	10	NA	NA	4	4	3
Bifidobacterium animalis subsp. lactis KLDS2.0603	Bifidobacterium animalis subsp. lactis>Bifidobacterium animalis subsp. lactis KLDS2.0603	-	1316911	10	75	1	2	NA	NA	1	1	1	10	1	2	1	NA	NA	1	1	NA	NA	NA	1	5	NA	NA	NA	NA	NA	NA	1	1	4	NA	3	NA	7	1	NA	2	NA	NA	10	NA	NA	4	1	2
Parascardovia denticolens DSM 10105 = JCM 12538	Parascardovia>Parascardovia denticolens>Parascardovia denticolens DSM 10105 = JCM 12538	-	864564	35	94	9	9	NA	1	13	5	1	20	2	12	4	2	4	2	4	NA	NA	1	4	7	5	2	3	NA	NA	6	NA	3	16	NA	2	NA	7	7	4	5	2	NA	4	3	4	35	10	11
Stackebrandtia nassauensis DSM 44728	Glycomycetales>...>Stackebrandtia nassauensis DSM 44728	-	446470	137	121	25	21	5	20	49	29	11	83	17	37	14	18	27	20	32	5	1	29	24	35	13	17	12	3	1	32	19	11	32	1	29	11	28	19	11	29	27	7	48	19	24	137	38	71
Actinobacteria bacterium IMCC26256	unclassified Actinobacteria (class)>unclassified Actinobacteria (class) (miscellaneous)>Actinobacteria bacterium IMCC26256	S	1650658	87	117	15	10	NA	5	87	3	2	34	5	17	4	1	9	6	10	1	NA	7	9	12	5	4	6	15	2	4	5	3	19	2	7	1	9	5	4	10	11	1	10	6	7	40	18	15
Streptomycetaceae	Streptomycetales>Streptomycetaceae	F	2062	285	126	15	17	4	21	285	9	7	32	19	35	11	9	12	20	8	8	3	11	51	61	22	24	6	1	19	6	11	11	45	12	42	5	94	12	5	26	11	6	234	4	12	33	44	24
Streptomyces	Streptomyces	G	1883	233	126	15	17	4	20	212	9	7	32	19	35	11	8	12	18	8	8	3	11	51	60	21	24	6	1	14	6	11	10	45	11	42	5	94	12	5	26	11	6	233	4	12	33	44	24
Streptomyces venezuelae	Streptomyces venezuelae	S	54571	22	117	5	7	1	4	19	4	1	12	5	10	5	2	4	4	2	1	2	3	8	15	6	10	NA	NA	2	2	6	6	11	4	7	2	7	6	3	9	2	2	22	3	5	11	14	12
Streptomyces venezuelae ATCC 10712	Streptomyces venezuelae ATCC 10712	-	953739	20	110	1	2	1	4	18	2	NA	4	4	6	5	2	NA	2	1	1	2	3	8	6	4	7	NA	NA	2	1	5	5	4	4	5	2	4	4	1	2	2	2	16	3	3	4	9	6
Streptomyces sp. SAT1	Streptomyces sp. SAT1	S	1849967	15	91	4	2	NA	3	4	3	NA	5	2	3	2	2	1	NA	2	NA	NA	3	1	6	3	1	2	NA	4	1	2	1	13	NA	2	NA	3	1	NA	7	1	1	5	1	5	5	5	4
Streptomyces hygroscopicus	Streptomyces hygroscopicus	S	1912	35	91	3	NA	1	NA	35	NA	3	4	1	3	2	NA	1	4	2	NA	NA	NA	2	8	1	5	1	NA	1	NA	3	NA	1	5	2	1	7	3	NA	NA	1	NA	10	NA	NA	2	2	2
Streptomyces lividans 1326	Streptomyces lividans>Streptomyces lividans 1326	-	1200984	48	80	2	2	1	6	40	NA	1	1	3	9	1	NA	2	NA	NA	5	NA	1	21	4	5	1	NA	NA	1	NA	NA	NA	2	NA	21	NA	6	2	NA	3	NA	1	48	NA	NA	3	6	1
Candidatus Nanopelagicaceae	Candidatus Nanopelagicales>Candidatus Nanopelagicaceae	F	2162846	472	62	5	6	NA	3	109	NA	NA	1	6	2	NA	NA	NA	NA	3	NA	NA	NA	11	3	3	2	NA	NA	1	1	8	NA	1	NA	472	NA	4	NA	NA	3	6	NA	104	NA	NA	10	2	1
Candidatus Planktophila	Candidatus Planktophila	G	622681	10	26	5	NA	NA	3	NA	NA	NA	NA	NA	1	NA	NA	NA	NA	NA	NA	NA	NA	NA	NA	NA	2	NA	NA	NA	NA	NA	NA	NA	NA	NA	NA	NA	NA	NA	NA	NA	NA	NA	NA	NA	9	NA	1
Candidatus Planktophila lacus	Candidatus Planktophila lacus	S	1884913	10	25	5	NA	NA	3	NA	NA	NA	NA	NA	1	NA	NA	NA	NA	NA	NA	NA	NA	NA	NA	NA	2	NA	NA	NA	NA	NA	NA	NA	NA	NA	NA	NA	NA	NA	NA	NA	NA	NA	NA	NA	NA	NA	1
Micromonosporaceae	Micromonosporales>Micromonosporaceae	F	28056	130	122	4	11	7	3	45	5	19	13	4	5	NA	2	3	11	3	5	2	11	10	17	7	7	4	NA	3	4	4	3	10	3	15	3	8	7	4	19	4	2	65	2	8	8	13	11
Actinoplanes	Actinoplanes	G	1865	127	118	4	9	7	2	27	4	19	7	3	3	NA	NA	3	7	1	4	1	8	3	11	5	4	3	NA	3	3	2	1	5	3	14	2	5	4	4	10	1	1	38	1	5	6	7	5
Actinoplanes sp. SE50	Actinoplanes sp. SE50	S	2033844	21	114	2	3	7	1	11	3	2	3	2	3	NA	NA	2	5	1	2	1	1	1	10	1	4	3	NA	2	3	2	1	5	3	4	2	5	2	2	2	1	1	21	1	4	6	5	4
Frankiales	Frankiales	O	85013	41	66	1	1	1	2	9	NA	1	1	NA	1	4	NA	NA	1	NA	2	NA	NA	2	2	NA	2	NA	NA	NA	NA	2	NA	1	1	NA	NA	1	1	1	1	NA	1	4	NA	NA	5	NA	NA
Frankia	Frankiaceae>Frankia	G	1854	41	60	1	1	1	2	5	NA	1	1	NA	NA	4	NA	NA	1	NA	2	NA	NA	2	2	NA	2	NA	NA	NA	NA	2	NA	NA	1	NA	NA	1	1	NA	1	NA	1	4	NA	NA	5	NA	NA
Thermobispora bispora DSM 43833	Actinobacteria incertae sedis>...>Thermobispora bispora DSM 43833	-	469371	10	65	1	1	NA	NA	NA	1	NA	5	1	1	1	1	1	NA	NA	NA	1	NA	5	2	1	1	1	NA	NA	1	1	1	5	NA	NA	NA	NA	3	1	1	NA	NA	NA	1	NA	6	2	2
Coriobacteriia	Coriobacteriia	C	84998	9060	124	254	589	8	473	7498	103	291	1769	171	606	142	239	2399	115	603	2	55	175	407	1270	659	298	705	14	174	493	588	839	7	9	873	36	969	463	215	736	77	56	443	680	827	1687	9060	700
Coriobacteriales	Coriobacteriales	O	84999	9019	122	245	565	5	466	7468	95	265	1695	160	580	137	216	2357	106	583	1	55	169	165	1110	650	289	694	5	81	428	542	829	3	2	718	32	697	446	197	726	71	54	152	674	801	1584	9019	661
Atopobiaceae	Atopobiaceae	F	1643824	9005	121	240	564	4	464	7455	95	264	1691	158	578	136	214	2355	104	581	1	55	168	162	1101	75	286	692	3	80	422	539	825	3	2	714	32	690	445	197	726	71	54	143	674	798	1578	9005	657
Atopobium parvulum DSM 20469	Atopobium>Atopobium parvulum>Atopobium parvulum DSM 20469	-	521095	8941	120	239	556	4	458	7375	85	250	1561	153	550	132	202	2340	103	562	NA	55	164	160	1096	66	280	688	2	11	384	497	819	3	2	382	22	589	438	194	716	70	49	3	668	779	1408	8941	633
Coriobacteriaceae	Coriobacteriaceae	F	84107	572	87	3	NA	1	NA	10	NA	1	4	1	2	NA	2	2	2	2	NA	NA	1	3	4	572	3	NA	2	1	4	1	4	NA	NA	4	NA	5	NA	NA	NA	NA	NA	7	NA	2	5	8	2
Collinsella aerofaciens	Collinsella>Collinsella aerofaciens	S	74426	570	45	1	NA	NA	NA	3	NA	NA	1	NA	2	NA	NA	1	NA	1	NA	NA	1	2	NA	570	NA	NA	2	NA	NA	NA	1	NA	NA	3	NA	1	NA	NA	NA	NA	NA	NA	NA	NA	2	3	1
Eggerthellaceae	Eggerthellales>Eggerthellaceae	F	1643826	1518	116	4	20	1	NA	18	4	21	52	9	22	NA	21	35	4	14	1	NA	5	231	134	6	2	5	5	88	60	40	4	3	7	152	3	240	8	13	3	2	2	280	1	23	98	11	35
Conexibacter woesei DSM 14684	Thermoleophilia>...>Conexibacter woesei DSM 14684	-	469383	626	52	2	1	NA	NA	1	NA	1	NA	3	NA	1	NA	1	NA	NA	NA	NA	NA	NA	2	2	2	NA	NA	2	NA	NA	1	NA	NA	1	1	1	NA	1	1	NA	NA	626	NA	NA	1	NA	2
Fimbriimonas ginsengisoli Gsoil 348	Armatimonadetes>...>Fimbriimonas ginsengisoli Gsoil 348	-	661478	1993	126	307	467	75	613	1042	409	310	1293	397	551	204	268	427	360	343	301	160	522	257	638	368	442	309	1993	208	459	358	322	705	58	461	340	658	448	218	543	549	671	773	311	625	886	666	1008
Chthonomonas calidirosea T49	Armatimonadetes>...>Chthonomonas calidirosea T49	-	1303518	49	122	2	3	1	11	9	10	5	12	11	12	3	5	6	2	6	8	3	6	3	12	5	9	6	49	5	8	1	5	9	NA	8	4	9	6	4	7	8	13	10	5	11	18	1	8
Tenericutes	Tenericutes	P	544448	2826	126	242	147	2	150	519	348	356	422	143	1913	57	334	110	76	44	12	52	148	269	118	60	135	418	124	22	110	51	58	48	5	2826	20	1041	125	55	175	149	21	2045	173	84	336	67	218
Mollicutes	Mollicutes	C	31969	2803	125	234	137	NA	139	487	342	348	381	125	1891	48	325	101	53	34	10	52	136	255	89	49	122	406	101	19	105	37	49	30	3	2803	14	1011	108	51	159	139	16	1757	166	73	307	43	190
Mycoplasmataceae	Mycoplasmatales>Mycoplasmataceae	F	2092	2739	124	195	128	NA	117	73	188	302	66	84	1489	14	61	20	23	20	3	44	48	195	52	39	92	128	72	9	51	13	22	19	3	2739	4	528	53	8	41	125	10	1702	32	30	284	27	152
Mycoplasma	Mycoplasma	G	2093	2734	124	194	127	NA	113	72	188	297	61	83	1487	13	61	18	20	18	3	44	46	189	48	36	89	128	70	9	39	12	18	17	3	2734	4	522	53	8	38	115	9	1495	32	28	281	27	149
Mycoplasma arthritidis 158L3-1	Mycoplasma arthritidis>Mycoplasma arthritidis 158L3-1	-	243272	1294	73	64	49	NA	37	3	80	122	NA	26	626	NA	16	NA	NA	NA	NA	15	2	73	1	11	25	48	NA	NA	NA	1	NA	1	NA	1294	NA	219	15	NA	1	47	1	675	6	NA	109	NA	53
Mycoplasma cloacale	Mycoplasma cloacale	S	92401	111	50	12	2	NA	4	NA	5	14	NA	3	80	NA	NA	NA	NA	1	NA	4	1	5	NA	NA	1	1	NA	NA	NA	NA	1	NA	NA	42	NA	21	4	NA	1	1	NA	24	NA	1	3	NA	5
Mycoplasma haemocanis str. Illinois	Mycoplasma haemocanis>Mycoplasma haemocanis str. Illinois	-	1111676	18	19	8	NA	NA	NA	NA	NA	NA	NA	NA	NA	2	NA	NA	NA	NA	NA	NA	NA	3	NA	NA	3	NA	NA	NA	NA	NA	NA	NA	NA	NA	NA	NA	NA	NA	1	NA	NA	NA	NA	NA	NA	NA	NA
Mycoplasma suis	Mycoplasma suis	S	57372	10	54	4	NA	NA	1	10	NA	1	2	NA	3	NA	NA	NA	5	1	NA	NA	NA	2	NA	NA	NA	2	NA	NA	3	NA	3	NA	NA	NA	NA	7	NA	NA	2	NA	NA	NA	NA	5	NA	NA	1
Mycoplasma suis str. Illinois	Mycoplasma suis str. Illinois	-	768700	10	49	4	NA	NA	1	10	NA	1	2	NA	3	NA	NA	NA	4	NA	NA	NA	NA	2	NA	NA	NA	2	NA	NA	3	NA	3	NA	NA	NA	NA	6	NA	NA	2	NA	NA	NA	NA	5	NA	NA	1
Mycoplasma mycoides group	Mycoplasma mycoides group	-	656088	21	113	2	3	NA	3	13	4	4	17	2	6	2	3	4	2	5	NA	1	5	5	5	2	5	7	NA	NA	7	4	2	3	1	4	1	4	3	NA	11	1	1	3	6	4	16	10	9
Mycoplasma capricolum subsp. capripneumoniae	Mycoplasma capricolum>Mycoplasma capricolum subsp. capripneumoniae	-	40480	10	101	1	3	NA	2	7	2	1	7	1	2	NA	1	3	2	3	NA	1	3	1	4	1	4	4	NA	NA	3	1	2	3	1	2	1	1	NA	NA	5	NA	1	2	2	2	5	6	2
Mycoplasma mycoides subsp. mycoides	Mycoplasma mycoides>Mycoplasma mycoides subsp. mycoides	-	2103	11	85	1	NA	NA	1	6	2	3	10	1	4	2	2	1	NA	2	NA	NA	2	3	1	1	1	3	NA	NA	4	3	NA	NA	NA	2	NA	3	3	NA	6	1	NA	NA	4	2	10	4	7
Mycoplasma mobile 163K	Mycoplasma mobile>Mycoplasma mobile 163K	-	267748	18	71	2	NA	NA	1	2	1	NA	4	NA	4	1	NA	2	NA	NA	2	NA	NA	3	2	1	2	NA	4	1	NA	NA	NA	4	NA	18	NA	3	1	NA	1	1	NA	11	NA	2	NA	3	1
Mycoplasma fermentans	Mycoplasma fermentans	S	2115	43	60	2	NA	NA	1	NA	1	4	1	1	12	1	NA	NA	1	NA	NA	2	NA	5	NA	1	4	2	NA	NA	NA	NA	1	4	NA	43	NA	3	2	NA	2	1	NA	18	1	NA	3	NA	2
Entomoplasmatales	Entomoplasmatales	O	186328	449	123	30	4	NA	9	387	144	37	290	31	383	27	258	75	22	8	7	7	78	53	19	4	13	269	3	6	43	21	21	4	NA	45	5	449	46	40	107	5	2	15	128	36	15	6	29
Spiroplasma	Spiroplasmataceae>Spiroplasma	G	2132	444	120	26	2	NA	7	382	141	32	278	30	376	24	253	74	19	4	4	6	74	50	13	3	9	262	3	6	41	16	18	4	NA	39	5	418	44	38	97	4	2	7	128	33	10	5	20
Entomoplasmataceae	Entomoplasmataceae	F	33925	36	94	3	2	NA	2	5	2	5	11	1	7	3	5	1	3	4	NA	NA	4	3	5	1	4	7	NA	NA	NA	4	2	NA	NA	5	NA	31	2	1	10	1	NA	8	NA	3	4	1	8
Mesoplasma	Mesoplasma	G	46239	33	78	2	2	NA	1	1	NA	5	5	NA	6	2	5	1	3	2	NA	NA	4	3	4	1	3	6	NA	NA	NA	1	NA	NA	NA	4	NA	31	2	1	8	1	NA	6	NA	NA	2	1	6
Mesoplasma lactucae ATCC 49193	Mesoplasma lactucae>Mesoplasma lactucae ATCC 49193	-	81460	33	71	2	2	NA	1	NA	NA	5	5	NA	6	2	5	1	3	2	NA	NA	4	2	4	1	3	6	NA	NA	NA	NA	NA	NA	NA	4	NA	31	2	1	8	1	NA	6	NA	NA	2	NA	4
Acholeplasmataceae	Acholeplasmatales>Acholeplasmataceae	F	2146	37	120	5	5	NA	9	22	9	6	22	9	10	6	2	4	7	4	NA	1	10	6	15	5	17	7	20	4	6	3	5	6	NA	16	5	23	7	3	10	9	3	37	4	4	8	9	8
Acholeplasma	Acholeplasma	G	2147	29	113	4	NA	NA	6	20	6	3	12	3	5	2	1	3	6	2	NA	1	5	4	9	3	6	4	18	3	2	3	3	4	NA	8	3	9	3	2	5	7	NA	29	2	4	5	6	4
Acholeplasma palmae J233	Acholeplasma palmae>Acholeplasma palmae J233	-	1318466	14	53	2	NA	NA	4	2	1	NA	3	1	NA	2	NA	1	NA	1	NA	NA	3	NA	2	1	NA	NA	14	1	NA	NA	1	1	NA	1	NA	2	NA	NA	NA	1	NA	13	NA	NA	NA	NA	2
Acholeplasma brassicae	Acholeplasma brassicae	S	61635	16	106	1	NA	NA	1	16	5	3	8	2	4	NA	1	2	5	NA	NA	1	1	2	7	2	5	4	2	2	2	3	2	3	NA	2	2	6	3	1	5	6	NA	7	2	4	2	5	2
Candidatus Phytoplasma	Candidatus Phytoplasma	G	33926	14	106	1	5	NA	3	2	3	3	9	6	5	4	1	1	1	2	NA	NA	5	2	6	2	10	3	2	1	4	NA	2	2	NA	8	2	14	4	1	5	2	3	6	2	NA	3	2	4
unclassified Tenericutes	unclassified Tenericutes	-	713063	220	120	7	5	1	9	19	5	7	25	16	15	5	6	7	14	6	2	NA	9	7	25	7	10	7	20	2	3	8	3	9	1	17	3	20	12	3	9	8	3	220	4	9	21	8	24
Tenericutes bacterium MZ-XQ	Tenericutes bacterium MZ-XQ	S	1911683	189	115	4	4	1	8	14	3	2	20	14	7	3	5	5	10	5	1	NA	7	2	16	6	4	3	17	2	3	7	NA	6	1	13	2	8	6	2	3	2	2	189	2	5	16	8	19
Tenericutes bacterium MO-XQ	Tenericutes bacterium MO-XQ	S	1911684	20	105	3	1	NA	1	4	2	5	5	2	8	2	1	2	4	1	NA	NA	2	4	7	1	5	3	3	NA	NA	1	3	2	NA	4	1	11	6	1	6	6	1	5	2	4	5	NA	5
Candidatus Izimaplasma sp. HR1	Candidatus Izimaplasma>Candidatus Izimaplasma sp. HR1	S	1541959	22	110	1	3	1	1	13	1	NA	12	2	5	3	2	2	7	3	NA	NA	2	3	2	4	2	2	2	NA	1	6	4	8	NA	4	3	7	4	1	6	1	1	18	3	1	7	15	1
Cyanobacteria	Cyanobacteria/Melainabacteria group>Cyanobacteria	P	1117	4078	126	159	66	47	100	243	101	61	281	158	405	50	58	120	97	43	26	16	123	446	228	101	118	126	31	72	581	95	84	878	55	480	24	545	106	39	104	607	43	335	102	206	117	352	194
Nostocales	Nostocales	O	1161	3896	125	73	5	12	34	73	41	9	36	5	92	7	5	7	10	8	16	6	13	15	36	42	30	34	2	7	12	6	20	18	9	127	5	421	13	8	9	4	4	54	65	145	16	32	13
Scytonema sp. HK-05	Scytonemataceae>Scytonema>Scytonema sp. HK-05	S	1137095	3551	85	58	1	1	24	43	31	NA	20	NA	68	1	NA	NA	5	1	11	NA	1	NA	3	18	1	27	NA	1	2	2	14	1	2	102	NA	393	4	NA	5	1	1	2	49	125	NA	4	2
Nostocaceae	Nostocaceae	F	1162	337	123	15	1	7	8	25	8	5	11	4	17	5	5	5	4	4	5	4	9	11	30	12	25	6	1	3	5	2	4	15	5	23	5	22	7	4	NA	1	2	10	14	7	13	26	10
Nostoc	Nostoc	G	1177	327	122	15	NA	7	8	25	7	5	8	4	16	5	5	4	4	4	5	4	8	10	27	11	24	5	1	3	5	2	4	12	5	18	4	18	6	4	NA	1	2	9	13	6	12	23	7
Nostoc sp. CENA543	Nostoc sp. CENA543	S	1869241	326	119	15	NA	7	8	24	6	5	8	3	16	5	5	4	4	4	5	2	8	10	26	NA	9	5	1	2	5	2	4	9	5	18	3	18	6	4	NA	1	2	9	13	6	12	21	7
Synechococcales	Synechococcales	O	1890424	529	126	38	24	16	37	82	33	23	56	70	91	22	31	30	20	21	6	7	45	23	101	28	51	47	18	24	32	24	20	529	16	61	12	71	33	16	28	83	31	39	20	27	24	37	68
Synechococcaceae	Synechococcaceae	F	1890426	500	120	12	3	11	7	11	8	1	13	5	11	7	2	4	8	2	NA	NA	8	8	25	14	5	5	NA	11	6	9	4	500	12	10	2	15	10	6	9	47	14	8	3	5	4	10	22
Synechococcus	Synechococcus	G	1129	498	115	11	3	11	6	10	5	1	6	5	8	7	2	1	8	2	NA	NA	7	6	25	12	5	4	NA	11	5	9	3	498	12	10	NA	15	7	6	7	46	NA	7	2	4	4	5	16
Synechococcus sp. PCC 7502	Synechococcus sp. PCC 7502	S	1173263	42	77	10	1	NA	3	4	2	NA	3	NA	2	5	1	NA	3	NA	NA	NA	NA	3	8	2	1	1	NA	1	1	7	1	2	NA	3	NA	8	3	4	2	42	NA	NA	NA	NA	3	1	13
Cyanobium sp. NIES-981	Cyanobium>Cyanobium sp. NIES-981	S	1851505	20	72	1	NA	NA	1	1	1	NA	7	NA	3	NA	NA	3	NA	NA	NA	NA	1	2	NA	2	NA	1	NA	NA	NA	NA	1	1	NA	NA	2	NA	3	NA	2	1	14	1	1	NA	NA	4	4
Leptolyngbya	Leptolyngbyaceae>Leptolyngbya	G	47251	15	116	3	2	3	5	8	2	3	11	8	3	4	NA	5	2	2	3	3	4	4	15	2	3	3	NA	2	3	3	5	4	4	1	5	4	4	NA	4	3	4	5	2	5	1	7	2
Leptolyngbya sp. PCC 7376	Leptolyngbya sp. PCC 7376	S	111781	11	111	3	1	1	5	8	2	2	10	8	3	2	NA	4	2	2	3	2	3	2	11	2	3	2	NA	2	3	3	3	4	2	1	5	2	3	NA	3	2	4	5	2	3	NA	7	2
Oscillatoriophycideae	Oscillatoriophycideae	-	1301283	529	125	21	30	5	12	53	23	22	168	76	215	17	18	75	62	9	2	1	51	396	33	14	13	27	3	37	529	47	36	311	5	270	5	32	47	7	58	508	3	213	7	28	60	23	71
Chroococcales	Chroococcales	O	1118	519	113	15	10	NA	2	4	4	1	83	57	185	NA	2	60	58	NA	NA	NA	6	356	8	8	3	11	3	33	519	3	7	2	1	258	2	6	23	5	5	484	NA	198	2	3	35	8	8
Candidatus Atelocyanobacterium thalassa isolate ALOHA	Aphanothecaceae>...>Candidatus Atelocyanobacterium thalassa isolate ALOHA	-	1453429	519	106	12	8	NA	1	NA	2	NA	78	57	184	NA	1	60	58	NA	NA	NA	3	355	3	7	1	9	1	33	519	2	3	1	1	258	2	2	22	5	2	482	NA	195	1	1	33	2	2
Oscillatoriales	Oscillatoriales	O	1150	264	123	5	20	5	10	49	19	21	84	19	30	17	16	15	4	9	2	1	45	40	25	6	10	16	NA	4	10	44	29	264	4	12	3	26	24	2	53	24	3	14	5	25	22	15	63
Planktothrix agardhii NIVA-CYA 126/8	Microcoleaceae>...>Planktothrix agardhii NIVA-CYA 126/8	-	388467	53	117	5	5	5	6	12	3	8	14	8	3	11	3	3	1	2	2	1	4	24	13	4	8	7	NA	2	2	37	9	3	4	7	1	8	6	NA	8	19	2	9	2	5	8	10	19
Gloeobacter	Gloeobacteria>...>Gloeobacter	G	33071	241	97	1	2	NA	3	9	NA	1	8	1	4	1	1	2	NA	1	NA	1	4	3	6	NA	5	2	6	2	4	1	1	2	NA	2	NA	3	1	NA	NA	3	3	3	1	3	2	241	9
Chloroflexi	Chloroflexi	P	200795	562	126	70	64	25	94	139	40	62	562	90	115	47	52	63	70	39	31	11	90	91	164	44	181	72	84	50	103	51	43	65	32	159	36	131	60	19	68	132	52	154	47	88	114	79	125
Dehalococcoides	Dehalococcoidia>...>Dehalococcoides	G	61434	106	122	37	34	2	47	58	16	38	64	46	53	32	23	35	33	17	9	4	41	44	67	13	74	26	25	20	41	25	18	29	3	71	11	47	30	9	35	61	24	53	20	38	52	30	52
Sphaerobacter thermophilus DSM 20745	Thermomicrobia>...>Sphaerobacter thermophilus DSM 20745	-	479434	71	122	15	14	14	28	43	12	8	43	25	25	8	16	16	14	9	17	6	27	24	39	18	51	15	47	16	25	9	15	24	16	24	19	32	14	9	18	28	22	52	12	36	38	24	39
Candidatus Promineofilum breve	Ardenticatenia>...>Candidatus Promineofilum breve	S	1806508	29	119	9	5	NA	5	14	6	5	22	10	11	2	2	4	7	6	3	1	11	13	16	4	29	15	3	7	17	8	5	2	NA	26	3	14	6	1	3	17	2	21	6	4	11	3	14
Chloroflexales	Chloroflexia>Chloroflexales	O	32064	89	116	3	2	5	1	14	2	5	8	1	11	1	2	3	5	3	1	NA	NA	5	18	5	7	5	2	1	4	NA	1	3	8	7	2	18	2	NA	4	4	4	9	4	7	4	9	5
Chloroflexus	Chloroflexineae>Chloroflexaceae>Chloroflexus	G	1107	22	107	3	1	1	1	7	1	5	3	1	8	1	NA	1	3	1	1	NA	NA	5	16	5	5	4	NA	1	3	NA	1	2	4	6	2	8	1	NA	1	4	4	5	4	7	4	5	4
Caldilinea aerophila DSM 14535 = NBRC 104270	Caldilineae>...>Caldilinea aerophila DSM 14535 = NBRC 104270	-	926550	18	108	3	2	NA	5	1	NA	3	1	4	7	2	6	3	4	NA	1	NA	5	4	15	2	9	6	1	3	5	NA	2	5	1	12	NA	5	2	NA	NA	7	NA	2	3	2	3	3	5
Anaerolineaceae	Anaerolineae>Anaerolineales>Anaerolineaceae	F	292628	412	89	2	2	NA	2	2	NA	NA	412	1	1	NA	NA	NA	2	1	NA	NA	2	NA	1	1	3	1	NA	NA	2	5	2	1	NA	8	NA	6	1	NA	2	5	NA	4	1	NA	2	2	1
Deinococci	Deinococcus-Thermus>Deinococci	C	188787	1332	125	11	13	2	8	1332	17	10	30	22	33	3	8	11	12	8	12	3	16	10	22	10	40	8	36	3	23	9	9	15	2	21	4	48	8	8	17	23	5	455	9	15	26	25	34
Deinococcus	Deinococcales>Deinococcaceae>Deinococcus	G	1298	1317	122	4	9	NA	6	1317	10	6	20	19	20	3	5	7	7	3	11	1	8	4	11	6	10	4	29	NA	11	5	6	10	NA	14	3	34	5	5	8	13	3	442	3	10	14	18	21
Truepera radiovictrix DSM 17093	Deinococcales>...>Truepera radiovictrix DSM 17093	-	649638	45	62	4	1	NA	1	1	NA	NA	2	NA	2	NA	1	NA	1	2	NA	NA	3	1	NA	NA	1	NA	NA	NA	4	1	NA	2	NA	2	NA	3	NA	1	1	1	NA	2	2	1	2	NA	3
Thermaceae	Thermales>Thermaceae	F	188786	28	117	3	2	2	NA	6	7	4	6	3	8	NA	2	4	4	3	1	2	4	5	8	4	28	4	6	3	8	3	3	1	2	5	1	7	2	1	7	9	2	6	4	4	10	6	7
Thermus	Thermus	G	270	26	58	1	NA	NA	NA	1	1	3	1	NA	1	NA	1	1	2	NA	1	NA	1	1	1	1	23	NA	NA	1	NA	1	NA	NA	NA	NA	1	NA	1	1	NA	1	NA	NA	1	2	1	NA	2
Meiothermus ruber DSM 1279	Meiothermus>Meiothermus ruber>Meiothermus ruber DSM 1279	-	504728	13	75	1	NA	NA	NA	2	1	1	3	NA	2	NA	NA	2	NA	2	NA	NA	1	1	2	NA	2	2	NA	NA	2	1	NA	NA	1	NA	NA	3	1	NA	2	5	1	1	3	NA	4	3	NA
FCB group	FCB group	-	1783270	264400	126	70456	118233	2002	167574	51736	82040	121032	45439	251141	264400	57180	121576	79783	50966	62559	1201	7960	239141	94553	200650	18362	174044	124712	1165	102044	244313	10731	34872	37065	1354	178506	6652	111026	96446	55033	9914	237562	2583	92073	123083	55492	92512	15774	101867
Bacteroidetes/Chlorobi group	Bacteroidetes/Chlorobi group	-	68336	264380	126	70433	118226	2001	167562	51704	82030	121025	45422	251131	264385	57173	121566	79775	50955	62556	1200	7956	239124	94537	200610	18350	174005	124697	1160	102040	244308	10725	34867	37055	1354	178480	6647	111010	96438	55027	9898	237550	2580	92057	123079	55487	92498	15737	101855
Bacteroidetes	Bacteroidetes	P	976	264370	126	70430	118221	2001	167555	51693	82025	121022	45418	251125	264367	57162	121547	79772	50951	62556	1200	7955	239107	94531	200594	18349	173997	124686	1160	102020	244298	10721	34866	37046	1353	178457	6647	111005	96434	55024	9896	237542	2579	92051	123074	55485	92484	15735	101845
Bacteroidia	Bacteroidia	C	200643	257440	126	66866	115872	1653	157180	42174	78971	118881	41463	248129	257439	52507	116321	76682	41978	61929	643	7793	236227	85829	184013	14722	167830	122539	847	98039	230551	10237	33850	28391	1038	170521	6452	108349	93151	54193	6761	226535	2394	75013	121435	53400	79028	3231	99895
Bacteroidales	Bacteroidales	O	171549	257230	126	66781	115826	1652	157132	42136	78953	118839	41425	248054	257228	52476	116254	76654	41940	61916	635	7789	236183	85580	183909	14706	167748	122498	831	97936	230382	10232	33831	28355	1035	170400	6449	108230	93102	54185	6737	226426	2386	74943	121413	53383	78923	3217	99857
Prevotella	Prevotellaceae>Prevotella	G	838	245870	126	40062	106336	1368	147764	41112	75343	115902	32963	239696	245873	47681	110467	68846	34072	57520	520	7213	214196	63660	170704	10749	118283	106632	608	89496	210852	9320	32132	25278	843	141376	6308	96655	87882	48289	5979	194951	2185	61121	117300	52569	72433	2199	92674
Prevotella melaninogenica	Prevotella melaninogenica	S	28132	111780	126	12889	21424	519	105309	14762	23111	41170	4246	22238	43333	7648	42935	6515	10252	17590	130	2828	67210	3488	58022	78	13989	29609	115	21507	76279	5163	5035	817	116	24923	3020	21456	20623	24345	1385	68873	399	1534	29176	550	14564	668	28768
Prevotella intermedia	Prevotella intermedia	S	28131	60885	126	8308	7046	62	3617	10975	16887	16044	4338	60885	26357	8039	12274	7648	3759	7179	81	847	21838	4657	13923	348	8496	11290	55	2892	21975	351	1920	50	96	12632	1064	8627	11479	3810	506	16743	506	1027	16479	21764	6916	320	9659
Prevotella sp. oral taxon 299 str. F0039	Prevotella sp. oral taxon 299>Prevotella sp. oral taxon 299 str. F0039	-	575614	17088	126	4148	4226	18	3786	155	1407	2651	664	1933	2611	631	1872	470	1468	987	35	75	8877	898	5366	1143	17088	8544	27	2016	3608	409	312	67	12	3504	1624	5627	1881	2809	163	4058	22	622	1422	76	2405	44	2257
Prevotella denticola F0289	Prevotella denticola>Prevotella denticola F0289	-	767031	29392	126	3475	10667	62	8449	51	2730	3274	596	5939	11821	1094	8825	2428	869	202	6	229	21606	5080	1261	456	29392	7465	14	9087	18262	325	1331	39	21	16243	16	1246	4038	2999	202	8434	195	6797	6652	72	3882	17	3174
Prevotella jejuni	Prevotella jejuni	S	1177574	115120	126	2531	39023	359	6474	11235	20180	33491	16487	115123	110845	16354	21659	41226	8364	25772	139	1676	44365	28078	52948	3832	5227	27136	225	12192	47840	590	16518	8023	350	44363	33	36394	34853	7658	2520	25534	694	11960	43355	26782	27843	657	26066
Prevotella dentalis DSM 3688	Prevotella dentalis>Prevotella dentalis DSM 3688	-	908937	20984	126	2466	6063	10	2941	352	506	4162	1073	3724	6320	626	3042	705	605	236	10	399	3635	1387	4877	572	3520	2364	17	3027	2695	116	535	285	15	6314	12	2237	1778	617	64	2154	12	3993	2966	110	2216	29	2084
Prevotella ruminicola 23	Prevotella ruminicola>Prevotella ruminicola 23	-	264731	38151	126	1987	9167	63	4818	35	886	2241	255	5634	8838	5078	7335	2329	604	494	12	116	19771	5765	13074	437	27565	7116	13	7908	12494	152	1223	21	19	3403	10	682	2985	2682	188	4421	58	3866	6362	153	2316	12	3729
Prevotella fusca JCM 17724	Prevotella fusca>Prevotella fusca JCM 17724	-	1236517	22236	126	1028	2675	74	1696	943	3043	2735	1658	7825	16481	5177	4373	2485	1340	1253	14	367	18457	2071	7619	360	7048	5052	20	7075	11188	261	2097	20	43	6367	61	7449	1651	635	236	15233	75	20173	5375	843	4568	109	6523
Prevotella enoeca	Prevotella enoeca	S	76123	11631	125	476	957	10	1586	801	1306	1925	1771	3551	4573	748	2214	1051	3436	566	26	94	1446	4359	1594	1110	570	1932	30	3485	4631	462	767	8642	20	5040	17	4480	1491	838	46	6104	42	3578	443	251	2373	41	1565
Prevotella scopos JCM 17725	Prevotella scopos>Prevotella scopos JCM 17725	-	1236518	2551	112	5	269	NA	36	12	142	42	11	295	35	11	16	99	327	8	NA	3	23	4	49	NA	10	230	8	2551	58	301	9	NA	NA	1075	NA	45	30	11	99	54	1	1882	252	6	15	3	1282
Porphyromonadaceae	Porphyromonadaceae	F	171551	28686	126	15866	4594	61	1703	302	1606	561	6149	3683	3338	1159	1779	3754	3098	2529	8	277	9859	9722	2353	2042	28686	7950	65	2677	9337	407	17	168	15	20106	11	6866	1757	3255	342	17365	21	7819	1455	229	2588	9	2604
Porphyromonas	Porphyromonas	G	836	28643	125	15830	4577	61	1698	298	1603	555	6142	3654	3326	1156	1772	3744	3096	2523	8	276	9844	9711	2333	2041	28643	7934	65	2672	9316	407	13	168	15	20095	11	6848	1750	3250	340	17349	20	7804	1451	227	2582	7	2589
Porphyromonas gingivalis	Porphyromonas gingivalis	S	837	28569	124	15667	4454	61	1683	294	1594	546	3922	2553	1044	1150	1709	1717	2238	2512	6	276	9792	1306	2285	1948	28569	7822	64	1725	1883	405	11	162	15	17804	8	6534	1334	3164	331	3609	8	4078	1438	224	2197	7	2558
Porphyromonas asaccharolytica DSM 20707	Porphyromonas asaccharolytica>Porphyromonas asaccharolytica DSM 20707	-	879243	13733	112	160	116	NA	5	4	5	4	2213	1093	2269	5	27	2017	854	9	2	NA	35	8386	39	90	49	105	1	929	7411	2	2	NA	NA	2269	3	312	394	84	8	13733	11	3713	4	3	380	NA	19
Porphyromonas crevioricanis	Porphyromonas crevioricanis	S	393921	247	91	3	7	NA	10	NA	4	5	5	7	11	1	36	8	3	NA	NA	NA	17	12	9	3	24	5	NA	18	11	NA	NA	6	NA	17	NA	2	22	2	1	3	1	9	8	NA	5	NA	12
Petrimonas mucosa	Petrimonas>Petrimonas mucosa	S	1642646	25	89	24	8	NA	3	NA	2	5	5	15	9	1	6	7	NA	4	NA	NA	9	10	12	1	19	12	NA	1	20	NA	4	NA	NA	10	NA	14	5	3	1	10	1	5	3	1	3	1	10
Fermentimonas caenicola	Fermentimonas>Fermentimonas caenicola	S	1562970	24	48	1	4	NA	1	NA	NA	NA	1	1	2	NA	NA	1	1	NA	NA	NA	NA	1	4	NA	7	2	NA	NA	NA	NA	NA	NA	NA	NA	NA	NA	1	NA	NA	1	NA	1	1	NA	2	NA	1
Bacteroides	Bacteroidaceae>Bacteroides	G	816	16128	126	9076	2895	37	1639	270	1026	622	928	1710	1823	1567	1911	1547	1698	1245	4	134	7637	2447	8300	1260	16128	5537	34	2341	1887	272	572	1219	18	1968	14	1872	1268	2017	162	2231	18	2877	1357	188	1543	754	1808
Bacteroides vulgatus	Bacteroides vulgatus	S	821	12586	126	8371	1853	32	1005	182	861	280	248	731	126	592	746	600	1138	1026	1	99	5182	304	1420	1128	12586	4517	22	858	216	226	10	117	9	175	4	649	749	1687	110	1143	6	2169	646	137	1151	2	1246
Bacteroides vulgatus ATCC 8482	Bacteroides vulgatus ATCC 8482	-	435590	12579	126	8370	1853	32	1005	182	860	278	217	728	125	591	744	600	1138	1026	1	99	5182	303	1420	1128	12579	4516	22	857	214	226	8	117	9	175	4	649	748	1686	108	1143	5	2169	646	137	1151	2	1246
Bacteroides caccae	Bacteroides caccae	S	47678	3169	120	171	709	1	369	2	59	152	16	482	759	73	609	187	36	11	NA	7	1524	303	97	4	1948	598	3	668	653	18	103	5	2	173	3	39	215	218	15	321	7	16	385	NA	180	2	195
Bacteroides salanitronis DSM 18170	Bacteroides salanitronis>Bacteroides salanitronis DSM 18170	-	667015	725	119	123	56	NA	66	2	18	46	288	99	314	19	331	17	24	13	1	12	94	88	151	17	116	60	1	86	112	5	270	725	NA	187	1	575	49	9	5	303	1	26	51	10	28	3	61
Bacteroides fragilis	Bacteroides fragilis	S	817	577	111	57	26	NA	19	5	10	18	18	58	266	12	21	12	329	14	NA	1	73	271	31	17	55	59	NA	122	360	3	134	233	1	453	NA	92	54	9	NA	73	1	58	22	11	38	3	60
Bacteroides fragilis YCH46	Bacteroides fragilis YCH46	-	295405	72	103	15	13	NA	11	1	6	9	9	21	26	5	10	9	4	5	NA	NA	22	28	13	11	23	23	NA	16	39	2	3	22	1	72	NA	8	12	1	NA	39	NA	18	8	3	12	3	14
Bacteroides coprosuis DSM 18011	Bacteroides coprosuis>Bacteroides coprosuis DSM 18011	-	679937	600	120	14	50	1	17	4	12	19	21	39	21	11	36	600	10	6	1	NA	229	83	51	6	190	17	1	32	18	4	7	24	1	158	1	141	25	2	14	108	NA	112	11	3	8	1	13
Bacteroides heparinolyticus	Bacteroides heparinolyticus	S	28113	187	90	9	6	NA	3	3	4	14	6	10	3	3	3	1	3	3	NA	NA	6	5	10	1	29	9	NA	3	12	NA	8	NA	NA	15	NA	8	3	2	2	1	NA	16	4	NA	2	NA	12
Bacteroides zoogleoformans	Bacteroides zoogleoformans	S	28119	23	67	9	NA	NA	3	2	NA	2	NA	2	3	NA	1	2	3	1	NA	NA	3	2	2	NA	13	3	NA	2	2	NA	NA	1	NA	2	NA	5	NA	NA	NA	10	NA	2	NA	NA	1	NA	1
Bacteroides dorei CL03T12C01	Bacteroides dorei>Bacteroides dorei CL03T12C01	-	997877	713	105	7	15	1	13	2	8	13	5	21	23	3	10	3	7	1	NA	1	22	25	19	11	11	18	NA	16	30	1	5	22	NA	41	NA	97	19	5	NA	17	NA	17	7	4	10	713	12
Bacteroides helcogenes P 36-108	Bacteroides helcogenes>Bacteroides helcogenes P 36-108	-	693979	35	84	6	2	NA	5	3	NA	2	4	10	9	NA	1	4	1	1	NA	NA	9	17	4	NA	5	6	NA	22	30	NA	NA	NA	NA	17	NA	3	4	NA	NA	20	NA	18	3	1	2	NA	5
Bacteroides cellulosilyticus	Bacteroides cellulosilyticus	S	246787	32	86	2	3	NA	9	3	3	5	1	8	7	5	2	3	5	2	NA	1	10	7	32	4	3	4	NA	12	9	NA	2	13	NA	8	NA	8	8	NA	NA	5	NA	2	NA	1	2	NA	9
Bacteroides thetaiotaomicron	Bacteroides thetaiotaomicron	S	818	247	42	1	NA	NA	NA	NA	NA	NA	247	9	1	1	NA	NA	NA	NA	NA	1	NA	NA	NA	1	5	1	NA	NA	NA	NA	NA	2	NA	105	NA	NA	NA	NA	NA	1	NA	1	1	NA	NA	NA	NA
Bacteroides thetaiotaomicron VPI-5482	Bacteroides thetaiotaomicron VPI-5482	-	226186	247	36	1	NA	NA	NA	NA	NA	NA	247	9	1	1	NA	NA	NA	NA	NA	1	NA	NA	NA	NA	1	1	NA	NA	NA	NA	NA	1	NA	105	NA	NA	NA	NA	NA	1	NA	1	NA	NA	NA	NA	NA
Tannerellaceae	Tannerellaceae	F	2005525	17511	124	693	254	6	4332	25	241	556	94	371	1833	1591	364	752	1355	154	3	34	1422	1150	357	49	447	410	8	227	1406	10	375	64	3	2241	1	763	546	57	10	3939	40	243	192	45	847	6	1181
Tannerella	Tannerella	G	195950	17444	123	538	239	6	4229	24	237	197	92	331	1629	1588	314	740	1001	147	2	23	1405	1108	266	42	379	374	7	206	1312	9	363	54	3	2172	1	703	523	53	7	3549	39	204	147	45	829	4	1149
Tannerella sp. oral taxon HOT-286	Tannerella sp. oral taxon HOT-286	S	712710	5573	115	402	89	NA	4165	9	203	124	22	102	160	1565	85	15	164	24	NA	10	1242	452	149	3	178	252	7	43	97	3	170	8	NA	357	NA	174	157	14	NA	263	30	25	53	37	560	1	1066
Tannerella forsythia	Tannerella forsythia	S	28112	17426	117	136	150	6	61	15	33	72	70	228	1469	23	229	725	837	123	2	13	163	652	117	38	200	122	NA	160	1215	6	193	43	3	1814	1	527	366	39	7	3286	9	179	94	8	268	3	81
Parabacteroides	Parabacteroides	G	375288	554	111	144	13	NA	91	NA	4	347	2	36	186	3	48	9	353	5	1	9	10	36	70	7	66	31	1	16	93	1	11	10	NA	55	NA	58	21	3	1	379	1	35	36	NA	8	2	29
Parabacteroides sp. CT06	Parabacteroides sp. CT06	S	2025876	211	39	2	NA	NA	3	NA	NA	211	1	1	1	NA	2	NA	NA	NA	NA	NA	3	NA	1	NA	NA	NA	NA	2	1	NA	1	NA	NA	NA	NA	NA	2	NA	NA	NA	NA	NA	NA	NA	1	NA	2
Paludibacter propionicigenes WB4	Paludibacteraceae>...>Paludibacter propionicigenes WB4	-	694427	351	102	103	19	NA	4	3	3	39	31	29	65	6	5	52	6	53	NA	NA	15	37	6	2	8	8	NA	8	58	1	4	14	NA	47	NA	78	5	4	NA	93	NA	14	3	8	1	1	71
Barnesiella viscericola DSM 18177	Barnesiellaceae>...>Barnesiella viscericola DSM 18177	-	880074	713	103	38	9	NA	2	2	2	7	NA	23	296	3	100	123	357	13	7	NA	25	322	13	NA	17	7	NA	35	439	2	164	1	1	415	NA	39	21	9	2	3	NA	40	8	13	23	3	53
Candidatus Azobacteroides pseudotrichonymphae	unclassified Bacteroidales>Candidatus Azobacteroides>Candidatus Azobacteroides pseudotrichonymphae	S	511435	352	117	28	26	1	74	1	11	8	12	77	35	6	14	26	15	7	NA	2	52	44	36	4	317	50	1	53	71	NA	6	6	NA	33	2	25	22	6	2	81	1	40	13	5	18	2	37
Candidatus Azobacteroides pseudotrichonymphae genomovar. CFP2	Candidatus Azobacteroides pseudotrichonymphae genomovar. CFP2	-	511995	288	106	9	8	1	6	NA	1	6	4	9	6	NA	2	6	5	2	NA	1	9	18	6	3	21	9	NA	5	13	NA	3	3	NA	17	2	8	3	NA	2	25	NA	4	4	3	3	2	3
Bacteroidales bacterium CF	unclassified Bacteroidales>unclassified Bacteroidales (miscellaneous)>Bacteroidales bacterium CF	S	1400053	723	94	4	15	NA	15	2	2	4	NA	16	17	NA	11	7	11	2	NA	1	25	723	5	NA	41	13	NA	17	13	3	3	6	NA	9	1	6	6	NA	NA	13	1	2	10	NA	6	NA	4
Odoribacter splanchnicus	Odoribacteraceae>Odoribacter>Odoribacter splanchnicus	S	28118	63	93	6	10	NA	8	NA	2	10	2	6	11	3	7	8	5	NA	1	NA	21	9	4	NA	31	13	NA	15	18	NA	NA	14	NA	8	NA	2	3	3	5	12	NA	9	4	NA	8	2	3
Rikenellaceae	Rikenellaceae	F	171550	258	109	2	45	1	10	1	4	14	2	28	15	4	1	126	14	2	NA	NA	6	54	12	NA	27	3	NA	7	26	1	2	2	NA	22	2	8	3	2	3	13	NA	8	2	4	3	3	12
Alistipes	Alistipes	G	239759	258	106	2	42	1	3	1	1	11	2	22	12	1	1	119	13	1	NA	NA	4	51	8	NA	25	1	NA	6	22	1	2	2	NA	20	1	7	1	1	3	11	NA	8	1	3	3	2	11
Alistipes finegoldii DSM 17242	Alistipes finegoldii>Alistipes finegoldii DSM 17242	-	679935	255	79	1	41	1	2	NA	NA	8	NA	19	6	1	NA	64	9	NA	NA	NA	1	21	5	NA	2	NA	NA	4	7	NA	NA	2	NA	12	NA	3	NA	NA	1	3	NA	2	NA	NA	2	NA	8
Alistipes shahii WAL 8301	Alistipes shahii>Alistipes shahii WAL 8301	-	717959	52	58	1	1	NA	1	NA	1	1	NA	2	NA	NA	1	52	2	NA	NA	NA	NA	23	1	NA	23	NA	NA	NA	2	1	NA	NA	NA	NA	1	3	NA	NA	1	2	NA	4	NA	NA	1	1	1
Marinilabiliales	Marinilabiliales	O	1970189	123	109	4	14	1	9	15	2	11	10	17	115	4	32	3	3	3	NA	NA	11	59	23	3	3	11	2	57	97	NA	3	5	1	59	1	57	22	NA	NA	30	NA	22	4	1	56	5	7
Alkalitalea saponilacus	Marinilabiliaceae>Alkalitalea>Alkalitalea saponilacus	S	889453	115	97	2	11	NA	3	14	1	6	2	7	98	1	29	1	2	1	NA	NA	4	49	7	2	2	7	2	49	88	NA	3	4	NA	33	NA	49	19	NA	NA	15	NA	14	2	NA	51	2	4
Flavobacteriales	Flavobacteriia>Flavobacteriales	O	200644	12886	126	2792	1557	169	3419	1935	2651	1085	2350	1622	5046	3159	4431	1025	2990	374	81	84	1535	4416	12886	2903	3397	1233	57	1804	11828	153	307	920	154	4659	76	905	1403	578	368	8315	66	6809	1040	441	12265	1060	1077
Flavobacteriaceae	Flavobacteriaceae	F	49546	12448	126	2624	1385	102	3171	1745	2551	907	2128	1296	4729	3054	4278	901	2843	285	54	61	1321	4180	12304	2818	2904	1032	17	1642	11537	110	219	737	82	4329	37	609	1254	523	261	8016	38	6556	912	342	12111	931	864
Capnocytophaga	Capnocytophaga	G	1016	10284	125	1412	592	13	2219	17	2365	622	406	348	691	2664	3749	174	1093	184	11	37	356	542	2944	2496	1296	367	7	409	371	29	86	52	5	382	NA	192	328	196	14	5390	12	35	136	102	10284	17	514
Capnocytophaga leadbetteri	Capnocytophaga leadbetteri	S	327575	5913	118	751	309	6	937	3	1056	169	41	34	49	590	1428	71	376	33	6	12	166	362	1269	355	95	64	1	2	34	2	9	1	NA	88	NA	72	96	52	4	610	5	7	65	9	5913	6	95
Capnocytophaga gingivalis	Capnocytophaga gingivalis	S	1017	4192	118	403	82	5	8	5	1049	76	48	110	140	1675	1540	60	706	47	1	8	105	8	930	1228	490	142	2	2	123	11	8	41	1	77	NA	54	145	52	2	878	2	5	13	1	4192	1	56
Capnocytophaga sp. oral taxon 864	Capnocytophaga sp. oral taxon 864	S	1316593	2045	94	95	53	NA	26	NA	2	133	4	10	182	118	178	13	1	24	NA	NA	20	70	386	409	2	31	NA	1	53	2	16	NA	1	69	NA	26	5	5	NA	2045	NA	1	15	9	12	1	48
Capnocytophaga ochracea DSM 7271	Capnocytophaga ochracea>Capnocytophaga ochracea DSM 7271	-	521097	689	71	58	40	NA	1	NA	6	29	28	1	68	30	8	9	NA	17	NA	NA	NA	NA	148	86	NA	80	1	NA	46	NA	NA	NA	1	25	NA	14	NA	2	2	689	NA	1	14	NA	NA	NA	19
Capnocytophaga haemolytica	Capnocytophaga haemolytica	S	45243	544	76	43	38	NA	3	1	NA	1	2	10	NA	115	2	NA	NA	NA	NA	NA	31	NA	5	1	7	1	2	1	1	NA	8	NA	NA	1	NA	1	1	9	2	4	NA	2	3	NA	1	1	78
Capnocytophaga sputigena	Capnocytophaga sputigena	S	1019	1687	94	26	2	NA	569	NA	33	13	11	47	22	41	223	2	NA	17	1	6	NA	2	121	352	292	12	NA	184	46	2	13	NA	NA	35	NA	4	33	14	NA	427	2	1	NA	43	33	1	87
Capnocytophaga sp. oral taxon 878	Capnocytophaga sp. oral taxon 878	S	1316596	311	63	8	15	NA	92	NA	1	46	NA	13	49	30	11	1	1	NA	NA	NA	NA	1	NA	1	NA	19	NA	1	2	1	NA	1	NA	18	NA	NA	4	4	NA	311	NA	2	1	NA	9	1	5
Capnocytophaga sp. ChDC OS43	Capnocytophaga sp. ChDC OS43	S	209053	348	83	5	8	1	27	NA	81	68	106	53	107	1	165	7	NA	9	NA	4	9	2	6	NA	185	NA	NA	197	22	1	15	NA	NA	18	NA	NA	2	28	NA	52	NA	NA	5	NA	12	NA	21
Chryseobacterium	Chryseobacterium	G	59732	2893	122	549	169	4	437	345	53	73	404	51	210	249	169	127	393	34	27	6	220	191	765	107	517	103	NA	269	37	25	38	602	2	137	8	216	130	62	134	96	2	1129	235	132	635	848	84
Chryseobacterium indologenes	Chryseobacterium indologenes	S	253	614	114	340	124	1	150	112	37	45	258	30	92	79	142	29	46	23	1	2	200	55	310	30	328	78	NA	192	10	7	NA	116	1	52	4	58	69	59	1	74	2	121	215	28	606	NA	74
Chryseobacterium gallinarum	Chryseobacterium gallinarum	S	1324352	101	96	101	1	1	2	54	4	9	9	2	17	3	NA	4	9	3	NA	1	1	12	1	NA	3	12	NA	2	16	3	13	NA	NA	6	NA	38	NA	NA	4	NA	NA	NA	10	11	2	1	4
Chryseobacterium taklimakanense	Chryseobacterium taklimakanense	S	536441	2203	117	42	16	1	278	173	3	13	50	1	18	57	4	65	288	2	26	3	8	69	144	54	45	7	NA	68	4	11	18	344	1	71	4	71	55	3	128	12	NA	519	4	93	19	844	3
Chryseobacterium camelliae	Chryseobacterium camelliae	S	1265445	267	49	21	4	NA	1	2	2	NA	24	6	37	14	NA	NA	45	NA	NA	NA	2	26	68	2	53	NA	NA	NA	NA	2	1	112	NA	NA	NA	3	NA	NA	NA	NA	NA	9	2	NA	NA	NA	NA
[truncated: 1,526 more rows]
[truncated: 224 more columns]

## Sheet: PRJEB12755
kraken2 result	kraken2 result
[truncated: 1,582 more rows]
[truncated: 90 more columns]

[truncated: 3 more sheets: PRJNA580086, PRJNA793871, PRJNA543184]
