# Supplementary material for: Insight into the mechanism of gallstone disease by proteomic and metaproteomic characterization of human bile
Source: Front Microbiol. 2023 Dec 4;14:1276951. doi: 10.3389/fmicb.2023.1276951 (PMC10726133; doi:10.3389/fmicb.2023.1276951)
Supplement: Supplementary file 4 [file Table_4.XLSX]

## Sheet: metaprotein87
SupplementaryTable4. Microbial proteins in bile samples identified by Metalab using MaxQuant workflow.
The proteins were identified using the MaxQuant work flow in Metalab 2.2.1 against a custom protein database containing microbial proteins and human proteins.
The criteria for accepted proteins were: protein FDR of 0.01, ≥2 unique peptides, not contaminant protein, not "identified by site", not reverse hit.
The p value was calculated using unpaired, two-sided Welch's t test.
																					Raw LFQ intensity
							Uniprot annotation										LC-MS identification				Acute CHL	Acute CHL	Acute CHL	Acute CHL	Acute CHL	Acute CHL	Acute CHL	Acute CHL	Acute CHL	Acute CHL	Acute CHL	Acute CHL	Acute CHL	Acute CHL	Chronic CHL	Chronic CHL	Chronic CHL	Chronic CHL	Chronic CHL	Chronic CHL	Chronic CHL	Chronic CHL	Chronic CHL	Chronic CHL	Chronic CHL	Chronic CHL	Chronic CHL	Chronic CHL	Chronic CHL
Protein IDs	Majority protein IDs	Fasta headers	Representative	Accession	Gene name	Symbol	Gene Names	Protein names	Organism	Length	Taxonomic lineage (Ids)	Taxonomic lineage	Gene Ontology (biological process)	Gene Ontology (cellular component)	Gene Ontology (molecular function)	Subcellular location [CC]	Peptides	Razor + unique peptides	Unique peptides	Summerized LFQ	LFQ intensity sample 13	LFQ intensity sample 15	LFQ intensity sample 19	LFQ intensity sample 22	LFQ intensity sample 23	LFQ intensity sample 25	LFQ intensity sample 27	LFQ intensity sample 28	LFQ intensity sample 29	LFQ intensity sample 3	LFQ intensity sample 36	LFQ intensity sample 6	LFQ intensity sample 7	LFQ intensity sample 9	LFQ intensity sample 11	LFQ intensity sample 16	LFQ intensity sample 18	LFQ intensity sample 2	LFQ intensity sample 20	LFQ intensity sample 21	LFQ intensity sample 24	LFQ intensity sample 30	LFQ intensity sample 31	LFQ intensity sample 32	LFQ intensity sample 33	LFQ intensity sample 37	LFQ intensity sample 39	LFQ intensity sample 4	LFQ intensity sample 40
sp|Q057R2|LEPA_BUCCC	sp|Q057R2|LEPA_BUCCC	sp|Q057R2|LEPA_BUCCC Elongation factor 4 OS=Buchnera aphidicola subsp. Cinara cedri (strain Cc) OX=372461 GN=lepA PE=3 SV=1	sp|Q057R2|LEPA_BUCCC	Q057R2	LEPA_BUCCC	lepA	lepA BCc_165	Elongation factor 4 (EF-4) (EC 3.6.5.n1) (Ribosomal back-translocase LepA)	Buchnera aphidicola subsp. Cinara cedri (strain Cc)	596	261318 (no rank), 9 (species), 32199 (genus), 1903409 (family), 91347 (order), 1236 (class), 1224 (phylum), 2 (superkingdom), 131567 (no rank)	Buchnera aphidicola (Cinara cedri) (no rank), Buchnera aphidicola (species), Buchnera (genus), Erwiniaceae (family), Enterobacterales (order), Gammaproteobacteria (class), Proteobacteria (phylum), Bacteria (superkingdom), cellular organisms (no rank)	positive regulation of translation [GO:0045727]	plasma membrane [GO:0005886]	GTP binding [GO:0005525]; GTPase activity [GO:0003924]; guanosine tetraphosphate binding [GO:0097216]; ribosome binding [GO:0043022]; translation elongation factor activity [GO:0003746]	SUBCELLULAR LOCATION: Cell membrane {ECO:0000255|HAMAP-Rule:MF_00071}; Peripheral membrane protein {ECO:0000255|HAMAP-Rule:MF_00071}; Cytoplasmic side {ECO:0000255|HAMAP-Rule:MF_00071}.	2	2	2	66706140	2076200	5786200	1308200	5506000	1172300	3181400	1665800	118860	311100	6142800	1776800	730380	1117200	2522100	1527700	4673100	1077400	3742700	965080	974560	3385900	1350100	1023100	2400600	1250700	843530	1262600	341060	448310
sp|Q88PD5|SODF_PSEPK;sp|P09223|SODF_PSEPU;sp|P53641|SODF_PSEAE;sp|Q9XD74|SODF_RHIME	sp|Q88PD5|SODF_PSEPK;sp|P09223|SODF_PSEPU	sp|Q88PD5|SODF_PSEPK Superoxide dismutase [Fe] OS=Pseudomonas putida (strain ATCC 47054 / DSM 6125 / CFBP 8728 / NCIMB 11950 / KT2440) OX=160488 GN=sodB PE=3 SV=3;sp|P09223|SODF_PSEPU Superoxide dismutase [Fe] OS=Pseudomonas putida OX=303 GN=sodB PE=1 SV=3	sp|Q88PD5|SODF_PSEPK	Q88PD5	SODF_PSEPK	sodB	sodB PP_0915	Superoxide dismutase [Fe] (EC 1.15.1.1)	Pseudomonas putida (strain ATCC 47054 / DSM 6125 / CFBP 8728 / NCIMB 11950 / KT2440)	198	303 (species), 136845 (no rank), 286 (genus), 135621 (family), 72274 (order), 1236 (class), 1224 (phylum), 2 (superkingdom), 131567 (no rank)	Pseudomonas putida (species), Pseudomonas putida group (no rank), Pseudomonas (genus), Pseudomonadaceae (family), Pseudomonadales (order), Gammaproteobacteria (class), Proteobacteria (phylum), Bacteria (superkingdom), cellular organisms (no rank)			metal ion binding [GO:0046872]; superoxide dismutase activity [GO:0004784]		4	4	4	3191959	66339	103530	121180	29268	81581	146630	71035	57637	77563	33757	52016	65446	243790	64470	104060	118090	46604	66035	0	42740	178640	104970	119470	138430	96023	97067	60393	37714	44669
sp|Q3SV33|CYSI_NITWN;sp|Q1QQC7|CYSI_NITHX	sp|Q3SV33|CYSI_NITWN;sp|Q1QQC7|CYSI_NITHX	sp|Q3SV33|CYSI_NITWN Sulfite reductase [NADPH] hemoprotein beta-component OS=Nitrobacter winogradskyi (strain ATCC 25391 / DSM 10237 / CIP 104748 / NCIMB 11846 / Nb-255) OX=323098 GN=cysI PE=3 SV=1;sp|Q1QQC7|CYSI_NITHX Sulfite reductase [NADPH] hemoprotein	sp|Q3SV33|CYSI_NITWN	Q3SV33	CYSI_NITWN	cysI	cysI Nwi_0591	Sulfite reductase [NADPH] hemoprotein beta-component (SiR-HP) (SiRHP) (EC 1.8.1.2)	Nitrobacter winogradskyi (strain ATCC 25391 / DSM 10237 / CIP 104748 / NCIMB 11846 / Nb-255)	576	913 (species), 911 (genus), 41294 (family), 356 (order), 28211 (class), 1224 (phylum), 2 (superkingdom), 131567 (no rank)	Nitrobacter winogradskyi (species), Nitrobacter (genus), Nitrobacteraceae (family), Hyphomicrobiales (order), Alphaproteobacteria (class), Proteobacteria (phylum), Bacteria (superkingdom), cellular organisms (no rank)	cysteine biosynthetic process [GO:0019344]; hydrogen sulfide biosynthetic process [GO:0070814]; sulfate assimilation [GO:0000103]	sulfite reductase complex (NADPH) [GO:0009337]	4 iron, 4 sulfur cluster binding [GO:0051539]; heme binding [GO:0020037]; metal ion binding [GO:0046872]; NADP binding [GO:0050661]; sulfite reductase (NADPH) activity [GO:0004783]		2	2	2	869739	3346.3	9507.4	7800.7	29093	6369.9	16211	0	0	10887	0	0	0	7419.1	0	23679	53178	85593	0	0	0	51088	0	0	0	0	275030	26978	0	233270
sp|P38227|QDR3_YEAST	sp|P38227|QDR3_YEAST	sp|P38227|QDR3_YEAST Quinidine resistance protein 3 OS=Saccharomyces cerevisiae (strain ATCC 204508 / S288c) OX=559292 GN=QDR3 PE=1 SV=2	sp|P38227|QDR3_YEAST	P38227	QDR3_YEAST	QDR3	QDR3 AQR2 YBR043C YBR0413	Quinidine resistance protein 3 (Acids quinidine resistance protein 2)	Saccharomyces cerevisiae (strain ATCC 204508 / S288c) (Baker's yeast)	689	4932 (species), 4930 (genus), 4893 (family), 4892 (order), 4891 (class), 147537 (subphylum), 716545 (no rank), 4890 (phylum), 451864 (subkingdom), 4751 (kingdom), 33154 (no rank), 2759 (superkingdom), 131567 (no rank)	Saccharomyces cerevisiae (species), Saccharomyces (genus), Saccharomycetaceae (family), Saccharomycetales (order), Saccharomycetes (class), Saccharomycotina (subphylum), saccharomyceta (no rank), Ascomycota (phylum), Dikarya (subkingdom), Fungi (kingdom), Opisthokonta (no rank), Eukaryota (superkingdom), cellular organisms (no rank)	ascospore wall assembly [GO:0030476]; polyamine homeostasis [GO:0010509]; transmembrane transport [GO:0055085]	cell periphery [GO:0071944]; plasma membrane [GO:0005886]	efflux transmembrane transporter activity [GO:0015562]; polyamine transmembrane transporter activity [GO:0015203]; transmembrane transporter activity [GO:0022857]	SUBCELLULAR LOCATION: Cell membrane {ECO:0000269|PubMed:14562095, ECO:0000269|PubMed:15649438}; Multi-pass membrane protein {ECO:0000269|PubMed:14562095, ECO:0000269|PubMed:15649438}.	2	2	2	2696607	219460	268800	0	82096	15000	0	59189	69115	254390	0	42062	42528	146310	125390	0	399860	97216	0	0	36883	169040	47753	58029	67840	51658	45797	12382	110830	21924
sp|Q87B49|PIYH1_XYLFT	sp|Q87B49|PIYH1_XYLFT	sp|Q87B49|PIYH1_XYLFT Type IV pilus biogenesis factor PilY1 homolog PD_1611 OS=Xylella fastidiosa (strain Temecula1 / ATCC 700964) OX=183190 GN=pilY1_1 PE=1 SV=1	sp|Q87B49|PIYH1_XYLFT	Q87B49	PIYH1_XYLFT	pilY1_1	pilY1_1 PD_1611	Type IV pilus biogenesis factor PilY1 homolog PD_1611	Xylella fastidiosa (strain Temecula1 / ATCC 700964)	1472	2371 (species), 2370 (genus), 32033 (family), 135614 (order), 1236 (class), 1224 (phylum), 2 (superkingdom), 131567 (no rank)	Xylella fastidiosa (species), Xylella (genus), Xanthomonadaceae (family), Xanthomonadales (order), Gammaproteobacteria (class), Proteobacteria (phylum), Bacteria (superkingdom), cellular organisms (no rank)	type IV pilus-dependent motility [GO:0043107]	type IV pilus [GO:0044096]	metal ion binding [GO:0046872]	SUBCELLULAR LOCATION: Fimbrium {ECO:0000305|PubMed:25217013}.	3	3	2	5.76715e+06	106740	31754	0	69910	60825	70562	11784	50782	977820	0	992840	16452	121900	0	10164	9914.4	30365	53775	0	38947	165130	155670	472320	159850	45218	35531	232120	0	158120
sp|C3K3H1|Y5725_PSEFS	sp|C3K3H1|Y5725_PSEFS	sp|C3K3H1|Y5725_PSEFS UPF0312 protein PFLU_5725 OS=Pseudomonas fluorescens (strain SBW25) OX=216595 GN=PFLU_5725 PE=3 SV=1	sp|C3K3H1|Y5725_PSEFS	C3K3H1	Y5725_PSEFS	PFLU_5725	PFLU_5725	UPF0312 protein PFLU_5725	Pseudomonas fluorescens (strain SBW25)	192	294 (species), 136843 (no rank), 286 (genus), 135621 (family), 72274 (order), 1236 (class), 1224 (phylum), 2 (superkingdom), 131567 (no rank)	Pseudomonas fluorescens (species), Pseudomonas fluorescens group (no rank), Pseudomonas (genus), Pseudomonadaceae (family), Pseudomonadales (order), Gammaproteobacteria (class), Proteobacteria (phylum), Bacteria (superkingdom), cellular organisms (no rank)		periplasmic space [GO:0042597]		SUBCELLULAR LOCATION: Periplasm {ECO:0000255|HAMAP-Rule:MF_00780}.	2	2	2	412048	7686.6	17497	0	0	15418	14146	0	7362.8	9308	0	8240.4	14487	27791	8907.6	18820	32553	9880.1	6276.3	0	10430	19253	17173	22410	21814	12730	0	11962	0	9586.3
sp|Q6BX78|TRMB_DEBHA	sp|Q6BX78|TRMB_DEBHA	sp|Q6BX78|TRMB_DEBHA tRNA (guanine-N(7)-)-methyltransferase OS=Debaryomyces hansenii (strain ATCC 36239 / CBS 767 / BCRC 21394 / JCM 1990 / NBRC 0083 / IGC 2968) OX=284592 GN=TRM8 PE=3 SV=2	sp|Q6BX78|TRMB_DEBHA	Q6BX78	TRMB_DEBHA	TRM8	TRM8 DEHA2B05258g	tRNA (guanine-N(7)-)-methyltransferase (EC 2.1.1.33) (Transfer RNA methyltransferase 8) (tRNA (guanine(46)-N(7))-methyltransferase) (tRNA(m7G46)-methyltransferase)	Debaryomyces hansenii (strain ATCC 36239 / CBS 767 / BCRC 21394 / JCM 1990 / NBRC 0083 / IGC 2968) (Yeast) (Torulaspora hansenii)	292	4959 (species), 4958 (genus), 766764 (family), 2916678 (no rank), 4892 (order), 4891 (class), 147537 (subphylum), 716545 (no rank), 4890 (phylum), 451864 (subkingdom), 4751 (kingdom), 33154 (no rank), 2759 (superkingdom), 131567 (no rank)	Debaryomyces hansenii (species), Debaryomyces (genus), Debaryomycetaceae (family), CUG-Ser1 clade (no rank), Saccharomycetales (order), Saccharomycetes (class), Saccharomycotina (subphylum), saccharomyceta (no rank), Ascomycota (phylum), Dikarya (subkingdom), Fungi (kingdom), Opisthokonta (no rank), Eukaryota (superkingdom), cellular organisms (no rank)		nucleus [GO:0005634]	tRNA (guanine-N7-)-methyltransferase activity [GO:0008176]; tRNA binding [GO:0000049]	SUBCELLULAR LOCATION: Nucleus {ECO:0000255|HAMAP-Rule:MF_03055}.	3	3	3	59611080	1833800	3797400	447230	106850	1770800	2928100	1321200	947400	880710	578360	883930	974220	4569100	2196300	1817800	4706100	2258700	479230	188070	1430100	6967700	467560	2309300	2122100	1205500	770990	985590	1319200	517650
sp|O31782|PKSN_BACSU	sp|O31782|PKSN_BACSU	sp|O31782|PKSN_BACSU Polyketide synthase PksN OS=Bacillus subtilis (strain 168) OX=224308 GN=pksN PE=1 SV=3	sp|O31782|PKSN_BACSU	O31782	PKSN_BACSU	pksN	pksN BSU17210	Polyketide synthase PksN (EC 2.3.1.-)	Bacillus subtilis (strain 168)	5488	135461 (subspecies), 1423 (species), 653685 (no rank), 1386 (genus), 186817 (family), 1385 (order), 91061 (class), 1239 (phylum), 1783272 (no rank), 2 (superkingdom), 131567 (no rank)	Bacillus subtilis subsp. subtilis (subspecies), Bacillus subtilis (species), Bacillus subtilis group (no rank), Bacillus (genus), Bacillaceae (family), Bacillales (order), Bacilli (class), Firmicutes (phylum), Terrabacteria group (no rank), Bacteria (superkingdom), cellular organisms (no rank)	DIM/DIP cell wall layer assembly [GO:0071770]; fatty acid biosynthetic process [GO:0006633]	cytoplasm [GO:0005737]	3-oxoacyl-[acyl-carrier-protein] synthase activity [GO:0004315]; fatty acid synthase activity [GO:0004312]; ligase activity [GO:0016874]; phosphopantetheine binding [GO:0031177]	SUBCELLULAR LOCATION: Cytoplasm {ECO:0000269|PubMed:17190806}.	2	2	2	2.22794e+06	50265	48160	15173	11797	25068	16999	44557	4431.8	12173	0	19846	24068	783910	38293	19087	5187.2	0	640610	0	87820	15368	62995	0	67691	57297	13415	6934.4	27896	3189.3
sp|Q18FG3|PYRG_HALWD;sp|A7IA93|PYRG_METB6;sp|Q8TKW5|PYRG_METAC;sp|Q8Q0L8|PYRG_METMA;sp|Q465Q4|PYRG_METBF;sp|Q12WH5|PYRG_METBU;sp|A0B7H6|PYRG_METTP;sp|Q3IS15|PYRG_NATPD;sp|Q5UX57|PYRG_HALMA;sp|G0HV10|PYRG_HALHT	sp|Q18FG3|PYRG_HALWD;sp|A7IA93|PYRG_METB6;sp|Q8TKW5|PYRG_METAC;sp|Q8Q0L8|PYRG_METMA;sp|Q465Q4|PYRG_METBF;sp|Q12WH5|PYRG_METBU;sp|A0B7H6|PYRG_METTP;sp|Q3IS15|PYRG_NATPD;sp|Q5UX57|PYRG_HALMA;sp|G0HV10|PYRG_HALHT	sp|Q18FG3|PYRG_HALWD CTP synthase OS=Haloquadratum walsbyi (strain DSM 16790 / HBSQ001) OX=362976 GN=pyrG PE=3 SV=1;sp|A7IA93|PYRG_METB6 CTP synthase OS=Methanoregula boonei (strain DSM 21154 / JCM 14090 / 6A8) OX=456442 GN=pyrG PE=3 SV=1;sp|Q8TKW5|PYRG_ME	sp|Q18FG3|PYRG_HALWD	Q18FG3	PYRG_HALWD	pyrG	pyrG HQ_3195A	CTP synthase (EC 6.3.4.2) (Cytidine 5'-triphosphate synthase) (Cytidine triphosphate synthetase) (CTP synthetase) (CTPS) (UTP--ammonia ligase)	Haloquadratum walsbyi (strain DSM 16790 / HBSQ001)	555	293091 (species), 293431 (genus), 1644056 (family), 1644055 (order), 183963 (class), 2290931 (no rank), 28890 (phylum), 2157 (superkingdom), 131567 (no rank)	Haloquadratum walsbyi (species), Haloquadratum (genus), Haloferacaceae (family), Haloferacales (order), Halobacteria (class), Stenosarchaea group (no rank), Euryarchaeota (phylum), Archaea (superkingdom), cellular organisms (no rank)	'de novo' CTP biosynthetic process [GO:0044210]; glutamine metabolic process [GO:0006541]		ATP binding [GO:0005524]; CTP synthase activity [GO:0003883]; glutaminase activity [GO:0004359]; metal ion binding [GO:0046872]		2	2	2	1200258	42542	50658	0	46964	38193	42409	39674	36880	23855	43701	22460	25952	45634	35274	0	99625	81286	31350	0	0	28467	24533	26578	31150	26127	51944	17712	46190	16933
sp|Q8XP14|UXAC_CLOPE	sp|Q8XP14|UXAC_CLOPE	sp|Q8XP14|UXAC_CLOPE Uronate isomerase OS=Clostridium perfringens (strain 13 / Type A) OX=195102 GN=uxaC PE=3 SV=1	sp|Q8XP14|UXAC_CLOPE	Q8XP14	UXAC_CLOPE	uxaC	uxaC CPE0152	Uronate isomerase (EC 5.3.1.12) (Glucuronate isomerase) (Uronic isomerase)	Clostridium perfringens (strain 13 / Type A)	466	1502 (species), 1485 (genus), 31979 (family), 186802 (order), 186801 (class), 1239 (phylum), 1783272 (no rank), 2 (superkingdom), 131567 (no rank)	Clostridium perfringens (species), Clostridium (genus), Clostridiaceae (family), Eubacteriales (order), Clostridia (class), Firmicutes (phylum), Terrabacteria group (no rank), Bacteria (superkingdom), cellular organisms (no rank)	glucuronate catabolic process [GO:0006064]		glucuronate isomerase activity [GO:0008880]		13	13	13	1.44148e+07	18923	15511	45053	22850	12145	145530	81316	13329	100910	27787	21612	16199	129340	120130	12321000	134230	20790	19734	4973.4	34059	50601	11871	37540	145680	23942	81779	137750	111380	6684.6
sp|P17744|MTHC_HAEIF;sp|P44414|MTHD_HAEIN	sp|P17744|MTHC_HAEIF;sp|P44414|MTHD_HAEIN	sp|P17744|MTHC_HAEIF Type II methyltransferase M.HincII OS=Haemophilus influenzae OX=727 GN=hincIIM PE=3 SV=1;sp|P44414|MTHD_HAEIN Type II methyltransferase M.HindII OS=Haemophilus influenzae (strain ATCC 51907 / DSM 11121 / KW20 / Rd) OX=71421 GN=hindIIM	sp|P17744|MTHC_HAEIF	P17744	MTHC_HAEIF	hincIIM	hincIIM	Type II methyltransferase M.HincII (M.HincII) (EC 2.1.1.72) (Adenine-specific methyltransferase HincII) (Modification methylase HincII)	Haemophilus influenzae	502	724 (genus), 712 (family), 135625 (order), 1236 (class), 1224 (phylum), 2 (superkingdom), 131567 (no rank)	Haemophilus (genus), Pasteurellaceae (family), Pasteurellales (order), Gammaproteobacteria (class), Proteobacteria (phylum), Bacteria (superkingdom), cellular organisms (no rank)	DNA restriction-modification system [GO:0009307]		DNA binding [GO:0003677]; N-methyltransferase activity [GO:0008170]; site-specific DNA-methyltransferase (adenine-specific) activity [GO:0009007]		2	2	2	6949594	126890	0	390760	316280	38878	0	85071	64060	203440	604340	212220	343310	391860	60776	610910	608030	66278	0	0	348120	152660	226720	0	64889	256230	0	175240	213470	30116
sp|Q48846|BGAL_LATSK	sp|Q48846|BGAL_LATSK	sp|Q48846|BGAL_LATSK Beta-galactosidase large subunit OS=Latilactobacillus sakei OX=1599 GN=lacL PE=3 SV=1	sp|Q48846|BGAL_LATSK	Q48846	BGAL_LATSK	lacL	lacL	Beta-galactosidase large subunit (Beta-gal large subunit) (EC 3.2.1.23) (Lactase large subunit)	Latilactobacillus sakei (Lactobacillus sakei)	625	2767885 (genus), 33958 (family), 186826 (order), 91061 (class), 1239 (phylum), 1783272 (no rank), 2 (superkingdom), 131567 (no rank)	Latilactobacillus (genus), Lactobacillaceae (family), Lactobacillales (order), Bacilli (class), Firmicutes (phylum), Terrabacteria group (no rank), Bacteria (superkingdom), cellular organisms (no rank)	carbohydrate catabolic process [GO:0016052]		beta-galactosidase activity [GO:0004565]		2	2	2	2669808	89092	85754	59790	25021	309940	0	28883	13724	31428	30793	24159	36722	0	513890	27534	229740	314700	40265	0	0	57605	31237	45379	0	0	36031	0	61005	43948
sp|B5EFR2|RL5_CITBB;sp|C6E4P5|RL5_GEOSM;sp|Q81J30|RL5_BACCR;sp|Q73F84|RL5_BACC1;sp|Q6HPP6|RL5_BACHK;sp|Q63H78|RL5_BACCZ;sp|Q5WLQ0|RL5_BACSK;sp|C3P9R7|RL5_BACAA;sp|C3LJ94|RL5_BACAC;sp|C1ET51|RL5_BACC3;sp|Q81VR8|RL5_BACAN;sp|B7JKD1|RL5_BACC0;sp|B7IT31|RL5_BACC2;sp|B7HQV6|RL5_BACC7;sp|B7HJ60|RL5_BACC4;sp|B7GJ79|RL5_ANOFW;sp|A9VP89|RL5_BACMK;sp|A0R8J2|RL5_BACAH;sp|B9IZK6|RL5_BACCQ	sp|B5EFR2|RL5_CITBB;sp|C6E4P5|RL5_GEOSM;sp|Q81J30|RL5_BACCR;sp|Q73F84|RL5_BACC1;sp|Q6HPP6|RL5_BACHK;sp|Q63H78|RL5_BACCZ;sp|Q5WLQ0|RL5_BACSK;sp|C3P9R7|RL5_BACAA;sp|C3LJ94|RL5_BACAC;sp|C1ET51|RL5_BACC3;sp|Q81VR8|RL5_BACAN;sp|B7JKD1|RL5_BACC0;sp|B7IT31|RL5_BACC2;sp|B7HQV6|RL5_BACC7;sp|B7HJ60|RL5_BACC4;sp|B7GJ79|RL5_ANOFW;sp|A9VP89|RL5_BACMK;sp|A0R8J2|RL5_BACAH;sp|B9IZK6|RL5_BACCQ	sp|B5EFR2|RL5_CITBB 50S ribosomal protein L5 OS=Citrifermentans bemidjiense (strain ATCC BAA-1014 / DSM 16622 / JCM 12645 / Bem) OX=404380 GN=rplE PE=3 SV=1;sp|C6E4P5|RL5_GEOSM 50S ribosomal protein L5 OS=Geobacter sp. (strain M21) OX=443144 GN=rplE PE=3 S	sp|B5EFR2|RL5_CITBB	B5EFR2	RL5_CITBB	rplE	rplE Gbem_0945	50S ribosomal protein L5	Citrifermentans bemidjiense (strain ATCC BAA-1014 / DSM 16622 / JCM 12645 / Bem) (Geobacter bemidjiensis)	179	225194 (species), 2883512 (genus), 213422 (family), 69541 (order), 28221 (class), 68525 (subphylum), 1224 (phylum), 2 (superkingdom), 131567 (no rank)	Citrifermentans bemidjiense (species), Citrifermentans (genus), Geobacteraceae (family), Desulfuromonadales (order), Deltaproteobacteria (class), delta/epsilon subdivisions (subphylum), Proteobacteria (phylum), Bacteria (superkingdom), cellular organisms (no rank)	translation [GO:0006412]	ribonucleoprotein complex [GO:1990904]; ribosome [GO:0005840]	rRNA binding [GO:0019843]; structural constituent of ribosome [GO:0003735]; tRNA binding [GO:0000049]		2	2	2	120836344	16080000	2561900	1652200	1808300	3584200	2474900	2045500	1741500	1654200	3489100	2009100	5114600	8167300	2825000	776340	3888500	5283700	3956500	2929200	2602500	6685400	5616800	1774900	3764800	2676500	17786	2194000	2679100	703440
sp|Q68X46|SYE1_RICTY	sp|Q68X46|SYE1_RICTY	sp|Q68X46|SYE1_RICTY Glutamate--tRNA ligase 1 OS=Rickettsia typhi (strain ATCC VR-144 / Wilmington) OX=257363 GN=gltX1 PE=3 SV=1	sp|Q68X46|SYE1_RICTY	Q68X46	SYE1_RICTY	gltX1	gltX1 RT0316	Glutamate--tRNA ligase 1 (EC 6.1.1.17) (Glutamyl-tRNA synthetase 1) (GluRS 1)	Rickettsia typhi (strain ATCC VR-144 / Wilmington)	448	785 (species), 114292 (no rank), 780 (genus), 33988 (tribe), 775 (family), 766 (order), 28211 (class), 1224 (phylum), 2 (superkingdom), 131567 (no rank)	Rickettsia typhi (species), typhus group (no rank), Rickettsia (genus), Rickettsieae (tribe), Rickettsiaceae (family), Rickettsiales (order), Alphaproteobacteria (class), Proteobacteria (phylum), Bacteria (superkingdom), cellular organisms (no rank)	glutamyl-tRNA aminoacylation [GO:0006424]	cytoplasm [GO:0005737]	ATP binding [GO:0005524]; glutamate-tRNA ligase activity [GO:0004818]; tRNA binding [GO:0000049]	SUBCELLULAR LOCATION: Cytoplasm {ECO:0000255|HAMAP-Rule:MF_00022}.	2	2	2	5.91832e+06	240540	139080	437770	542630	169260	47785	84064	201270	123380	649020	63866	382440	42226	117220	26779	2790.4	124890	409470	223680	548780	16536	66732	0	59144	19354	101800	15479	29249	0
sp|C3K2X8|EFTU_PSEFS;sp|Q4ZMP2|EFTU_PSEU2;sp|Q48D34|EFTU_PSE14;sp|Q889X3|EFTU_PSESM;sp|Q88QP8|EFTU1_PSEPK;sp|Q88QN7|EFTU2_PSEPK;sp|Q1IFW8|EFTU_PSEE4;sp|B1JDW6|EFTU_PSEPW;sp|B0KK53|EFTU_PSEPG;sp|A5VXN3|EFTU_PSEP1;sp|Q3K5X4|EFTU_PSEPF;sp|Q7M7F1|EFTU_CHRVO	sp|C3K2X8|EFTU_PSEFS;sp|Q4ZMP2|EFTU_PSEU2;sp|Q48D34|EFTU_PSE14;sp|Q889X3|EFTU_PSESM;sp|Q88QP8|EFTU1_PSEPK;sp|Q88QN7|EFTU2_PSEPK;sp|Q1IFW8|EFTU_PSEE4;sp|B1JDW6|EFTU_PSEPW;sp|B0KK53|EFTU_PSEPG;sp|A5VXN3|EFTU_PSEP1;sp|Q3K5X4|EFTU_PSEPF	sp|C3K2X8|EFTU_PSEFS Elongation factor Tu OS=Pseudomonas fluorescens (strain SBW25) OX=216595 GN=tuf PE=3 SV=1;sp|Q4ZMP2|EFTU_PSEU2 Elongation factor Tu OS=Pseudomonas syringae pv. syringae (strain B728a) OX=205918 GN=tuf PE=3 SV=1;sp|Q48D34|EFTU_PSE14 Elo	sp|C3K2X8|EFTU_PSEFS	C3K2X8	EFTU_PSEFS	tuf	tuf PFLU_5529	Elongation factor Tu (EF-Tu)	Pseudomonas fluorescens (strain SBW25)	397	294 (species), 136843 (no rank), 286 (genus), 135621 (family), 72274 (order), 1236 (class), 1224 (phylum), 2 (superkingdom), 131567 (no rank)	Pseudomonas fluorescens (species), Pseudomonas fluorescens group (no rank), Pseudomonas (genus), Pseudomonadaceae (family), Pseudomonadales (order), Gammaproteobacteria (class), Proteobacteria (phylum), Bacteria (superkingdom), cellular organisms (no rank)		cytoplasm [GO:0005737]	GTP binding [GO:0005525]; GTPase activity [GO:0003924]; guanosine tetraphosphate binding [GO:0097216]; translation elongation factor activity [GO:0003746]	SUBCELLULAR LOCATION: Cytoplasm {ECO:0000255|HAMAP-Rule:MF_00118}.	13	13	8	9.57258e+06	322390	340050	2279.9	118840	192530	435680	345470	199450	325490	9007.8	149740	342440	399320	234220	694360	440430	160490	92885	0	200200	370900	360440	371400	543690	326170	254840	158880	78375	84825
sp|Q58221|Y811_METJA	sp|Q58221|Y811_METJA	sp|Q58221|Y811_METJA Uncharacterized protein MJ0811 OS=Methanocaldococcus jannaschii (strain ATCC 43067 / DSM 2661 / JAL-1 / JCM 10045 / NBRC 100440) OX=243232 GN=MJ0811 PE=4 SV=1	sp|Q58221|Y811_METJA	Q58221	Y811_METJA	MJ0811	MJ0811	Uncharacterized protein MJ0811	Methanocaldococcus jannaschii (strain ATCC 43067 / DSM 2661 / JAL-1 / JCM 10045 / NBRC 100440) (Methanococcus jannaschii)	439	2190 (species), 196118 (genus), 196117 (family), 2182 (order), 183939 (class), 2283794 (no rank), 28890 (phylum), 2157 (superkingdom), 131567 (no rank)	Methanocaldococcus jannaschii (species), Methanocaldococcus (genus), Methanocaldococcaceae (family), Methanococcales (order), Methanococci (class), Methanomada group (no rank), Euryarchaeota (phylum), Archaea (superkingdom), cellular organisms (no rank)	positive regulation of ATP-dependent activity [GO:0032781]	cytosol [GO:0005829]			2	2	2	3407251	0	0	115980	0	0	311560	0	35574	277840	59808	43331	265530	53426	20564	39916	0	56406	0	0	67441	0	28437	15419	48551	66569	48599	26490	24826	16983
sp|Q8FBA9|KATG_ECOL6;sp|Q83IT3|KATG_SHIFL;sp|Q7A978|KATG1_ECO57;sp|Q3YV31|KATG_SHISS;sp|Q31U45|KATG_SHIBS;sp|Q1R3X0|KATG_ECOUT;sp|Q0TAB7|KATG_ECOL5;sp|Q0SY48|KATG_SHIF8;sp|P13029|KATG_ECOLI;sp|B2TWE0|KATG_SHIB3;sp|B1XBA8|KATG_ECODH;sp|B1LNQ3|KATG_ECOSM;sp|B1IVD5|KATG_ECOLC;sp|A8A750|KATG_ECOHS;sp|A7ZUG1|KATG_ECO24;sp|A1AIC1|KATG_ECOK1	sp|Q8FBA9|KATG_ECOL6;sp|Q83IT3|KATG_SHIFL;sp|Q7A978|KATG1_ECO57;sp|Q3YV31|KATG_SHISS;sp|Q31U45|KATG_SHIBS;sp|Q1R3X0|KATG_ECOUT;sp|Q0TAB7|KATG_ECOL5;sp|Q0SY48|KATG_SHIF8;sp|P13029|KATG_ECOLI;sp|B2TWE0|KATG_SHIB3;sp|B1XBA8|KATG_ECODH;sp|B1LNQ3|KATG_ECOSM;sp|B1IVD5|KATG_ECOLC;sp|A8A750|KATG_ECOHS;sp|A7ZUG1|KATG_ECO24;sp|A1AIC1|KATG_ECOK1	sp|Q8FBA9|KATG_ECOL6 Catalase-peroxidase OS=Escherichia coli O6:H1 (strain CFT073 / ATCC 700928 / UPEC) OX=199310 GN=katG PE=3 SV=2;sp|Q83IT3|KATG_SHIFL Catalase-peroxidase OS=Shigella flexneri OX=623 GN=katG PE=3 SV=4;sp|Q7A978|KATG1_ECO57 Catalase-peroxi	sp|Q8FBA9|KATG_ECOL6	Q8FBA9	KATG_ECOL6	katG	katG c4900	Catalase-peroxidase (CP) (EC 1.11.1.21) (Peroxidase/catalase)	Escherichia coli O6:H1 (strain CFT073 / ATCC 700928 / UPEC)	726	562 (species), 561 (genus), 543 (family), 91347 (order), 1236 (class), 1224 (phylum), 2 (superkingdom), 131567 (no rank)	Escherichia coli (species), Escherichia (genus), Enterobacteriaceae (family), Enterobacterales (order), Gammaproteobacteria (class), Proteobacteria (phylum), Bacteria (superkingdom), cellular organisms (no rank)	hydrogen peroxide catabolic process [GO:0042744]; response to oxidative stress [GO:0006979]		catalase activity [GO:0004096]; heme binding [GO:0020037]; metal ion binding [GO:0046872]		7	7	3	935359	0	1977.4	1140.9	2470.5	0	1841.7	0	579.44	2360.4	0	3244.4	4969.9	0	0	874910	3972.6	6939.3	0	4626.9	0	8734.5	1269.5	3003.6	0	0	2313	0	0	0
sp|P0A252|AHPC_SALTI;sp|P0A251|AHPC_SALTY	sp|P0A252|AHPC_SALTI;sp|P0A251|AHPC_SALTY	sp|P0A252|AHPC_SALTI Alkyl hydroperoxide reductase C OS=Salmonella typhi OX=90370 GN=ahpC PE=3 SV=2;sp|P0A251|AHPC_SALTY Alkyl hydroperoxide reductase C OS=Salmonella typhimurium (strain LT2 / SGSC1412 / ATCC 700720) OX=99287 GN=ahpC PE=1 SV=2	sp|P0A252|AHPC_SALTI	P0A252	AHPC_SALTI	ahpC	ahpC STY0653 t2260	Alkyl hydroperoxide reductase C (EC 1.11.1.26) (Alkyl hydroperoxide reductase protein C22) (Peroxiredoxin) (Thioredoxin peroxidase)	Salmonella typhi	187	59201 (subspecies), 28901 (species), 590 (genus), 543 (family), 91347 (order), 1236 (class), 1224 (phylum), 2 (superkingdom), 131567 (no rank)	Salmonella enterica I (subspecies), Salmonella enterica (species), Salmonella (genus), Enterobacteriaceae (family), Enterobacterales (order), Gammaproteobacteria (class), Proteobacteria (phylum), Bacteria (superkingdom), cellular organisms (no rank)	response to oxidative stress [GO:0006979]	cytoplasm [GO:0005737]	NADH-dependent peroxiredoxin activity [GO:0102039]	SUBCELLULAR LOCATION: Cytoplasm {ECO:0000250|UniProtKB:P0AE08}.	4	2	2	217228	0	0	0	0	6981.3	12789	13391	9464.7	8768.5	0	1208.7	4300.2	8098.7	0	11515	5672.7	0	0	0	3545.3	12018	14293	5247.1	17172	12667	14522	6439.8	0	0
sp|Q99V70|HTRAL_STAAM;sp|Q8NXB8|HTRAL_STAAW;sp|Q7A6C9|HTRAL_STAAN;sp|Q6GAJ1|HTRAL_STAAS;sp|Q5HH63|HTRAL_STAAC;sp|Q2YX06|HTRAL_STAAB;sp|Q2FZP2|HTRAL_STAA8;sp|Q2FI55|HTRAL_STAA3	sp|Q99V70|HTRAL_STAAM;sp|Q8NXB8|HTRAL_STAAW;sp|Q7A6C9|HTRAL_STAAN;sp|Q6GAJ1|HTRAL_STAAS;sp|Q5HH63|HTRAL_STAAC;sp|Q2YX06|HTRAL_STAAB;sp|Q2FZP2|HTRAL_STAA8;sp|Q2FI55|HTRAL_STAA3	sp|Q99V70|HTRAL_STAAM Serine protease HtrA-like OS=Staphylococcus aureus (strain Mu50 / ATCC 700699) OX=158878 GN=SAV1023 PE=3 SV=1;sp|Q8NXB8|HTRAL_STAAW Serine protease HtrA-like OS=Staphylococcus aureus (strain MW2) OX=196620 GN=MW0903 PE=3 SV=1;sp|Q7A6C	sp|Q99V70|HTRAL_STAAM	Q99V70	HTRAL_STAAM	SAV1023	SAV1023	Serine protease HtrA-like (EC 3.4.21.-)	Staphylococcus aureus (strain Mu50 / ATCC 700699)	769	1280 (species), 1279 (genus), 90964 (family), 1385 (order), 91061 (class), 1239 (phylum), 1783272 (no rank), 2 (superkingdom), 131567 (no rank)	Staphylococcus aureus (species), Staphylococcus (genus), Staphylococcaceae (family), Bacillales (order), Bacilli (class), Firmicutes (phylum), Terrabacteria group (no rank), Bacteria (superkingdom), cellular organisms (no rank)	proteolysis [GO:0006508]	plasma membrane [GO:0005886]	serine-type endopeptidase activity [GO:0004252]	SUBCELLULAR LOCATION: Cell membrane {ECO:0000305}; Single-pass membrane protein {ECO:0000305}.	2	2	2	8106680	77116	121630	0	456140	84449	502660	98201	34678	424320	446850	395860	263990	93173	119230	84311	381080	43316	155770	0	78542	239520	21379	49670	217180	251920	427460	246870	198970	121100
sp|P51591|RUBY_CLOPE	sp|P51591|RUBY_CLOPE	sp|P51591|RUBY_CLOPE Rubrerythrin OS=Clostridium perfringens (strain 13 / Type A) OX=195102 GN=rbr PE=3 SV=2	sp|P51591|RUBY_CLOPE	P51591	RUBY_CLOPE	rbr	rbr rubY CPE0135	Rubrerythrin (Rr)	Clostridium perfringens (strain 13 / Type A)	195	1502 (species), 1485 (genus), 31979 (family), 186802 (order), 186801 (class), 1239 (phylum), 1783272 (no rank), 2 (superkingdom), 131567 (no rank)	Clostridium perfringens (species), Clostridium (genus), Clostridiaceae (family), Eubacteriales (order), Clostridia (class), Firmicutes (phylum), Terrabacteria group (no rank), Bacteria (superkingdom), cellular organisms (no rank)		cytoplasm [GO:0005737]	iron ion binding [GO:0005506]; oxidoreductase activity [GO:0016491]	SUBCELLULAR LOCATION: Cytoplasm {ECO:0000305}.	6	6	6	1.13168e+06	3045.6	0	0	0	654.42	0	0	0	4085.4	1692.7	0	0	5126.8	0	1041400	0	1885	4112.2	0	0	0	0	6832.8	0	942.12	0	0	2061.4	7306.8
sp|Q8XKU1|TPIS_CLOPE;sp|Q0TQY8|TPIS_CLOP1;sp|Q0STD6|TPIS_CLOPS	sp|Q8XKU1|TPIS_CLOPE;sp|Q0TQY8|TPIS_CLOP1;sp|Q0STD6|TPIS_CLOPS	sp|Q8XKU1|TPIS_CLOPE Triosephosphate isomerase OS=Clostridium perfringens (strain 13 / Type A) OX=195102 GN=tpiA PE=1 SV=1;sp|Q0TQY8|TPIS_CLOP1 Triosephosphate isomerase OS=Clostridium perfringens (strain ATCC 13124 / DSM 756 / JCM 1290 / NCIMB 6125 / NCTC	sp|Q8XKU1|TPIS_CLOPE	Q8XKU1	TPIS_CLOPE	tpiA	tpiA CPE1302	Triosephosphate isomerase (TIM) (TPI) (EC 5.3.1.1) (Triose-phosphate isomerase)	Clostridium perfringens (strain 13 / Type A)	248	1502 (species), 1485 (genus), 31979 (family), 186802 (order), 186801 (class), 1239 (phylum), 1783272 (no rank), 2 (superkingdom), 131567 (no rank)	Clostridium perfringens (species), Clostridium (genus), Clostridiaceae (family), Eubacteriales (order), Clostridia (class), Firmicutes (phylum), Terrabacteria group (no rank), Bacteria (superkingdom), cellular organisms (no rank)	gluconeogenesis [GO:0006094]; glycolytic process [GO:0006096]	cytoplasm [GO:0005737]	triose-phosphate isomerase activity [GO:0004807]	SUBCELLULAR LOCATION: Cytoplasm {ECO:0000255|HAMAP-Rule:MF_00147}.	2	2	2	94543	0	0	0	0	0	0	0	0	0	0	0	0	0	0	94543	0	0	0	0	0	0	0	0	0	0	0	0	0	0
sp|Q85036|RDRP_ROTPY;sp|P17699|RDRP_ROTPG	sp|Q85036|RDRP_ROTPY;sp|P17699|RDRP_ROTPG	sp|Q85036|RDRP_ROTPY RNA-directed RNA polymerase OS=Rotavirus A (strain RVA/Pig/Mexico/YM/1983/G11P9[7]) OX=10919 PE=2 SV=1;sp|P17699|RDRP_ROTPG RNA-directed RNA polymerase OS=Rotavirus A (strain RVA/Pig/United States/Gottfried/1983/G4P2B[6]) OX=10917 PE=3	sp|Q85036|RDRP_ROTPY	Q85036	RDRP_ROTPY	RDRP		RNA-directed RNA polymerase (EC 2.7.7.48) (Protein VP1)	Rotavirus A (strain RVA/Pig/Mexico/YM/1983/G11P9[7]) (RV-A)	1088	375192 (no rank), 28875 (species), 10912 (genus), 2946186 (family), 2732541 (order), 2732459 (class), 2732405 (phylum), 2732396 (kingdom), 2559587 (no rank), 10239 (superkingdom)	unclassified Rotavirus A (no rank), Rotavirus A (species), Rotavirus (genus), Sedoreoviridae (family), Reovirales (order), Resentoviricetes (class), Duplornaviricota (phylum), Orthornavirae (kingdom), Riboviria (no rank), Viruses (superkingdom)	DNA-templated transcription [GO:0006351]; viral genome replication [GO:0019079]	virion component [GO:0044423]	nucleotide binding [GO:0000166]; RNA binding [GO:0003723]; RNA-dependent RNA polymerase activity [GO:0003968]	SUBCELLULAR LOCATION: Virion {ECO:0000305}. Note=Attached inside the inner capsid as a minor component. Also found in spherical cytoplasmic structures, called virus factories, that appear early after infection and are the site of viral replication and packaging (By similarity). {ECO:0000250}.	2	2	2	6.23011e+06	1035600	264230	49252	26139	138740	494630	39895	32527	48128	81315	268010	0	851430	188010	201080	177010	39142	303860	0	16087	92686	40998	183140	52724	0	0	152980	161060	157020
sp|B7NE08|PCKA_ECOLU;sp|Q31VN1|PCKA_SHIBS;sp|Q0TC64|PCKA_ECOL5;sp|Q8FCU4|PCKA_ECOL6;sp|Q3YWM2|PCKA_SHISS;sp|Q0SZR5|PCKA_SHIF8;sp|P22259|PCKA_ECOLI;sp|B7N136|PCKA_ECO81;sp|B7MDM9|PCKA_ECO45;sp|B7M1V7|PCKA_ECO8A;sp|Q8X733|PCKA_ECO57;sp|B7L4T1|PCKA_ECO55;sp|A8A5L1|PCKA_ECOHS;sp|B6I2W3|PCKA_ECOSE;sp|B5YTV3|PCKA_ECO5E;sp|A1AGS9|PCKA_ECOK1;sp|A7ZST1|PCKA_ECO24;sp|B2U3L1|PCKA_SHIB3;sp|C4ZUQ8|PCKA_ECOBW;…	sp|B7NE08|PCKA_ECOLU;sp|Q31VN1|PCKA_SHIBS;sp|Q0TC64|PCKA_ECOL5;sp|Q8FCU4|PCKA_ECOL6;sp|Q3YWM2|PCKA_SHISS;sp|Q0SZR5|PCKA_SHIF8;sp|P22259|PCKA_ECOLI;sp|B7N136|PCKA_ECO81;sp|B7MDM9|PCKA_ECO45;sp|B7M1V7|PCKA_ECO8A;sp|Q8X733|PCKA_ECO57;sp|B7L4T1|PCKA_ECO55;sp|A8A5L1|PCKA_ECOHS;sp|B6I2W3|PCKA_ECOSE;sp|B5YTV3|PCKA_ECO5E;sp|A1AGS9|PCKA_ECOK1;sp|A7ZST1|PCKA_ECO24;sp|B2U3L1|PCKA_SHIB3;sp|C4ZUQ8|PCKA_ECOBW;…	sp|B7NE08|PCKA_ECOLU Phosphoenolpyruvate carboxykinase (ATP) OS=Escherichia coli O17:K52:H18 (strain UMN026 / ExPEC) OX=585056 GN=pckA PE=3 SV=1;sp|Q31VN1|PCKA_SHIBS Phosphoenolpyruvate carboxykinase (ATP) OS=Shigella boydii serotype 4 (strain Sb227) OX=30	sp|B7NE08|PCKA_ECOLU	B7NE08	PCKA_ECOLU	pckA	pckA ECUMN_3862	Phosphoenolpyruvate carboxykinase (ATP) (PCK) (PEP carboxykinase) (PEPCK) (EC 4.1.1.49)	Escherichia coli O17:K52:H18 (strain UMN026 / ExPEC)	540	562 (species), 561 (genus), 543 (family), 91347 (order), 1236 (class), 1224 (phylum), 2 (superkingdom), 131567 (no rank)	Escherichia coli (species), Escherichia (genus), Enterobacteriaceae (family), Enterobacterales (order), Gammaproteobacteria (class), Proteobacteria (phylum), Bacteria (superkingdom), cellular organisms (no rank)	gluconeogenesis [GO:0006094]	cytoplasm [GO:0005737]	ATP binding [GO:0005524]; metal ion binding [GO:0046872]; phosphoenolpyruvate carboxykinase (ATP) activity [GO:0004612]	SUBCELLULAR LOCATION: Cytoplasm {ECO:0000255|HAMAP-Rule:MF_00453}.	4	4	4	526663	0	7635.3	0	0	3754.9	11688	0	0	3085.4	7736.5	9289	13683	10441	0	386050	3199.1	0	0	0	0	8533.2	6661.4	0	0	4049.7	0	0	0	0
sp|Q8X824|AROB_ECO57;sp|Q8FCV7|AROB_ECOL6;sp|Q83PX0|AROB_SHIFL;sp|Q3YWN4|AROB_SHISS;sp|Q32AK1|AROB_SHIDS;sp|Q31VP5|AROB_SHIBS;sp|Q1R5P8|AROB_ECOUT;sp|Q0TC78|AROB_ECOL5;sp|Q0SZS9|AROB_SHIF8;sp|P07639|AROB_ECOLI;sp|C4ZUP4|AROB_ECOBW;sp|B7UK94|AROB_ECO27;sp|B7NMF2|AROB_ECO7I;sp|B7NDZ3|AROB_ECOLU;sp|B7N1G6|AROB_ECO81;sp|B7MD00|AROB_ECO45;sp|B7M1U1|AROB_ECO8A;sp|B7L4R5|AROB_ECO55;sp|B6I2U7|AROB_ECOSE;…	sp|Q8X824|AROB_ECO57;sp|Q8FCV7|AROB_ECOL6;sp|Q83PX0|AROB_SHIFL;sp|Q3YWN4|AROB_SHISS;sp|Q32AK1|AROB_SHIDS;sp|Q31VP5|AROB_SHIBS;sp|Q1R5P8|AROB_ECOUT;sp|Q0TC78|AROB_ECOL5;sp|Q0SZS9|AROB_SHIF8;sp|P07639|AROB_ECOLI;sp|C4ZUP4|AROB_ECOBW;sp|B7UK94|AROB_ECO27;sp|B7NMF2|AROB_ECO7I;sp|B7NDZ3|AROB_ECOLU;sp|B7N1G6|AROB_ECO81;sp|B7MD00|AROB_ECO45;sp|B7M1U1|AROB_ECO8A;sp|B7L4R5|AROB_ECO55;sp|B6I2U7|AROB_ECOSE;…	sp|Q8X824|AROB_ECO57 3-dehydroquinate synthase OS=Escherichia coli O157:H7 OX=83334 GN=aroB PE=3 SV=1;sp|Q8FCV7|AROB_ECOL6 3-dehydroquinate synthase OS=Escherichia coli O6:H1 (strain CFT073 / ATCC 700928 / UPEC) OX=199310 GN=aroB PE=3 SV=1;sp|Q83PX0|AROB_S	sp|Q8X824|AROB_ECO57	Q8X824	AROB_ECO57	aroB	aroB Z4742 ECs4231	3-dehydroquinate synthase (DHQS) (EC 4.2.3.4)	Escherichia coli O157:H7	362	562 (species), 561 (genus), 543 (family), 91347 (order), 1236 (class), 1224 (phylum), 2 (superkingdom), 131567 (no rank)	Escherichia coli (species), Escherichia (genus), Enterobacteriaceae (family), Enterobacterales (order), Gammaproteobacteria (class), Proteobacteria (phylum), Bacteria (superkingdom), cellular organisms (no rank)	amino acid biosynthetic process [GO:0008652]; aromatic amino acid family biosynthetic process [GO:0009073]; chorismate biosynthetic process [GO:0009423]	cytoplasm [GO:0005737]	3-dehydroquinate synthase activity [GO:0003856]; metal ion binding [GO:0046872]; nucleotide binding [GO:0000166]	SUBCELLULAR LOCATION: Cytoplasm {ECO:0000255|HAMAP-Rule:MF_00110}.	3	3	3	3131193	57210	128110	0	35967	42634	76824	24109	0	41199	0	33565	60324	69729	112020	146850	93428	46212	26662	0	76587	844660	0	204870	89434	137440	29856	39383	7850.9	13000
sp|Q7X222|TPIS_KLEPN;sp|P0A861|TPIS_SHIFL;sp|Q1R3Z9|TPIS_ECOUT;sp|B1XB85|TPIS_ECODH;sp|B1LNM2|TPIS_ECOSM;sp|B1IVG0|TPIS_ECOLC;sp|A9MZG8|TPIS_SALPB;sp|Q57HD6|TPIS_SALCH;sp|A7ZUD3|TPIS_ECO24;sp|P0A860|TPIS_ECO57;sp|Q0SZA9|TPIS_SHIF8;sp|B4T0S7|TPIS_SALNS;sp|Q0TAE5|TPIS_ECOL5;sp|Q31U71|TPIS_SHIBS;sp|Q32A84|TPIS_SHIDS;sp|Q3YV59|TPIS_SHISS;sp|Q8ZKP7|TPIS_SALTY;sp|Q8Z2Y2|TPIS_SALTI;sp|B2TVR1|TPIS_SHIB3;…	sp|Q7X222|TPIS_KLEPN;sp|P0A861|TPIS_SHIFL;sp|Q1R3Z9|TPIS_ECOUT;sp|B1XB85|TPIS_ECODH;sp|B1LNM2|TPIS_ECOSM;sp|B1IVG0|TPIS_ECOLC;sp|A9MZG8|TPIS_SALPB;sp|Q57HD6|TPIS_SALCH;sp|A7ZUD3|TPIS_ECO24;sp|P0A860|TPIS_ECO57;sp|Q0SZA9|TPIS_SHIF8;sp|B4T0S7|TPIS_SALNS;sp|Q0TAE5|TPIS_ECOL5;sp|Q31U71|TPIS_SHIBS;sp|Q32A84|TPIS_SHIDS;sp|Q3YV59|TPIS_SHISS;sp|Q8ZKP7|TPIS_SALTY;sp|Q8Z2Y2|TPIS_SALTI;sp|B2TVR1|TPIS_SHIB3;…	sp|Q7X222|TPIS_KLEPN Triosephosphate isomerase OS=Klebsiella pneumoniae OX=573 GN=tpiA PE=3 SV=1;sp|P0A861|TPIS_SHIFL Triosephosphate isomerase OS=Shigella flexneri OX=623 GN=tpiA PE=3 SV=1;sp|Q1R3Z9|TPIS_ECOUT Triosephosphate isomerase OS=Escherichia coli	sp|Q7X222|TPIS_KLEPN	Q7X222	TPIS_KLEPN	tpiA	tpiA	Triosephosphate isomerase (TIM) (TPI) (EC 5.3.1.1) (Triose-phosphate isomerase)	Klebsiella pneumoniae	255	570 (genus), 2890311 (no rank), 543 (family), 91347 (order), 1236 (class), 1224 (phylum), 2 (superkingdom), 131567 (no rank)	Klebsiella (genus), Klebsiella/Raoultella group (no rank), Enterobacteriaceae (family), Enterobacterales (order), Gammaproteobacteria (class), Proteobacteria (phylum), Bacteria (superkingdom), cellular organisms (no rank)	gluconeogenesis [GO:0006094]; glycolytic process [GO:0006096]	cytoplasm [GO:0005737]	triose-phosphate isomerase activity [GO:0004807]	SUBCELLULAR LOCATION: Cytoplasm {ECO:0000255|HAMAP-Rule:MF_00147}.	4	4	3	148505	5903.2	0	0	0	0	0	5196.5	0	0	0	3311.6	0	0	0	112000	6212.3	0	0	0	0	0	1592.6	1475.6	0	6290.5	0	0	0	0
sp|Q9KS12|MARTX_VIBCH	sp|Q9KS12|MARTX_VIBCH	sp|Q9KS12|MARTX_VIBCH Multifunctional-autoprocessing repeats-in-toxin OS=Vibrio cholerae serotype O1 (strain ATCC 39315 / El Tor Inaba N16961) OX=243277 GN=rtxA PE=1 SV=2	sp|Q9KS12|MARTX_VIBCH	Q9KS12	MARTX_VIBCH	rtxA	rtxA rtx VC_1451	Multifunctional-autoprocessing repeats-in-toxin (MARTX) (EC 3.4.22.-) [Cleaved into: Actin cross-linking toxin F1 (EC 6.3.2.-); Actin cross-linking toxin F4 (EC 6.3.2.-); N-epsilon-fatty acyltransferase F2 (EC 2.3.1.-) (Rho inactivation domain-containing toxin F2) (RIDvc); ABH effector region toxin F5; Cysteine protease domain-containing toxin F3 (EC 3.4.22.-)]	Vibrio cholerae serotype O1 (strain ATCC 39315 / El Tor Inaba N16961)	4558	686 (no rank), 127906 (no rank), 666 (species), 662 (genus), 641 (family), 135623 (order), 1236 (class), 1224 (phylum), 2 (superkingdom), 131567 (no rank)	Vibrio cholerae serotype O1 biovar El Tor (no rank), Vibrio cholerae O1 (no rank), Vibrio cholerae (species), Vibrio (genus), Vibrionaceae (family), Vibrionales (order), Gammaproteobacteria (class), Proteobacteria (phylum), Bacteria (superkingdom), cellular organisms (no rank)	actin filament depolymerization [GO:0030042]; actin filament reorganization [GO:0090527]; isopeptide cross-linking [GO:0018262]; isopeptide cross-linking via N6-(L-isoglutamyl)-L-lysine [GO:0018153]; protein autoprocessing [GO:0016540]; proteolysis [GO:0006508]	extracellular region [GO:0005576]; host cell cytosol [GO:0044164]; host cell plasma membrane [GO:0020002]; membrane [GO:0016020]	acid-amino acid ligase activity [GO:0016881]; ATP binding [GO:0005524]; CoA-dependent peptidyl-lysine N6-palmitoyltransferase activity [GO:0140772]; cysteine-type endopeptidase activity [GO:0004197]; cysteine-type peptidase activity [GO:0008234]; inositol hexakisphosphate binding [GO:0000822]; ligase activity [GO:0016874]; lipid binding [GO:0008289]; magnesium ion binding [GO:0000287]; metal ion …	SUBCELLULAR LOCATION: [Multifunctional-autoprocessing repeats-in-toxin]: Secreted {ECO:0000269|PubMed:11032799, ECO:0000269|PubMed:15547287}. Host cytoplasm, host cytosol {ECO:0000303|PubMed:26185092}. Note=Secreted via the type I secretion system. {ECO:0000269|PubMed:11032799}.; SUBCELLULAR LOCATION: [N-epsilon-fatty acyltransferase F2]: Host cell membrane {ECO:0000269|PubMed:20212166, ECO:00002…	4	4	4	1.12959e+06	26530	27948	0	23832	32610	15631	14660	8989.2	11482	19852	0	0	0	0	0	0	583740	18529	0	0	0	17840	21468	15568	0	107860	0	0	5550.1
sp|P22010|BIP_KLULA;sp|Q75C78|BIP_ASHGO	sp|P22010|BIP_KLULA;sp|Q75C78|BIP_ASHGO	sp|P22010|BIP_KLULA Endoplasmic reticulum chaperone BiP OS=Kluyveromyces lactis (strain ATCC 8585 / CBS 2359 / DSM 70799 / NBRC 1267 / NRRL Y-1140 / WM37) OX=284590 GN=GRP78 PE=3 SV=1;sp|Q75C78|BIP_ASHGO Endoplasmic reticulum chaperone BiP OS=Ashbya gossyp	sp|P22010|BIP_KLULA	P22010	BIP_KLULA	GRP78	GRP78 BIP KLLA0D09559g	Endoplasmic reticulum chaperone BiP (EC 3.6.4.10) (Immunoglobulin heavy chain-binding protein homolog) (BiP)	Kluyveromyces lactis (Yeast) (Candida sphaerica)	679	4910 (genus), 4893 (family), 4892 (order), 4891 (class), 147537 (subphylum), 716545 (no rank), 4890 (phylum), 451864 (subkingdom), 4751 (kingdom), 33154 (no rank), 2759 (superkingdom), 131567 (no rank)	Kluyveromyces (genus), Saccharomycetaceae (family), Saccharomycetales (order), Saccharomycetes (class), Saccharomycotina (subphylum), saccharomyceta (no rank), Ascomycota (phylum), Dikarya (subkingdom), Fungi (kingdom), Opisthokonta (no rank), Eukaryota (superkingdom), cellular organisms (no rank)		endoplasmic reticulum lumen [GO:0005788]	ATP binding [GO:0005524]; ATP hydrolysis activity [GO:0016887]; ATP-dependent protein folding chaperone [GO:0140662]	SUBCELLULAR LOCATION: Endoplasmic reticulum lumen {ECO:0000250|UniProtKB:P16474, ECO:0000255|PROSITE-ProRule:PRU10138}.	3	2	2	5.14883e+06	100770	93432	73500	1388200	15727	0	57634	121300	112580	179640	105380	699200	179510	68504	172940	119420	55934	45595	125930	106680	143280	43713	68613	57875	56301	27547	25370	0	0
sp|P02930|TOLC_ECOLI;sp|Q54001|TOLC_SALEN	sp|P02930|TOLC_ECOLI	sp|P02930|TOLC_ECOLI Outer membrane protein TolC OS=Escherichia coli (strain K12) OX=83333 GN=tolC PE=1 SV=3	sp|P02930|TOLC_ECOLI	P02930	TOLC_ECOLI	tolC	tolC colE1-i mtcB mukA refI toc weeA b3035 JW5503	Outer membrane protein TolC (Multidrug efflux pump subunit TolC) (Outer membrane factor TolC)	Escherichia coli (strain K12)	493	562 (species), 561 (genus), 543 (family), 91347 (order), 1236 (class), 1224 (phylum), 2 (superkingdom), 131567 (no rank)	Escherichia coli (species), Escherichia (genus), Enterobacteriaceae (family), Enterobacterales (order), Gammaproteobacteria (class), Proteobacteria (phylum), Bacteria (superkingdom), cellular organisms (no rank)	bile acid and bile salt transport [GO:0015721]; enterobactin transport [GO:0042930]; ion transmembrane transport [GO:0034220]; response to antibiotic [GO:0046677]; response to organic cyclic compound [GO:0014070]; response to toxic substance [GO:0009636]; response to xenobiotic stimulus [GO:0009410]; xenobiotic detoxification by transmembrane export across the cell outer membrane [GO:0140330]; xe…	cell outer membrane [GO:0009279]; efflux pump complex [GO:1990281]; MacAB-TolC complex [GO:1990196]; membrane [GO:0016020]; outer membrane-bounded periplasmic space [GO:0030288]	bile acid transmembrane transporter activity [GO:0015125]; efflux transmembrane transporter activity [GO:0015562]; identical protein binding [GO:0042802]; ion channel activity [GO:0005216]; porin activity [GO:0015288]; protein N-terminus binding [GO:0047485]	SUBCELLULAR LOCATION: Cell outer membrane {ECO:0000269|PubMed:15228545, ECO:0000269|PubMed:16079137, ECO:0000269|PubMed:21778229, ECO:0000269|PubMed:6337123, ECO:0000269|PubMed:9044294}; Multi-pass membrane protein {ECO:0000269|PubMed:15228545, ECO:0000269|PubMed:16079137, ECO:0000269|PubMed:21778229, ECO:0000269|PubMed:6337123, ECO:0000269|PubMed:9044294}.	5	5	5	400321	6227.6	0	0	2857.5	18048	4098.1	0	0	1715.8	1028.7	0	24538	0	0	245720	6071.5	2060	0	0	8077.3	9470.6	6489.2	15872	0	0	0	3541.5	0	2048.5
sp|Q8X714|BTUB_ECO57;sp|Q8CVJ0|BTUB_ECOL6;sp|Q83IS4|BTUB_SHIFL;sp|Q3YV10|BTUB_SHISS;sp|Q32AE6|BTUB_SHIDS;sp|Q1R3U1|BTUB_ECOUT;sp|Q0TA90|BTUB_ECOL5;sp|P06129|BTUB_ECOLI;sp|A8A774|BTUB_ECOHS;sp|A7ZUI6|BTUB_ECO24;sp|A1AIE8|BTUB_ECOK1;sp|Q0SY25|BTUB_SHIF8	sp|Q8X714|BTUB_ECO57;sp|Q8CVJ0|BTUB_ECOL6;sp|Q83IS4|BTUB_SHIFL;sp|Q3YV10|BTUB_SHISS;sp|Q32AE6|BTUB_SHIDS;sp|Q1R3U1|BTUB_ECOUT;sp|Q0TA90|BTUB_ECOL5;sp|P06129|BTUB_ECOLI;sp|A8A774|BTUB_ECOHS;sp|A7ZUI6|BTUB_ECO24;sp|A1AIE8|BTUB_ECOK1;sp|Q0SY25|BTUB_SHIF8	sp|Q8X714|BTUB_ECO57 Vitamin B12 transporter BtuB OS=Escherichia coli O157:H7 OX=83334 GN=btuB PE=3 SV=1;sp|Q8CVJ0|BTUB_ECOL6 Vitamin B12 transporter BtuB OS=Escherichia coli O6:H1 (strain CFT073 / ATCC 700928 / UPEC) OX=199310 GN=btuB PE=3 SV=2;sp|Q83IS4|	sp|Q8X714|BTUB_ECO57	Q8X714	BTUB_ECO57	btuB	btuB Z5527 ECs4897	Vitamin B12 transporter BtuB (Cobalamin receptor) (Outer membrane cobalamin translocator)	Escherichia coli O157:H7	614	562 (species), 561 (genus), 543 (family), 91347 (order), 1236 (class), 1224 (phylum), 2 (superkingdom), 131567 (no rank)	Escherichia coli (species), Escherichia (genus), Enterobacteriaceae (family), Enterobacterales (order), Gammaproteobacteria (class), Proteobacteria (phylum), Bacteria (superkingdom), cellular organisms (no rank)	ion transport [GO:0006811]	cell outer membrane [GO:0009279]; pore complex [GO:0046930]	ABC-type vitamin B12 transporter activity [GO:0015420]; metal ion binding [GO:0046872]; porin activity [GO:0015288]	SUBCELLULAR LOCATION: Cell outer membrane {ECO:0000255|HAMAP-Rule:MF_01531}; Multi-pass membrane protein {ECO:0000255|HAMAP-Rule:MF_01531}.	2	2	2	421368	0	0	0	0	0	0	0	7259.5	0	0	27315	0	0	0	128940	15205	0	0	0	29332	135650	25455	0	0	0	18321	0	0	16678
sp|B0KPI3|NDK_PSEPG;sp|C3K1L8|NDK_PSEFS;sp|Q1IEI5|NDK_PSEE4;sp|Q3K7B2|NDK_PSEPF;sp|Q48LZ8|NDK_PSE14;sp|Q4ZX27|NDK_PSEU2;sp|Q886Z4|NDK_PSESM;sp|Q15R52|NDK_PSEA6;sp|A8H2N6|NDK_SHEPA;sp|A9L3Q1|NDK_SHEB9;sp|B0TNY9|NDK_SHEHH;sp|B1KNJ0|NDK_SHEWM;sp|B8CMX4|NDK_SHEPW;sp|Q0HJE6|NDK_SHESM;sp|B8E9E1|NDK_SHEB2;sp|C4L7J5|NDK_TOLAT;sp|Q080Q3|NDK_SHEFN;sp|Q8EEU0|NDK_SHEON;sp|Q0HVN6|NDK_SHESR;sp|Q12LK6|NDK_SHEDO…	sp|B0KPI3|NDK_PSEPG;sp|C3K1L8|NDK_PSEFS;sp|Q1IEI5|NDK_PSEE4;sp|Q3K7B2|NDK_PSEPF;sp|Q48LZ8|NDK_PSE14;sp|Q4ZX27|NDK_PSEU2;sp|Q886Z4|NDK_PSESM;sp|Q15R52|NDK_PSEA6;sp|A8H2N6|NDK_SHEPA;sp|A9L3Q1|NDK_SHEB9;sp|B0TNY9|NDK_SHEHH;sp|B1KNJ0|NDK_SHEWM;sp|B8CMX4|NDK_SHEPW;sp|Q0HJE6|NDK_SHESM;sp|B8E9E1|NDK_SHEB2;sp|C4L7J5|NDK_TOLAT;sp|Q080Q3|NDK_SHEFN;sp|Q8EEU0|NDK_SHEON;sp|Q0HVN6|NDK_SHESR;sp|Q12LK6|NDK_SHEDO…	sp|B0KPI3|NDK_PSEPG Nucleoside diphosphate kinase OS=Pseudomonas putida (strain GB-1) OX=76869 GN=ndk PE=3 SV=1;sp|C3K1L8|NDK_PSEFS Nucleoside diphosphate kinase OS=Pseudomonas fluorescens (strain SBW25) OX=216595 GN=ndk PE=3 SV=1;sp|Q1IEI5|NDK_PSEE4 Nucle	sp|B0KPI3|NDK_PSEPG	B0KPI3	NDK_PSEPG	ndk	ndk PputGB1_0892	Nucleoside diphosphate kinase (NDK) (NDP kinase) (EC 2.7.4.6) (Nucleoside-2-P kinase)	Pseudomonas putida (strain GB-1)	141	303 (species), 136845 (no rank), 286 (genus), 135621 (family), 72274 (order), 1236 (class), 1224 (phylum), 2 (superkingdom), 131567 (no rank)	Pseudomonas putida (species), Pseudomonas putida group (no rank), Pseudomonas (genus), Pseudomonadaceae (family), Pseudomonadales (order), Gammaproteobacteria (class), Proteobacteria (phylum), Bacteria (superkingdom), cellular organisms (no rank)	CTP biosynthetic process [GO:0006241]; GTP biosynthetic process [GO:0006183]; nucleoside diphosphate phosphorylation [GO:0006165]; UTP biosynthetic process [GO:0006228]	cytoplasm [GO:0005737]	ATP binding [GO:0005524]; metal ion binding [GO:0046872]; nucleoside diphosphate kinase activity [GO:0004550]	SUBCELLULAR LOCATION: Cytoplasm {ECO:0000255|HAMAP-Rule:MF_00451}.	2	2	2	420564	7090.6	0	0	10712	2535.7	25908	9357.9	12168	20204	8715.8	13961	12130	14386	4408.1	18036	16904	0	6982	0	10204	16526	12626	17239	9648.7	13513	26704	0	5891.8	7483.6
sp|P0C8Z2|OMPA_ESCFE;sp|P0A911|OMPA_ECO57;sp|P0A910|OMPA_ECOLI;sp|B7LNW7|OMPA_ESCF3;sp|A0A2S4N3N0|OMPA_SHIFL;sp|P02935|OMPA_SHIDY;sp|P24016|OMPA_CITFR;sp|P24017|OMPA_KLEPN;sp|P24754|OMPA_ATLHE;sp|Q8Z7S0|OMPA_SALTI;sp|P02936|OMPA_SALTY;sp|P0DJO6|OMPA_SHIBL;sp|P09146|OMPA_KLEAE;sp|I2BAK7|OMPA_SHIBC	sp|P0C8Z2|OMPA_ESCFE;sp|P0A911|OMPA_ECO57;sp|P0A910|OMPA_ECOLI;sp|B7LNW7|OMPA_ESCF3;sp|A0A2S4N3N0|OMPA_SHIFL;sp|P02935|OMPA_SHIDY;sp|P24016|OMPA_CITFR;sp|P24017|OMPA_KLEPN	sp|P0C8Z2|OMPA_ESCFE Outer membrane protein A (Fragment) OS=Escherichia fergusonii OX=564 GN=ompA PE=3 SV=1;sp|P0A911|OMPA_ECO57 Outer membrane protein A OS=Escherichia coli O157:H7 OX=83334 GN=ompA PE=3 SV=1;sp|P0A910|OMPA_ECOLI Outer membrane protein A O	sp|P0C8Z2|OMPA_ESCFE	P0C8Z2	OMPA_ESCFE	ompA	ompA	Outer membrane protein A (Outer membrane porin A) (Outer membrane protein 3A)	Escherichia fergusonii	243	561 (genus), 543 (family), 91347 (order), 1236 (class), 1224 (phylum), 2 (superkingdom), 131567 (no rank)	Escherichia (genus), Enterobacteriaceae (family), Enterobacterales (order), Gammaproteobacteria (class), Proteobacteria (phylum), Bacteria (superkingdom), cellular organisms (no rank)	ion transport [GO:0006811]	cell outer membrane [GO:0009279]; pore complex [GO:0046930]	porin activity [GO:0015288]	SUBCELLULAR LOCATION: Cell outer membrane {ECO:0000250|UniProtKB:P0A910}; Multi-pass membrane protein {ECO:0000250|UniProtKB:P0A910}.	6	6	6	882372	1401.8	0	389.79	0	0	512.65	0	0	0	1418.9	0	0	0	0	866750	0	1147.6	0	0	3197.4	0	0	0	885.88	0	1381.4	715.49	0	0
sp|Q9CNJ4|PSTS_PASMU	sp|Q9CNJ4|PSTS_PASMU	sp|Q9CNJ4|PSTS_PASMU Phosphate-binding protein PstS OS=Pasteurella multocida (strain Pm70) OX=272843 GN=pstS PE=3 SV=2	sp|Q9CNJ4|PSTS_PASMU	Q9CNJ4	PSTS_PASMU	pstS	pstS PM0436	Phosphate-binding protein PstS (PBP)	Pasteurella multocida (strain Pm70)	344	44283 (subspecies), 747 (species), 745 (genus), 712 (family), 135625 (order), 1236 (class), 1224 (phylum), 2 (superkingdom), 131567 (no rank)	Pasteurella multocida subsp. multocida (subspecies), Pasteurella multocida (species), Pasteurella (genus), Pasteurellaceae (family), Pasteurellales (order), Gammaproteobacteria (class), Proteobacteria (phylum), Bacteria (superkingdom), cellular organisms (no rank)	phosphate ion transmembrane transport [GO:0035435]	ATP-binding cassette (ABC) transporter complex [GO:0043190]; periplasmic space [GO:0042597]	phosphate ion binding [GO:0042301]	SUBCELLULAR LOCATION: Periplasm {ECO:0000250}.	2	2	2	177915	0	0	0	0	0	10103	0	0	7248.5	0	0	11881	13080	9040.2	17436	0	3109.2	0	0	0	2290	17260	0	19539	12791	0	0	0	0
sp|P26823|DNAK_CLOPE;sp|Q0TNS7|DNAK_CLOP1;sp|Q0SRE3|DNAK_CLOPS	sp|P26823|DNAK_CLOPE;sp|Q0TNS7|DNAK_CLOP1;sp|Q0SRE3|DNAK_CLOPS	sp|P26823|DNAK_CLOPE Chaperone protein DnaK OS=Clostridium perfringens (strain 13 / Type A) OX=195102 GN=dnaK PE=3 SV=2;sp|Q0TNS7|DNAK_CLOP1 Chaperone protein DnaK OS=Clostridium perfringens (strain ATCC 13124 / DSM 756 / JCM 1290 / NCIMB 6125 / NCTC 8237	sp|P26823|DNAK_CLOPE	P26823	DNAK_CLOPE	dnaK	dnaK CPE2033	Chaperone protein DnaK (HSP70) (Heat shock 70 kDa protein) (Heat shock protein 70)	Clostridium perfringens (strain 13 / Type A)	619	1502 (species), 1485 (genus), 31979 (family), 186802 (order), 186801 (class), 1239 (phylum), 1783272 (no rank), 2 (superkingdom), 131567 (no rank)	Clostridium perfringens (species), Clostridium (genus), Clostridiaceae (family), Eubacteriales (order), Clostridia (class), Firmicutes (phylum), Terrabacteria group (no rank), Bacteria (superkingdom), cellular organisms (no rank)			ATP binding [GO:0005524]; ATP-dependent protein folding chaperone [GO:0140662]; unfolded protein binding [GO:0051082]		2	2	2	259077	13314	12403	0	11905	3144.9	0	0	9851.3	0	0	0	8494.3	13958	12083	109490	0	9663.7	0	0	0	0	2031.5	10255	0	0	0	6905.3	13126	0
sp|Q05146|OMPA_BORAV	sp|Q05146|OMPA_BORAV	sp|Q05146|OMPA_BORAV Outer membrane protein A OS=Bordetella avium OX=521 GN=ompA PE=3 SV=1	sp|Q05146|OMPA_BORAV	Q05146	OMPA_BORAV	ompA	ompA	Outer membrane protein A	Bordetella avium	194	517 (genus), 506 (family), 80840 (order), 28216 (class), 1224 (phylum), 2 (superkingdom), 131567 (no rank)	Bordetella (genus), Alcaligenaceae (family), Burkholderiales (order), Betaproteobacteria (class), Proteobacteria (phylum), Bacteria (superkingdom), cellular organisms (no rank)	ion transport [GO:0006811]	cell outer membrane [GO:0009279]; pore complex [GO:0046930]	porin activity [GO:0015288]	SUBCELLULAR LOCATION: Cell outer membrane {ECO:0000305|PubMed:1447140}; Multi-pass membrane protein.	3	3	3	649833	12634	3271	0	10049	12433	25323	6751.9	11858	20292	9086.7	8678.8	45403	33082	0	31100	58142	16120	0	0	16212	42648	14995	33883	11762	15674	23725	8364.5	11127	3581.4
sp|Q9S4K9|NANA_CLOPE;sp|Q0TUP8|NANA_CLOP1;sp|Q0SWI8|NANA_CLOPS	sp|Q9S4K9|NANA_CLOPE;sp|Q0TUP8|NANA_CLOP1;sp|Q0SWI8|NANA_CLOPS	sp|Q9S4K9|NANA_CLOPE N-acetylneuraminate lyase OS=Clostridium perfringens (strain 13 / Type A) OX=195102 GN=nanA PE=1 SV=2;sp|Q0TUP8|NANA_CLOP1 N-acetylneuraminate lyase OS=Clostridium perfringens (strain ATCC 13124 / DSM 756 / JCM 1290 / NCIMB 6125 / NCTC	sp|Q9S4K9|NANA_CLOPE	Q9S4K9	NANA_CLOPE	nanA	nanA CPE0185	N-acetylneuraminate lyase (NAL) (Neu5Ac lyase) (EC 4.1.3.3) (N-acetylneuraminate pyruvate-lyase) (N-acetylneuraminic acid aldolase) (Sialate lyase) (Sialic acid aldolase) (Sialic acid lyase)	Clostridium perfringens (strain 13 / Type A)	288	1502 (species), 1485 (genus), 31979 (family), 186802 (order), 186801 (class), 1239 (phylum), 1783272 (no rank), 2 (superkingdom), 131567 (no rank)	Clostridium perfringens (species), Clostridium (genus), Clostridiaceae (family), Eubacteriales (order), Clostridia (class), Firmicutes (phylum), Terrabacteria group (no rank), Bacteria (superkingdom), cellular organisms (no rank)	carbohydrate metabolic process [GO:0005975]; N-acetylneuraminate catabolic process [GO:0019262]	cytoplasm [GO:0005737]	N-acetylneuraminate lyase activity [GO:0008747]	SUBCELLULAR LOCATION: Cytoplasm.	2	2	2	155214	0	0	0	0	0	6977.9	13472	8312.5	0	0	6905	0	0	0	54719	0	6948.3	0	0	0	0	0	5955.3	0	0	7629.4	0	11932	0
sp|P09373|PFLB_ECOLI;sp|P43753|PFLB_HAEIN	sp|P09373|PFLB_ECOLI;sp|P43753|PFLB_HAEIN	sp|P09373|PFLB_ECOLI Formate acetyltransferase 1 OS=Escherichia coli (strain K12) OX=83333 GN=pflB PE=1 SV=2;sp|P43753|PFLB_HAEIN Formate acetyltransferase OS=Haemophilus influenzae (strain ATCC 51907 / DSM 11121 / KW20 / Rd) OX=71421 GN=pflB PE=3 SV=2	sp|P09373|PFLB_ECOLI	P09373	PFLB_ECOLI	pflB	pflB pfl b0903 JW0886	Formate acetyltransferase 1 (EC 2.3.1.54) (Pyruvate formate-lyase 1)	Escherichia coli (strain K12)	760	562 (species), 561 (genus), 543 (family), 91347 (order), 1236 (class), 1224 (phylum), 2 (superkingdom), 131567 (no rank)	Escherichia coli (species), Escherichia (genus), Enterobacteriaceae (family), Enterobacterales (order), Gammaproteobacteria (class), Proteobacteria (phylum), Bacteria (superkingdom), cellular organisms (no rank)	glucose metabolic process [GO:0006006]; threonine catabolic process [GO:0006567]	cytosol [GO:0005829]; membrane [GO:0016020]	formate C-acetyltransferase activity [GO:0008861]	SUBCELLULAR LOCATION: Cytoplasm.	2	2	2	62199	0	0	0	0	0	0	0	0	0	15791	0	0	0	0	46408	0	0	0	0	0	0	0	0	0	0	0	0	0	0
sp|B1IRR3|GLNE_ECOLC;sp|Q31WY2|GLNE_SHIBS;sp|B1LF44|GLNE_ECOSM;sp|B1XG58|GLNE_ECODH;sp|B2U1F8|GLNE_SHIB3;sp|B7LZK2|GLNE_ECO8A;sp|B7ND41|GLNE_ECOLU;sp|B7NJR6|GLNE_ECO7I;sp|C4ZQX0|GLNE_ECOBW;sp|P30870|GLNE_ECOLI;sp|B6I424|GLNE_ECOSE;sp|Q32BR1|GLNE_SHIDS;sp|Q3YXI9|GLNE_SHISS;sp|Q7UBI7|GLNE_SHIFL;sp|A8A4K7|GLNE_ECOHS;sp|B5YR92|GLNE_ECO5E;sp|Q8XBM3|GLNE_ECO57;sp|B7LQD0|GLNE_ESCF3;sp|B7UIW1|GLNE_ECO27;…	sp|B1IRR3|GLNE_ECOLC;sp|Q31WY2|GLNE_SHIBS;sp|B1LF44|GLNE_ECOSM;sp|B1XG58|GLNE_ECODH;sp|B2U1F8|GLNE_SHIB3;sp|B7LZK2|GLNE_ECO8A;sp|B7ND41|GLNE_ECOLU;sp|B7NJR6|GLNE_ECO7I;sp|C4ZQX0|GLNE_ECOBW;sp|P30870|GLNE_ECOLI;sp|B6I424|GLNE_ECOSE;sp|Q32BR1|GLNE_SHIDS;sp|Q3YXI9|GLNE_SHISS;sp|Q7UBI7|GLNE_SHIFL;sp|A8A4K7|GLNE_ECOHS;sp|B5YR92|GLNE_ECO5E;sp|Q8XBM3|GLNE_ECO57;sp|B7LQD0|GLNE_ESCF3;sp|B7UIW1|GLNE_ECO27;…	sp|B1IRR3|GLNE_ECOLC Bifunctional glutamine synthetase adenylyltransferase/adenylyl-removing enzyme OS=Escherichia coli (strain ATCC 8739 / DSM 1576 / NBRC 3972 / NCIMB 8545 / WDCM 00012 / Crooks) OX=481805 GN=glnE PE=3 SV=1;sp|Q31WY2|GLNE_SHIBS Bifunction	sp|B1IRR3|GLNE_ECOLC	B1IRR3	GLNE_ECOLC	glnE	glnE EcolC_0646	Bifunctional glutamine synthetase adenylyltransferase/adenylyl-removing enzyme (ATP:glutamine synthetase adenylyltransferase) (ATase) [Includes: Glutamine synthetase adenylyl-L-tyrosine phosphorylase (EC 2.7.7.89) (Adenylyl removase) (AR) (AT-N); Glutamine synthetase adenylyl transferase (EC 2.7.7.42) (Adenylyl transferase) (AT) (AT-C)]	Escherichia coli (strain ATCC 8739 / DSM 1576 / NBRC 3972 / NCIMB 8545 / WDCM 00012 / Crooks)	946	562 (species), 561 (genus), 543 (family), 91347 (order), 1236 (class), 1224 (phylum), 2 (superkingdom), 131567 (no rank)	Escherichia coli (species), Escherichia (genus), Enterobacteriaceae (family), Enterobacterales (order), Gammaproteobacteria (class), Proteobacteria (phylum), Bacteria (superkingdom), cellular organisms (no rank)	metabolic process [GO:0008152]; regulation of glutamine family amino acid metabolic process [GO:0000820]		[glutamate-ammonia-ligase] adenylyltransferase activity [GO:0008882]; [glutamine synthetase]-adenylyl-L-tyrosine phosphorylase [GO:0047388]; ATP binding [GO:0005524]; magnesium ion binding [GO:0000287]		6	6	6	1.34415e+06	30026	69568	0	3838.5	8963.2	13728	5722.1	3012.4	9129.1	0	26066	8125.7	0	0	11471	12201	0	0	0	0	906310	9218	0	44657	30401	5112.7	6209.1	0	2870.6
sp|P0C6Y4|R1AB_PEDV7;sp|P0C6W0|R1AB_BC512	sp|P0C6Y4|R1AB_PEDV7;sp|P0C6W0|R1AB_BC512	sp|P0C6Y4|R1AB_PEDV7 Replicase polyprotein 1ab OS=Porcine epidemic diarrhea virus (strain CV777) OX=229032 GN=rep PE=1 SV=1;sp|P0C6W0|R1AB_BC512 Replicase polyprotein 1ab OS=Bat coronavirus 512/2005 OX=693999 GN=rep PE=3 SV=1	sp|P0C6Y4|R1AB_PEDV7	P0C6Y4	R1AB_PEDV7	rep	rep 1a-1b	Replicase polyprotein 1ab (pp1ab) (ORF1ab polyprotein) [Cleaved into: Non-structural protein 1 (nsp1) (p9); Non-structural protein 2 (nsp2) (p87); Non-structural protein 3 (nsp3) (EC 3.4.19.12) (EC 3.4.22.-) (PL1-PRO/PL2-PRO) (PLP1/PLP2) (Papain-like proteinases 1/2) (p195); Non-structural protein 4 (nsp4) (Peptide HD2); 3C-like proteinase (3CL-PRO) (3CLp) (EC 3.4.22.-) (M-PRO) (nsp5) (p34); Non-…	Porcine epidemic diarrhea virus (strain CV777) (PEDV)	6781	28295 (species), 2509505 (subgenus), 693996 (genus), 2501931 (subfamily), 11118 (family), 2499399 (suborder), 76804 (order), 2732506 (class), 2732408 (phylum), 2732396 (kingdom), 2559587 (no rank), 10239 (superkingdom)	Porcine epidemic diarrhea virus (species), Pedacovirus (subgenus), Alphacoronavirus (genus), Orthocoronavirinae (subfamily), Coronaviridae (family), Cornidovirineae (suborder), Nidovirales (order), Pisoniviricetes (class), Pisuviricota (phylum), Orthornavirae (kingdom), Riboviria (no rank), Viruses (superkingdom)	DNA-templated transcription [GO:0006351]; induction by virus of host autophagy [GO:0039520]; modulation by virus of host protein ubiquitination [GO:0039648]; proteolysis [GO:0006508]; suppression by virus of host NF-kappaB cascade [GO:0039644]; suppression by virus of host viral-induced cytoplasmic pattern recognition receptor signaling pathway via inhibition of IRF3 activity [GO:0039548]; viral …	host cell cytoplasm [GO:0030430]; host cell endoplasmic reticulum-Golgi intermediate compartment [GO:0044172]; host cell membrane [GO:0033644]; host cell nucleus [GO:0042025]; host cell perinuclear region of cytoplasm [GO:0044220]; membrane [GO:0016020]	3'-5'-exoribonuclease activity [GO:0000175]; ATP binding [GO:0005524]; ATP hydrolysis activity [GO:0016887]; cysteine-type deubiquitinase activity [GO:0004843]; cysteine-type endopeptidase activity [GO:0004197]; endonuclease activity [GO:0004519]; identical protein binding [GO:0042802]; lyase activity [GO:0016829]; mRNA (guanine-N7-)-methyltransferase activity [GO:0004482]; mRNA (nucleoside-2'-O-…	SUBCELLULAR LOCATION: [Non-structural protein 1]: Host cytoplasm {ECO:0000269|PubMed:26773386}. Host nucleus {ECO:0000269|PubMed:26773386}.; SUBCELLULAR LOCATION: [Non-structural protein 3]: Host membrane {ECO:0000305}; Multi-pass membrane protein {ECO:0000305}.; SUBCELLULAR LOCATION: [Non-structural protein 4]: Host membrane {ECO:0000305}; Multi-pass membrane protein {ECO:0000305}.; SUBCELLULAR …	2	2	2	26499040	1224500	1299000	1999100	469030	1302800	1262800	248260	421870	293430	785610	424200	0	1026000	605520	666130	1536000	959280	519630	0	485250	1513200	605080	734840	1314700	483420	755700	692400	1384100	0
sp|B6ERM8|NADE_ALISL	sp|B6ERM8|NADE_ALISL	sp|B6ERM8|NADE_ALISL NH(3)-dependent NAD(+) synthetase OS=Aliivibrio salmonicida (strain LFI1238) OX=316275 GN=nadE PE=3 SV=1	sp|B6ERM8|NADE_ALISL	B6ERM8	NADE_ALISL	nadE	nadE VSAL_II0607	NH(3)-dependent NAD(+) synthetase (EC 6.3.1.5)	Aliivibrio salmonicida (strain LFI1238) (Vibrio salmonicida (strain LFI1238))	276	40269 (species), 511678 (genus), 641 (family), 135623 (order), 1236 (class), 1224 (phylum), 2 (superkingdom), 131567 (no rank)	Aliivibrio salmonicida (species), Aliivibrio (genus), Vibrionaceae (family), Vibrionales (order), Gammaproteobacteria (class), Proteobacteria (phylum), Bacteria (superkingdom), cellular organisms (no rank)	NAD biosynthetic process [GO:0009435]	cytoplasm [GO:0005737]	ATP binding [GO:0005524]; glutaminase activity [GO:0004359]; metal ion binding [GO:0046872]; NAD+ synthase (glutamine-hydrolyzing) activity [GO:0003952]; NAD+ synthase activity [GO:0008795]		2	2	2	7.41813e+06	177290	385420	25009	129100	252440	113640	185690	89277	205910	65213	194250	314020	364570	210970	823670	664870	155800	113080	0	32117	195200	320400	70462	268110	245920	187080	64302	135070	36541
sp|C3K2W4|RL5_PSEFS;sp|Q3K600|RL5_PSEPF;sp|Q48D48|RL5_PSE14;sp|Q4K545|RL5_PSEF5;sp|Q4ZMQ6|RL5_PSEU2;sp|A4VHP2|RL5_PSEU5;sp|Q02T68|RL5_PSEAB;sp|C1DKM5|RL5_AZOVD;sp|B7V656|RL5_PSEA8;sp|A6UZK0|RL5_PSEA7;sp|A4XZ78|RL5_PSEMY;sp|Q9HWE7|RL5_PSEAE;sp|Q88QM3|RL5_PSEPK;sp|Q889V9|RL5_PSESM;sp|B1JAK0|RL5_PSEPW;sp|B0KK79|RL5_PSEPG;sp|A5VXQ9|RL5_PSEP1;sp|Q1IFV4|RL5_PSEE4	sp|C3K2W4|RL5_PSEFS;sp|Q3K600|RL5_PSEPF;sp|Q48D48|RL5_PSE14;sp|Q4K545|RL5_PSEF5;sp|Q4ZMQ6|RL5_PSEU2;sp|A4VHP2|RL5_PSEU5;sp|Q02T68|RL5_PSEAB;sp|C1DKM5|RL5_AZOVD;sp|B7V656|RL5_PSEA8;sp|A6UZK0|RL5_PSEA7;sp|A4XZ78|RL5_PSEMY;sp|Q9HWE7|RL5_PSEAE;sp|Q88QM3|RL5_PSEPK;sp|Q889V9|RL5_PSESM;sp|B1JAK0|RL5_PSEPW;sp|B0KK79|RL5_PSEPG;sp|A5VXQ9|RL5_PSEP1;sp|Q1IFV4|RL5_PSEE4	sp|C3K2W4|RL5_PSEFS 50S ribosomal protein L5 OS=Pseudomonas fluorescens (strain SBW25) OX=216595 GN=rplE PE=3 SV=1;sp|Q3K600|RL5_PSEPF 50S ribosomal protein L5 OS=Pseudomonas fluorescens (strain Pf0-1) OX=205922 GN=rplE PE=3 SV=1;sp|Q48D48|RL5_PSE14 50S ri	sp|C3K2W4|RL5_PSEFS	C3K2W4	RL5_PSEFS	rplE	rplE PFLU_5515	50S ribosomal protein L5	Pseudomonas fluorescens (strain SBW25)	179	294 (species), 136843 (no rank), 286 (genus), 135621 (family), 72274 (order), 1236 (class), 1224 (phylum), 2 (superkingdom), 131567 (no rank)	Pseudomonas fluorescens (species), Pseudomonas fluorescens group (no rank), Pseudomonas (genus), Pseudomonadaceae (family), Pseudomonadales (order), Gammaproteobacteria (class), Proteobacteria (phylum), Bacteria (superkingdom), cellular organisms (no rank)	translation [GO:0006412]	ribonucleoprotein complex [GO:1990904]; ribosome [GO:0005840]	rRNA binding [GO:0019843]; structural constituent of ribosome [GO:0003735]; tRNA binding [GO:0000049]		2	2	2	587937	14808	11969	0	0	5211.5	32794	20784	9966.6	23296	0	9676.9	8512.2	22789	10888	48522	18597	10506	5459.7	0	10821	35404	16430	27600	31797	29922	27328	15338	6660	4432.3
sp|Q2U7A3|ACT_ASPOR	sp|Q2U7A3|ACT_ASPOR	sp|Q2U7A3|ACT_ASPOR Actin OS=Aspergillus oryzae (strain ATCC 42149 / RIB 40) OX=510516 GN=act1 PE=3 SV=1	sp|Q2U7A3|ACT_ASPOR	Q2U7A3	ACT_ASPOR	act1	act1 AO090124000010	Actin (EC 3.6.4.-)	Aspergillus oryzae (strain ATCC 42149 / RIB 40) (Yellow koji mold)	375	5062 (species), 2720871 (subgenus), 5052 (genus), 1131492 (family), 5042 (order), 451871 (subclass), 147545 (class), 716546 (no rank), 147538 (subphylum), 716545 (no rank), 4890 (phylum), 451864 (subkingdom), 4751 (kingdom), 33154 (no rank), 2759 (superkingdom), 131567 (no rank)	Aspergillus oryzae (species), Aspergillus subgen. Circumdati (subgenus), Aspergillus (genus), Aspergillaceae (family), Eurotiales (order), Eurotiomycetidae (subclass), Eurotiomycetes (class), leotiomyceta (no rank), Pezizomycotina (subphylum), saccharomyceta (no rank), Ascomycota (phylum), Dikarya (subkingdom), Fungi (kingdom), Opisthokonta (no rank), Eukaryota (superkingdom), cellular organisms …		cytoplasm [GO:0005737]; cytoskeleton [GO:0005856]	ATP binding [GO:0005524]; hydrolase activity [GO:0016787]	SUBCELLULAR LOCATION: Cytoplasm, cytoskeleton.	8	2	2	230311	0	14347	11148	0	0	0	22337	13757	0	8861.3	0	0	0	0	0	0	0	0	0	5308.2	0	11341	16749	20090	9499.1	0	10434	0	4836
sp|Q5UQN6|YL442_MIMIV	sp|Q5UQN6|YL442_MIMIV	sp|Q5UQN6|YL442_MIMIV Uncharacterized protein L442 OS=Acanthamoeba polyphaga mimivirus OX=212035 GN=MIMI_L442 PE=1 SV=1	sp|Q5UQN6|YL442_MIMIV	Q5UQN6	YL442_MIMIV	MIMI_L442	MIMI_L442	Uncharacterized protein L442	Acanthamoeba polyphaga mimivirus (APMV)	1259	315393 (genus), 549779 (family), 2732554 (order), 2732523 (class), 2732007 (phylum), 2732005 (kingdom), 2732004 (no rank), 10239 (superkingdom)	Mimivirus (genus), Mimiviridae (family), Imitervirales (order), Megaviricetes (class), Nucleocytoviricota (phylum), Bamfordvirae (kingdom), Varidnaviria (no rank), Viruses (superkingdom)		virion component [GO:0044423]		SUBCELLULAR LOCATION: Virion {ECO:0000269|PubMed:16971431}.	2	2	2	5.72445e+06	11553	838960	19856	135920	5904.9	43401	495180	5167.7	7666.5	0	60075	653950	195750	42298	31112	24576	504050	67043	0	85051	644140	153760	8003	621590	25117	16562	34618	0	252560
sp|A1A780|DAPB_ECOK1;sp|B6HYX9|DAPB_ECOSE;sp|Q8FLB4|DAPB_ECOL6;sp|Q83SQ9|DAPB_SHIFL;sp|Q326J2|DAPB_SHIBS;sp|Q1RGH0|DAPB_ECOUT;sp|A7ZHC0|DAPB_ECO24;sp|A7ZVX9|DAPB_ECOHS;sp|B1IRE5|DAPB_ECOLC;sp|B1LFW1|DAPB_ECOSM;sp|B1XBF6|DAPB_ECODH;sp|B2U250|DAPB_SHIB3;sp|B5YYC3|DAPB_ECO5E;sp|Q3Z5X9|DAPB_SHISS;sp|B7L4F3|DAPB_ECO55;sp|B7MAF2|DAPB_ECO45;sp|B7MNN7|DAPB_ECO81;sp|B7N7Q5|DAPB_ECOLU;sp|B7NHD5|DAPB_ECO7I;…	sp|A1A780|DAPB_ECOK1;sp|B6HYX9|DAPB_ECOSE;sp|Q8FLB4|DAPB_ECOL6;sp|Q83SQ9|DAPB_SHIFL;sp|Q326J2|DAPB_SHIBS;sp|Q1RGH0|DAPB_ECOUT;sp|A7ZHC0|DAPB_ECO24;sp|A7ZVX9|DAPB_ECOHS;sp|B1IRE5|DAPB_ECOLC;sp|B1LFW1|DAPB_ECOSM;sp|B1XBF6|DAPB_ECODH;sp|B2U250|DAPB_SHIB3;sp|B5YYC3|DAPB_ECO5E;sp|Q3Z5X9|DAPB_SHISS;sp|B7L4F3|DAPB_ECO55;sp|B7MAF2|DAPB_ECO45;sp|B7MNN7|DAPB_ECO81;sp|B7N7Q5|DAPB_ECOLU;sp|B7NHD5|DAPB_ECO7I;…	sp|A1A780|DAPB_ECOK1 4-hydroxy-tetrahydrodipicolinate reductase OS=Escherichia coli O1:K1 / APEC OX=405955 GN=dapB PE=3 SV=1;sp|B6HYX9|DAPB_ECOSE 4-hydroxy-tetrahydrodipicolinate reductase OS=Escherichia coli (strain SE11) OX=409438 GN=dapB PE=3 SV=1;sp|Q8	sp|A1A780|DAPB_ECOK1	A1A780	DAPB_ECOK1	dapB	dapB Ecok1_00260 APECO1_1951	4-hydroxy-tetrahydrodipicolinate reductase (HTPA reductase) (EC 1.17.1.8)	Escherichia coli O1:K1 / APEC	273	562 (species), 561 (genus), 543 (family), 91347 (order), 1236 (class), 1224 (phylum), 2 (superkingdom), 131567 (no rank)	Escherichia coli (species), Escherichia (genus), Enterobacteriaceae (family), Enterobacterales (order), Gammaproteobacteria (class), Proteobacteria (phylum), Bacteria (superkingdom), cellular organisms (no rank)	diaminopimelate biosynthetic process [GO:0019877]; lysine biosynthetic process via diaminopimelate [GO:0009089]	cytoplasm [GO:0005737]	4-hydroxy-tetrahydrodipicolinate reductase [GO:0008839]; NAD binding [GO:0051287]; NADP binding [GO:0050661]; oxidoreductase activity, acting on CH or CH2 groups, NAD or NADP as acceptor [GO:0016726]	SUBCELLULAR LOCATION: Cytoplasm {ECO:0000255|HAMAP-Rule:MF_00102}.	3	3	3	10676745	376470	753110	38533	103910	164320	253950	52489	62536	62621	37201	63868	66230	167870	510610	216820	349530	95216	50420	37011	105540	3538600	252650	1072100	318030	334000	93740	114140	0	45080
sp|A1ABA1|UXAB_ECOK1;sp|B7MMY5|UXAB_ECO45;sp|Q83RE1|UXAB_SHIFL;sp|Q1RBP6|UXAB_ECOUT;sp|Q0THR7|UXAB_ECOL5;sp|Q0T4K8|UXAB_SHIF8;sp|P0A6L8|UXAB_ECO57;sp|P0A6L7|UXAB_ECOLI;sp|C4ZWT8|UXAB_ECOBW;sp|B7URP8|UXAB_ECO27;sp|B7NIJ4|UXAB_ECO7I;sp|B7N4U6|UXAB_ECOLU;sp|B7LZC3|UXAB_ECO8A;sp|B7L7M1|UXAB_ECO55;sp|B6IAS4|UXAB_ECOSE;sp|B5Z1X8|UXAB_ECO5E;sp|B1LF94|UXAB_ECOSM;sp|B1IRT9|UXAB_ECOLC;sp|A8A074|UXAB_ECOHS;…	sp|A1ABA1|UXAB_ECOK1;sp|B7MMY5|UXAB_ECO45;sp|Q83RE1|UXAB_SHIFL;sp|Q1RBP6|UXAB_ECOUT;sp|Q0THR7|UXAB_ECOL5;sp|Q0T4K8|UXAB_SHIF8;sp|P0A6L8|UXAB_ECO57;sp|P0A6L7|UXAB_ECOLI;sp|C4ZWT8|UXAB_ECOBW;sp|B7URP8|UXAB_ECO27;sp|B7NIJ4|UXAB_ECO7I;sp|B7N4U6|UXAB_ECOLU;sp|B7LZC3|UXAB_ECO8A;sp|B7L7M1|UXAB_ECO55;sp|B6IAS4|UXAB_ECOSE;sp|B5Z1X8|UXAB_ECO5E;sp|B1LF94|UXAB_ECOSM;sp|B1IRT9|UXAB_ECOLC;sp|A8A074|UXAB_ECOHS;…	sp|A1ABA1|UXAB_ECOK1 Altronate oxidoreductase OS=Escherichia coli O1:K1 / APEC OX=405955 GN=uxaB PE=3 SV=1;sp|B7MMY5|UXAB_ECO45 Altronate oxidoreductase OS=Escherichia coli O45:K1 (strain S88 / ExPEC) OX=585035 GN=uxaB PE=3 SV=1;sp|Q83RE1|UXAB_SHIFL Altron	sp|A1ABA1|UXAB_ECOK1	A1ABA1	UXAB_ECOK1	uxaB	uxaB Ecok1_14470 APECO1_641	Altronate oxidoreductase (EC 1.1.1.58) (Tagaturonate dehydrogenase) (Tagaturonate reductase)	Escherichia coli O1:K1 / APEC	483	562 (species), 561 (genus), 543 (family), 91347 (order), 1236 (class), 1224 (phylum), 2 (superkingdom), 131567 (no rank)	Escherichia coli (species), Escherichia (genus), Enterobacteriaceae (family), Enterobacterales (order), Gammaproteobacteria (class), Proteobacteria (phylum), Bacteria (superkingdom), cellular organisms (no rank)	organic substance metabolic process [GO:0071704]		tagaturonate reductase activity [GO:0009026]		2	2	2	273790	0	0	0	0	0	4226.1	7035.6	6280.2	0	0	6520.9	0	0	11092	158050	0	0	7585.2	0	9283.2	0	0	0	0	5368.1	9805.5	0	0	3146.8
sp|Q0SQC8|EFTU_CLOPS;sp|Q8XFP8|EFTU_CLOPE;sp|Q0TMN0|EFTU_CLOP1;sp|Q877L9|EFTU_CLOTE;sp|Q8EX18|EFTU_MYCPE;sp|A5N4N1|EFTU_CLOK5;sp|A5I7K8|EFTU_CLOBH;sp|B1KSM7|EFTU_CLOBM;sp|A7FZ71|EFTU_CLOB1;sp|A7GJ76|EFTU_CLOBL;sp|B1IGF6|EFTU_CLOBK;sp|Q5HAS0|EFTU_EHRRW;sp|Q3YRK7|EFTU_EHRCJ;sp|Q2GFN6|EFTU_EHRCR;sp|Q5FFE6|EFTU_EHRRG;sp|Q2GJ61|EFTU_ANAPZ;sp|P13927|EFTU_MYCGE;sp|Q5FCW3|EFTUL_EHRRW	sp|Q0SQC8|EFTU_CLOPS;sp|Q8XFP8|EFTU_CLOPE;sp|Q0TMN0|EFTU_CLOP1;sp|Q877L9|EFTU_CLOTE;sp|Q8EX18|EFTU_MYCPE;sp|A5N4N1|EFTU_CLOK5;sp|A5I7K8|EFTU_CLOBH;sp|B1KSM7|EFTU_CLOBM;sp|A7FZ71|EFTU_CLOB1;sp|A7GJ76|EFTU_CLOBL;sp|B1IGF6|EFTU_CLOBK	sp|Q0SQC8|EFTU_CLOPS Elongation factor Tu OS=Clostridium perfringens (strain SM101 / Type A) OX=289380 GN=tuf1 PE=3 SV=1;sp|Q8XFP8|EFTU_CLOPE Elongation factor Tu OS=Clostridium perfringens (strain 13 / Type A) OX=195102 GN=tufA PE=3 SV=1;sp|Q0TMN0|EFTU_CL	sp|Q0SQC8|EFTU_CLOPS	Q0SQC8	EFTU_CLOPS	tuf1	tuf1 CPR_2402; tuf2 CPR_2416	Elongation factor Tu (EF-Tu)	Clostridium perfringens (strain SM101 / Type A)	397	1502 (species), 1485 (genus), 31979 (family), 186802 (order), 186801 (class), 1239 (phylum), 1783272 (no rank), 2 (superkingdom), 131567 (no rank)	Clostridium perfringens (species), Clostridium (genus), Clostridiaceae (family), Eubacteriales (order), Clostridia (class), Firmicutes (phylum), Terrabacteria group (no rank), Bacteria (superkingdom), cellular organisms (no rank)		cytoplasm [GO:0005737]	GTP binding [GO:0005525]; GTPase activity [GO:0003924]; translation elongation factor activity [GO:0003746]	SUBCELLULAR LOCATION: Cytoplasm {ECO:0000255|HAMAP-Rule:MF_00118}.	4	3	2	1162495	0	0	0	17774	0	43888	46805	18694	32050	61446	29880	27409	46560	52102	83028	0	35618	40384	0	35102	54465	30940	19577	67210	28595	27995	21270	13955	21116
sp|Q8YES3|GLND_BRUME;sp|Q8G312|GLND_BRUSU;sp|Q57FN0|GLND_BRUAB;sp|Q2YNZ1|GLND_BRUA2;sp|C0RGK0|GLND_BRUMB;sp|B2S8D8|GLND_BRUA1;sp|B0CIQ3|GLND_BRUSI;sp|A5VN81|GLND_BRUO2	sp|Q8YES3|GLND_BRUME;sp|Q8G312|GLND_BRUSU;sp|Q57FN0|GLND_BRUAB;sp|Q2YNZ1|GLND_BRUA2;sp|C0RGK0|GLND_BRUMB;sp|B2S8D8|GLND_BRUA1;sp|B0CIQ3|GLND_BRUSI;sp|A5VN81|GLND_BRUO2	sp|Q8YES3|GLND_BRUME Bifunctional uridylyltransferase/uridylyl-removing enzyme OS=Brucella melitensis biotype 1 (strain 16M / ATCC 23456 / NCTC 10094) OX=224914 GN=glnD PE=3 SV=1;sp|Q8G312|GLND_BRUSU Bifunctional uridylyltransferase/uridylyl-removing enzym	sp|Q8YES3|GLND_BRUME	Q8YES3	GLND_BRUME	glnD	glnD BMEI1804	Bifunctional uridylyltransferase/uridylyl-removing enzyme (UTase/UR) (Bifunctional [protein-PII] modification enzyme) (Bifunctional nitrogen sensor protein) [Includes: [Protein-PII] uridylyltransferase (PII uridylyltransferase) (UTase) (EC 2.7.7.59); [Protein-PII]-UMP uridylyl-removing enzyme (UR) (EC 3.1.4.-)]	Brucella melitensis biotype 1 (strain 16M / ATCC 23456 / NCTC 10094)	934	644337 (no rank), 29459 (species), 234 (genus), 2826938 (no rank), 118882 (family), 356 (order), 28211 (class), 1224 (phylum), 2 (superkingdom), 131567 (no rank)	Brucella melitensis bv. 1 (no rank), Brucella melitensis (species), Brucella (genus), Brucella/Ochrobactrum group (no rank), Brucellaceae (family), Hyphomicrobiales (order), Alphaproteobacteria (class), Proteobacteria (phylum), Bacteria (superkingdom), cellular organisms (no rank)	nitrogen compound metabolic process [GO:0006807]; regulation of nitrogen utilization [GO:0006808]		[protein-PII] uridylyltransferase activity [GO:0008773]; phosphoric diester hydrolase activity [GO:0008081]		2	2	2	175977	0	0	0	0	0	11273	0	5488.8	0	0	9319.7	25396	0	0	0	0	6778.9	0	0	14199	0	0	8547.2	5397.4	0	10703	11102	0	4744.7
sp|Q0CSI0|ATG2_ASPTN;sp|Q2ULE1|ATG2_ASPOR;sp|Q5B1T9|ATG2_EMENI;sp|A1CUF9|ATG2_ASPCL;sp|A2QSC9|ATG2_ASPNC	sp|Q0CSI0|ATG2_ASPTN;sp|Q2ULE1|ATG2_ASPOR	sp|Q0CSI0|ATG2_ASPTN Autophagy-related protein 2 OS=Aspergillus terreus (strain NIH 2624 / FGSC A1156) OX=341663 GN=atg2 PE=3 SV=1;sp|Q2ULE1|ATG2_ASPOR Autophagy-related protein 2 OS=Aspergillus oryzae (strain ATCC 42149 / RIB 40) OX=510516 GN=atg2 PE=3 SV	sp|Q0CSI0|ATG2_ASPTN	Q0CSI0	ATG2_ASPTN	atg2	atg2 ATEG_03354	Autophagy-related protein 2	Aspergillus terreus (strain NIH 2624 / FGSC A1156)	2082	33178 (species), 2720871 (subgenus), 5052 (genus), 1131492 (family), 5042 (order), 451871 (subclass), 147545 (class), 716546 (no rank), 147538 (subphylum), 716545 (no rank), 4890 (phylum), 451864 (subkingdom), 4751 (kingdom), 33154 (no rank), 2759 (superkingdom), 131567 (no rank)	Aspergillus terreus (species), Aspergillus subgen. Circumdati (subgenus), Aspergillus (genus), Aspergillaceae (family), Eurotiales (order), Eurotiomycetidae (subclass), Eurotiomycetes (class), leotiomyceta (no rank), Pezizomycotina (subphylum), saccharomyceta (no rank), Ascomycota (phylum), Dikarya (subkingdom), Fungi (kingdom), Opisthokonta (no rank), Eukaryota (superkingdom), cellular organisms…	autophagy [GO:0006914]; lipid transport [GO:0006869]; protein transport [GO:0015031]	endoplasmic reticulum membrane [GO:0005789]; phagophore assembly site membrane [GO:0034045]		SUBCELLULAR LOCATION: Preautophagosomal structure membrane {ECO:0000250|UniProtKB:P53855}; Peripheral membrane protein {ECO:0000250|UniProtKB:P53855}. Endoplasmic reticulum membrane {ECO:0000250|UniProtKB:P53855}; Peripheral membrane protein {ECO:0000250|UniProtKB:P53855}.	3	3	2	3.92458e+06	1169.9	520580	0	320380	0	0	12358	307730	812590	67224	0	11124	0	0	0	0	181740	298300	0	0	0	0	581.65	0	229170	321150	1198	111450	806.01
sp|Q758M2|JIP5_ASHGO	sp|Q758M2|JIP5_ASHGO	sp|Q758M2|JIP5_ASHGO WD repeat-containing protein JIP5 OS=Ashbya gossypii (strain ATCC 10895 / CBS 109.51 / FGSC 9923 / NRRL Y-1056) OX=284811 GN=JIP5 PE=3 SV=3	sp|Q758M2|JIP5_ASHGO	Q758M2	JIP5_ASHGO	JIP5	JIP5 AEL261C	WD repeat-containing protein JIP5	Ashbya gossypii (strain ATCC 10895 / CBS 109.51 / FGSC 9923 / NRRL Y-1056) (Yeast) (Eremothecium gossypii)	508	33169 (species), 33170 (genus), 4893 (family), 4892 (order), 4891 (class), 147537 (subphylum), 716545 (no rank), 4890 (phylum), 451864 (subkingdom), 4751 (kingdom), 33154 (no rank), 2759 (superkingdom), 131567 (no rank)	Eremothecium gossypii (species), Eremothecium (genus), Saccharomycetaceae (family), Saccharomycetales (order), Saccharomycetes (class), Saccharomycotina (subphylum), saccharomyceta (no rank), Ascomycota (phylum), Dikarya (subkingdom), Fungi (kingdom), Opisthokonta (no rank), Eukaryota (superkingdom), cellular organisms (no rank)	positive regulation of transcription by RNA polymerase I [GO:0045943]; ribosomal large subunit biogenesis [GO:0042273]; rRNA processing [GO:0006364]	nucleolus [GO:0005730]		SUBCELLULAR LOCATION: Nucleus, nucleolus {ECO:0000250}.	2	2	2	5.75137e+06	140710	115510	19737	108140	1243600	36922	142890	152760	268060	0	71558	35007	113920	311050	837610	87631	97364	59650	0	56029	135010	73260	66492	44368	257680	15371	109970	99840	7724.5
sp|O00060|CYPH_UROFA	sp|O00060|CYPH_UROFA	sp|O00060|CYPH_UROFA Peptidyl-prolyl cis-trans isomerase OS=Uromyces fabae OX=55588 GN=PIG28 PE=2 SV=1	sp|O00060|CYPH_UROFA	O00060	CYPH_UROFA	PIG28	PIG28	Peptidyl-prolyl cis-trans isomerase (PPIase) (EC 5.2.1.8) (Cyclophilin) (Cyclosporin A-binding protein) (Planta-induced rust protein 28) (Rotamase)	Uromyces fabae (Rust fungus)	163	5263 (genus), 5262 (family), 5258 (order), 162484 (class), 29000 (subphylum), 5204 (phylum), 451864 (subkingdom), 4751 (kingdom), 33154 (no rank), 2759 (superkingdom), 131567 (no rank)	Uromyces (genus), Pucciniaceae (family), Pucciniales (order), Pucciniomycetes (class), Pucciniomycotina (subphylum), Basidiomycota (phylum), Dikarya (subkingdom), Fungi (kingdom), Opisthokonta (no rank), Eukaryota (superkingdom), cellular organisms (no rank)	protein folding [GO:0006457]; protein peptidyl-prolyl isomerization [GO:0000413]	cytoplasm [GO:0005737]	peptidyl-prolyl cis-trans isomerase activity [GO:0003755]	SUBCELLULAR LOCATION: Cytoplasm {ECO:0000250}.	2	2	2	25765705	1819600	1668600	0	200400	0	0	208670	1109000	771960	594190	722640	931750	310240	0	1300000	1358900	1015800	0	0	870720	264260	857950	1288600	871720	916780	886590	937700	1246900	641270
sp|P00562|AK2H_ECOLI	sp|P00562|AK2H_ECOLI	sp|P00562|AK2H_ECOLI Bifunctional aspartokinase/homoserine dehydrogenase 2 OS=Escherichia coli (strain K12) OX=83333 GN=metL PE=1 SV=3	sp|P00562|AK2H_ECOLI	P00562	AK2H_ECOLI	metL	metL metM b3940 JW3911	Bifunctional aspartokinase/homoserine dehydrogenase 2 (Aspartokinase II/homoserine dehydrogenase II) (AKII-HDII) [Includes: Aspartokinase (EC 2.7.2.4); Homoserine dehydrogenase (EC 1.1.1.3)]	Escherichia coli (strain K12)	810	562 (species), 561 (genus), 543 (family), 91347 (order), 1236 (class), 1224 (phylum), 2 (superkingdom), 131567 (no rank)	Escherichia coli (species), Escherichia (genus), Enterobacteriaceae (family), Enterobacterales (order), Gammaproteobacteria (class), Proteobacteria (phylum), Bacteria (superkingdom), cellular organisms (no rank)	homoserine biosynthetic process [GO:0009090]; lysine biosynthetic process via diaminopimelate [GO:0009089]; methionine biosynthetic process [GO:0009086]; phosphorylation [GO:0016310]; threonine biosynthetic process [GO:0009088]	cytosol [GO:0005829]	aspartate kinase activity [GO:0004072]; ATP binding [GO:0005524]; homoserine dehydrogenase activity [GO:0004412]; NADP binding [GO:0050661]		20	20	20	9252655	452190	556460	6385.5	22495	26581	245990	26229	5406.6	48846	7695	100780	106980	184330	564010	410260	510550	30118	5239.3	28682	23527	3152300	210470	608880	359300	255470	45274	141770	5054.6	11529
sp|P65809|YGEY_ECO57;sp|P65808|YGEY_ECOL6;sp|P65807|YGEY_ECOLI	sp|P65809|YGEY_ECO57;sp|P65808|YGEY_ECOL6;sp|P65807|YGEY_ECOLI	sp|P65809|YGEY_ECO57 Uncharacterized protein YgeY OS=Escherichia coli O157:H7 OX=83334 GN=ygeY PE=3 SV=1;sp|P65808|YGEY_ECOL6 Uncharacterized protein YgeY OS=Escherichia coli O6:H1 (strain CFT073 / ATCC 700928 / UPEC) OX=199310 GN=ygeY PE=3 SV=1;sp|P65807|	sp|P65809|YGEY_ECO57	P65809	YGEY_ECO57	ygeY	ygeY Z4211 ECs3745	Uncharacterized protein YgeY	Escherichia coli O157:H7	403	562 (species), 561 (genus), 543 (family), 91347 (order), 1236 (class), 1224 (phylum), 2 (superkingdom), 131567 (no rank)	Escherichia coli (species), Escherichia (genus), Enterobacteriaceae (family), Enterobacterales (order), Gammaproteobacteria (class), Proteobacteria (phylum), Bacteria (superkingdom), cellular organisms (no rank)	proteolysis [GO:0006508]		metal ion binding [GO:0046872]; metallopeptidase activity [GO:0008237]		3	3	3	1.31531e+06	0	0	0	0	41131	73275	50442	4964.6	32925	36070	0	0	0	60899	283010	58240	44490	44483	0	63495	0	0	61725	61152	56403	0	13303	0	4543.3
sp|P08660|AK3_ECOLI	sp|P08660|AK3_ECOLI	sp|P08660|AK3_ECOLI Lysine-sensitive aspartokinase 3 OS=Escherichia coli (strain K12) OX=83333 GN=lysC PE=1 SV=2	sp|P08660|AK3_ECOLI	P08660	AK3_ECOLI	lysC	lysC apk b4024 JW3984	Lysine-sensitive aspartokinase 3 (EC 2.7.2.4) (Aspartate kinase III) (AKIII) (Lysine-sensitive aspartokinase III)	Escherichia coli (strain K12)	449	562 (species), 561 (genus), 543 (family), 91347 (order), 1236 (class), 1224 (phylum), 2 (superkingdom), 131567 (no rank)	Escherichia coli (species), Escherichia (genus), Enterobacteriaceae (family), Enterobacterales (order), Gammaproteobacteria (class), Proteobacteria (phylum), Bacteria (superkingdom), cellular organisms (no rank)	homoserine biosynthetic process [GO:0009090]; lysine biosynthetic process via diaminopimelate [GO:0009089]; phosphorylation [GO:0016310]	cytosol [GO:0005829]	aspartate kinase activity [GO:0004072]; ATP binding [GO:0005524]		7	7	7	9799936	359500	566940	0	77305	120630	244860	129120	100410	93108	15456	91774	219350	220390	253270	448880	245340	93853	73550	32836	76986	2522100	205150	616980	468960	431790	73243	151140	58921	46809
sp|A4Y187|ATPB_PSEMY;sp|A5WBA3|ATPB_PSEP1;sp|B0KRA8|ATPB_PSEPG;sp|C3K1E6|ATPB_PSEFS;sp|Q1I2I7|ATPB_PSEE4;sp|Q3K441|ATPB_PSEPF;sp|Q4K3A9|ATPB_PSEF5;sp|Q88BX4|ATPB_PSEPK;sp|B4RJG0|ATPB_NEIG2;sp|Q9JW70|ATPB_NEIMA;sp|A1KW11|ATPB_NEIMF;sp|Q7P095|ATPB_CHRVO;sp|A9M123|ATPB_NEIM0;sp|Q5F4Z0|ATPB_NEIG1;sp|A2SC70|ATPB_METPP;sp|Q477Z1|ATPB_DECAR;sp|Q12GQ0|ATPB_POLSJ;sp|A9BPU7|ATPB_DELAS;sp|Q5QZI6|ATPB_IDILO;…	sp|A4Y187|ATPB_PSEMY;sp|A5WBA3|ATPB_PSEP1;sp|B0KRA8|ATPB_PSEPG;sp|C3K1E6|ATPB_PSEFS;sp|Q1I2I7|ATPB_PSEE4;sp|Q3K441|ATPB_PSEPF;sp|Q4K3A9|ATPB_PSEF5;sp|Q88BX4|ATPB_PSEPK;sp|B4RJG0|ATPB_NEIG2;sp|Q9JW70|ATPB_NEIMA;sp|A1KW11|ATPB_NEIMF;sp|Q7P095|ATPB_CHRVO;sp|A9M123|ATPB_NEIM0;sp|Q5F4Z0|ATPB_NEIG1;sp|A2SC70|ATPB_METPP;sp|Q477Z1|ATPB_DECAR;sp|Q12GQ0|ATPB_POLSJ;sp|A9BPU7|ATPB_DELAS;sp|Q5QZI6|ATPB_IDILO;…	sp|A4Y187|ATPB_PSEMY ATP synthase subunit beta OS=Pseudomonas mendocina (strain ymp) OX=399739 GN=atpD PE=3 SV=1;sp|A5WBA3|ATPB_PSEP1 ATP synthase subunit beta OS=Pseudomonas putida (strain ATCC 700007 / DSM 6899 / BCRC 17059 / F1) OX=351746 GN=atpD PE=3 S	sp|A4Y187|ATPB_PSEMY	A4Y187	ATPB_PSEMY	atpD	atpD Pmen_4607	ATP synthase subunit beta (EC 7.1.2.2) (ATP synthase F1 sector subunit beta) (F-ATPase subunit beta)	Pseudomonas mendocina (strain ymp)	458	300 (species), 136841 (no rank), 286 (genus), 135621 (family), 72274 (order), 1236 (class), 1224 (phylum), 2 (superkingdom), 131567 (no rank)	Pseudomonas mendocina (species), Pseudomonas aeruginosa group (no rank), Pseudomonas (genus), Pseudomonadaceae (family), Pseudomonadales (order), Gammaproteobacteria (class), Proteobacteria (phylum), Bacteria (superkingdom), cellular organisms (no rank)		plasma membrane [GO:0005886]; proton-transporting ATP synthase complex, catalytic core F(1) [GO:0045261]	ATP binding [GO:0005524]; proton-transporting ATP synthase activity, rotational mechanism [GO:0046933]; proton-transporting ATPase activity, rotational mechanism [GO:0046961]	SUBCELLULAR LOCATION: Cell inner membrane {ECO:0000255|HAMAP-Rule:MF_01347}; Peripheral membrane protein {ECO:0000255|HAMAP-Rule:MF_01347}.	3	3	2	1.55705e+06	7732	57420	0	10127	68240	42442	6296	15914	71539	0	18080	72248	63976	6356.4	135890	117250	11859	0	81180	13041	97377	68702	78885	88253	43007	22646	45034	45868	10286
sp|Q96WZ1|EF1A_COCIM;sp|P40911|EF1A_AJECG	sp|Q96WZ1|EF1A_COCIM;sp|P40911|EF1A_AJECG	sp|Q96WZ1|EF1A_COCIM Elongation factor 1-alpha OS=Coccidioides immitis (strain RS) OX=246410 GN=TEF PE=2 SV=2;sp|P40911|EF1A_AJECG Elongation factor 1-alpha OS=Ajellomyces capsulatus (strain G186AR / H82 / ATCC MYA-2454 / RMSCC 2432) OX=447093 GN=TEF PE=2	sp|Q96WZ1|EF1A_COCIM	Q96WZ1	EF1A_COCIM	TEF	TEF EF1A CIMG_03708	Elongation factor 1-alpha (EF-1-alpha)	Coccidioides immitis (strain RS) (Valley fever fungus)	460	5501 (species), 5500 (genus), 33184 (family), 33183 (order), 451871 (subclass), 147545 (class), 716546 (no rank), 147538 (subphylum), 716545 (no rank), 4890 (phylum), 451864 (subkingdom), 4751 (kingdom), 33154 (no rank), 2759 (superkingdom), 131567 (no rank)	Coccidioides immitis (species), Coccidioides (genus), Onygenaceae (family), Onygenales (order), Eurotiomycetidae (subclass), Eurotiomycetes (class), leotiomyceta (no rank), Pezizomycotina (subphylum), saccharomyceta (no rank), Ascomycota (phylum), Dikarya (subkingdom), Fungi (kingdom), Opisthokonta (no rank), Eukaryota (superkingdom), cellular organisms (no rank)		cytoplasm [GO:0005737]	GTP binding [GO:0005525]; GTPase activity [GO:0003924]; translation elongation factor activity [GO:0003746]	SUBCELLULAR LOCATION: Cytoplasm.	4	2	2	8.39885e+06	23239	46094	26915	130440	77913	185680	426390	334170	231080	7690.6	240780	29570	27969	113220	73206	70472	70964	33021	33980	60912	76685	507860	370760	118360	429440	226040	193020	384540	265790
sp|B7LXU6|DEOD_ECO8A;sp|C4ZT66|DEOD_ECOBW;sp|Q0T8S9|DEOD_ECOL5;sp|Q0SX27|DEOD_SHIF8;sp|B6I6N1|DEOD_ECOSE;sp|B7LEN0|DEOD_ECO55;sp|P0ABP8|DEOD_ECOLI;sp|B2TZR7|DEOD_SHIB3;sp|B7UR12|DEOD_ECO27;sp|B1IS35|DEOD_ECOLC;sp|B7NW64|DEOD_ECO7I;sp|B7NH52|DEOD_ECOLU;sp|B7N2V8|DEOD_ECO81;sp|B7MNJ1|DEOD_ECO45;sp|B7LNS4|DEOD_ESCF3;sp|P0ABP9|DEOD_ECO57;sp|B1LEI9|DEOD_ECOSM;sp|B5Z4R6|DEOD_ECO5E;sp|A8A8B3|DEOD_ECOHS;…	sp|B7LXU6|DEOD_ECO8A;sp|C4ZT66|DEOD_ECOBW;sp|Q0T8S9|DEOD_ECOL5;sp|Q0SX27|DEOD_SHIF8;sp|B6I6N1|DEOD_ECOSE;sp|B7LEN0|DEOD_ECO55;sp|P0ABP8|DEOD_ECOLI;sp|B2TZR7|DEOD_SHIB3;sp|B7UR12|DEOD_ECO27;sp|B1IS35|DEOD_ECOLC;sp|B7NW64|DEOD_ECO7I;sp|B7NH52|DEOD_ECOLU;sp|B7N2V8|DEOD_ECO81;sp|B7MNJ1|DEOD_ECO45;sp|B7LNS4|DEOD_ESCF3;sp|P0ABP9|DEOD_ECO57;sp|B1LEI9|DEOD_ECOSM;sp|B5Z4R6|DEOD_ECO5E;sp|A8A8B3|DEOD_ECOHS;…	sp|B7LXU6|DEOD_ECO8A Purine nucleoside phosphorylase DeoD-type OS=Escherichia coli O8 (strain IAI1) OX=585034 GN=deoD PE=3 SV=1;sp|C4ZT66|DEOD_ECOBW Purine nucleoside phosphorylase DeoD-type OS=Escherichia coli (strain K12 / MC4100 / BW2952) OX=595496 GN=d	sp|B7LXU6|DEOD_ECO8A	B7LXU6	DEOD_ECO8A	deoD	deoD ECIAI1_4607	Purine nucleoside phosphorylase DeoD-type (PNP) (EC 2.4.2.1)	Escherichia coli O8 (strain IAI1)	239	562 (species), 561 (genus), 543 (family), 91347 (order), 1236 (class), 1224 (phylum), 2 (superkingdom), 131567 (no rank)	Escherichia coli (species), Escherichia (genus), Enterobacteriaceae (family), Enterobacterales (order), Gammaproteobacteria (class), Proteobacteria (phylum), Bacteria (superkingdom), cellular organisms (no rank)	nucleoside catabolic process [GO:0009164]; purine nucleoside metabolic process [GO:0042278]		purine-nucleoside phosphorylase activity [GO:0004731]		3	3	3	126294	0	0	0	0	0	0	3480.4	0	2103.6	0	0	0	0	2543.1	76372	0	0	0	0	3388.7	0	0	3942.7	3343	2175.5	0	2058.8	0	3159.8
sp|Q8NUT2|LDHD_STAAW;sp|Q6GDS2|LDHD_STAAR;sp|Q6G6F1|LDHD_STAAS;sp|Q5HD29|LDHD_STAAC;sp|P99116|LDHD_STAAN;sp|P72357|LDHD_STAAU;sp|P63940|LDHD_STAAM	sp|Q8NUT2|LDHD_STAAW;sp|Q6GDS2|LDHD_STAAR;sp|Q6G6F1|LDHD_STAAS;sp|Q5HD29|LDHD_STAAC;sp|P99116|LDHD_STAAN;sp|P72357|LDHD_STAAU;sp|P63940|LDHD_STAAM	sp|Q8NUT2|LDHD_STAAW D-lactate dehydrogenase OS=Staphylococcus aureus (strain MW2) OX=196620 GN=ldhD PE=3 SV=2;sp|Q6GDS2|LDHD_STAAR D-lactate dehydrogenase OS=Staphylococcus aureus (strain MRSA252) OX=282458 GN=ldhD PE=3 SV=1;sp|Q6G6F1|LDHD_STAAS D-lactate	sp|Q8NUT2|LDHD_STAAW	Q8NUT2	LDHD_STAAW	ldhD	ldhD ddh MW2444	D-lactate dehydrogenase (D-LDH) (EC 1.1.1.28) (D-specific 2-hydroxyacid dehydrogenase)	Staphylococcus aureus (strain MW2)	330	1280 (species), 1279 (genus), 90964 (family), 1385 (order), 91061 (class), 1239 (phylum), 1783272 (no rank), 2 (superkingdom), 131567 (no rank)	Staphylococcus aureus (species), Staphylococcus (genus), Staphylococcaceae (family), Bacillales (order), Bacilli (class), Firmicutes (phylum), Terrabacteria group (no rank), Bacteria (superkingdom), cellular organisms (no rank)			D-lactate dehydrogenase activity [GO:0008720]; NAD binding [GO:0051287]		2	2	2	1.10226e+06	0	582890	0	31625	45710	0	43543	0	0	0	0	34346	0	0	133290	0	0	0	0	69032	13675	0	69415	0	0	0	6108.1	0	0
sp|O54239|FLIF_RHIME	sp|O54239|FLIF_RHIME	sp|O54239|FLIF_RHIME Flagellar M-ring protein OS=Rhizobium meliloti (strain 1021) OX=266834 GN=fliF PE=3 SV=2	sp|O54239|FLIF_RHIME	O54239	FLIF_RHIME	fliF	fliF R00646 SMc03014	Flagellar M-ring protein	Rhizobium meliloti (strain 1021) (Ensifer meliloti) (Sinorhizobium meliloti)	557	382 (species), 28105 (genus), 227292 (no rank), 82115 (family), 356 (order), 28211 (class), 1224 (phylum), 2 (superkingdom), 131567 (no rank)	Rhizobium meliloti (species), Sinorhizobium (genus), Sinorhizobium/Ensifer group (no rank), Rhizobiaceae (family), Hyphomicrobiales (order), Alphaproteobacteria (class), Proteobacteria (phylum), Bacteria (superkingdom), cellular organisms (no rank)	bacterial-type flagellum-dependent cell motility [GO:0071973]	bacterial-type flagellum basal body, MS ring [GO:0009431]; plasma membrane [GO:0005886]	cytoskeletal motor activity [GO:0003774]	SUBCELLULAR LOCATION: Cell inner membrane {ECO:0000250}; Multi-pass membrane protein {ECO:0000250}. Bacterial flagellum basal body {ECO:0000250}.	2	2	2	2.32211e+06	108150	132990	0	143380	339770	32082	34713	21178	0	64768	7298.5	0	151680	3641.6	0	241240	54188	58757	0	36046	477800	19635	0	0	7342.9	16086	11954	45468	40038
sp|Q9XCB1|DNAK_RHOMR;sp|Q5ZTY3|DNAK_LEGPH;sp|Q5X3M7|DNAK_LEGPA;sp|Q5WV15|DNAK_LEGPL;sp|O32482|DNAK_LEGPN;sp|A5IDK8|DNAK_LEGPC	sp|Q9XCB1|DNAK_RHOMR;sp|Q5ZTY3|DNAK_LEGPH;sp|Q5X3M7|DNAK_LEGPA;sp|Q5WV15|DNAK_LEGPL;sp|O32482|DNAK_LEGPN;sp|A5IDK8|DNAK_LEGPC	sp|Q9XCB1|DNAK_RHOMR Chaperone protein DnaK OS=Rhodothermus marinus OX=29549 GN=dnaK PE=3 SV=1;sp|Q5ZTY3|DNAK_LEGPH Chaperone protein DnaK OS=Legionella pneumophila subsp. pneumophila (strain Philadelphia 1 / ATCC 33152 / DSM 7513) OX=272624 GN=dnaK PE=3 S	sp|Q9XCB1|DNAK_RHOMR	Q9XCB1	DNAK_RHOMR	dnaK	dnaK	Chaperone protein DnaK (HSP70) (Heat shock 70 kDa protein) (Heat shock protein 70)	Rhodothermus marinus (Rhodothermus obamensis)	640	29548 (genus), 563843 (family), 1100069 (order), 976 (phylum), 68336 (no rank), 1783270 (no rank), 2 (superkingdom), 131567 (no rank)	Rhodothermus (genus), Rhodothermaceae (family), Bacteroidetes Order II. Incertae sedis (order), Bacteroidota (phylum), Bacteroidetes/Chlorobi group (no rank), FCB group (no rank), Bacteria (superkingdom), cellular organisms (no rank)			ATP binding [GO:0005524]; ATP-dependent protein folding chaperone [GO:0140662]; unfolded protein binding [GO:0051082]		2	2	2	611066	0	0	0	110550	0	0	81763	5480.4	0	0	4465.7	23570	0	10208	0	10415	8176.5	0	0	0	13248	15294	8692.2	10858	18995	0	12802	61585	22969
sp|P76422|THID_ECOLI;sp|P55882|THID_SALTY	sp|P76422|THID_ECOLI;sp|P55882|THID_SALTY	sp|P76422|THID_ECOLI Hydroxymethylpyrimidine/phosphomethylpyrimidine kinase OS=Escherichia coli (strain K12) OX=83333 GN=thiD PE=1 SV=1;sp|P55882|THID_SALTY Hydroxymethylpyrimidine/phosphomethylpyrimidine kinase OS=Salmonella typhimurium (strain LT2 / SGSC	sp|P76422|THID_ECOLI	P76422	THID_ECOLI	thiD	thiD thiJ b2103 JW2090	Hydroxymethylpyrimidine/phosphomethylpyrimidine kinase (EC 2.7.1.49) (EC 2.7.4.7) (Hydroxymethylpyrimidine kinase) (HMP kinase) (Hydroxymethylpyrimidine phosphate kinase) (HMP-P kinase) (HMP-phosphate kinase) (HMPP kinase)	Escherichia coli (strain K12)	266	562 (species), 561 (genus), 543 (family), 91347 (order), 1236 (class), 1224 (phylum), 2 (superkingdom), 131567 (no rank)	Escherichia coli (species), Escherichia (genus), Enterobacteriaceae (family), Enterobacterales (order), Gammaproteobacteria (class), Proteobacteria (phylum), Bacteria (superkingdom), cellular organisms (no rank)	phosphorylation [GO:0016310]; thiamine biosynthetic process [GO:0009228]; thiamine diphosphate biosynthetic process [GO:0009229]	cytosol [GO:0005829]	ATP binding [GO:0005524]; hydroxymethylpyrimidine kinase activity [GO:0008902]; phosphomethylpyrimidine kinase activity [GO:0008972]		3	3	3	2.29624e+06	72559	100520	0	10842	0	63690	11589	22165	21170	42055	27767	37362	7594.5	23598	110360	56696	22830	0	108820	73987	564440	5090	106720	93912	143710	44496	23721	0	15721
sp|O13923|CORO_SCHPO	sp|O13923|CORO_SCHPO	sp|O13923|CORO_SCHPO Coronin-like protein crn1 OS=Schizosaccharomyces pombe (strain 972 / ATCC 24843) OX=284812 GN=crn1 PE=1 SV=1	sp|O13923|CORO_SCHPO	O13923	CORO_SCHPO	crn1	crn1 SPAC23C4.02	Coronin-like protein crn1	Schizosaccharomyces pombe (strain 972 / ATCC 24843) (Fission yeast)	601	4896 (species), 4895 (genus), 4894 (family), 34346 (order), 147554 (class), 451866 (subphylum), 4890 (phylum), 451864 (subkingdom), 4751 (kingdom), 33154 (no rank), 2759 (superkingdom), 131567 (no rank)	Schizosaccharomyces pombe (species), Schizosaccharomyces (genus), Schizosaccharomycetaceae (family), Schizosaccharomycetales (order), Schizosaccharomycetes (class), Taphrinomycotina (subphylum), Ascomycota (phylum), Dikarya (subkingdom), Fungi (kingdom), Opisthokonta (no rank), Eukaryota (superkingdom), cellular organisms (no rank)	actin filament bundle assembly [GO:0051017]; actin filament organization [GO:0007015]; actin filament polymerization [GO:0030041]	actin cortical patch [GO:0030479]; actin fusion focus [GO:1990819]; cell tip [GO:0051286]; endocytic vesicle [GO:0030139]; mitotic actomyosin contractile ring [GO:0110085]	actin filament binding [GO:0051015]		2	2	2	7.33962e+06	0	0	0	0	0	0	0	89.652	0	0	0	0	0	0	0	0	0	0	0	342.65	0	6466800	30719	345.27	726.65	0	121.43	769790	276.75
sp|Q8XDS0|ASPA_ECO57;sp|P0AC40|ASPA_SHIFL;sp|P0AC39|ASPA_ECOL6;sp|P0AC38|ASPA_ECOLI;sp|P33109|ASPA_SERMA;sp|P44324|ASPA_HAEIN	sp|Q8XDS0|ASPA_ECO57;sp|P0AC40|ASPA_SHIFL;sp|P0AC39|ASPA_ECOL6;sp|P0AC38|ASPA_ECOLI;sp|P33109|ASPA_SERMA	sp|Q8XDS0|ASPA_ECO57 Aspartate ammonia-lyase OS=Escherichia coli O157:H7 OX=83334 GN=aspA PE=3 SV=2;sp|P0AC40|ASPA_SHIFL Aspartate ammonia-lyase OS=Shigella flexneri OX=623 GN=aspA PE=3 SV=1;sp|P0AC39|ASPA_ECOL6 Aspartate ammonia-lyase OS=Escherichia coli	sp|Q8XDS0|ASPA_ECO57	Q8XDS0	ASPA_ECO57	aspA	aspA Z5744 ECs5120	Aspartate ammonia-lyase (Aspartase) (EC 4.3.1.1)	Escherichia coli O157:H7	478	562 (species), 561 (genus), 543 (family), 91347 (order), 1236 (class), 1224 (phylum), 2 (superkingdom), 131567 (no rank)	Escherichia coli (species), Escherichia (genus), Enterobacteriaceae (family), Enterobacterales (order), Gammaproteobacteria (class), Proteobacteria (phylum), Bacteria (superkingdom), cellular organisms (no rank)	aspartate metabolic process [GO:0006531]; tricarboxylic acid cycle [GO:0006099]		aspartate ammonia-lyase activity [GO:0008797]		3	3	3	163391	0	0	0	0	3485.2	0	0	0	0	0	2299.3	0	0	0	143800	0	0	0	0	0	0	0	0	0	0	0	0	0	0
sp|A7TM79|ATG2_VANPO	sp|A7TM79|ATG2_VANPO	sp|A7TM79|ATG2_VANPO Autophagy-related protein 2 OS=Vanderwaltozyma polyspora (strain ATCC 22028 / DSM 70294 / BCRC 21397 / CBS 2163 / NBRC 10782 / NRRL Y-8283 / UCD 57-17) OX=436907 GN=ATG2 PE=3 SV=1	sp|A7TM79|ATG2_VANPO	A7TM79	ATG2_VANPO	ATG2	ATG2 Kpol_529p26	Autophagy-related protein 2	Vanderwaltozyma polyspora (strain ATCC 22028 / DSM 70294 / BCRC 21397 / CBS 2163 / NBRC 10782 / NRRL Y-8283 / UCD 57-17) (Kluyveromyces polysporus)	1566	36033 (species), 374469 (genus), 4893 (family), 4892 (order), 4891 (class), 147537 (subphylum), 716545 (no rank), 4890 (phylum), 451864 (subkingdom), 4751 (kingdom), 33154 (no rank), 2759 (superkingdom), 131567 (no rank)	Vanderwaltozyma polyspora (species), Vanderwaltozyma (genus), Saccharomycetaceae (family), Saccharomycetales (order), Saccharomycetes (class), Saccharomycotina (subphylum), saccharomyceta (no rank), Ascomycota (phylum), Dikarya (subkingdom), Fungi (kingdom), Opisthokonta (no rank), Eukaryota (superkingdom), cellular organisms (no rank)	autophagy [GO:0006914]; lipid transport [GO:0006869]; protein transport [GO:0015031]	endoplasmic reticulum membrane [GO:0005789]; phagophore assembly site membrane [GO:0034045]		SUBCELLULAR LOCATION: Preautophagosomal structure membrane {ECO:0000250|UniProtKB:P53855}; Peripheral membrane protein {ECO:0000250|UniProtKB:P53855}. Endoplasmic reticulum membrane {ECO:0000250|UniProtKB:P53855}; Peripheral membrane protein {ECO:0000250|UniProtKB:P53855}.	2	2	2	623099	42474	9324.8	8984.9	5794.2	0	12653	11629	25479	5248.2	177290	8072.5	0	30291	23737	9040.1	7090.1	100870	13046	7184.2	10753	10731	0	9797.6	0	0	10401	7962.8	17750	0
sp|Q92ZJ6|DNE22_RHIME	sp|Q92ZJ6|DNE22_RHIME	sp|Q92ZJ6|DNE22_RHIME Error-prone DNA polymerase 2 OS=Rhizobium meliloti (strain 1021) OX=266834 GN=dnaE2-2 PE=3 SV=1	sp|Q92ZJ6|DNE22_RHIME	Q92ZJ6	DNE22_RHIME	dnaE2-2	dnaE2-2 RA0489 SMa0892	Error-prone DNA polymerase 2 (EC 2.7.7.7)	Rhizobium meliloti (strain 1021) (Ensifer meliloti) (Sinorhizobium meliloti)	1087	382 (species), 28105 (genus), 227292 (no rank), 82115 (family), 356 (order), 28211 (class), 1224 (phylum), 2 (superkingdom), 131567 (no rank)	Rhizobium meliloti (species), Sinorhizobium (genus), Sinorhizobium/Ensifer group (no rank), Rhizobiaceae (family), Hyphomicrobiales (order), Alphaproteobacteria (class), Proteobacteria (phylum), Bacteria (superkingdom), cellular organisms (no rank)	DNA repair [GO:0006281]; DNA replication [GO:0006260]; SOS response [GO:0009432]	cytoplasm [GO:0005737]	3'-5' exonuclease activity [GO:0008408]; DNA-directed DNA polymerase activity [GO:0003887]	SUBCELLULAR LOCATION: Cytoplasm {ECO:0000255|HAMAP-Rule:MF_01902}.	2	2	2	544517	44991	41302	0	9361.3	11536	0	33359	56260	16593	0	15502	0	0	0	0	0	13056	8388.1	29019	26774	0	0	0	0	17971	0	15971	56056	0
sp|Q7NK82|GPMA1_GLOVI	sp|Q7NK82|GPMA1_GLOVI	sp|Q7NK82|GPMA1_GLOVI 2,3-bisphosphoglycerate-dependent phosphoglycerate mutase 1 OS=Gloeobacter violaceus (strain ATCC 29082 / PCC 7421) OX=251221 GN=gpmA1 PE=3 SV=1	sp|Q7NK82|GPMA1_GLOVI	Q7NK82	GPMA1_GLOVI	gpmA1	gpmA1 gll1596	2,3-bisphosphoglycerate-dependent phosphoglycerate mutase 1 (BPG-dependent PGAM 1) (PGAM 1) (Phosphoglyceromutase 1) (dPGM 1) (EC 5.4.2.11)	Gloeobacter violaceus (strain ATCC 29082 / PCC 7421)	232	33072 (species), 33071 (genus), 1890422 (family), 307595 (order), 307596 (class), 1117 (phylum), 1798711 (no rank), 1783272 (no rank), 2 (superkingdom), 131567 (no rank)	Gloeobacter violaceus (species), Gloeobacter (genus), Gloeobacteraceae (family), Gloeobacterales (order), Gloeobacteria (class), Cyanobacteria (phylum), Cyanobacteria/Melainabacteria group (no rank), Terrabacteria group (no rank), Bacteria (superkingdom), cellular organisms (no rank)	gluconeogenesis [GO:0006094]; glycolytic process [GO:0006096]		2,3-bisphosphoglycerate-dependent phosphoglycerate mutase activity [GO:0046538]		2	2	2	265051	7624.5	9317.1	0	0	0	8322	0	0	0	16672	4910.3	45726	3056.3	0	0	40459	7155.6	7919.4	0	8094.1	12040	0	1792.3	0	0	0	0	5752	2245.7
sp|Q9Y701|ACT1_SUIBO	sp|Q9Y701|ACT1_SUIBO	sp|Q9Y701|ACT1_SUIBO Actin-1 OS=Suillus bovinus OX=48563 GN=ACT1 PE=2 SV=1	sp|Q9Y701|ACT1_SUIBO	Q9Y701	ACT1_SUIBO	ACT1	ACT1	Actin-1 (EC 3.6.4.-)	Suillus bovinus (Jersey cow bolete) (Boletus bovinus)	375	5379 (genus), 227336 (family), 227332 (suborder), 68889 (order), 452333 (subclass), 155619 (class), 5302 (subphylum), 5204 (phylum), 451864 (subkingdom), 4751 (kingdom), 33154 (no rank), 2759 (superkingdom), 131567 (no rank)	Suillus (genus), Suillaceae (family), Suillineae (suborder), Boletales (order), Agaricomycetidae (subclass), Agaricomycetes (class), Agaricomycotina (subphylum), Basidiomycota (phylum), Dikarya (subkingdom), Fungi (kingdom), Opisthokonta (no rank), Eukaryota (superkingdom), cellular organisms (no rank)		cytoplasm [GO:0005737]; cytoskeleton [GO:0005856]	ATP binding [GO:0005524]; hydrolase activity [GO:0016787]	SUBCELLULAR LOCATION: Cytoplasm, cytoskeleton.	11	2	2	2.19259e+06	612.44	0	0	0	17230	2656.4	0	44593	0	0	0	458.61	0	2775.6	0	2065.3	1883.9	0	0	7786.1	0	10135	4409.6	11379	0	2248.7	226290	0	0
sp|O74536|SNF1_SCHPO	sp|O74536|SNF1_SCHPO	sp|O74536|SNF1_SCHPO SNF1-like protein kinase ssp2 OS=Schizosaccharomyces pombe (strain 972 / ATCC 24843) OX=284812 GN=ssp2 PE=1 SV=1	sp|O74536|SNF1_SCHPO	O74536	SNF1_SCHPO	ssp2	ssp2 SPCC74.03c	SNF1-like protein kinase ssp2 (EC 2.7.11.1)	Schizosaccharomyces pombe (strain 972 / ATCC 24843) (Fission yeast)	576	4896 (species), 4895 (genus), 4894 (family), 34346 (order), 147554 (class), 451866 (subphylum), 4890 (phylum), 451864 (subkingdom), 4751 (kingdom), 33154 (no rank), 2759 (superkingdom), 131567 (no rank)	Schizosaccharomyces pombe (species), Schizosaccharomyces (genus), Schizosaccharomycetaceae (family), Schizosaccharomycetales (order), Schizosaccharomycetes (class), Taphrinomycotina (subphylum), Ascomycota (phylum), Dikarya (subkingdom), Fungi (kingdom), Opisthokonta (no rank), Eukaryota (superkingdom), cellular organisms (no rank)	CAMKK-AMPK signaling cascade [GO:0061762]; carbohydrate metabolic process [GO:0005975]; induction of conjugation with cellular fusion [GO:0010514]; intracellular signal transduction [GO:0035556]; negative regulation of cytoplasmic translation [GO:2000766]; negative regulation of TORC1 signaling [GO:1904262]; positive regulation of ascus development [GO:0075319]; positive regulation of cell cycle …	cytoplasm [GO:0005737]; cytosol [GO:0005829]; mitotic spindle pole body [GO:0044732]; nucleotide-activated protein kinase complex [GO:0031588]; nucleus [GO:0005634]	ATP binding [GO:0005524]; protein serine kinase activity [GO:0106310]; protein serine/threonine kinase activity [GO:0004674]	SUBCELLULAR LOCATION: Cytoplasm {ECO:0000269|PubMed:22375066}. Nucleus {ECO:0000269|PubMed:22140232, ECO:0000269|PubMed:22375066}. Note=Nuclear translocation occurs under nitrogen and glucose starvation conditions and depends on Thr-189 phosphorylation by ssp1 (PubMed:22375066). {ECO:0000269|PubMed:22375066}.	3	3	3	5276789	185220	79265	0	120540	191110	30048	139560	86697	74568	166090	0	0	0	683410	96942	65273	120250	114680	0	384860	68568	98249	103850	197490	94507	328320	57164	156710	232740
sp|C0R046|GYRA_BRAHW	sp|C0R046|GYRA_BRAHW	sp|C0R046|GYRA_BRAHW DNA gyrase subunit A OS=Brachyspira hyodysenteriae (strain ATCC 49526 / WA1) OX=565034 GN=gyrA PE=3 SV=1	sp|C0R046|GYRA_BRAHW	C0R046	GYRA_BRAHW	gyrA	gyrA BHWA1_01001	DNA gyrase subunit A (EC 5.6.2.2)	Brachyspira hyodysenteriae (strain ATCC 49526 / WA1)	834	159 (species), 29521 (genus), 143786 (family), 1643686 (order), 203692 (class), 203691 (phylum), 2 (superkingdom), 131567 (no rank)	Brachyspira hyodysenteriae (species), Brachyspira (genus), Brachyspiraceae (family), Brachyspirales (order), Spirochaetia (class), Spirochaetes (phylum), Bacteria (superkingdom), cellular organisms (no rank)	DNA topological change [GO:0006265]; DNA-templated DNA replication [GO:0006261]	chromosome [GO:0005694]; cytoplasm [GO:0005737]	ATP binding [GO:0005524]; DNA binding [GO:0003677]; DNA negative supercoiling activity [GO:0034335]	SUBCELLULAR LOCATION: Cytoplasm {ECO:0000255|HAMAP-Rule:MF_01897}.	2	2	2	35432.7	0	0	0	0	0	0	2527.8	0	0	0	0	0	0	0	0	0	0	0	0	0	0	0	0	4250.3	0	0	8268.7	0	0
sp|J4UHQ6|OPS1_BEAB2	sp|J4UHQ6|OPS1_BEAB2	sp|J4UHQ6|OPS1_BEAB2 Orsellinic acid synthase OS=Beauveria bassiana (strain ARSEF 2860) OX=655819 GN=OpS1 PE=1 SV=1	sp|J4UHQ6|OPS1_BEAB2	J4UHQ6	OPS1_BEAB2	OpS1	OpS1 PKS9 BBA_08179	Orsellinic acid synthase (OAS) (EC 2.3.1.-) (Non-reducing polyketide synthase OpS1) (Oosporein biosynthesis protein 1) (Oosporein synthase)	Beauveria bassiana (strain ARSEF 2860) (White muscardine disease fungus) (Tritirachium shiotae)	2211	176275 (species), 5581 (genus), 474943 (family), 5125 (order), 222543 (subclass), 147550 (class), 715989 (no rank), 716546 (no rank), 147538 (subphylum), 716545 (no rank), 4890 (phylum), 451864 (subkingdom), 4751 (kingdom), 33154 (no rank), 2759 (superkingdom), 131567 (no rank)	Beauveria bassiana (species), Beauveria (genus), Cordycipitaceae (family), Hypocreales (order), Hypocreomycetidae (subclass), Sordariomycetes (class), sordariomyceta (no rank), leotiomyceta (no rank), Pezizomycotina (subphylum), saccharomyceta (no rank), Ascomycota (phylum), Dikarya (subkingdom), Fungi (kingdom), Opisthokonta (no rank), Eukaryota (superkingdom), cellular organisms (no rank)	fatty acid biosynthetic process [GO:0006633]	fatty acid synthase complex [GO:0005835]	3-oxoacyl-[acyl-carrier-protein] synthase activity [GO:0004315]; phosphopantetheine binding [GO:0031177]		2	2	2	2.79106e+06	10276	83421	166730	92447	33425	151600	0	0	0	87571	0	165420	133880	113940	338330	0	7782.5	176910	22221	59763	0	65802	109110	116460	0	158860	74532	72376	36817
sp|B1LFJ0|UXAC_ECOSM;sp|A7ZRX6|UXAC_ECO24;sp|B7ND80|UXAC_ECOLU;sp|B7MB25|UXAC_ECO45;sp|B1XG96|UXAC_ECODH;sp|B1IRM5|UXAC_ECOLC;sp|Q31WU2|UXAC_SHIBS;sp|A8A4Q0|UXAC_ECOHS;sp|B7UIZ9|UXAC_ECO27;sp|P0A8G5|UXAC_SHIFL;sp|C4ZR08|UXAC_ECOBW;sp|P0A8G3|UXAC_ECOLI;sp|P0A8G4|UXAC_ECOL6;sp|Q0T0H6|UXAC_SHIF8;sp|Q0TD14|UXAC_ECOL5;sp|Q3YXD9|UXAC_SHISS;sp|B7NJV5|UXAC_ECO7I;sp|B7N095|UXAC_ECO81;sp|B7LMX3|UXAC_ESCF3;…	sp|B1LFJ0|UXAC_ECOSM;sp|A7ZRX6|UXAC_ECO24;sp|B7ND80|UXAC_ECOLU;sp|B7MB25|UXAC_ECO45;sp|B1XG96|UXAC_ECODH;sp|B1IRM5|UXAC_ECOLC;sp|Q31WU2|UXAC_SHIBS;sp|A8A4Q0|UXAC_ECOHS;sp|B7UIZ9|UXAC_ECO27;sp|P0A8G5|UXAC_SHIFL;sp|C4ZR08|UXAC_ECOBW;sp|P0A8G3|UXAC_ECOLI;sp|P0A8G4|UXAC_ECOL6;sp|Q0T0H6|UXAC_SHIF8;sp|Q0TD14|UXAC_ECOL5;sp|Q3YXD9|UXAC_SHISS;sp|B7NJV5|UXAC_ECO7I;sp|B7N095|UXAC_ECO81;sp|B7LMX3|UXAC_ESCF3;…	sp|B1LFJ0|UXAC_ECOSM Uronate isomerase OS=Escherichia coli (strain SMS-3-5 / SECEC) OX=439855 GN=uxaC PE=3 SV=1;sp|A7ZRX6|UXAC_ECO24 Uronate isomerase OS=Escherichia coli O139:H28 (strain E24377A / ETEC) OX=331111 GN=uxaC PE=3 SV=1;sp|B7ND80|UXAC_ECOLU Uro	sp|B1LFJ0|UXAC_ECOSM	B1LFJ0	UXAC_ECOSM	uxaC	uxaC EcSMS35_3384	Uronate isomerase (EC 5.3.1.12) (Glucuronate isomerase) (Uronic isomerase)	Escherichia coli (strain SMS-3-5 / SECEC)	470	562 (species), 561 (genus), 543 (family), 91347 (order), 1236 (class), 1224 (phylum), 2 (superkingdom), 131567 (no rank)	Escherichia coli (species), Escherichia (genus), Enterobacteriaceae (family), Enterobacterales (order), Gammaproteobacteria (class), Proteobacteria (phylum), Bacteria (superkingdom), cellular organisms (no rank)	glucuronate catabolic process [GO:0006064]		glucuronate isomerase activity [GO:0008880]		11	11	11	1.50078e+06	0	0	3508.7	2782.4	0	0	2900.3	2773	0	4356	1400.9	2588.3	0	1476.4	1413500	2256.9	0	1685.6	0	4945.8	7530.8	3159.3	2162.1	0	1684.6	1805.5	2850.7	1296.8	2576.5
sp|P0AE11|AHPC_SHIFL;sp|P0AE10|AHPC_ECO57;sp|P0AE09|AHPC_ECOL6;sp|P0AE08|AHPC_ECOLI	sp|P0AE11|AHPC_SHIFL;sp|P0AE10|AHPC_ECO57;sp|P0AE09|AHPC_ECOL6;sp|P0AE08|AHPC_ECOLI	sp|P0AE11|AHPC_SHIFL Alkyl hydroperoxide reductase C OS=Shigella flexneri OX=623 GN=ahpC PE=3 SV=2;sp|P0AE10|AHPC_ECO57 Alkyl hydroperoxide reductase C OS=Escherichia coli O157:H7 OX=83334 GN=ahpC PE=3 SV=2;sp|P0AE09|AHPC_ECOL6 Alkyl hydroperoxide reductas	sp|P0AE11|AHPC_SHIFL	P0AE11	AHPC_SHIFL	ahpC	ahpC SF0524 S0529	Alkyl hydroperoxide reductase C (EC 1.11.1.26) (Alkyl hydroperoxide reductase protein C22) (Peroxiredoxin) (SCRP-23) (Sulfate starvation-induced protein 8) (SSI8) (Thioredoxin peroxidase)	Shigella flexneri	187	620 (genus), 543 (family), 91347 (order), 1236 (class), 1224 (phylum), 2 (superkingdom), 131567 (no rank)	Shigella (genus), Enterobacteriaceae (family), Enterobacterales (order), Gammaproteobacteria (class), Proteobacteria (phylum), Bacteria (superkingdom), cellular organisms (no rank)	response to oxidative stress [GO:0006979]	cytoplasm [GO:0005737]	NADH-dependent peroxiredoxin activity [GO:0102039]	SUBCELLULAR LOCATION: Cytoplasm {ECO:0000250|UniProtKB:P0AE08}.	6	6	4	1.95009e+06	2006.5	815.19	2811.7	0	0	768.2	3214.7	2928.7	962.49	3290.1	8208.1	2164.4	0	4309.1	1735300	6268.2	0	1559.9	2548.3	0	32627	13216	0	3299.8	2262	6056.9	861.71	2318.5	489.52
sp|Q03327|UGO1_YEAST	sp|Q03327|UGO1_YEAST	sp|Q03327|UGO1_YEAST Mitochondrial fusion and transport protein UGO1 OS=Saccharomyces cerevisiae (strain ATCC 204508 / S288c) OX=559292 GN=UGO1 PE=1 SV=3	sp|Q03327|UGO1_YEAST	Q03327	UGO1_YEAST	UGO1	UGO1 YDR470C	Mitochondrial fusion and transport protein UGO1	Saccharomyces cerevisiae (strain ATCC 204508 / S288c) (Baker's yeast)	502	4932 (species), 4930 (genus), 4893 (family), 4892 (order), 4891 (class), 147537 (subphylum), 716545 (no rank), 4890 (phylum), 451864 (subkingdom), 4751 (kingdom), 33154 (no rank), 2759 (superkingdom), 131567 (no rank)	Saccharomyces cerevisiae (species), Saccharomyces (genus), Saccharomycetaceae (family), Saccharomycetales (order), Saccharomycetes (class), Saccharomycotina (subphylum), saccharomyceta (no rank), Ascomycota (phylum), Dikarya (subkingdom), Fungi (kingdom), Opisthokonta (no rank), Eukaryota (superkingdom), cellular organisms (no rank)	mitochondrial fusion [GO:0008053]; mitochondrial inner membrane fusion [GO:1990627]; mitochondrial outer membrane fusion [GO:1990626]	mitochondrial membrane [GO:0031966]; mitochondrial outer membrane [GO:0005741]; mitochondrion [GO:0005739]		SUBCELLULAR LOCATION: Mitochondrion outer membrane {ECO:0000269|PubMed:11257114, ECO:0000269|PubMed:14576278}; Single-pass type II membrane protein {ECO:0000269|PubMed:11257114, ECO:0000269|PubMed:14576278}.	2	2	2	1.46561e+06	21076	379110	0	5173.9	0	3352.9	3011.2	64131	0	0	40713	0	0	0	151070	3861.3	19614	0	0	407.7	0	0	88917	259.92	0	1039.1	0	93121	0
sp|Q6MT35|ACPS_MYCMS;sp|Q2SS83|ACPS_MYCCT	sp|Q6MT35|ACPS_MYCMS;sp|Q2SS83|ACPS_MYCCT	sp|Q6MT35|ACPS_MYCMS Holo-[acyl-carrier-protein] synthase OS=Mycoplasma mycoides subsp. mycoides SC (strain PG1) OX=272632 GN=acpS PE=3 SV=1;sp|Q2SS83|ACPS_MYCCT Holo-[acyl-carrier-protein] synthase OS=Mycoplasma capricolum subsp. capricolum (strain Califo	sp|Q6MT35|ACPS_MYCMS	Q6MT35	ACPS_MYCMS	acpS	acpS MSC_0578	Holo-[acyl-carrier-protein] synthase (Holo-ACP synthase) (EC 2.7.8.7) (4'-phosphopantetheinyl transferase AcpS)	Mycoplasma mycoides subsp. mycoides SC (strain PG1)	110	44101 (no rank), 2103 (subspecies), 2102 (species), 656088 (no rank), 2093 (genus), 2092 (family), 2085 (order), 31969 (class), 544448 (phylum), 1783272 (no rank), 2 (superkingdom), 131567 (no rank)	Mycoplasma mycoides subsp. mycoides SC (no rank), Mycoplasma mycoides subsp. mycoides (subspecies), Mycoplasma mycoides (species), Mycoplasma mycoides group (no rank), Mycoplasma (genus), Mycoplasmataceae (family), Mycoplasmatales (order), Mollicutes (class), Tenericutes (phylum), Terrabacteria group (no rank), Bacteria (superkingdom), cellular organisms (no rank)	fatty acid biosynthetic process [GO:0006633]	cytoplasm [GO:0005737]	holo-[acyl-carrier-protein] synthase activity [GO:0008897]; magnesium ion binding [GO:0000287]	SUBCELLULAR LOCATION: Cytoplasm {ECO:0000255|HAMAP-Rule:MF_00101}.	2	2	2	252295	0	0	11810	41490	12250	3870.2	0	0	5915.4	54573	0	15208	0	0	0	33085	0	40620	0	0	5595.1	0	0	0	0	0	3551	0	0
sp|P24305|OMP32_DELAC	sp|P24305|OMP32_DELAC	sp|P24305|OMP32_DELAC Outer membrane porin protein 32 OS=Delftia acidovorans OX=80866 GN=omp32 PE=1 SV=1	sp|P24305|OMP32_DELAC	P24305	OMP32_DELAC	omp32	omp32	Outer membrane porin protein 32 (OMP32)	Delftia acidovorans (Pseudomonas acidovorans) (Comamonas acidovorans)	351	80865 (genus), 80864 (family), 80840 (order), 28216 (class), 1224 (phylum), 2 (superkingdom), 131567 (no rank)	Delftia (genus), Comamonadaceae (family), Burkholderiales (order), Betaproteobacteria (class), Proteobacteria (phylum), Bacteria (superkingdom), cellular organisms (no rank)	ion transport [GO:0006811]	cell outer membrane [GO:0009279]; pore complex [GO:0046930]	porin activity [GO:0015288]	SUBCELLULAR LOCATION: Cell outer membrane; Multi-pass membrane protein.	8	8	8	3.39381e+06	216390	378390	6668.6	64350	171500	25098	0	8770.2	8158.3	10141	2058.4	0	0	83137	751790	602420	77709	2609.5	12762	62977	271120	0	6024.4	2826.7	6912	15020	0	5117.2	0
sp|Q9Z3S2|G6PD_RHIME	sp|Q9Z3S2|G6PD_RHIME	sp|Q9Z3S2|G6PD_RHIME Glucose-6-phosphate 1-dehydrogenase OS=Rhizobium meliloti (strain 1021) OX=266834 GN=zwf PE=3 SV=2	sp|Q9Z3S2|G6PD_RHIME	Q9Z3S2	G6PD_RHIME	zwf	zwf R00704 SMc03070	Glucose-6-phosphate 1-dehydrogenase (G6PD) (EC 1.1.1.49)	Rhizobium meliloti (strain 1021) (Ensifer meliloti) (Sinorhizobium meliloti)	491	382 (species), 28105 (genus), 227292 (no rank), 82115 (family), 356 (order), 28211 (class), 1224 (phylum), 2 (superkingdom), 131567 (no rank)	Rhizobium meliloti (species), Sinorhizobium (genus), Sinorhizobium/Ensifer group (no rank), Rhizobiaceae (family), Hyphomicrobiales (order), Alphaproteobacteria (class), Proteobacteria (phylum), Bacteria (superkingdom), cellular organisms (no rank)	glucose metabolic process [GO:0006006]; pentose-phosphate shunt [GO:0006098]		glucose-6-phosphate dehydrogenase activity [GO:0004345]; NADP binding [GO:0050661]		2	2	2	433426	30723	0	0	0	0	9527	58390	12221	0	0	6609.9	0	0	0	0	0	0	0	0	0	0	18498	13178	0	15071	8485.5	0	14025	66580
sp|P50514|ARLZ_SCHPO;sp|P40369|ARLY_SCHPO;sp|P43061|ARLY_CANAX	sp|P50514|ARLZ_SCHPO;sp|P40369|ARLY_SCHPO;sp|P43061|ARLY_CANAX	sp|P50514|ARLZ_SCHPO Probable argininosuccinate lyase OS=Schizosaccharomyces pombe (strain 972 / ATCC 24843) OX=284812 GN=argx PE=3 SV=1;sp|P40369|ARLY_SCHPO Argininosuccinate lyase OS=Schizosaccharomyces pombe (strain 972 / ATCC 24843) OX=284812 GN=arg7 P	sp|P50514|ARLZ_SCHPO	P50514	ARLZ_SCHPO	argx	argx SPBC1539.03c	Probable argininosuccinate lyase (ASAL) (EC 4.3.2.1) (Arginosuccinase)	Schizosaccharomyces pombe (strain 972 / ATCC 24843) (Fission yeast)	460	4896 (species), 4895 (genus), 4894 (family), 34346 (order), 147554 (class), 451866 (subphylum), 4890 (phylum), 451864 (subkingdom), 4751 (kingdom), 33154 (no rank), 2759 (superkingdom), 131567 (no rank)	Schizosaccharomyces pombe (species), Schizosaccharomyces (genus), Schizosaccharomycetaceae (family), Schizosaccharomycetales (order), Schizosaccharomycetes (class), Taphrinomycotina (subphylum), Ascomycota (phylum), Dikarya (subkingdom), Fungi (kingdom), Opisthokonta (no rank), Eukaryota (superkingdom), cellular organisms (no rank)	arginine biosynthetic process via ornithine [GO:0042450]; urea cycle [GO:0000050]	cytosol [GO:0005829]	argininosuccinate lyase activity [GO:0004056]		2	2	2	318080	0	0	0	0	0	0	9438.8	8807.1	0	0	0	1977.2	0	4876	0	0	7675.9	0	0	7771.6	5731.8	33963	23416	0	33013	0	7186	0	37786
sp|P54736|PKN2_MYXXA	sp|P54736|PKN2_MYXXA	sp|P54736|PKN2_MYXXA Serine/threonine-protein kinase pkn2 OS=Myxococcus xanthus OX=34 GN=pkn2 PE=3 SV=1	sp|P54736|PKN2_MYXXA	P54736	PKN2_MYXXA	pkn2	pkn2	Serine/threonine-protein kinase pkn2 (EC 2.7.11.1)	Myxococcus xanthus	830	32 (genus), 31 (family), 80811 (suborder), 29 (order), 28221 (class), 68525 (subphylum), 1224 (phylum), 2 (superkingdom), 131567 (no rank)	Myxococcus (genus), Myxococcaceae (family), Cystobacterineae (suborder), Myxococcales (order), Deltaproteobacteria (class), delta/epsilon subdivisions (subphylum), Proteobacteria (phylum), Bacteria (superkingdom), cellular organisms (no rank)	cyclic nucleotide biosynthetic process [GO:0009190]; intracellular signal transduction [GO:0035556]; protein phosphorylation [GO:0006468]	plasma membrane [GO:0005886]	adenylate cyclase activity [GO:0004016]; ATP binding [GO:0005524]; protein serine kinase activity [GO:0106310]; protein serine/threonine kinase activity [GO:0004674]	SUBCELLULAR LOCATION: Cell membrane {ECO:0000305}; Single-pass membrane protein {ECO:0000305}.	3	3	3	2.40809e+06	2638.6	254260	0	44336	0	43835	41312	75328	71234	22312	117510	90723	29792	0	439150	15262	44846	105540	0	134640	0	11029	45741	69776	33121	38162	26863	55822	52365
sp|Q3B577|DNAK_CHLL3;sp|A4SFB1|DNAK_CHLPM;sp|B4S6P7|DNAK_PROA2;sp|A1BET8|DNAK_CHLPD	sp|Q3B577|DNAK_CHLL3	sp|Q3B577|DNAK_CHLL3 Chaperone protein DnaK OS=Chlorobium luteolum (strain DSM 273 / BCRC 81028 / 2530) OX=319225 GN=dnaK PE=3 SV=1	sp|Q3B577|DNAK_CHLL3	Q3B577	DNAK_CHLL3	dnaK	dnaK Plut_0621	Chaperone protein DnaK (HSP70) (Heat shock 70 kDa protein) (Heat shock protein 70)	Chlorobium luteolum (strain DSM 273 / BCRC 81028 / 2530) (Pelodictyon luteolum)	637	1100 (species), 1099 (genus), 274493 (no rank), 191412 (family), 191411 (order), 191410 (class), 1090 (phylum), 68336 (no rank), 1783270 (no rank), 2 (superkingdom), 131567 (no rank)	Pelodictyon luteolum (species), Pelodictyon (genus), Chlorobium/Pelodictyon group (no rank), Chlorobiaceae (family), Chlorobiales (order), Chlorobia (class), Chlorobi (phylum), Bacteroidetes/Chlorobi group (no rank), FCB group (no rank), Bacteria (superkingdom), cellular organisms (no rank)			ATP binding [GO:0005524]; ATP-dependent protein folding chaperone [GO:0140662]; unfolded protein binding [GO:0051082]		4	4	2	1.49094e+06	71636	74067	32117	10640	0	0	35518	24140	43167	66251	18230	13029	36687	30471	46995	74981	18627	22033	0	17226	59721	59853	2005.1	15982	30377	10429	27384	51606	83318
sp|P22525|YCBB_ECOLI;sp|P44285|Y1667_HAEIN	sp|P22525|YCBB_ECOLI;sp|P44285|Y1667_HAEIN	sp|P22525|YCBB_ECOLI Probable L,D-transpeptidase YcbB OS=Escherichia coli (strain K12) OX=83333 GN=ycbB PE=1 SV=2;sp|P44285|Y1667_HAEIN Putative L,D-transpeptidase HI_1667 OS=Haemophilus influenzae (strain ATCC 51907 / DSM 11121 / KW20 / Rd) OX=71421 GN=HI	sp|P22525|YCBB_ECOLI	P22525	YCBB_ECOLI	ycbB	ycbB b0925 JW0908	Probable L,D-transpeptidase YcbB (EC 2.-.-.-)	Escherichia coli (strain K12)	615	562 (species), 561 (genus), 543 (family), 91347 (order), 1236 (class), 1224 (phylum), 2 (superkingdom), 131567 (no rank)	Escherichia coli (species), Escherichia (genus), Enterobacteriaceae (family), Enterobacterales (order), Gammaproteobacteria (class), Proteobacteria (phylum), Bacteria (superkingdom), cellular organisms (no rank)	cell wall organization [GO:0071555]; cellular response to cell envelope stress [GO:0036460]; cellular response to DNA damage stimulus [GO:0006974]; peptidoglycan biosynthetic process [GO:0009252]; peptidoglycan-protein cross-linking [GO:0018104]; regulation of cell shape [GO:0008360]; response to antibiotic [GO:0046677]	membrane [GO:0016020]	carboxypeptidase activity [GO:0004180]; cysteine-type carboxypeptidase activity [GO:0016807]; glycosyltransferase activity [GO:0016757]; peptidoglycan L,D-transpeptidase activity [GO:0071972]	SUBCELLULAR LOCATION: Membrane {ECO:0000305}; Single-pass membrane protein {ECO:0000305}.	2	2	2	4.26468e+06	127340	197590	0	0	6470.1	3529	3612.2	0	75534	35897	52088	166190	0	383710	369710	97406	64809	23382	22613	68994	77918	54856	166250	71208	38123	89751	107940	374070	39921
sp|Q7MJ64|MUKB_VIBVY	sp|Q7MJ64|MUKB_VIBVY	sp|Q7MJ64|MUKB_VIBVY Chromosome partition protein MukB OS=Vibrio vulnificus (strain YJ016) OX=196600 GN=mukB PE=3 SV=1	sp|Q7MJ64|MUKB_VIBVY	Q7MJ64	MUKB_VIBVY	mukB	mukB VV2298	Chromosome partition protein MukB (Structural maintenance of chromosome-related protein)	Vibrio vulnificus (strain YJ016)	1487	672 (species), 662 (genus), 641 (family), 135623 (order), 1236 (class), 1224 (phylum), 2 (superkingdom), 131567 (no rank)	Vibrio vulnificus (species), Vibrio (genus), Vibrionaceae (family), Vibrionales (order), Gammaproteobacteria (class), Proteobacteria (phylum), Bacteria (superkingdom), cellular organisms (no rank)	cell division [GO:0051301]; chromosome condensation [GO:0030261]; chromosome segregation [GO:0007059]; DNA replication [GO:0006260]	cytoplasm [GO:0005737]; nucleoid [GO:0009295]	ATP binding [GO:0005524]; DNA binding [GO:0003677]	SUBCELLULAR LOCATION: Cytoplasm, nucleoid {ECO:0000255|HAMAP-Rule:MF_01800}. Note=Restricted to the nucleoid region. {ECO:0000255|HAMAP-Rule:MF_01800}.	2	2	2	5831952	100210	105980	0	187370	57916	309630	80016	85190	142500	314640	172300	237090	104280	175440	168960	107790	115960	9215	0	415610	127690	201450	130380	117360	215210	301500	80969	63833	57582
sp|B2JFE0|CH60_PARP8;sp|Q8Y1P8|CH60_RALSO;sp|Q2SYJ5|CH601_BURTA;sp|Q1BYL5|CH601_BURCA;sp|Q0KDR7|CH60_CUPNH;sp|P57006|CH60_NEIMA;sp|A1K436|CH601_AZOSB;sp|B3R2Y3|CH60_CUPTR;sp|Q7W134|CH60_BORPA;sp|A9I685|CH60_BORPD;sp|P48210|CH60_BORPE;sp|A2S9S5|CH60_BURM9;sp|Q1LQS4|CH60_CUPMC;sp|A3NYH0|CH601_BURP0;sp|Q62I82|CH60_BURMA;sp|Q9ZFD8|CH60_BURVI;sp|Q5P7G2|CH60_AROAE;sp|P42385|CH60_NEIMB;sp|Q0BHT1|CH601_B…	sp|B2JFE0|CH60_PARP8;sp|Q8Y1P8|CH60_RALSO;sp|Q2SYJ5|CH601_BURTA;sp|Q1BYL5|CH601_BURCA;sp|Q0KDR7|CH60_CUPNH;sp|P57006|CH60_NEIMA;sp|A1K436|CH601_AZOSB;sp|B3R2Y3|CH60_CUPTR;sp|Q7W134|CH60_BORPA;sp|A9I685|CH60_BORPD;sp|P48210|CH60_BORPE;sp|A2S9S5|CH60_BURM9;sp|Q1LQS4|CH60_CUPMC;sp|A3NYH0|CH601_BURP0;sp|Q62I82|CH60_BURMA;sp|Q9ZFD8|CH60_BURVI;sp|Q5P7G2|CH60_AROAE;sp|P42385|CH60_NEIMB;sp|Q0BHT1|CH601_B…	sp|B2JFE0|CH60_PARP8 Chaperonin GroEL OS=Paraburkholderia phymatum (strain DSM 17167 / CIP 108236 / LMG 21445 / STM815) OX=391038 GN=groEL PE=3 SV=1;sp|Q8Y1P8|CH60_RALSO Chaperonin GroEL OS=Ralstonia solanacearum (strain GMI1000) OX=267608 GN=groEL PE=3 SV	sp|B2JFE0|CH60_PARP8	B2JFE0	CH60_PARP8	groEL	groEL groL Bphy_2333	Chaperonin GroEL (EC 5.6.1.7) (60 kDa chaperonin) (Chaperonin-60) (Cpn60)	Paraburkholderia phymatum (strain DSM 17167 / CIP 108236 / LMG 21445 / STM815) (Burkholderia phymatum)	546	148447 (species), 1822464 (genus), 119060 (family), 80840 (order), 28216 (class), 1224 (phylum), 2 (superkingdom), 131567 (no rank)	Paraburkholderia phymatum (species), Paraburkholderia (genus), Burkholderiaceae (family), Burkholderiales (order), Betaproteobacteria (class), Proteobacteria (phylum), Bacteria (superkingdom), cellular organisms (no rank)	protein refolding [GO:0042026]	cytoplasm [GO:0005737]	ATP binding [GO:0005524]; ATP-dependent protein folding chaperone [GO:0140662]; isomerase activity [GO:0016853]; unfolded protein binding [GO:0051082]	SUBCELLULAR LOCATION: Cytoplasm {ECO:0000255|HAMAP-Rule:MF_00600}.	3	3	2	904042	94504	140940	0	0	51625	33469	21692	8200.4	25357	0	0	0	52419	0	52090	0	4506.2	0	0	0	0	23536	0	36609	18205	23900	22589	0	48392
sp|Q03FS8|DPO3_PEDPA	sp|Q03FS8|DPO3_PEDPA	sp|Q03FS8|DPO3_PEDPA DNA polymerase III PolC-type OS=Pediococcus pentosaceus (strain ATCC 25745 / CCUG 21536 / LMG 10740 / 183-1w) OX=278197 GN=polC PE=3 SV=1	sp|Q03FS8|DPO3_PEDPA	Q03FS8	DPO3_PEDPA	polC	polC PEPE_0885	DNA polymerase III PolC-type (PolIII) (EC 2.7.7.7)	Pediococcus pentosaceus (strain ATCC 25745 / CCUG 21536 / LMG 10740 / 183-1w)	1437	1255 (species), 1253 (genus), 33958 (family), 186826 (order), 91061 (class), 1239 (phylum), 1783272 (no rank), 2 (superkingdom), 131567 (no rank)	Pediococcus pentosaceus (species), Pediococcus (genus), Lactobacillaceae (family), Lactobacillales (order), Bacilli (class), Firmicutes (phylum), Terrabacteria group (no rank), Bacteria (superkingdom), cellular organisms (no rank)	DNA-templated DNA replication [GO:0006261]	cytoplasm [GO:0005737]	3'-5' exonuclease activity [GO:0008408]; DNA binding [GO:0003677]; DNA-directed DNA polymerase activity [GO:0003887]	SUBCELLULAR LOCATION: Cytoplasm {ECO:0000255|HAMAP-Rule:MF_00356}.	2	2	2	3.06251e+06	0	208630	0	12296	21156	0	98199	22570	47639	193440	16423	97435	53552	69537	63696	173210	0	22479	0	20776	41023	24992	44919	36211	85169	28798	13741	142910	31953
sp|Q4WT66|NRPS1_ASPFU	sp|Q4WT66|NRPS1_ASPFU	sp|Q4WT66|NRPS1_ASPFU Nonribosomal peptide synthetase 1 OS=Neosartorya fumigata (strain ATCC MYA-4609 / Af293 / CBS 101355 / FGSC A1100) OX=330879 GN=NRPS1 PE=1 SV=1	sp|Q4WT66|NRPS1_ASPFU	Q4WT66	NRPS1_ASPFU	NRPS1	NRPS1 pes1 pesB AFUA_1G10380	Nonribosomal peptide synthetase 1 (EC 6.3.2.-)	Neosartorya fumigata (strain ATCC MYA-4609 / Af293 / CBS 101355 / FGSC A1100) (Aspergillus fumigatus)	6269	746128 (species), 2720872 (subgenus), 5052 (genus), 1131492 (family), 5042 (order), 451871 (subclass), 147545 (class), 716546 (no rank), 147538 (subphylum), 716545 (no rank), 4890 (phylum), 451864 (subkingdom), 4751 (kingdom), 33154 (no rank), 2759 (superkingdom), 131567 (no rank)	Neosartorya fumigata (species), Aspergillus subgen. Fumigati (subgenus), Aspergillus (genus), Aspergillaceae (family), Eurotiales (order), Eurotiomycetidae (subclass), Eurotiomycetes (class), leotiomyceta (no rank), Pezizomycotina (subphylum), saccharomyceta (no rank), Ascomycota (phylum), Dikarya (subkingdom), Fungi (kingdom), Opisthokonta (no rank), Eukaryota (superkingdom), cellular organisms …		cytoplasm [GO:0005737]	acyl carrier activity [GO:0000036]; ligase activity [GO:0016874]; phosphopantetheine binding [GO:0031177]		4	4	4	4728097	221230	161480	0	49228	215500	95756	98921	137860	14435	0	0	0	70022	70065	52906	117970	117930	0	0	67842	85402	195610	107800	121500	166080	146490	207830	0	138250
sp|Q98QY7|DNAK_MYCPU	sp|Q98QY7|DNAK_MYCPU	sp|Q98QY7|DNAK_MYCPU Chaperone protein DnaK OS=Mycoplasma pulmonis (strain UAB CTIP) OX=272635 GN=dnaK PE=3 SV=1	sp|Q98QY7|DNAK_MYCPU	Q98QY7	DNAK_MYCPU	dnaK	dnaK MYPU_2230	Chaperone protein DnaK (HSP70) (Heat shock 70 kDa protein) (Heat shock protein 70)	Mycoplasmopsis pulmonis (strain UAB CTIP) (Mycoplasma pulmonis)	599	2107 (species), 2767358 (genus), 2092 (family), 2085 (order), 31969 (class), 544448 (phylum), 1783272 (no rank), 2 (superkingdom), 131567 (no rank)	Mycoplasmopsis pulmonis (species), Mycoplasmopsis (genus), Mycoplasmataceae (family), Mycoplasmatales (order), Mollicutes (class), Tenericutes (phylum), Terrabacteria group (no rank), Bacteria (superkingdom), cellular organisms (no rank)			ATP binding [GO:0005524]; ATP-dependent protein folding chaperone [GO:0140662]; unfolded protein binding [GO:0051082]		2	2	2	727066	28817	0	13068	0	17243	0	31093	0	0	0	26490	46595	0	21695	48008	0	32429	0	18757	37767	0	29780	0	40030	22713	37905	0	0	0
sp|A0AL19|ADDB_LISW6;sp|Q929A8|ADDB_LISIN	sp|A0AL19|ADDB_LISW6;sp|Q929A8|ADDB_LISIN	sp|A0AL19|ADDB_LISW6 ATP-dependent helicase/deoxyribonuclease subunit B OS=Listeria welshimeri serovar 6b (strain ATCC 35897 / DSM 20650 / CIP 8149 / NCTC 11857 / SLCC 5334 / V8) OX=386043 GN=addB PE=3 SV=1;sp|Q929A8|ADDB_LISIN ATP-dependent helicase/deoxy	sp|A0AL19|ADDB_LISW6	A0AL19	ADDB_LISW6	addB	addB lwe2283	ATP-dependent helicase/deoxyribonuclease subunit B (EC 3.1.-.-) (EC 5.6.2.4) (ATP-dependent helicase/nuclease AddB) (DNA 3'-5' helicase AddB)	Listeria welshimeri serovar 6b (strain ATCC 35897 / DSM 20650 / CIP 8149 / NCTC 11857 / SLCC 5334 / V8)	1157	1643 (species), 1637 (genus), 186820 (family), 1385 (order), 91061 (class), 1239 (phylum), 1783272 (no rank), 2 (superkingdom), 131567 (no rank)	Listeria welshimeri (species), Listeria (genus), Listeriaceae (family), Bacillales (order), Bacilli (class), Firmicutes (phylum), Terrabacteria group (no rank), Bacteria (superkingdom), cellular organisms (no rank)	double-strand break repair via homologous recombination [GO:0000724]		4 iron, 4 sulfur cluster binding [GO:0051539]; 5'-3' exonuclease activity [GO:0008409]; ATP binding [GO:0005524]; ATP hydrolysis activity [GO:0016887]; double-stranded DNA binding [GO:0003690]; metal ion binding [GO:0046872]		2	2	2	174647	27565	11173	0	4456.2	0	19622	0	19512	0	10525	0	0	2721	0	0	9413.4	5495.4	2506.1	0	0	0	3813.3	4351.8	5858.7	2810.8	6951.3	0	30322	0
sp|P0AA79|EXUT_ECO57;sp|P0AA78|EXUT_ECOLI	sp|P0AA79|EXUT_ECO57;sp|P0AA78|EXUT_ECOLI	sp|P0AA79|EXUT_ECO57 Hexuronate transporter OS=Escherichia coli O157:H7 OX=83334 GN=exuT PE=3 SV=2;sp|P0AA78|EXUT_ECOLI Hexuronate transporter OS=Escherichia coli (strain K12) OX=83333 GN=exuT PE=1 SV=2	sp|P0AA79|EXUT_ECO57	P0AA79	EXUT_ECO57	exuT	exuT Z4446 ECs3975	Hexuronate transporter (Aldohexuronate transport system)	Escherichia coli O157:H7	432	562 (species), 561 (genus), 543 (family), 91347 (order), 1236 (class), 1224 (phylum), 2 (superkingdom), 131567 (no rank)	Escherichia coli (species), Escherichia (genus), Enterobacteriaceae (family), Enterobacterales (order), Gammaproteobacteria (class), Proteobacteria (phylum), Bacteria (superkingdom), cellular organisms (no rank)		plasma membrane [GO:0005886]	transmembrane transporter activity [GO:0022857]	SUBCELLULAR LOCATION: Cell inner membrane {ECO:0000250|UniProtKB:P0AA78}; Multi-pass membrane protein {ECO:0000255}.	2	2	2	373956	0	18729	0	0	0	0	0	0	0	0	0	0	2090.1	0	159150	18179	0	0	0	0	99992	0	0	0	0	0	0	0	0
sp|Q8X8V9|METQ_ECO57;sp|P28635|METQ_ECOLI;sp|Q8ZRN1|METQ_SALTY;sp|Q8Z992|METQ_SALTI;sp|Q8ZH40|METQ_YERPE	sp|Q8X8V9|METQ_ECO57;sp|P28635|METQ_ECOLI;sp|Q8ZRN1|METQ_SALTY;sp|Q8Z992|METQ_SALTI	sp|Q8X8V9|METQ_ECO57 D-methionine-binding lipoprotein MetQ OS=Escherichia coli O157:H7 OX=83334 GN=metQ PE=3 SV=1;sp|P28635|METQ_ECOLI D-methionine-binding lipoprotein MetQ OS=Escherichia coli (strain K12) OX=83333 GN=metQ PE=1 SV=2;sp|Q8ZRN1|METQ_SALTY D-	sp|Q8X8V9|METQ_ECO57	Q8X8V9	METQ_ECO57	metQ	metQ Z0209 ECs0199	D-methionine-binding lipoprotein MetQ	Escherichia coli O157:H7	271	562 (species), 561 (genus), 543 (family), 91347 (order), 1236 (class), 1224 (phylum), 2 (superkingdom), 131567 (no rank)	Escherichia coli (species), Escherichia (genus), Enterobacteriaceae (family), Enterobacterales (order), Gammaproteobacteria (class), Proteobacteria (phylum), Bacteria (superkingdom), cellular organisms (no rank)	amino acid transport [GO:0006865]	plasma membrane [GO:0005886]		SUBCELLULAR LOCATION: Cell membrane {ECO:0000305}; Lipid-anchor {ECO:0000305}.	4	4	4	502044	0	9212.7	0	0	6853.4	0	0	2619.9	15968	0	0	0	7628.3	0	379470	21305	2778.8	0	0	0	14723	0	3511.9	12289	0	0	0	5222.9	0
sp|Q8XMY8|SPEE_CLOPE;sp|Q0TTQ7|SPEE_CLOP1;sp|Q0SVK7|SPEE_CLOPS;sp|B2V328|SPEE_CLOBA;sp|B2TMY2|SPEE_CLOBB;sp|A8MLM9|SPEE_ALKOO;sp|A6M1N9|SPEE_CLOB8	sp|Q8XMY8|SPEE_CLOPE;sp|Q0TTQ7|SPEE_CLOP1;sp|Q0SVK7|SPEE_CLOPS	sp|Q8XMY8|SPEE_CLOPE Polyamine aminopropyltransferase OS=Clostridium perfringens (strain 13 / Type A) OX=195102 GN=speE PE=3 SV=1;sp|Q0TTQ7|SPEE_CLOP1 Polyamine aminopropyltransferase OS=Clostridium perfringens (strain ATCC 13124 / DSM 756 / JCM 1290 / NCI	sp|Q8XMY8|SPEE_CLOPE	Q8XMY8	SPEE_CLOPE	speE	speE CPE0550	Polyamine aminopropyltransferase (Putrescine aminopropyltransferase) (PAPT) (Spermidine synthase) (SPDS) (SPDSY) (EC 2.5.1.16)	Clostridium perfringens (strain 13 / Type A)	283	1502 (species), 1485 (genus), 31979 (family), 186802 (order), 186801 (class), 1239 (phylum), 1783272 (no rank), 2 (superkingdom), 131567 (no rank)	Clostridium perfringens (species), Clostridium (genus), Clostridiaceae (family), Eubacteriales (order), Clostridia (class), Firmicutes (phylum), Terrabacteria group (no rank), Bacteria (superkingdom), cellular organisms (no rank)	spermidine biosynthetic process [GO:0008295]	cytoplasm [GO:0005737]	spermidine synthase activity [GO:0004766]	SUBCELLULAR LOCATION: Cytoplasm {ECO:0000255|HAMAP-Rule:MF_00198}.	3	3	3	128964	0	0	0	0	0	0	0	4823.2	0	0	0	0	0	0	104270	4702.7	0	0	0	0	0	6219.1	0	0	0	0	0	0	4162.8
[truncated: 21 more columns]
