# Supplementary material for: Insight into the mechanism of gallstone disease by proteomic and metaproteomic characterization of human bile
Source: Front Microbiol. 2023 Dec 4;14:1276951. doi: 10.3389/fmicb.2023.1276951 (PMC10726133; doi:10.3389/fmicb.2023.1276951)
Supplement: Supplementary file 5 [file Table_5.XLSX]

## Sheet: Title
SupplementaryTable5. Identified human proteins in bile samples.
The proteins were identified using the MaxQuant work flow in Metalab 2.2.1 against a custom protein database containing microbial proteins and human proteins.
The criteria for accepted proteins were: protein FDR of 0.01, ≥2 unique peptides, not contaminant protein, not "identified by site", not reverse hit.
The p value was calculated using unpaired, two-sided Welch's t test.

## Sheet: human_all2749
							LC-MS results			Acute CHL	Acute CHL	Acute CHL	Acute CHL	Acute CHL	Acute CHL	Acute CHL	Acute CHL	Acute CHL	Acute CHL	Acute CHL	Acute CHL	Acute CHL	Acute CHL	Chronic CHL	Chronic CHL	Chronic CHL	Chronic CHL	Chronic CHL	Chronic CHL	Chronic CHL	Chronic CHL	Chronic CHL	Chronic CHL	Chronic CHL	Chronic CHL	Chronic CHL	Chronic CHL	Chronic CHL	Chronic CHL	Chronic CHL	Polyp	Polyp	Polyp	Polyp	Polyp	Polyp	Polyp	Polyp	Polyp
Protein IDs	Majority protein IDs	Fasta headers	Representative	Accession	Gene name	Symbol	Peptides	Razor + unique peptides	Unique peptides	LFQ intensity sample 13	LFQ intensity sample 15	LFQ intensity sample 19	LFQ intensity sample 22	LFQ intensity sample 23	LFQ intensity sample 25	LFQ intensity sample 27	LFQ intensity sample 28	LFQ intensity sample 29	LFQ intensity sample 3	LFQ intensity sample 36	LFQ intensity sample 6	LFQ intensity sample 7	LFQ intensity sample 9	LFQ intensity sample 11	LFQ intensity sample 16	LFQ intensity sample 18	LFQ intensity sample 2	LFQ intensity sample 20	LFQ intensity sample 21	LFQ intensity sample 24	LFQ intensity sample 30	LFQ intensity sample 31	LFQ intensity sample 32	LFQ intensity sample 33	LFQ intensity sample 37	LFQ intensity sample 39	LFQ intensity sample 4	LFQ intensity sample 40	LFQ intensity sample 5	LFQ intensity sample 8	LFQ intensity sample 1	LFQ intensity sample 10	LFQ intensity sample 12	LFQ intensity sample 14	LFQ intensity sample 17	LFQ intensity sample 26	LFQ intensity sample 34	LFQ intensity sample 35	LFQ intensity sample 38
sp|A0A075B6H9|LV469_HUMAN	sp|A0A075B6H9|LV469_HUMAN	sp|A0A075B6H9|LV469_HUMAN Immunoglobulin lambda variable 4-69 OS=Homo sapiens OX=9606 GN=IGLV4-69 PE=1 SV=1	sp|A0A075B6H9|LV469_HUMAN	A0A075B6H9	LV469_HUMAN	IGLV4-69	2	2	2	144280	633710	78059	468380	385990	458060	355040	55182	363140	207500	1801300	773100	342920	111970	422590	265220	868540	331620	0	902020	396700	231060	326190	754990	361000	1245400	264160	400220	311560	133540	357440	151030	549810	247860	1384600	308040	50746	10244	172330	228650
sp|P04196|HRG_HUMAN	sp|P04196|HRG_HUMAN	sp|P04196|HRG_HUMAN Histidine-rich glycoprotein OS=Homo sapiens OX=9606 GN=HRG PE=1 SV=1	sp|P04196|HRG_HUMAN	P04196	HRG_HUMAN	HRG	20	20	20	5053300	4640800	1592100	3363700	2567800	4250300	1368400	1450300	2374000	4756500	2338100	2417100	3298900	3123600	1119900	6654300	3480600	1196700	1104400	1158900	4876100	1548300	1208000	2420400	1867900	1799200	1452300	3204600	733990	1289200	2109800	1077800	888250	728770	690050	708310	857670	507620	578580	396780
sp|A0A075B6I0|LV861_HUMAN	sp|A0A075B6I0|LV861_HUMAN	sp|A0A075B6I0|LV861_HUMAN Immunoglobulin lambda variable 8-61 OS=Homo sapiens OX=9606 GN=IGLV8-61 PE=3 SV=7	sp|A0A075B6I0|LV861_HUMAN	A0A075B6I0	LV861_HUMAN	IGLV8-61	3	3	3	86362	36590	38487	13421	2555.5	471300	12712	5260.8	34369	112950	480870	332470	64266	0	191890	81533	643760	99786	0	326490	34802	31430	81636	109760	278640	556140	29868	0	14500	95124	151950	1096800	42018	828060	692510	39695	19925	2170.8	131630	14512
sp|A0A075B6I1|LV460_HUMAN	sp|A0A075B6I1|LV460_HUMAN	sp|A0A075B6I1|LV460_HUMAN Immunoglobulin lambda variable 4-60 OS=Homo sapiens OX=9606 GN=IGLV4-60 PE=3 SV=1	sp|A0A075B6I1|LV460_HUMAN	A0A075B6I1	LV460_HUMAN	IGLV4-60	3	3	3	163610	212000	0	90187	173670	99433	148220	95258	293690	0	657240	101610	136510	171920	10414	36980	305020	0	0	197550	34378	112210	31399	0	20607	490690	62926	98833	26129	0	22645	184720	158030	28739	22569	393940	7136.6	3598.8	108160	33609
sp|A0A075B6I4|LVX54_HUMAN	sp|A0A075B6I4|LVX54_HUMAN	sp|A0A075B6I4|LVX54_HUMAN Immunoglobulin lambda variable 10-54 OS=Homo sapiens OX=9606 GN=IGLV10-54 PE=3 SV=1	sp|A0A075B6I4|LVX54_HUMAN	A0A075B6I4	LVX54_HUMAN	IGLV10-54	2	2	2	16125	7687.3	0	110420	363180	349130	100810	215490	361770	4374.3	631830	24337	0	314590	48324	65445	1003900	93221	0	409700	67623	0	67064	180320	8970.6	252940	44352	216210	101750	159510	30347	3669.1	86977	727500	1076900	229980	45957	33292	124310	78309
sp|A0A075B6J9|LV218_HUMAN	sp|A0A075B6J9|LV218_HUMAN	sp|A0A075B6J9|LV218_HUMAN Immunoglobulin lambda variable 2-18 OS=Homo sapiens OX=9606 GN=IGLV2-18 PE=3 SV=2	sp|A0A075B6J9|LV218_HUMAN	A0A075B6J9	LV218_HUMAN	IGLV2-18	2	2	2	131410	77189	39326	33151	69798	62384	79981	60507	224700	6909.8	724590	392090	83403	140770	141130	193170	281870	59366	1313.4	585970	205900	13892	11350	31651	111700	56164	181680	78623	32587	39343	52492	908390	342530	221670	216450	191460	4698.2	105440	138570	29996
sp|A0A075B6K4|LV310_HUMAN;sp|P01715|LV301_HUMAN	sp|A0A075B6K4|LV310_HUMAN	sp|A0A075B6K4|LV310_HUMAN Immunoglobulin lambda variable 3-10 OS=Homo sapiens OX=9606 GN=IGLV3-10 PE=3 SV=2	sp|A0A075B6K4|LV310_HUMAN	A0A075B6K4	LV310_HUMAN	IGLV3-10	5	5	4	1508300	1511500	193990	898230	507160	2477600	676360	1134000	980000	755880	933050	1619600	1650200	626550	1582600	1341500	1219900	722760	172460	1230200	1304100	423250	1299500	1075100	562620	736110	855900	1961500	511380	377810	1134100	1398400	1037100	964770	779260	632320	378370	477270	855140	337420
sp|A0A075B6K5|LV39_HUMAN;sp|P80748|LV321_HUMAN	sp|A0A075B6K5|LV39_HUMAN;sp|P80748|LV321_HUMAN	sp|A0A075B6K5|LV39_HUMAN Immunoglobulin lambda variable 3-9 OS=Homo sapiens OX=9606 GN=IGLV3-9 PE=3 SV=1;sp|P80748|LV321_HUMAN Immunoglobulin lambda variable 3-21 OS=Homo sapiens OX=9606 GN=IGLV3-21 PE=1 SV=2	sp|A0A075B6K5|LV39_HUMAN	A0A075B6K5	LV39_HUMAN	IGLV3-9	2	2	2	1750900	2444300	166250	1924500	296390	5554700	706720	205140	2302100	1938000	4100800	2636500	917510	1370900	262650	1730500	442430	956050	74539	4425400	574030	2211800	1483800	1878200	391630	1329300	654570	472440	178860	375580	409850	2358500	1012500	907640	310690	1530700	1660500	2779700	334120	250330
sp|A0A075B6Q5|HV364_HUMAN	sp|A0A075B6Q5|HV364_HUMAN	sp|A0A075B6Q5|HV364_HUMAN Immunoglobulin heavy variable 3-64 OS=Homo sapiens OX=9606 GN=IGHV3-64 PE=3 SV=1	sp|A0A075B6Q5|HV364_HUMAN	A0A075B6Q5	HV364_HUMAN	IGHV3-64	4	3	3	44418	14001	44731	154590	0	104230	128350	37035	29604	69028	115800	723100	0	0	49152	47887	0	84705	29758	220350	45157	164110	70221	18899	42881	118470	66197	86187	0	2410.7	83461	125270	37401	90324	193710	17108	66413	15820	60923	26492
sp|A0A075B6R2|HV404_HUMAN	sp|A0A075B6R2|HV404_HUMAN	sp|A0A075B6R2|HV404_HUMAN Immunoglobulin heavy variable 4-4 OS=Homo sapiens OX=9606 GN=IGHV4-4 PE=3 SV=2	sp|A0A075B6R2|HV404_HUMAN	A0A075B6R2	HV404_HUMAN	IGHV4-4	3	2	2	9794	12271	0	0	0	30469	0	0	30422	74634	0	0	5044.1	0	53874	0	0	2441.9	5512.2	25526	9601.9	0	0	0	0	75916	8223.4	0	3219.9	0	21397	3459.4	5918.9	8357.3	20157	10956	0	0	14635	0
sp|P0DSN7|KVD37_HUMAN;sp|A0A075B6S9|KV137_HUMAN	sp|P0DSN7|KVD37_HUMAN;sp|A0A075B6S9|KV137_HUMAN	sp|P0DSN7|KVD37_HUMAN Probable non-functional immunoglobulinn kappa variable 1D-37 OS=Homo sapiens OX=9606 GN=IGKV1D-37 PE=1 SV=1;sp|A0A075B6S9|KV137_HUMAN Probable non-functional immunoglobulinn kappa variable 1-37 OS=Homo sapiens OX=9606 GN=IGKV1-37 PE=1	sp|P0DSN7|KVD37_HUMAN	P0DSN7	KVD37_HUMAN	IGKV1D-37	2	2	2	44383	9638.7	153920	10862	6590	7467.5	3036	15115	1663.8	77004	2043.7	71005	75582	42569	83622	35118	15924	75895	132330	3454.6	10520	6765.1	2790.2	3170.3	6576.6	141850	5106.2	61096	0	15680	53516	99624	7800.2	31151	6203.2	40361	752.2	3061.3	6518.7	2394.2
sp|A0A0A0MS15|HV349_HUMAN	sp|A0A0A0MS15|HV349_HUMAN	sp|A0A0A0MS15|HV349_HUMAN Immunoglobulin heavy variable 3-49 OS=Homo sapiens OX=9606 GN=IGHV3-49 PE=3 SV=1	sp|A0A0A0MS15|HV349_HUMAN	A0A0A0MS15	HV349_HUMAN	IGHV3-49	5	5	4	478880	338640	290490	242900	95361	824490	311930	264200	688660	1308800	1218600	1067600	496250	231630	660000	750290	58927	468800	223770	500970	481510	167020	486960	559070	360650	723900	435020	499170	136230	148190	800380	722360	5372500	776840	659720	6675700	22697	351930	197840	60985
sp|A0A0B4J1U7|HV601_HUMAN	sp|A0A0B4J1U7|HV601_HUMAN	sp|A0A0B4J1U7|HV601_HUMAN Immunoglobulin heavy variable 6-1 OS=Homo sapiens OX=9606 GN=IGHV6-1 PE=3 SV=1	sp|A0A0B4J1U7|HV601_HUMAN	A0A0B4J1U7	HV601_HUMAN	IGHV6-1	2	2	2	18558	0	144180	371310	8438.7	27307	31129	9634.3	201370	244620	234100	116150	33545	93472	51481	37068	166170	14106	647410	381080	28029	83199	29075	125790	41141	26956	247690	19106	34974	114310	31772	293890	705100	611950	562620	558630	5396.2	11222	224550	18054
sp|A0A0B4J1V0|HV315_HUMAN	sp|A0A0B4J1V0|HV315_HUMAN	sp|A0A0B4J1V0|HV315_HUMAN Immunoglobulin heavy variable 3-15 OS=Homo sapiens OX=9606 GN=IGHV3-15 PE=3 SV=1	sp|A0A0B4J1V0|HV315_HUMAN	A0A0B4J1V0	HV315_HUMAN	IGHV3-15	3	2	2	59152	22058	46567	77814	14111	40107	48206	59953	100850	29551	54521	274540	45271	14792	138980	10652	83148	19143	0	238720	0	22632	19921	54588	96394	160700	38861	48881	5803.9	21099	98915	174250	118970	186900	111710	170110	6388.8	43003	46246	4639.6
sp|A0A0B4J1V2|HV226_HUMAN	sp|A0A0B4J1V2|HV226_HUMAN	sp|A0A0B4J1V2|HV226_HUMAN Immunoglobulin heavy variable 2-26 OS=Homo sapiens OX=9606 GN=IGHV2-26 PE=3 SV=1	sp|A0A0B4J1V2|HV226_HUMAN	A0A0B4J1V2	HV226_HUMAN	IGHV2-26	2	2	2	40766	5401.4	72847	27841	10154	0	0	104090	30991	29062	31502	15129	43857	16569	21634	42345	0	45490	133440	0	0	26606	9403.7	13813	0	414130	0	38263	0	4323.7	29142	69826	23820	11707	18515	0	6023.5	7810.5	0	1678.9
sp|A0A0B4J1V6|HV373_HUMAN	sp|A0A0B4J1V6|HV373_HUMAN	sp|A0A0B4J1V6|HV373_HUMAN Immunoglobulin heavy variable 3-73 OS=Homo sapiens OX=9606 GN=IGHV3-73 PE=3 SV=1	sp|A0A0B4J1V6|HV373_HUMAN	A0A0B4J1V6	HV373_HUMAN	IGHV3-73	4	2	2	0	0	0	4787.4	0	54758	8428.7	2334.3	35689	26736	11569	52322	0	13538	3858.2	0	774.44	54826	0	104890	0	0	4144.1	15328	0	0	1510.8	0	2570.8	3634.6	2195.6	115330	4976.7	89780	67435	6173	6828.6	3327.5	1673.6	5389.7
sp|A0A0B4J1X5|HV374_HUMAN	sp|A0A0B4J1X5|HV374_HUMAN	sp|A0A0B4J1X5|HV374_HUMAN Immunoglobulin heavy variable 3-74 OS=Homo sapiens OX=9606 GN=IGHV3-74 PE=3 SV=1	sp|A0A0B4J1X5|HV374_HUMAN	A0A0B4J1X5	HV374_HUMAN	IGHV3-74	5	4	3	218790	155020	446130	168820	589890	161100	388900	108940	146790	612220	419000	381130	224630	174850	201250	550800	512680	458030	337850	368200	543010	45483	158350	95784	162980	868550	231750	97781	20947	118930	448870	351770	227020	570500	890730	214310	113740	158850	124990	73205
sp|A0A0B4J1X8|HV343_HUMAN	sp|A0A0B4J1X8|HV343_HUMAN	sp|A0A0B4J1X8|HV343_HUMAN Immunoglobulin heavy variable 3-43 OS=Homo sapiens OX=9606 GN=IGHV3-43 PE=3 SV=1	sp|A0A0B4J1X8|HV343_HUMAN	A0A0B4J1X8	HV343_HUMAN	IGHV3-43	3	2	2	19569	0	0	550350	0	35920	4225.5	11204	21808	10106	29124	0	0	2690.6	4794	7390	6289.2	24604	0	8300.5	0	0	28842	306860	2461.4	34552	0	5084.3	0	2007.4	420100	28152	5095	18999	147900	26009	10064	10355	4400.5	0
sp|A0A0B4J1Y8|LV949_HUMAN	sp|A0A0B4J1Y8|LV949_HUMAN	sp|A0A0B4J1Y8|LV949_HUMAN Immunoglobulin lambda variable 9-49 OS=Homo sapiens OX=9606 GN=IGLV9-49 PE=1 SV=1	sp|A0A0B4J1Y8|LV949_HUMAN	A0A0B4J1Y8	LV949_HUMAN	IGLV9-49	2	2	2	297240	107300	0	198580	37557	118950	111820	115320	125580	122290	202180	52227	67823	79887	368780	52673	40238	73747	0	286580	258850	84095	23576	153620	16363	116810	56135	131550	24651	106080	36102	87851	342540	279010	538910	182720	45930	100840	55431	0
sp|A0A0B4J1Y9|HV372_HUMAN	sp|A0A0B4J1Y9|HV372_HUMAN	sp|A0A0B4J1Y9|HV372_HUMAN Immunoglobulin heavy variable 3-72 OS=Homo sapiens OX=9606 GN=IGHV3-72 PE=3 SV=1	sp|A0A0B4J1Y9|HV372_HUMAN	A0A0B4J1Y9	HV372_HUMAN	IGHV3-72	5	5	4	217860	75235	155770	362600	111710	430370	189620	186990	196950	857980	404390	537770	288170	341370	302180	163420	311100	288520	432800	633100	285820	73648	83773	360270	289900	498340	151920	266990	80368	124620	311400	362700	321810	860330	571050	131550	61738	111190	209000	88288
sp|P0DPI2|GAL3A_HUMAN;sp|A0A0B4J2D5|GAL3B_HUMAN	sp|P0DPI2|GAL3A_HUMAN;sp|A0A0B4J2D5|GAL3B_HUMAN	sp|P0DPI2|GAL3A_HUMAN Glutamine amidotransferase-like class 1 domain-containing protein 3, mitochondrial OS=Homo sapiens OX=9606 GN=GATD3 PE=1 SV=1;sp|A0A0B4J2D5|GAL3B_HUMAN Putative glutamine amidotransferase-like class 1 domain-containing protein 3B, mit	sp|P0DPI2|GAL3A_HUMAN	P0DPI2	GAL3A_HUMAN	GATD3	3	3	3	0	0	0	17020	12600	0	20938	6082.7	0	16780	0	0	0	0	0	0	7506.3	17452	0	0	0	56262	12231	0	0	0	7911.7	12149	22110	77192	0	20750	0	6240.9	22007	0	27928	5100.7	0	32730
sp|A0A0C4DH29|HV103_HUMAN	sp|A0A0C4DH29|HV103_HUMAN	sp|A0A0C4DH29|HV103_HUMAN Immunoglobulin heavy variable 1-3 OS=Homo sapiens OX=9606 GN=IGHV1-3 PE=3 SV=1	sp|A0A0C4DH29|HV103_HUMAN	A0A0C4DH29	HV103_HUMAN	IGHV1-3	4	4	3	929680	550240	954820	1202800	212440	1740800	626380	518470	1610300	1433900	208020	4614600	884350	482070	3290200	1205000	619970	1095500	816900	1041700	793270	117160	641800	861390	912860	1111900	688470	69347	78661	178900	1543100	855470	1721700	1381400	938240	1095100	153180	500770	354610	50736
sp|A0A0C4DH30|HV316_HUMAN	sp|A0A0C4DH30|HV316_HUMAN	sp|A0A0C4DH30|HV316_HUMAN Probable non-functional immunoglobulin heavy variable 3-16 OS=Homo sapiens OX=9606 GN=IGHV3-16 PE=1 SV=1	sp|A0A0C4DH30|HV316_HUMAN	A0A0C4DH30	HV316_HUMAN	IGHV3-16	3	3	2	0	0	18212	0	0	6772.5	0	0	0	60456	7416.5	0	3540.4	0	0	19963	0	2747.8	28337	6761.5	0	0	1919.9	0	61162	12677	79687	17412	3028.2	0	0	0	0	0	8258.8	6101.8	5645.6	0	28544	1670
sp|A0A0C4DH31|HV118_HUMAN	sp|A0A0C4DH31|HV118_HUMAN	sp|A0A0C4DH31|HV118_HUMAN Immunoglobulin heavy variable 1-18 OS=Homo sapiens OX=9606 GN=IGHV1-18 PE=3 SV=1	sp|A0A0C4DH31|HV118_HUMAN	A0A0C4DH31	HV118_HUMAN	IGHV1-18	3	3	2	630560	436070	366370	892430	383290	219440	113800	389490	574290	1303100	630770	1480400	819020	72684	1432400	1018300	159520	660740	782650	550080	1330100	143490	527990	406510	381710	686750	91911	648300	34845	133220	192840	979810	225300	535160	334210	281700	72700	102360	117090	159730
sp|A0A0C4DH32|HV320_HUMAN	sp|A0A0C4DH32|HV320_HUMAN	sp|A0A0C4DH32|HV320_HUMAN Immunoglobulin heavy variable 3-20 OS=Homo sapiens OX=9606 GN=IGHV3-20 PE=3 SV=2	sp|A0A0C4DH32|HV320_HUMAN	A0A0C4DH32	HV320_HUMAN	IGHV3-20	4	2	2	18054	0	18453	323900	10917	240160	0	33686	17281	185050	151160	44186	0	16432	0	19259	63447	27457	0	86053	37463	5843	96707	71155	39744	176970	67795	44754	9687.1	7741.8	18870	137500	13674	43060	45805	69747	27445	0	18607	2865.3
sp|A0A0C4DH33|HV124_HUMAN	sp|A0A0C4DH33|HV124_HUMAN	sp|A0A0C4DH33|HV124_HUMAN Immunoglobulin heavy variable 1-24 OS=Homo sapiens OX=9606 GN=IGHV1-24 PE=3 SV=1	sp|A0A0C4DH33|HV124_HUMAN	A0A0C4DH33	HV124_HUMAN	IGHV1-24	2	2	2	2753.2	29822	3146.2	84349	0	5749.6	8325.2	59649	7841.9	77263	8641.3	68702	14089	1757.3	10153	0	3663.7	33597	0	0	0	0	4841	32208	14989	9199.9	5141.3	47082	1217.2	0	0	4187.8	14848	6790.6	23978	6184.5	3064	2414.7	0	37670
sp|A0A0C4DH34|HV428_HUMAN	sp|A0A0C4DH34|HV428_HUMAN	sp|A0A0C4DH34|HV428_HUMAN Immunoglobulin heavy variable 4-28 OS=Homo sapiens OX=9606 GN=IGHV4-28 PE=3 SV=1	sp|A0A0C4DH34|HV428_HUMAN	A0A0C4DH34	HV428_HUMAN	IGHV4-28	2	2	2	150160	104740	72398	313230	107640	118930	195500	86758	29327	801480	141410	548340	713820	85039	169680	271610	79967	55469	36034	182280	904420	41874	53828	105470	77506	411240	68124	82359	19481	214960	229960	128500	412850	488880	136560	92607	20166	0	30136	1565.6
sp|A0A0C4DH35|HV335_HUMAN	sp|A0A0C4DH35|HV335_HUMAN	sp|A0A0C4DH35|HV335_HUMAN Probable non-functional immunoglobulin heavy variable 3-35 OS=Homo sapiens OX=9606 GN=IGHV3-35 PE=1 SV=1	sp|A0A0C4DH35|HV335_HUMAN	A0A0C4DH35	HV335_HUMAN	IGHV3-35	2	2	2	449350	244270	66212	104330	165750	96018	119520	73295	377860	280980	298780	685300	477430	283240	274510	31658	321160	284510	283750	150490	13113	82436	104070	486990	235070	663160	75968	73568	18273	12842	387500	537310	553720	511730	415940	431160	39598	11824	197630	10746
sp|A0A0C4DH36|HV338_HUMAN	sp|A0A0C4DH36|HV338_HUMAN	sp|A0A0C4DH36|HV338_HUMAN Probable non-functional immunoglobulin heavy variable 3-38 OS=Homo sapiens OX=9606 GN=IGHV3-38 PE=1 SV=1	sp|A0A0C4DH36|HV338_HUMAN	A0A0C4DH36	HV338_HUMAN	IGHV3-38	2	2	2	26192	130160	118560	106750	12277	161820	34745	97399	39302	122610	156910	189390	209560	59300	204660	171560	56527	125210	32461	203600	36170	71857	72549	10631	76657	416940	32802	50327	20618	33483	124930	37685	154270	100430	52113	193880	15381	34411	29149	9780.2
sp|A0A0C4DH38|HV551_HUMAN	sp|A0A0C4DH38|HV551_HUMAN	sp|A0A0C4DH38|HV551_HUMAN Immunoglobulin heavy variable 5-51 OS=Homo sapiens OX=9606 GN=IGHV5-51 PE=3 SV=1	sp|A0A0C4DH38|HV551_HUMAN	A0A0C4DH38	HV551_HUMAN	IGHV5-51	5	5	3	600080	357340	306170	594540	175630	957590	396710	334850	500650	721260	1220200	1149300	1012800	281420	700860	888380	302350	487120	213530	599750	677540	283630	517330	395660	264800	1574700	270090	349870	99634	198320	546040	423640	563700	404020	357980	498920	156300	272720	197950	84318
sp|A0A0C4DH67|KV108_HUMAN;sp|A0A0C4DH69|KV109_HUMAN;sp|A0A075B6S5|KV127_HUMAN	sp|A0A0C4DH67|KV108_HUMAN;sp|A0A0C4DH69|KV109_HUMAN;sp|A0A075B6S5|KV127_HUMAN	sp|A0A0C4DH67|KV108_HUMAN Immunoglobulin kappa variable 1-8 OS=Homo sapiens OX=9606 GN=IGKV1-8 PE=3 SV=1;sp|A0A0C4DH69|KV109_HUMAN Immunoglobulin kappa variable 1-9 OS=Homo sapiens OX=9606 GN=IGKV1-9 PE=3 SV=1;sp|A0A075B6S5|KV127_HUMAN Immunoglobulin kappa	sp|A0A0C4DH67|KV108_HUMAN	A0A0C4DH67	KV108_HUMAN	IGKV1-8	2	2	2	340520	320680	293870	562000	226200	447300	87020	248880	180070	228580	296430	442900	251220	161250	272510	187250	298330	240180	379020	97705	376910	67508	246660	239090	148930	373660	193320	161280	86316	123180	372140	275020	177440	345950	352700	69196	99413	230760	64846	45036
sp|A0A0C4DH68|KV224_HUMAN;sp|A0A075B6R9|KVD24_HUMAN	sp|A0A0C4DH68|KV224_HUMAN;sp|A0A075B6R9|KVD24_HUMAN	sp|A0A0C4DH68|KV224_HUMAN Immunoglobulin kappa variable 2-24 OS=Homo sapiens OX=9606 GN=IGKV2-24 PE=3 SV=1;sp|A0A075B6R9|KVD24_HUMAN Probable non-functional immunoglobulin kappa variable 2D-24 OS=Homo sapiens OX=9606 GN=IGKV2D-24 PE=1 SV=1	sp|A0A0C4DH68|KV224_HUMAN	A0A0C4DH68	KV224_HUMAN	IGKV2-24	4	3	3	303010	260570	268830	289880	267400	249800	117690	145800	315700	575390	536480	728340	467820	455880	746330	648670	325200	674.21	66459	262500	660630	107460	115540	93178	353500	553630	279520	216750	0	116090	597190	604680	35682	559570	400460	95081	25338	168540	212630	11629
sp|A0A0G2JS06|LV539_HUMAN;sp|A0A087WSX0|LV545_HUMAN	sp|A0A0G2JS06|LV539_HUMAN;sp|A0A087WSX0|LV545_HUMAN	sp|A0A0G2JS06|LV539_HUMAN Immunoglobulin lambda variable 5-39 OS=Homo sapiens OX=9606 GN=IGLV5-39 PE=3 SV=1;sp|A0A087WSX0|LV545_HUMAN Immunoglobulin lambda variable 5-45 OS=Homo sapiens OX=9606 GN=IGLV5-45 PE=3 SV=1	sp|A0A0G2JS06|LV539_HUMAN	A0A0G2JS06	LV539_HUMAN	IGLV5-39	2	2	2	48197	63135	39214	79091	0	266200	79269	80597	5343.9	0	236850	100600	13847	0	158060	52292	509450	0	109290	153370	0	40846	0	102550	70322	247910	0	3196.6	20768	37220	90650	106760	28940	323620	451110	140640	0	0	62746	0
sp|A0A0J9YX35|HV64D_HUMAN	sp|A0A0J9YX35|HV64D_HUMAN	sp|A0A0J9YX35|HV64D_HUMAN Immunoglobulin heavy variable 3-64D OS=Homo sapiens OX=9606 GN=IGHV3-64D PE=3 SV=1	sp|A0A0J9YX35|HV64D_HUMAN	A0A0J9YX35	HV64D_HUMAN	IGHV3-64D	3	3	3	16714	0	84124	94367	6953.1	28975	49634	11193	164970	50122	47981	190800	56117	86080	28293	86048	14822	924170	97736	879590	30268	15073	43944	108930	73493	152240	58701	100230	16614	10840	10543	18308	40742	21588	48065	441770	0	46849	48731	0
sp|A0A0J9YXX1|HV5X1_HUMAN	sp|A0A0J9YXX1|HV5X1_HUMAN	sp|A0A0J9YXX1|HV5X1_HUMAN Immunoglobulin heavy variable 5-10-1 OS=Homo sapiens OX=9606 GN=IGHV5-10-1 PE=3 SV=1	sp|A0A0J9YXX1|HV5X1_HUMAN	A0A0J9YXX1	HV5X1_HUMAN	IGHV5-10-1	4	2	2	0	0	0	0	0	0	0	0	3745.6	0	66515	1379.7	3832.3	3934.1	0	0	2048.8	0	0	0	0	0	0	0	0	40556	0	0	0	0	0	0	0	1801.4	0	0	0	0	0	0
sp|A0AV96|RBM47_HUMAN;sp|Q8TBY0|RBM46_HUMAN	sp|A0AV96|RBM47_HUMAN	sp|A0AV96|RBM47_HUMAN RNA-binding protein 47 OS=Homo sapiens OX=9606 GN=RBM47 PE=1 SV=2	sp|A0AV96|RBM47_HUMAN	A0AV96	RBM47_HUMAN	RBM47	9	9	8	23229	20060	0	0	0	11352	13771	7197	0	15880	6133	0	0	0	0	0	0	0	0	0	0	57151	4672.9	0	10169	7601.8	16068	0	20160	24908	0	0	0	0	9914.4	0	39400	50995	0	186290
sp|A0AVT1|UBA6_HUMAN	sp|A0AVT1|UBA6_HUMAN	sp|A0AVT1|UBA6_HUMAN Ubiquitin-like modifier-activating enzyme 6 OS=Homo sapiens OX=9606 GN=UBA6 PE=1 SV=1	sp|A0AVT1|UBA6_HUMAN	A0AVT1	UBA6_HUMAN	UBA6	3	3	3	0	0	0	0	0	8836.5	11942	9864.3	5741.7	0	0	0	0	0	0	0	0	0	0	30422	0	3738.7	0	0	9009.4	8357.5	7716.3	6754.1	25898	11821	0	0	21320	0	8231.4	0	4982.1	31060	24619	44768
sp|A0M8Q6|IGLC7_HUMAN	sp|A0M8Q6|IGLC7_HUMAN	sp|A0M8Q6|IGLC7_HUMAN Immunoglobulin lambda constant 7 OS=Homo sapiens OX=9606 GN=IGLC7 PE=1 SV=3	sp|A0M8Q6|IGLC7_HUMAN	A0M8Q6	IGLC7_HUMAN	IGLC7	8	4	4	622220	1246900	46635	627540	1103000	613850	289680	655010	1064200	624040	516140	1289200	539240	979080	919160	335680	1390400	628990	42886	1403100	358940	211520	677840	311820	369890	187180	586380	880360	104390	449970	283690	2639100	925340	1207400	649940	993970	154420	369250	463820	282100
sp|A0MZ66|SHOT1_HUMAN	sp|A0MZ66|SHOT1_HUMAN	sp|A0MZ66|SHOT1_HUMAN Shootin-1 OS=Homo sapiens OX=9606 GN=SHTN1 PE=1 SV=4	sp|A0MZ66|SHOT1_HUMAN	A0MZ66	SHOT1_HUMAN	SHTN1	3	3	3	0	0	0	0	0	0	5489.4	1423.2	0	0	2143.6	0	0	0	0	0	0	0	0	5394.2	0	11223	2631.3	0	3850.4	0	0	5610.7	16874	12112	0	0	2484.4	0	0	0	8282.3	20744	3520.7	12352
sp|A1L0T0|HACL2_HUMAN	sp|A1L0T0|HACL2_HUMAN	sp|A1L0T0|HACL2_HUMAN 2-hydroxyacyl-CoA lyase 2 OS=Homo sapiens OX=9606 GN=ILVBL PE=1 SV=2	sp|A1L0T0|HACL2_HUMAN	A1L0T0	HACL2_HUMAN	ILVBL	3	3	3	0	0	0	0	0	0	1900.7	6045	0	0	0	0	0	0	0	0	0	2462.4	0	0	0	0	7137.7	5970	6988.8	5708.9	4339.5	5548.2	38317	10989	0	3670.8	2399.5	0	0	0	102690	10660	2134.7	79348
sp|A3KMH1|VWA8_HUMAN	sp|A3KMH1|VWA8_HUMAN	sp|A3KMH1|VWA8_HUMAN von Willebrand factor A domain-containing protein 8 OS=Homo sapiens OX=9606 GN=VWA8 PE=1 SV=2	sp|A3KMH1|VWA8_HUMAN	A3KMH1	VWA8_HUMAN	VWA8	6	6	6	0	48817	0	145750	34570	30207	24453	20036	50045	0	5942.9	22806	128660	173250	0	36222	0	91501	56414	0	32524	18013	14992	115140	14052	10737	11097	12433	21353	0	1763	0	10841	9914.5	0	11940	130470	11124	13094	86927
sp|A5YKK6|CNOT1_HUMAN	sp|A5YKK6|CNOT1_HUMAN	sp|A5YKK6|CNOT1_HUMAN CCR4-NOT transcription complex subunit 1 OS=Homo sapiens OX=9606 GN=CNOT1 PE=1 SV=2	sp|A5YKK6|CNOT1_HUMAN	A5YKK6	CNOT1_HUMAN	CNOT1	6	6	6	0	0	0	0	12837	17373	17877	17897	0	0	9353.8	0	5286.8	0	0	0	0	0	0	22207	0	13034	12066	10046	16583	11473	17294	0	9618.5	0	0	0	19839	5289.1	14018	0	25266	6056.2	0	65366
sp|A6NCN2|KR87P_HUMAN	sp|A6NCN2|KR87P_HUMAN	sp|A6NCN2|KR87P_HUMAN Putative keratin-87 protein OS=Homo sapiens OX=9606 GN=KRT87P PE=5 SV=4	sp|A6NCN2|KR87P_HUMAN	A6NCN2	KR87P_HUMAN	KRT87P	25	3	3	0	0	0	0	0	209.64	0	0	0	504.94	1150.8	512.45	0	0	0	0	0	0	0	0	352.08	1821300	30787	1302.7	2169.3	445.43	0	133600	348.5	1608.7	0	348.94	546.28	0	0	0	0	1729.4	0	0
sp|A6NKG5|RTL1_HUMAN	sp|A6NKG5|RTL1_HUMAN	sp|A6NKG5|RTL1_HUMAN Retrotransposon-like protein 1 OS=Homo sapiens OX=9606 GN=RTL1 PE=3 SV=3	sp|A6NKG5|RTL1_HUMAN	A6NKG5	RTL1_HUMAN	RTL1	6	6	6	0	0	0	0	0	0	3377.2	3774.4	0	0	0	23503	6127.8	0	26532	0	0	0	0	0	0	0	0	0	0	6338.4	8241.2	0	5364.1	0	0	0	0	0	0	23347	4240.8	8164.6	0	146390
sp|A8K2U0|A2ML1_HUMAN	sp|A8K2U0|A2ML1_HUMAN	sp|A8K2U0|A2ML1_HUMAN Alpha-2-macroglobulin-like protein 1 OS=Homo sapiens OX=9606 GN=A2ML1 PE=1 SV=3	sp|A8K2U0|A2ML1_HUMAN	A8K2U0	A2ML1_HUMAN	A2ML1	3	3	3	14754	0	0	57972	0	38556	0	16059	0	0	0	0	0	0	23079	13224	0	20506	0	0	16581	11839	29048	34809	22577	0	16040	11303	14526	26374	11880	0	0	22961	9166.7	0	22782	14143	6780.7	19556
sp|A8K7I4|CLCA1_HUMAN	sp|A8K7I4|CLCA1_HUMAN	sp|A8K7I4|CLCA1_HUMAN Calcium-activated chloride channel regulator 1 OS=Homo sapiens OX=9606 GN=CLCA1 PE=1 SV=3	sp|A8K7I4|CLCA1_HUMAN	A8K7I4	CLCA1_HUMAN	CLCA1	18	18	18	0	9632.9	55985	293360	12441	512080	5427.5	15300	469010	8630.6	12086	6813.3	0	18322	21724	5064	0	10494	21825	14388	1907.5	2244600	16388	13883	79315	2236.7	768240	41907	4921.2	0	59664	6075.3	52629	19148	16354	30467	13942	7992.3	49499	3810.6
sp|P62308|RUXG_HUMAN;sp|A8MWD9|RUXGL_HUMAN	sp|P62308|RUXG_HUMAN;sp|A8MWD9|RUXGL_HUMAN	sp|P62308|RUXG_HUMAN Small nuclear ribonucleoprotein G OS=Homo sapiens OX=9606 GN=SNRPG PE=1 SV=1;sp|A8MWD9|RUXGL_HUMAN Putative small nuclear ribonucleoprotein G-like protein 15 OS=Homo sapiens OX=9606 GN=SNRPGP15 PE=5 SV=2	sp|P62308|RUXG_HUMAN	P62308	RUXG_HUMAN	SNRPG	2	2	2	165330	164560	0	81965	59858	49966	81646	39291	78324	45009	113240	55413	153490	106280	103640	159280	52856	76624	0	54524	161220	18694	26356	24482	17241	56476	23009	62019	19936	57477	80973	55363	83798	36468	9426.4	137150	24898	22644	55035	42402
sp|Q99613|EIF3C_HUMAN;sp|B5ME19|EIFCL_HUMAN	sp|Q99613|EIF3C_HUMAN;sp|B5ME19|EIFCL_HUMAN	sp|Q99613|EIF3C_HUMAN Eukaryotic translation initiation factor 3 subunit C OS=Homo sapiens OX=9606 GN=EIF3C PE=1 SV=1;sp|B5ME19|EIFCL_HUMAN Eukaryotic translation initiation factor 3 subunit C-like protein OS=Homo sapiens OX=9606 GN=EIF3CL PE=1 SV=1	sp|Q99613|EIF3C_HUMAN	Q99613	EIF3C_HUMAN	EIF3C	12	12	12	0	0	42860	12932	12451	12862	86433	30442	13576	0	41870	0	0	27341	53822	0	19915	0	0	0	0	89949	21514	8916.1	19249	22174	42816	20453	61421	31776	40486	21303	8627.9	9421.4	25329	15573	98983	31543	8338.2	253050
sp|E9PAV3|NACAM_HUMAN;sp|Q13765|NACA_HUMAN;sp|Q9BZK3|NACP4_HUMAN	sp|E9PAV3|NACAM_HUMAN;sp|Q13765|NACA_HUMAN	sp|E9PAV3|NACAM_HUMAN Nascent polypeptide-associated complex subunit alpha, muscle-specific form OS=Homo sapiens OX=9606 GN=NACA PE=1 SV=1;sp|Q13765|NACA_HUMAN Nascent polypeptide-associated complex subunit alpha OS=Homo sapiens OX=9606 GN=NACA PE=1 SV=1	sp|E9PAV3|NACAM_HUMAN	E9PAV3	NACAM_HUMAN	NACA	3	3	3	136650	78502	33058	35105	40237	61675	35474	98947	32889	402960	81092	174830	237400	104530	204300	96040	59217	1126200	110560	158990	0	82572	89598	43046	85487	206470	60915	212420	71521	202560	234620	473600	110550	97192	58145	55950	106420	97918	43943	231330
sp|O00115|DNS2A_HUMAN	sp|O00115|DNS2A_HUMAN	sp|O00115|DNS2A_HUMAN Deoxyribonuclease-2-alpha OS=Homo sapiens OX=9606 GN=DNASE2 PE=1 SV=2	sp|O00115|DNS2A_HUMAN	O00115	DNS2A_HUMAN	DNASE2	2	2	2	5427	0	0	16214	8508.5	6046.2	4910.5	0	13433	11051	21486	6629.4	0	0	0	0	0	32715	0	13791	0	2507.8	6061.3	16690	6654.6	12445	7952.9	0	1132.3	6215.4	0	22111	76578	9218.4	3590.3	50564	6520.1	943	58544	25884
sp|O00116|ADAS_HUMAN	sp|O00116|ADAS_HUMAN	sp|O00116|ADAS_HUMAN Alkyldihydroxyacetonephosphate synthase, peroxisomal OS=Homo sapiens OX=9606 GN=AGPS PE=1 SV=1	sp|O00116|ADAS_HUMAN	O00116	ADAS_HUMAN	AGPS	2	2	2	0	0	0	0	0	0	2562.8	0	2398.2	0	0	0	0	8331	0	0	0	0	0	0	0	0	0	0	0	2560.3	3313.9	0	2568.3	1832.7	0	0	0	0	0	0	3218.8	843.77	0	45973
sp|O00142|KITM_HUMAN	sp|O00142|KITM_HUMAN	sp|O00142|KITM_HUMAN Thymidine kinase 2, mitochondrial OS=Homo sapiens OX=9606 GN=TK2 PE=1 SV=4	sp|O00142|KITM_HUMAN	O00142	KITM_HUMAN	TK2	2	2	2	0	0	0	0	0	0	0	4445.3	0	0	0	0	0	0	0	0	0	0	0	0	0	4595.9	0	0	0	0	5834.7	6931	11352	4398.8	0	0	0	0	0	0	23504	0	0	22333
sp|O00159|MYO1C_HUMAN	sp|O00159|MYO1C_HUMAN	sp|O00159|MYO1C_HUMAN Unconventional myosin-Ic OS=Homo sapiens OX=9606 GN=MYO1C PE=1 SV=4	sp|O00159|MYO1C_HUMAN	O00159	MYO1C_HUMAN	MYO1C	19	19	19	7300.1	87095	15659	29922	5473	363790	246910	147690	97965	15182	313800	109700	12969	17658	33392	244020	34781	14248	0	280920	130400	372800	164730	31687	84097	584060	194980	45180	144690	18925	22411	23465	249880	129990	221630	148530	489090	146230	157630	491410
sp|O00182|LEG9_HUMAN;sp|Q6DKI2|LEG9C_HUMAN;sp|Q3B8N2|LEG9B_HUMAN	sp|O00182|LEG9_HUMAN;sp|Q6DKI2|LEG9C_HUMAN;sp|Q3B8N2|LEG9B_HUMAN	sp|O00182|LEG9_HUMAN Galectin-9 OS=Homo sapiens OX=9606 GN=LGALS9 PE=1 SV=2;sp|Q6DKI2|LEG9C_HUMAN Galectin-9C OS=Homo sapiens OX=9606 GN=LGALS9C PE=1 SV=2;sp|Q3B8N2|LEG9B_HUMAN Galectin-9B OS=Homo sapiens OX=9606 GN=LGALS9B PE=1 SV=3	sp|O00182|LEG9_HUMAN	O00182	LEG9_HUMAN	LGALS9	5	5	5	32462	7598.7	15585	52407	44523	6787.2	29565	23018	40066	24762	25673	16902	0	0	33425	11933	0	19389	0	37174	20266	15891	11901	48700	17424	30322	34151	45565	19267	0	35464	20319	0	31903	24545	911.82	112130	46994	39266	310180
sp|O00186|STXB3_HUMAN	sp|O00186|STXB3_HUMAN	sp|O00186|STXB3_HUMAN Syntaxin-binding protein 3 OS=Homo sapiens OX=9606 GN=STXBP3 PE=1 SV=2	sp|O00186|STXB3_HUMAN	O00186	STXB3_HUMAN	STXBP3	5	5	5	6760.2	6439.9	25256	8871.8	0	0	24495	5247.3	0	0	0	0	0	0	17114	13891	0	0	0	7530.1	0	0	11789	0	10018	0	7304.7	0	24605	9990.8	0	13110	10892	15654	8364.4	14142	24783	25114	0	55331
sp|O00187|MASP2_HUMAN	sp|O00187|MASP2_HUMAN	sp|O00187|MASP2_HUMAN Mannan-binding lectin serine protease 2 OS=Homo sapiens OX=9606 GN=MASP2 PE=1 SV=4	sp|O00187|MASP2_HUMAN	O00187	MASP2_HUMAN	MASP2	2	2	2	25170	23499	0	0	5240	25005	13508	12376	28897	0	37976	13830	0	25123	6849.6	0	11712	46807	0	19826	16458	10000	15649	20861	14989	12703	16824	36928	24923	10502	11788	43520	10501	15861	20113	14036	20258	17599	28872	5498.2
sp|O00194|RB27B_HUMAN	sp|O00194|RB27B_HUMAN	sp|O00194|RB27B_HUMAN Ras-related protein Rab-27B OS=Homo sapiens OX=9606 GN=RAB27B PE=1 SV=4	sp|O00194|RB27B_HUMAN	O00194	RB27B_HUMAN	RAB27B	3	3	3	10135	0	0	0	0	0	14042	39047	12488	9221.1	9621.7	0	6828.6	0	4423.2	0	1924.7	0	0	12257	0	0	2636.9	4991.8	17787	82282	17392	0	6329.1	46698	0	0	0	20487	14041	0	1520	27710	24986	23116
sp|O00203|AP3B1_HUMAN;sp|Q13367|AP3B2_HUMAN	sp|O00203|AP3B1_HUMAN	sp|O00203|AP3B1_HUMAN AP-3 complex subunit beta-1 OS=Homo sapiens OX=9606 GN=AP3B1 PE=1 SV=3	sp|O00203|AP3B1_HUMAN	O00203	AP3B1_HUMAN	AP3B1	8	8	8	0	0	0	0	0	38192	27287	17704	19046	0	15483	0	0	10824	0	0	0	0	55119	0	7976.6	21210	21918	5759.6	22398	5946.5	24142	23355	68267	0	0	0	14128	13789	25371	22148	82504	62256	9177.7	219330
sp|O00204|ST2B1_HUMAN	sp|O00204|ST2B1_HUMAN	sp|O00204|ST2B1_HUMAN Sulfotransferase 2B1 OS=Homo sapiens OX=9606 GN=SULT2B1 PE=1 SV=2	sp|O00204|ST2B1_HUMAN	O00204	ST2B1_HUMAN	SULT2B1	6	6	6	0	1364	4709.6	1511.7	0	0	8965.6	10977	3795.8	15962	1315.6	4272.8	0	3273	0	0	0	3774	0	0	0	10521	10404	0	10472	1849.6	8749.5	6804.1	36923	281920	0	0	6057.5	0	17683	4968.9	23722	29592	4179.6	30368
sp|O00214|LEG8_HUMAN	sp|O00214|LEG8_HUMAN	sp|O00214|LEG8_HUMAN Galectin-8 OS=Homo sapiens OX=9606 GN=LGALS8 PE=1 SV=4	sp|O00214|LEG8_HUMAN	O00214	LEG8_HUMAN	LGALS8	2	2	2	0	0	0	0	0	10927	0	10518	0	0	9172.8	0	10574	11172	0	11158	13530	5016.2	0	7530.5	0	9719.9	10413	7134.5	6584.7	9023.9	0	0	14890	10101	0	4838.1	9309.3	6535.7	9819.5	6606.7	24626	0	0	20040
sp|O00231|PSD11_HUMAN	sp|O00231|PSD11_HUMAN	sp|O00231|PSD11_HUMAN 26S proteasome non-ATPase regulatory subunit 11 OS=Homo sapiens OX=9606 GN=PSMD11 PE=1 SV=3	sp|O00231|PSD11_HUMAN	O00231	PSD11_HUMAN	PSMD11	10	10	10	34432	0	3642.5	8405.9	46867	0	39198	9592.6	4490.7	59063	0	42695	36414	31326	54082	0	8373.1	48166	21623	5495.4	10801	7519.1	17044	0	17724	0	13262	52169	98191	35751	19654	149630	14276	9933.3	11514	3413.5	76545	143870	1936.4	129270
sp|O00232|PSD12_HUMAN	sp|O00232|PSD12_HUMAN	sp|O00232|PSD12_HUMAN 26S proteasome non-ATPase regulatory subunit 12 OS=Homo sapiens OX=9606 GN=PSMD12 PE=1 SV=3	sp|O00232|PSD12_HUMAN	O00232	PSD12_HUMAN	PSMD12	8	8	8	8771.5	6408.1	40464	10005	20942	15981	65679	34462	8702.1	0	10980	10087	0	35055	0	0	22498	0	0	8451.6	0	51187	46330	39063	22970	27509	27546	16682	145260	14799	0	0	16909	15393	37154	0	24655	74019	18171	161270
sp|O00264|PGRC1_HUMAN	sp|O00264|PGRC1_HUMAN	sp|O00264|PGRC1_HUMAN Membrane-associated progesterone receptor component 1 OS=Homo sapiens OX=9606 GN=PGRMC1 PE=1 SV=3	sp|O00264|PGRC1_HUMAN	O00264	PGRC1_HUMAN	PGRMC1	2	2	2	22424	19452	0	5484.1	0	0	10929	0	0	0	0	3985.6	0	1787.6	5109.9	9389.1	0	6332.6	0	0	0	1651.6	11637	5781.9	0	0	22161	12072	25712	71040	0	0	2440.9	6751.5	3227.4	0	65266	843.46	0	157450
sp|O00267|SPT5H_HUMAN	sp|O00267|SPT5H_HUMAN	sp|O00267|SPT5H_HUMAN Transcription elongation factor SPT5 OS=Homo sapiens OX=9606 GN=SUPT5H PE=1 SV=1	sp|O00267|SPT5H_HUMAN	O00267	SPT5H_HUMAN	SUPT5H	2	2	2	0	0	0	0	0	0	0	0	0	0	0	0	0	0	0	0	0	0	0	0	0	0	0	0	0	0	0	0	0	0	0	0	0	0	0	0	6296.8	6319	0	14621
sp|O00299|CLIC1_HUMAN	sp|O00299|CLIC1_HUMAN	sp|O00299|CLIC1_HUMAN Chloride intracellular channel protein 1 OS=Homo sapiens OX=9606 GN=CLIC1 PE=1 SV=4	sp|O00299|CLIC1_HUMAN	O00299	CLIC1_HUMAN	CLIC1	12	12	12	0	7214.6	169050	114650	121890	114370	673360	249540	133210	107460	147540	57692	11008	161640	0	61080	122460	113800	118390	65746	169270	544030	327170	122890	277670	270260	302350	212090	252230	459170	22912	190080	207330	169340	229110	61811	134980	1006300	89313	425270
sp|O00303|EIF3F_HUMAN	sp|O00303|EIF3F_HUMAN	sp|O00303|EIF3F_HUMAN Eukaryotic translation initiation factor 3 subunit F OS=Homo sapiens OX=9606 GN=EIF3F PE=1 SV=1	sp|O00303|EIF3F_HUMAN	O00303	EIF3F_HUMAN	EIF3F	6	6	6	17733	13727	6733.8	0	0	0	62608	36457	11127	0	0	9257.4	23051	17043	0	0	7290.6	0	13029	0	0	53566	20904	17818	48623	14481	13873	27098	60094	154730	0	0	15398	11188	7243.1	0	54230	66295	12228	44504
sp|O00338|ST1C2_HUMAN	sp|O00338|ST1C2_HUMAN	sp|O00338|ST1C2_HUMAN Sulfotransferase 1C2 OS=Homo sapiens OX=9606 GN=SULT1C2 PE=1 SV=1	sp|O00338|ST1C2_HUMAN	O00338	ST1C2_HUMAN	SULT1C2	4	4	3	14961	29248	0	18491	0	80224	99177	26976	25425	0	23173	0	0	0	0	0	0	0	0	0	0	39443	53928	0	77205	0	39517	0	47559	14908	44736	8590.1	0	0	18900	20099	64138	26474	17181	0
sp|O00391|QSOX1_HUMAN	sp|O00391|QSOX1_HUMAN	sp|O00391|QSOX1_HUMAN Sulfhydryl oxidase 1 OS=Homo sapiens OX=9606 GN=QSOX1 PE=1 SV=3	sp|O00391|QSOX1_HUMAN	O00391	QSOX1_HUMAN	QSOX1	20	20	20	506870	510540	6307.2	8758.3	158040	241300	420100	448350	1118600	16744	1456500	348720	55191	115030	238600	15823	427030	1346600	7440.5	539970	31359	150070	162260	895040	502510	252850	740500	166740	407700	240150	528930	874250	354310	1015200	1180100	268520	205930	153060	984100	195300
sp|O00400|ACATN_HUMAN	sp|O00400|ACATN_HUMAN	sp|O00400|ACATN_HUMAN Acetyl-coenzyme A transporter 1 OS=Homo sapiens OX=9606 GN=SLC33A1 PE=1 SV=1	sp|O00400|ACATN_HUMAN	O00400	ACATN_HUMAN	SLC33A1	2	2	2	0	0	0	0	0	0	7673.4	8957.2	0	0	5180.1	0	0	0	0	0	0	0	0	0	1755.9	5955.6	17295	0	0	6834.8	0	0	11834	4787.5	0	0	4659.4	0	0	0	21630	0	0	5443.4
sp|O00410|IPO5_HUMAN	sp|O00410|IPO5_HUMAN	sp|O00410|IPO5_HUMAN Importin-5 OS=Homo sapiens OX=9606 GN=IPO5 PE=1 SV=4	sp|O00410|IPO5_HUMAN	O00410	IPO5_HUMAN	IPO5	6	6	6	0	0	0	0	19450	23820	0	11591	0	32930	0	9714.6	1185.2	4933.8	0	6516.9	24494	29493	0	0	14519	47741	0	0	9591.3	31986	0	46846	22017	41386	0	35932	27725	4629.2	13559	0	11538	13515	0	14668
sp|O00423|EMAL1_HUMAN	sp|O00423|EMAL1_HUMAN	sp|O00423|EMAL1_HUMAN Echinoderm microtubule-associated protein-like 1 OS=Homo sapiens OX=9606 GN=EML1 PE=1 SV=3	sp|O00423|EMAL1_HUMAN	O00423	EMAL1_HUMAN	EML1	2	2	2	0	0	0	0	0	0	0	0	0	0	0	0	0	0	0	0	0	0	0	0	0	0	0	0	0	0	0	0	0	0	0	0	0	0	0	0	15087	0	0	29477
sp|O00429|DNM1L_HUMAN	sp|O00429|DNM1L_HUMAN	sp|O00429|DNM1L_HUMAN Dynamin-1-like protein OS=Homo sapiens OX=9606 GN=DNM1L PE=1 SV=2	sp|O00429|DNM1L_HUMAN	O00429	DNM1L_HUMAN	DNM1L	9	9	9	16848	20049	0	5492.5	0	0	67981	9148.7	0	0	0	0	0	0	3735.1	0	0	2705.5	0	4841.6	4264.2	29213	1827.1	0	8336.4	9718.9	10963	12440	160660	0	0	2297.3	2148.7	1610.7	4078.4	1428	107670	39348	2229.3	179690
sp|O00442|RTCA_HUMAN	sp|O00442|RTCA_HUMAN	sp|O00442|RTCA_HUMAN RNA 3-terminal phosphate cyclase OS=Homo sapiens OX=9606 GN=RTCA PE=1 SV=1	sp|O00442|RTCA_HUMAN	O00442	RTCA_HUMAN	RTCA	2	2	2	0	0	0	0	0	0	8148.1	4398.6	0	0	6131	0	0	7570.1	0	0	5650.1	0	0	0	0	32880	10876	0	6030.8	0	21096	0	23511	6140.4	0	0	3154.9	0	0	0	12835	0	0	26588
sp|O00443|P3C2A_HUMAN	sp|O00443|P3C2A_HUMAN	sp|O00443|P3C2A_HUMAN Phosphatidylinositol 4-phosphate 3-kinase C2 domain-containing subunit alpha OS=Homo sapiens OX=9606 GN=PIK3C2A PE=1 SV=2	sp|O00443|P3C2A_HUMAN	O00443	P3C2A_HUMAN	PIK3C2A	2	2	2	0	0	0	0	0	0	0	0	0	0	0	0	0	0	0	0	0	0	0	0	0	3721.7	0	15564	0	27589	0	0	0	0	0	0	0	0	0	0	0	0	0	3390.2
sp|O00461|GOLI4_HUMAN	sp|O00461|GOLI4_HUMAN	sp|O00461|GOLI4_HUMAN Golgi integral membrane protein 4 OS=Homo sapiens OX=9606 GN=GOLIM4 PE=1 SV=1	sp|O00461|GOLI4_HUMAN	O00461	GOLI4_HUMAN	GOLIM4	4	4	4	52107	42066	0	66941	26550	0	0	0	58638	26997	84751	0	0	0	41907	9011.7	47298	75766	0	44058	0	32612	19072	0	23209	15536	8117	0	14276	25265	0	30406	38925	7801	18032	45974	13089	17623	15366	44131
sp|O00462|MANBA_HUMAN	sp|O00462|MANBA_HUMAN	sp|O00462|MANBA_HUMAN Beta-mannosidase OS=Homo sapiens OX=9606 GN=MANBA PE=1 SV=3	sp|O00462|MANBA_HUMAN	O00462	MANBA_HUMAN	MANBA	10	10	10	13587	0	0	54362	0	19777	23725	4844.3	87502	0	85415	36541	0	4667.4	36657	11095	14722	69143	11067	39989	27700	21235	24305	112430	31372	118220	34920	9159.9	52101	17301	0	38855	67108	35552	29524	80387	8360.7	9497.9	170260	8279.6
sp|O00468|AGRIN_HUMAN	sp|O00468|AGRIN_HUMAN	sp|O00468|AGRIN_HUMAN Agrin OS=Homo sapiens OX=9606 GN=AGRN PE=1 SV=6	sp|O00468|AGRIN_HUMAN	O00468	AGRIN_HUMAN	AGRN	22	22	22	24110	21314	13778	65429	0	62751	16557	30514	234490	43121	845540	83890	18663	4600	137040	49521	60073	126870	0	28835	21538	13623	16185	31370	51535	328230	50017	33054	26983	4837.5	20276	43821	28552	107100	73608	26918	431470	6434.9	136900	217970
sp|O00471|EXOC5_HUMAN	sp|O00471|EXOC5_HUMAN	sp|O00471|EXOC5_HUMAN Exocyst complex component 5 OS=Homo sapiens OX=9606 GN=EXOC5 PE=1 SV=1	sp|O00471|EXOC5_HUMAN	O00471	EXOC5_HUMAN	EXOC5	7	7	7	14356	27530	0	0	0	17763	12435	6535.2	0	0	0	0	4862.4	0	20258	7206.4	10202	10171	0	0	18606	14656	12603	17693	11397	6975.9	16215	0	23182	0	0	12653	3739.8	11774	13750	25188	21152	6026.7	0	127100
sp|O00483|NDUA4_HUMAN	sp|O00483|NDUA4_HUMAN	sp|O00483|NDUA4_HUMAN Cytochrome c oxidase subunit NDUFA4 OS=Homo sapiens OX=9606 GN=NDUFA4 PE=1 SV=1	sp|O00483|NDUA4_HUMAN	O00483	NDUA4_HUMAN	NDUFA4	5	5	5	0	0	0	0	15738	88409	96827	0	10661	0	0	0	0	0	0	0	0	0	0	0	0	21342	0	0	35257	25270	0	0	32525	56526	37748	7514.8	11215	3506	19578	4380.8	158720	32149	11530	102420
sp|O00487|PSDE_HUMAN	sp|O00487|PSDE_HUMAN	sp|O00487|PSDE_HUMAN 26S proteasome non-ATPase regulatory subunit 14 OS=Homo sapiens OX=9606 GN=PSMD14 PE=1 SV=1	sp|O00487|PSDE_HUMAN	O00487	PSDE_HUMAN	PSMD14	2	2	2	0	0	0	0	0	0	9530.2	0	0	0	0	0	0	0	35442	0	0	0	0	0	0	4239.6	7569.1	9881.4	0	2218.1	6737.7	4492.1	8429.9	20093	0	3640.5	0	3870.2	9700.7	0	55452	7438.6	0	5216
sp|O00499|BIN1_HUMAN	sp|O00499|BIN1_HUMAN	sp|O00499|BIN1_HUMAN Myc box-dependent-interacting protein 1 OS=Homo sapiens OX=9606 GN=BIN1 PE=1 SV=1	sp|O00499|BIN1_HUMAN	O00499	BIN1_HUMAN	BIN1	2	2	2	0	0	0	0	0	0	0	0	0	0	0	0	0	0	0	0	0	0	0	0	0	0	0	0	0	4256.8	0	0	5765.4	6309.6	0	0	0	0	4861.8	0	0	5419.4	0	16796
sp|O00533|NCHL1_HUMAN	sp|O00533|NCHL1_HUMAN	sp|O00533|NCHL1_HUMAN Neural cell adhesion molecule L1-like protein OS=Homo sapiens OX=9606 GN=CHL1 PE=1 SV=4	sp|O00533|NCHL1_HUMAN	O00533	NCHL1_HUMAN	CHL1	3	3	3	0	0	0	0	0	0	5919.6	0	8119.3	0	11925	0	0	0	0	0	0	0	0	0	0	0	0	23464	0	7520.2	7470	0	0	0	0	27013	6757.9	37619	47337	11520	0	0	9137.2	0
sp|O00534|VMA5A_HUMAN	sp|O00534|VMA5A_HUMAN	sp|O00534|VMA5A_HUMAN von Willebrand factor A domain-containing protein 5A OS=Homo sapiens OX=9606 GN=VWA5A PE=1 SV=2	sp|O00534|VMA5A_HUMAN	O00534	VMA5A_HUMAN	VWA5A	14	14	14	2144.1	6827.7	9206.7	3564.8	2950.7	26966	59216	6126.4	11580	58600	23001	5760	0	3458.6	1631.2	0	18086	0	28042	8285	0	107290	37476	19346	46315	38547	49308	2716.5	191230	0	0	0	4536.4	2120.5	32230	20356	157310	36266	37514	419720
sp|O00560|SDCB1_HUMAN	sp|O00560|SDCB1_HUMAN	sp|O00560|SDCB1_HUMAN Syntenin-1 OS=Homo sapiens OX=9606 GN=SDCBP PE=1 SV=1	sp|O00560|SDCB1_HUMAN	O00560	SDCB1_HUMAN	SDCBP	4	4	4	105940	154700	63687	0	14763	122680	98858	107780	9938.7	29894	38690	31634	5065.2	20825	17501	0	79116	77785	0	74002	0	24414	92591	109080	34514	113190	56103	12468	61712	21551	9663.2	79680	84996	63734	63322	39285	3948.1	55291	150070	41751
sp|O00567|NOP56_HUMAN	sp|O00567|NOP56_HUMAN	sp|O00567|NOP56_HUMAN Nucleolar protein 56 OS=Homo sapiens OX=9606 GN=NOP56 PE=1 SV=4	sp|O00567|NOP56_HUMAN	O00567	NOP56_HUMAN	NOP56	5	5	5	0	0	17871	54368	0	0	7333.4	10961	27517	0	0	0	0	0	0	14674	0	0	0	23659	0	14956	9605.2	0	12045	0	0	22860	8025.6	7722	0	0	0	0	10148	9196.1	13209	18222	9615.1	56340
sp|O00571|DDX3X_HUMAN;sp|O15523|DDX3Y_HUMAN	sp|O00571|DDX3X_HUMAN;sp|O15523|DDX3Y_HUMAN	sp|O00571|DDX3X_HUMAN ATP-dependent RNA helicase DDX3X OS=Homo sapiens OX=9606 GN=DDX3X PE=1 SV=3;sp|O15523|DDX3Y_HUMAN ATP-dependent RNA helicase DDX3Y OS=Homo sapiens OX=9606 GN=DDX3Y PE=1 SV=2	sp|O00571|DDX3X_HUMAN	O00571	DDX3X_HUMAN	DDX3X	13	13	12	0	0	0	6855.3	10022	13276	306750	67832	29018	103130	68694	0	0	17552	0	0	28214	15950	0	13404	0	26390	40849	11566	45247	22902	61728	9720.1	141430	105830	5692.5	26961	0	15089	10794	9765.4	97407	46982	25423	571700
sp|O00584|RNT2_HUMAN	sp|O00584|RNT2_HUMAN	sp|O00584|RNT2_HUMAN Ribonuclease T2 OS=Homo sapiens OX=9606 GN=RNASET2 PE=1 SV=2	sp|O00584|RNT2_HUMAN	O00584	RNT2_HUMAN	RNASET2	3	3	3	0	5202.8	0	1698.4	0	0	0	0	0	0	0	5984.7	0	0	0	0	0	5152.3	0	0	0	0	3431.7	0	2832.1	0	0	0	0	30018	0	0	14758	3345.6	0	16748	18937	2229	0	69089
sp|O00624|NPT3_HUMAN	sp|O00624|NPT3_HUMAN	sp|O00624|NPT3_HUMAN Sodium-dependent phosphate transport protein 3 OS=Homo sapiens OX=9606 GN=SLC17A2 PE=2 SV=2	sp|O00624|NPT3_HUMAN	O00624	NPT3_HUMAN	SLC17A2	2	2	2	14470	8439.9	0	8096	10241	15097	0	5708.6	0	0	0	8785.1	0	0	0	13150	5735.1	4694.1	0	9224.5	11966	0	2407.7	0	0	0	0	0	904.59	0	0	0	92042	2231.3	4129.2	80218	1438	5957.9	38410	0
sp|O00625|PIR_HUMAN	sp|O00625|PIR_HUMAN	sp|O00625|PIR_HUMAN Pirin OS=Homo sapiens OX=9606 GN=PIR PE=1 SV=1	sp|O00625|PIR_HUMAN	O00625	PIR_HUMAN	PIR	2	2	2	0	0	0	0	0	0	0	0	0	0	0	0	0	0	0	0	0	0	0	0	0	0	0	0	0	0	0	0	0	0	0	0	0	0	0	0	0	0	0	19285
sp|O00743|PPP6_HUMAN	sp|O00743|PPP6_HUMAN	sp|O00743|PPP6_HUMAN Serine/threonine-protein phosphatase 6 catalytic subunit OS=Homo sapiens OX=9606 GN=PPP6C PE=1 SV=1	sp|O00743|PPP6_HUMAN	O00743	PPP6_HUMAN	PPP6C	3	3	3	0	0	0	0	0	0	7560.1	28834	8601.7	0	0	0	0	9035.7	0	0	8530.3	0	0	0	0	9924.8	2207.8	0	9645.7	4504.7	10523	8367.8	15018	0	0	0	0	0	0	0	31565	10069	11389	77818
sp|O00748|EST2_HUMAN	sp|O00748|EST2_HUMAN	sp|O00748|EST2_HUMAN Cocaine esterase OS=Homo sapiens OX=9606 GN=CES2 PE=1 SV=1	sp|O00748|EST2_HUMAN	O00748	EST2_HUMAN	CES2	8	8	8	20665	6167.1	10808	1040	8669.9	24534	110340	121330	7761.2	27961	5372.8	17111	0	33301	18181	20428	956.04	67520	0	18547	0	218350	355740	13142	160490	7309.1	51992	246310	266160	463480	15588	46732	44315	27670	70114	18658	515130	160320	40332	80638
sp|O00754|MA2B1_HUMAN	sp|O00754|MA2B1_HUMAN	sp|O00754|MA2B1_HUMAN Lysosomal alpha-mannosidase OS=Homo sapiens OX=9606 GN=MAN2B1 PE=1 SV=3	sp|O00754|MA2B1_HUMAN	O00754	MA2B1_HUMAN	MAN2B1	8	8	8	0	0	0	0	0	21891	5810.3	23911	25745	44901	43809	0	0	11101	0	21992	0	36136	0	94500	0	11152	8400.6	21951	5274	65940	35333	20372	42264	56274	0	154580	62866	36621	89805	36774	42977	15374	52966	53034
sp|O00764|PDXK_HUMAN	sp|O00764|PDXK_HUMAN	sp|O00764|PDXK_HUMAN Pyridoxal kinase OS=Homo sapiens OX=9606 GN=PDXK PE=1 SV=1	sp|O00764|PDXK_HUMAN	O00764	PDXK_HUMAN	PDXK	8	8	8	0	0	0	0	5763.6	21338	45560	69951	49711	0	60732	4714.2	0	5708.7	0	0	13914	0	16127	5910.7	0	74774	94899	38673	125920	25539	114540	41081	172180	33855	13166	19296	27983	44313	55732	0	219390	52558	43216	331190
sp|O14579|COPE_HUMAN	sp|O14579|COPE_HUMAN	sp|O14579|COPE_HUMAN Coatomer subunit epsilon OS=Homo sapiens OX=9606 GN=COPE PE=1 SV=3	sp|O14579|COPE_HUMAN	O14579	COPE_HUMAN	COPE	6	6	6	0	16580	0	0	0	3184.3	62037	21168	27632	0	4843	0	26145	0	0	0	0	86590	0	0	0	38159	31122	0	31429	14049	35201	31911	78020	50299	34008	14239	0	0	7506.5	0	29421	80468	0	83653
sp|O14617|AP3D1_HUMAN	sp|O14617|AP3D1_HUMAN	sp|O14617|AP3D1_HUMAN AP-3 complex subunit delta-1 OS=Homo sapiens OX=9606 GN=AP3D1 PE=1 SV=1	sp|O14617|AP3D1_HUMAN	O14617	AP3D1_HUMAN	AP3D1	11	11	10	0	0	0	25269	0	192530	40805	34924	8279.6	43033	55961	31209	0	65201	0	41907	0	60047	0	14224	7280.8	57212	12136	2277.3	28997	12480	20559	15740	48428	34190	0	68865	11471	0	0	12046	40751	20855	3989.5	165450
sp|O14638|ENPP3_HUMAN	sp|O14638|ENPP3_HUMAN	sp|O14638|ENPP3_HUMAN Ectonucleotide pyrophosphatase/phosphodiesterase family member 3 OS=Homo sapiens OX=9606 GN=ENPP3 PE=1 SV=2	sp|O14638|ENPP3_HUMAN	O14638	ENPP3_HUMAN	ENPP3	26	26	26	99299	68208	9731.8	13656	108640	215470	49243	758820	913670	11312	198240	99979	58655	91783	83478	79147	68259	424450	90352	1385600	122890	25382	115050	236050	666500	144580	99759	70682	432620	658130	62478	624090	1670600	1167800	1250300	2615800	157390	271330	1262000	163600
sp|O14672|ADA10_HUMAN	sp|O14672|ADA10_HUMAN	sp|O14672|ADA10_HUMAN Disintegrin and metalloproteinase domain-containing protein 10 OS=Homo sapiens OX=9606 GN=ADAM10 PE=1 SV=1	sp|O14672|ADA10_HUMAN	O14672	ADA10_HUMAN	ADAM10	13	13	13	63977	23067	0	7025.8	77638	10276	115110	129770	79824	5385.7	116350	81216	18978	62012	69520	2558.9	52517	96183	0	83882	0	149980	270680	106850	168260	120070	234570	188200	191650	203150	44418	105840	146000	100180	119890	81264	298550	137320	143510	382110
sp|O14735|CDIPT_HUMAN	sp|O14735|CDIPT_HUMAN	sp|O14735|CDIPT_HUMAN CDP-diacylglycerol--inositol 3-phosphatidyltransferase OS=Homo sapiens OX=9606 GN=CDIPT PE=1 SV=1	sp|O14735|CDIPT_HUMAN	O14735	CDIPT_HUMAN	CDIPT	2	2	2	0	0	0	0	0	0	0	0	0	0	0	0	0	0	0	0	0	1289.9	0	0	0	32369	4035.2	2323	4392.4	0	18585	993.51	4905.6	4734.4	0	0	4738.4	0	1377.1	0	7490.3	22057	2593.2	9383.9
sp|O14744|ANM5_HUMAN	sp|O14744|ANM5_HUMAN	sp|O14744|ANM5_HUMAN Protein arginine N-methyltransferase 5 OS=Homo sapiens OX=9606 GN=PRMT5 PE=1 SV=4	sp|O14744|ANM5_HUMAN	O14744	ANM5_HUMAN	PRMT5	5	5	5	0	0	0	110800	42624	3872	38584	61598	20774	10316	13366	1824.1	0	52156	24006	0	68972	0	0	6085.5	0	32983	36918	18494	11128	8378.9	38460	23763	49997	19971	8308.1	15303	11962	14679	19497	86614	87969	35052	12183	52688
sp|O14745|NHRF1_HUMAN	sp|O14745|NHRF1_HUMAN	sp|O14745|NHRF1_HUMAN Na(+)/H(+) exchange regulatory cofactor NHE-RF1 OS=Homo sapiens OX=9606 GN=SLC9A3R1 PE=1 SV=4	sp|O14745|NHRF1_HUMAN	O14745	NHRF1_HUMAN	SLC9A3R1	5	5	5	20141	0	0	0	33767	24366	62261	14726	16543	0	32945	23087	0	78948	0	0	15633	20047	0	20120	3819.1	93545	8735.4	7217.2	4260.9	7036.8	88526	36144	19348	220550	0	12866	30493	0	0	21827	23707	42850	3292.9	26681
sp|O14772|FPGT_HUMAN	sp|O14772|FPGT_HUMAN	sp|O14772|FPGT_HUMAN Fucose-1-phosphate guanylyltransferase OS=Homo sapiens OX=9606 GN=FPGT PE=1 SV=3	sp|O14772|FPGT_HUMAN	O14772	FPGT_HUMAN	FPGT	3	3	3	0	0	0	0	0	0	0	23581	0	47402	0	0	0	53346	0	0	0	47614	0	0	0	0	17931	0	13395	37199	0	45969	14245	29892	0	0	0	0	0	0	0	0	0	38541
sp|O14773|TPP1_HUMAN	sp|O14773|TPP1_HUMAN	sp|O14773|TPP1_HUMAN Tripeptidyl-peptidase 1 OS=Homo sapiens OX=9606 GN=TPP1 PE=1 SV=2	sp|O14773|TPP1_HUMAN	O14773	TPP1_HUMAN	TPP1	8	8	8	16611	116620	0	25122	16638	70934	44830	29806	22593	0	39644	37708	9546.8	10143	120200	120740	6721.6	66771	0	2777.9	33895	34758	32165	30397	30695	143550	262500	27646	41984	220370	14223	8657	56508	31796	24371	23485	411440	51808	76972	759060
sp|O14786|NRP1_HUMAN	sp|O14786|NRP1_HUMAN	sp|O14786|NRP1_HUMAN Neuropilin-1 OS=Homo sapiens OX=9606 GN=NRP1 PE=1 SV=3	sp|O14786|NRP1_HUMAN	O14786	NRP1_HUMAN	NRP1	13	13	13	163010	62856	503070	81544	333830	89755	110430	178090	549440	31844	1170000	719530	648960	781960	69494	137330	160480	475220	304680	594190	783170	40939	116440	281880	94845	461360	241340	540990	192090	225100	15882	692130	331220	854200	1027700	179930	103950	74451	825920	328690
sp|O14791|APOL1_HUMAN	sp|O14791|APOL1_HUMAN	sp|O14791|APOL1_HUMAN Apolipoprotein L1 OS=Homo sapiens OX=9606 GN=APOL1 PE=1 SV=5	sp|O14791|APOL1_HUMAN	O14791	APOL1_HUMAN	APOL1	4	4	4	100200	70052	0	69462	274350	22405	123760	164210	7759.9	11934	9968.4	12470	27640	385950	61657	0	155350	88904	0	22605	97843	36367	32867	157820	22298	3843.7	21422	271450	13295	71487	55493	47025	7978.4	32376	30817	33757	76183	70745	17206	34442
sp|O14795|UN13B_HUMAN	sp|O14795|UN13B_HUMAN	sp|O14795|UN13B_HUMAN Protein unc-13 homolog B OS=Homo sapiens OX=9606 GN=UNC13B PE=1 SV=2	sp|O14795|UN13B_HUMAN	O14795	UN13B_HUMAN	UNC13B	3	3	3	0	0	0	0	0	5567	0	4306.5	0	0	0	0	0	0	0	0	0	0	0	4195.1	6037.5	3512.9	0	0	0	136470	2777.3	2261.6	0	4468.8	0	0	0	0	11789	0	0	5462.5	0	4852.4
sp|O14818|PSA7_HUMAN;sp|Q8TAA3|PSMA8_HUMAN	sp|O14818|PSA7_HUMAN;sp|Q8TAA3|PSMA8_HUMAN	sp|O14818|PSA7_HUMAN Proteasome subunit alpha type-7 OS=Homo sapiens OX=9606 GN=PSMA7 PE=1 SV=1;sp|Q8TAA3|PSMA8_HUMAN Proteasome subunit alpha-type 8 OS=Homo sapiens OX=9606 GN=PSMA8 PE=2 SV=3	sp|O14818|PSA7_HUMAN	O14818	PSA7_HUMAN	PSMA7	8	8	8	35251	28093	126610	91295	126400	85878	121560	287780	293200	35229	174530	14211	14682	143770	18241	13429	177800	80166	179580	12263	53606	316320	467240	97954	241360	135840	338700	179240	224420	79086	67900	84848	80006	118080	192500	46057	447140	208800	142530	282800
sp|O14841|OPLA_HUMAN	sp|O14841|OPLA_HUMAN	sp|O14841|OPLA_HUMAN 5-oxoprolinase OS=Homo sapiens OX=9606 GN=OPLAH PE=1 SV=3	sp|O14841|OPLA_HUMAN	O14841	OPLA_HUMAN	OPLAH	10	10	10	83296	78219	0	0	0	11339	45034	28799	10660	32964	61874	7179.3	0	0	47009	0	6735.3	0	0	10932	0	40789	44859	0	37231	106420	42345	15056	158420	0	0	14830	3014.1	84653	89971	0	72491	82568	7688.3	57243
sp|O14880|MGST3_HUMAN	sp|O14880|MGST3_HUMAN	sp|O14880|MGST3_HUMAN Microsomal glutathione S-transferase 3 OS=Homo sapiens OX=9606 GN=MGST3 PE=1 SV=1	sp|O14880|MGST3_HUMAN	O14880	MGST3_HUMAN	MGST3	7	7	7	0	21419	338030	133340	88796	124870	221800	244660	96821	18206	58042	44219	105420	138230	73231	19894	39392	131530	48509	43339	18323	397510	248960	63640	258060	222720	283890	106740	121610	161340	41012	94552	151050	103510	331170	10176	775710	223970	93000	492950
sp|O14907|TX1B3_HUMAN	sp|O14907|TX1B3_HUMAN	sp|O14907|TX1B3_HUMAN Tax1-binding protein 3 OS=Homo sapiens OX=9606 GN=TAX1BP3 PE=1 SV=2	sp|O14907|TX1B3_HUMAN	O14907	TX1B3_HUMAN	TAX1BP3	3	3	2	0	0	61407	0	23569	18561	60617	0	0	0	0	0	34725	0	29590	50885	58984	72419	81971	0	0	0	35197	31531	21989	13233	0	35445	44641	12276	0	27736	0	0	0	0	21230	11697	24299	22356
sp|O14910|LIN7A_HUMAN;sp|Q9NUP9|LIN7C_HUMAN	sp|O14910|LIN7A_HUMAN;sp|Q9NUP9|LIN7C_HUMAN	sp|O14910|LIN7A_HUMAN Protein lin-7 homolog A OS=Homo sapiens OX=9606 GN=LIN7A PE=1 SV=2;sp|Q9NUP9|LIN7C_HUMAN Protein lin-7 homolog C OS=Homo sapiens OX=9606 GN=LIN7C PE=1 SV=1	sp|O14910|LIN7A_HUMAN	O14910	LIN7A_HUMAN	LIN7A	2	2	2	0	0	0	0	9015.3	0	46318	28848	0	0	0	0	0	0	0	0	0	0	0	6888.3	0	0	0	47800	35405	0	0	0	7581.6	0	0	0	19494	26618	35655	0	4302	11777	0	9251.2
sp|O14936|CSKP_HUMAN	sp|O14936|CSKP_HUMAN	sp|O14936|CSKP_HUMAN Peripheral plasma membrane protein CASK OS=Homo sapiens OX=9606 GN=CASK PE=1 SV=3	sp|O14936|CSKP_HUMAN	O14936	CSKP_HUMAN	CASK	8	8	8	0	62607	21862	7438.2	28831	52667	29931	37521	0	23173	10650	0	24982	45822	0	65852	34418	0	15496	6098.4	74449	66151	56990	16289	34468	11352	24857	44451	58502	21741	0	4091.9	22334	13016	14541	21239	99853	75734	2570.3	56536
sp|O14980|XPO1_HUMAN	sp|O14980|XPO1_HUMAN	sp|O14980|XPO1_HUMAN Exportin-1 OS=Homo sapiens OX=9606 GN=XPO1 PE=1 SV=1	sp|O14980|XPO1_HUMAN	O14980	XPO1_HUMAN	XPO1	15	15	14	0	0	17776	1702.3	1979.9	41259	46476	90110	2752.7	3322	37866	4108	12717	13610	0	1437.4	63436	0	20515	4174.2	1599.1	100770	48770	0	14229	19014	60312	4271.4	61692	10504	11486	18712	2213.5	8972.9	14041	0	157880	9999.1	4982.1	448660
sp|O15020|SPTN2_HUMAN	sp|O15020|SPTN2_HUMAN	sp|O15020|SPTN2_HUMAN Spectrin beta chain, non-erythrocytic 2 OS=Homo sapiens OX=9606 GN=SPTBN2 PE=1 SV=3	sp|O15020|SPTN2_HUMAN	O15020	SPTN2_HUMAN	SPTBN2	9	2	2	0	0	0	0	0	0	0	0	0	0	0	0	0	0	0	0	0	0	0	0	0	0	0	0	0	0	5255.3	0	0	28956	0	0	0	0	0	0	0	0	0	10041
sp|O15031|PLXB2_HUMAN;sp|Q9Y4D7|PLXD1_HUMAN	sp|O15031|PLXB2_HUMAN	sp|O15031|PLXB2_HUMAN Plexin-B2 OS=Homo sapiens OX=9606 GN=PLXNB2 PE=1 SV=3	sp|O15031|PLXB2_HUMAN	O15031	PLXB2_HUMAN	PLXNB2	14	14	14	5224.3	13367	0	12582	0	10955	35231	66439	51051	19514	125030	20697	0	5711.6	17754	10020	2060.6	22134	0	47465	0	56552	122770	92897	41685	14056	66960	0	191800	0	15051	46420	84527	46540	52398	18153	122470	177120	114280	232360
sp|O15042|SR140_HUMAN	sp|O15042|SR140_HUMAN	sp|O15042|SR140_HUMAN U2 snRNP-associated SURP motif-containing protein OS=Homo sapiens OX=9606 GN=U2SURP PE=1 SV=2	sp|O15042|SR140_HUMAN	O15042	SR140_HUMAN	U2SURP	2	2	2	0	0	0	0	0	0	0	12606	0	0	0	21962	0	0	0	0	0	8617	0	21791	12352	0	0	0	0	0	0	6348.7	12287	0	0	0	0	0	0	0	0	5730	0	31074
sp|O15127|SCAM2_HUMAN	sp|O15127|SCAM2_HUMAN	sp|O15127|SCAM2_HUMAN Secretory carrier-associated membrane protein 2 OS=Homo sapiens OX=9606 GN=SCAMP2 PE=1 SV=2	sp|O15127|SCAM2_HUMAN	O15127	SCAM2_HUMAN	SCAMP2	2	2	2	0	0	0	0	0	0	10378	20068	0	0	7133.1	10988	1246.2	21482	0	0	15492	86195	0	16454	0	2121.3	37179	31716	2798.9	1749.2	0	25958	1546.5	69559	5914.5	12505	20508	6988.7	7786.5	26556	14054	24938	34743	7171.4
sp|O15143|ARC1B_HUMAN	sp|O15143|ARC1B_HUMAN	sp|O15143|ARC1B_HUMAN Actin-related protein 2/3 complex subunit 1B OS=Homo sapiens OX=9606 GN=ARPC1B PE=1 SV=3	sp|O15143|ARC1B_HUMAN	O15143	ARC1B_HUMAN	ARPC1B	9	9	9	0	5283	49018	83678	26878	55683	130120	170090	49327	48514	80943	11454	20560	43576	30637	159300	15940	8293	11698	19138	109230	140630	200550	42059	138730	226760	221170	100750	163650	63976	63917	35905	66243	44045	88984	13405	437600	184760	54933	650330
sp|O15144|ARPC2_HUMAN	sp|O15144|ARPC2_HUMAN	sp|O15144|ARPC2_HUMAN Actin-related protein 2/3 complex subunit 2 OS=Homo sapiens OX=9606 GN=ARPC2 PE=1 SV=1	sp|O15144|ARPC2_HUMAN	O15144	ARPC2_HUMAN	ARPC2	8	8	8	0	38290	8348.2	0	16601	30189	155210	122670	56145	20339	42463	33086	0	101170	0	3112.2	60768	32860	1935.6	109200	72550	181210	302160	60074	165540	141850	107160	276650	154230	315440	38233	114160	72263	25973	124560	13474	133630	289320	64161	338640
sp|O15145|ARPC3_HUMAN	sp|O15145|ARPC3_HUMAN	sp|O15145|ARPC3_HUMAN Actin-related protein 2/3 complex subunit 3 OS=Homo sapiens OX=9606 GN=ARPC3 PE=1 SV=3	sp|O15145|ARPC3_HUMAN	O15145	ARPC3_HUMAN	ARPC3	6	6	6	74335	185520	0	55250	145750	225840	0	69516	48272	0	95945	0	0	15469	33986	0	25266	53764	213560	26175	13811	12514	35059	23580	38310	42923	29526	49555	15800	215000	11278	27935	18637	21102	19533	31294	129060	94714	3900.3	188040
sp|O15162|PLS1_HUMAN	sp|O15162|PLS1_HUMAN	sp|O15162|PLS1_HUMAN Phospholipid scramblase 1 OS=Homo sapiens OX=9606 GN=PLSCR1 PE=1 SV=1	sp|O15162|PLS1_HUMAN	O15162	PLS1_HUMAN	PLSCR1	7	7	7	28230	26720	0	62934	8214.3	335630	185590	163560	232580	328640	104680	224620	107190	24103	52834	43519	188470	78978	0	6030.4	65791	67722	175780	116160	135150	1242400	153390	40324	63728	59466	95172	23242	161070	23888	61979	155820	103850	86059	376770	157190
sp|O15173|PGRC2_HUMAN	sp|O15173|PGRC2_HUMAN	sp|O15173|PGRC2_HUMAN Membrane-associated progesterone receptor component 2 OS=Homo sapiens OX=9606 GN=PGRMC2 PE=1 SV=1	sp|O15173|PGRC2_HUMAN	O15173	PGRC2_HUMAN	PGRMC2	2	2	2	0	0	0	0	7410.6	0	23509	36863	4572.5	0	14463	0	0	0	0	0	0	0	0	0	8910.8	35838	69045	0	4724.6	10768	0	59647	43004	59343	0	6990.7	0	0	5333	5423.9	145460	17236	7914.4	58508
sp|O15195|VILL_HUMAN	sp|O15195|VILL_HUMAN	sp|O15195|VILL_HUMAN Villin-like protein OS=Homo sapiens OX=9606 GN=VILL PE=1 SV=3	sp|O15195|VILL_HUMAN	O15195	VILL_HUMAN	VILL	14	14	13	2722.2	4825.2	805.81	0	4769.6	814.07	199910	21126	17156	2462.1	54956	3052.9	5706.8	4224.4	8862.7	9942.8	13601	0	0	6268.6	4017.3	123650	111690	12715	144230	43256	142870	18559	267880	746.48	0	3270.7	20267	12112	34699	4880.9	327170	136930	4364	1112000
sp|O15228|GNPAT_HUMAN	sp|O15228|GNPAT_HUMAN	sp|O15228|GNPAT_HUMAN Dihydroxyacetone phosphate acyltransferase OS=Homo sapiens OX=9606 GN=GNPAT PE=1 SV=1	sp|O15228|GNPAT_HUMAN	O15228	GNPAT_HUMAN	GNPAT	3	3	3	0	0	0	0	0	0	0	0	0	0	0	0	0	0	0	0	0	0	0	0	0	2034.3	2710.5	0	1882.2	0	3512.1	915.25	5218.8	3194.1	0	0	0	0	2266.9	0	16408	0	0	42748
sp|O15230|LAMA5_HUMAN	sp|O15230|LAMA5_HUMAN	sp|O15230|LAMA5_HUMAN Laminin subunit alpha-5 OS=Homo sapiens OX=9606 GN=LAMA5 PE=1 SV=8	sp|O15230|LAMA5_HUMAN	O15230	LAMA5_HUMAN	LAMA5	4	4	4	7387.8	9146.1	0	0	0	0	0	4504.5	0	4996.7	4638	0	10505	0	0	11929	0	0	0	0	11252	3553	0	0	0	0	6944.9	0	0	0	2949.5	4497.8	5563.8	5115.5	4704.5	0	19795	0	3343	43452
sp|O15254|ACOX3_HUMAN	sp|O15254|ACOX3_HUMAN	sp|O15254|ACOX3_HUMAN Peroxisomal acyl-coenzyme A oxidase 3 OS=Homo sapiens OX=9606 GN=ACOX3 PE=1 SV=2	sp|O15254|ACOX3_HUMAN	O15254	ACOX3_HUMAN	ACOX3	2	2	2	0	0	0	0	0	0	0	0	0	0	0	0	0	0	0	0	0	0	0	0	0	0	0	0	0	0	0	0	0	0	0	0	0	0	0	0	4036.8	0	0	8015.6
sp|O15258|RER1_HUMAN	sp|O15258|RER1_HUMAN	sp|O15258|RER1_HUMAN Protein RER1 OS=Homo sapiens OX=9606 GN=RER1 PE=1 SV=1	sp|O15258|RER1_HUMAN	O15258	RER1_HUMAN	RER1	3	3	3	12365	60567	7630.9	3596.8	0	71570	15924	63997	2036.5	41926	9653.6	8660	13437	10093	57870	0	4742.6	0	3211.4	11595	2057.1	14544	34555	43660	40494	17065	34652	186070	114200	6686.5	21423	10441	44163	16131	6331.7	10864	181940	97299	14786	397590
sp|O15260|SURF4_HUMAN	sp|O15260|SURF4_HUMAN	sp|O15260|SURF4_HUMAN Surfeit locus protein 4 OS=Homo sapiens OX=9606 GN=SURF4 PE=1 SV=3	sp|O15260|SURF4_HUMAN	O15260	SURF4_HUMAN	SURF4	2	2	2	0	0	0	10384	8238.9	121750	56568	46175	13831	1170.7	13408	0	7596.6	0	0	0	3679.5	0	0	0	0	60284	18109	7629	21902	51012	48550	47141	71614	8381.7	1870.1	0	9464.3	0	7597	0	81559	37594	3982.3	176610
sp|O15269|SPTC1_HUMAN	sp|O15269|SPTC1_HUMAN	sp|O15269|SPTC1_HUMAN Serine palmitoyltransferase 1 OS=Homo sapiens OX=9606 GN=SPTLC1 PE=1 SV=1	sp|O15269|SPTC1_HUMAN	O15269	SPTC1_HUMAN	SPTLC1	2	2	2	0	12679	0	31053	0	74890	21640	18879	23200	31375	22829	20081	0	0	27660	0	36852	35570	0	23388	20832	11662	18408	38761	0	56365	40733	12495	30058	12985	10590	44002	19946	19562	19998	31791	18180	24943	0	46484
sp|O15305|PMM2_HUMAN	sp|O15305|PMM2_HUMAN	sp|O15305|PMM2_HUMAN Phosphomannomutase 2 OS=Homo sapiens OX=9606 GN=PMM2 PE=1 SV=1	sp|O15305|PMM2_HUMAN	O15305	PMM2_HUMAN	PMM2	2	2	2	0	0	0	0	99686	0	14594	0	0	0	0	0	30178	0	0	136330	17776	0	0	0	0	0	17009	0	0	21111	26125	0	4796.1	23122	77915	0	0	0	0	0	0	14407	9516.1	0
sp|O15321|TM9S1_HUMAN	sp|O15321|TM9S1_HUMAN	sp|O15321|TM9S1_HUMAN Transmembrane 9 superfamily member 1 OS=Homo sapiens OX=9606 GN=TM9SF1 PE=2 SV=2	sp|O15321|TM9S1_HUMAN	O15321	TM9S1_HUMAN	TM9SF1	5	5	5	0	0	0	0	0	0	0	5360.5	0	5482.6	0	0	8250.1	10571	0	0	0	0	0	0	0	13361	0	0	7770.2	0	19584	11978	17495	0	5692.6	0	0	0	0	0	9896.7	40396	0	53375
sp|O15371|EIF3D_HUMAN	sp|O15371|EIF3D_HUMAN	sp|O15371|EIF3D_HUMAN Eukaryotic translation initiation factor 3 subunit D OS=Homo sapiens OX=9606 GN=EIF3D PE=1 SV=1	sp|O15371|EIF3D_HUMAN	O15371	EIF3D_HUMAN	EIF3D	2	2	2	0	0	0	19777	0	11012	0	22689	5786.7	58678	10554	0	0	4812.5	0	0	0	0	0	0	0	27767	21755	0	18056	8102.5	16973	6894.4	20846	24946	0	0	2203.4	0	5608.3	0	13934	15949	2738.8	26307
sp|O15372|EIF3H_HUMAN	sp|O15372|EIF3H_HUMAN	sp|O15372|EIF3H_HUMAN Eukaryotic translation initiation factor 3 subunit H OS=Homo sapiens OX=9606 GN=EIF3H PE=1 SV=1	sp|O15372|EIF3H_HUMAN	O15372	EIF3H_HUMAN	EIF3H	2	2	2	0	0	0	0	0	0	0	0	0	0	0	0	0	0	0	0	0	0	0	0	0	2041.6	0	0	0	0	0	0	0	0	1652.4	0	0	0	0	0	0	0	0	9625.6
sp|O15382|BCAT2_HUMAN	sp|O15382|BCAT2_HUMAN	sp|O15382|BCAT2_HUMAN Branched-chain-amino-acid aminotransferase, mitochondrial OS=Homo sapiens OX=9606 GN=BCAT2 PE=1 SV=2	sp|O15382|BCAT2_HUMAN	O15382	BCAT2_HUMAN	BCAT2	5	5	4	0	0	0	0	0	8274.1	5549.6	11218	0	0	12847	0	14210	0	0	0	0	0	0	0	15369	24677	28308	5617	14626	0	28608	12334	23730	44491	0	0	19493	0	0	0	50777	12715	8093.2	61482
sp|O15393|TMPS2_HUMAN	sp|O15393|TMPS2_HUMAN	sp|O15393|TMPS2_HUMAN Transmembrane protease serine 2 OS=Homo sapiens OX=9606 GN=TMPRSS2 PE=1 SV=3	sp|O15393|TMPS2_HUMAN	O15393	TMPS2_HUMAN	TMPRSS2	8	8	8	12288	16813	0	9179.9	62747	30944	74378	274530	331850	16199	244690	124070	0	64500	1609.7	30255	37053	345250	0	255280	8913.4	64401	178870	274610	281280	125150	156110	49859	235980	353750	5920.5	356810	241810	77471	148790	177650	77681	153390	829300	90968
sp|O15438|MRP3_HUMAN	sp|O15438|MRP3_HUMAN	sp|O15438|MRP3_HUMAN ATP-binding cassette sub-family C member 3 OS=Homo sapiens OX=9606 GN=ABCC3 PE=1 SV=3	sp|O15438|MRP3_HUMAN	O15438	MRP3_HUMAN	ABCC3	14	14	14	60197	32070	19498	8283.4	32089	15224	41969	136760	5166.7	12881	14790	7052.3	10714	9544.7	83428	53262	27833	23735	0	2907	56399	160510	82785	3479	50609	24981	248910	16284	294500	5483	74405	5965.6	58204	13881	24606	35658	364880	205040	10368	624680
sp|O15484|CAN5_HUMAN	sp|O15484|CAN5_HUMAN	sp|O15484|CAN5_HUMAN Calpain-5 OS=Homo sapiens OX=9606 GN=CAPN5 PE=1 SV=2	sp|O15484|CAN5_HUMAN	O15484	CAN5_HUMAN	CAPN5	21	21	20	17776	4213.1	26165	10851	61055	90671	373480	325050	359860	22445	375770	85383	2677.6	78557	9940.8	12932	281990	326860	0	844820	0	204810	361780	185360	335060	555270	262440	85098	300830	182660	0	282120	1108800	776530	766150	510150	309020	395760	1566800	242840
sp|O15498|YKT6_HUMAN	sp|O15498|YKT6_HUMAN	sp|O15498|YKT6_HUMAN Synaptobrevin homolog YKT6 OS=Homo sapiens OX=9606 GN=YKT6 PE=1 SV=1	sp|O15498|YKT6_HUMAN	O15498	YKT6_HUMAN	YKT6	4	4	4	0	17619	0	11054	7238.6	17596	14385	11162	0	13471	11128	23090	18039	0	21403	26540	11743	0	0	9585.5	16253	11696	13238	14327	7416	40473	11141	12144	10576	11892	19124	3551.5	13025	14840	11247	0	17311	6586.4	8006.8	23677
sp|O15551|CLD3_HUMAN;sp|O14493|CLD4_HUMAN;sp|O95484|CLD9_HUMAN;sp|P56747|CLD6_HUMAN	sp|O15551|CLD3_HUMAN;sp|O14493|CLD4_HUMAN;sp|O95484|CLD9_HUMAN;sp|P56747|CLD6_HUMAN	sp|O15551|CLD3_HUMAN Claudin-3 OS=Homo sapiens OX=9606 GN=CLDN3 PE=1 SV=1;sp|O14493|CLD4_HUMAN Claudin-4 OS=Homo sapiens OX=9606 GN=CLDN4 PE=1 SV=1;sp|O95484|CLD9_HUMAN Claudin-9 OS=Homo sapiens OX=9606 GN=CLDN9 PE=1 SV=1;sp|P56747|CLD6_HUMAN Claudin-6 OS=	sp|O15551|CLD3_HUMAN	O15551	CLD3_HUMAN	CLDN3	2	2	2	0	0	15218	64184	0	39440	57733	17441	10114	0	0	0	0	0	0	0	0	0	0	0	0	0	8626.4	7004.6	16610	67469	0	0	18768	16799	0	60916	0	0	0	16173	32028	42114	21341	0
sp|O43143|DHX15_HUMAN	sp|O43143|DHX15_HUMAN	sp|O43143|DHX15_HUMAN ATP-dependent RNA helicase DHX15 OS=Homo sapiens OX=9606 GN=DHX15 PE=1 SV=2	sp|O43143|DHX15_HUMAN	O43143	DHX15_HUMAN	DHX15	11	11	10	0	0	0	0	22393	0	26272	50829	4093.2	0	9376.2	0	21005	9159.7	6204.7	0	0	6942.3	0	0	0	14887	12140	16199	29773	10812	86725	10397	122980	7222.3	0	5427.2	7577.2	13992	15354	0	171210	72352	2852.9	371580
sp|O43149|ZZEF1_HUMAN	sp|O43149|ZZEF1_HUMAN	sp|O43149|ZZEF1_HUMAN Zinc finger ZZ-type and EF-hand domain-containing protein 1 OS=Homo sapiens OX=9606 GN=ZZEF1 PE=1 SV=6	sp|O43149|ZZEF1_HUMAN	O43149	ZZEF1_HUMAN	ZZEF1	3	3	3	4532.6	3124	0	0	0	0	3372.4	0	0	0	2431	4445.1	5822.6	2086.3	0	3189.3	0	3983.8	0	3070.2	1653.9	3103.5	2988.3	0	2047.7	2769.2	0	3733.2	0	0	0	0	2675.2	2474.2	0	4328	2835.2	2219.8	0	26286
sp|O43169|CYB5B_HUMAN	sp|O43169|CYB5B_HUMAN	sp|O43169|CYB5B_HUMAN Cytochrome b5 type B OS=Homo sapiens OX=9606 GN=CYB5B PE=1 SV=3	sp|O43169|CYB5B_HUMAN	O43169	CYB5B_HUMAN	CYB5B	4	4	4	0	0	10026	34756	11909	0	19679	20826	0	12290	6143.6	0	0	0	0	0	4894.8	4369.6	0	41623	0	0	7359.3	0	15049	9430.4	59553	25638	12409	30598	0	0	12624	0	12515	15892	63511	8610.7	0	129210
sp|O43175|SERA_HUMAN	sp|O43175|SERA_HUMAN	sp|O43175|SERA_HUMAN D-3-phosphoglycerate dehydrogenase OS=Homo sapiens OX=9606 GN=PHGDH PE=1 SV=4	sp|O43175|SERA_HUMAN	O43175	SERA_HUMAN	PHGDH	4	4	4	0	0	0	0	0	0	0	0	0	0	0	0	0	0	0	0	0	5229	0	0	0	0	0	0	0	0	0	0	0	63100	0	0	0	0	0	6925	0	0	0	0
sp|O43181|NDUS4_HUMAN	sp|O43181|NDUS4_HUMAN	sp|O43181|NDUS4_HUMAN NADH dehydrogenase [ubiquinone] iron-sulfur protein 4, mitochondrial OS=Homo sapiens OX=9606 GN=NDUFS4 PE=1 SV=1	sp|O43181|NDUS4_HUMAN	O43181	NDUS4_HUMAN	NDUFS4	2	2	2	0	0	0	0	0	17855	4216.5	944.15	2936.3	0	0	1085.8	0	0	0	0	0	0	0	0	0	0	0	976.29	5060.5	0	3458.3	0	28076	2572.4	0	23758	3591	15548	0	3778	71291	6318.6	0	55498
sp|O43237|DC1L2_HUMAN	sp|O43237|DC1L2_HUMAN	sp|O43237|DC1L2_HUMAN Cytoplasmic dynein 1 light intermediate chain 2 OS=Homo sapiens OX=9606 GN=DYNC1LI2 PE=1 SV=1	sp|O43237|DC1L2_HUMAN	O43237	DC1L2_HUMAN	DYNC1LI2	5	5	4	0	0	0	5241.4	2597.6	2581.3	52235	14070	5489.3	0	8874	0	0	0	0	10393	0	0	10834	6152.6	0	63942	24997	8100.1	45285	4490	10733	33341	104380	11494	1414.9	6307.8	1857.9	5301.7	12751	0	148100	44533	5528.2	210250
sp|O43240|KLK10_HUMAN	sp|O43240|KLK10_HUMAN	sp|O43240|KLK10_HUMAN Kallikrein-10 OS=Homo sapiens OX=9606 GN=KLK10 PE=1 SV=3	sp|O43240|KLK10_HUMAN	O43240	KLK10_HUMAN	KLK10	4	4	4	94018	75176	64790	121710	109350	42010	122260	120310	343640	66011	282260	92863	36930	116950	413570	56497	60389	332510	0	123930	188790	20768	11704	134590	58581	174870	117670	50380	43173	103330	339190	115340	17137	93531	71829	50415	32879	20940	78469	130800
sp|O43242|PSMD3_HUMAN	sp|O43242|PSMD3_HUMAN	sp|O43242|PSMD3_HUMAN 26S proteasome non-ATPase regulatory subunit 3 OS=Homo sapiens OX=9606 GN=PSMD3 PE=1 SV=2	sp|O43242|PSMD3_HUMAN	O43242	PSMD3_HUMAN	PSMD3	12	12	12	9775.9	19057	6566.4	12501	34820	24734	133390	90003	32406	10917	37952	50757	0	34546	9349.4	0	75223	7911.1	0	11754	12459	69367	99666	21711	65285	45871	100170	68523	135060	71700	10997	25819	13561	36792	52921	5887.7	115950	113990	14264	254560
sp|O43252|PAPS1_HUMAN	sp|O43252|PAPS1_HUMAN	sp|O43252|PAPS1_HUMAN Bifunctional 3-phosphoadenosine 5-phosphosulfate synthase 1 OS=Homo sapiens OX=9606 GN=PAPSS1 PE=1 SV=2	sp|O43252|PAPS1_HUMAN	O43252	PAPS1_HUMAN	PAPSS1	6	6	6	40261	30192	15411	23397	5299.1	0	71451	16031	53012	19825	0	22314	0	14557	30080	90354	16173	30080	0	0	11006	89971	85096	10576	50848	15275	10580	0	76090	16680	11352	7637.1	15100	7622.5	17624	20403	58131	270110	14250	43629
sp|O43278|SPIT1_HUMAN	sp|O43278|SPIT1_HUMAN	sp|O43278|SPIT1_HUMAN Kunitz-type protease inhibitor 1 OS=Homo sapiens OX=9606 GN=SPINT1 PE=1 SV=2	sp|O43278|SPIT1_HUMAN	O43278	SPIT1_HUMAN	SPINT1	11	11	11	29050	19323	6402.5	13085	133340	0	70102	39194	117360	25961	136670	83863	7141.9	31365	117850	43123	21946	50005	0	67466	313570	64576	14690	76662	50604	64012	71531	33553	52608	182670	39139	258130	253120	168670	127630	146700	52430	85343	290050	49339
sp|O43280|TREA_HUMAN;sp|Q9I165|TREA_PSEAE	sp|O43280|TREA_HUMAN	sp|O43280|TREA_HUMAN Trehalase OS=Homo sapiens OX=9606 GN=TREH PE=1 SV=2	sp|O43280|TREA_HUMAN	O43280	TREA_HUMAN	TREH	15	15	15	5158.3	0	0	8327.1	108630	3406.8	70901	179840	182670	8702.5	61124	31863	2068.4	185050	2707.9	7051.6	4068.3	379230	0	644540	1604.6	27581	71643	123980	739350	12051	13833	1304.6	557660	50994	0	1753600	69809	295400	259540	103640	8049.1	365690	1464100	48598
sp|O43286|B4GT5_HUMAN	sp|O43286|B4GT5_HUMAN	sp|O43286|B4GT5_HUMAN Beta-1,4-galactosyltransferase 5 OS=Homo sapiens OX=9606 GN=B4GALT5 PE=1 SV=1	sp|O43286|B4GT5_HUMAN	O43286	B4GT5_HUMAN	B4GALT5	2	2	2	170720	113570	215070	67151	224520	308140	393300	578560	815320	0	103640	223300	0	282870	830820	2998900	488930	644930	919760	393320	2952700	307170	458670	394310	403440	262600	684470	230100	1095400	602190	162730	569310	329520	1261800	506690	154520	340130	410680	658770	864920
sp|O43301|HS12A_HUMAN;sp|Q96MM6|HS12B_HUMAN	sp|O43301|HS12A_HUMAN	sp|O43301|HS12A_HUMAN Heat shock 70 kDa protein 12A OS=Homo sapiens OX=9606 GN=HSPA12A PE=1 SV=2	sp|O43301|HS12A_HUMAN	O43301	HS12A_HUMAN	HSPA12A	4	4	4	0	0	0	0	0	0	0	6036.4	0	0	0	0	0	2677.8	0	0	0	3461.5	0	0	0	0	0	0	0	4192.9	2799.4	0	1738.9	0	0	0	3336.5	0	0	0	1367.2	0	0	72221
sp|O43324|MCA3_HUMAN	sp|O43324|MCA3_HUMAN	sp|O43324|MCA3_HUMAN Eukaryotic translation elongation factor 1 epsilon-1 OS=Homo sapiens OX=9606 GN=EEF1E1 PE=1 SV=1	sp|O43324|MCA3_HUMAN	O43324	MCA3_HUMAN	EEF1E1	2	2	2	0	0	11529	0	0	0	0	0	5905.6	0	5265.1	4214.3	0	0	3308.1	0	0	0	10379	0	0	0	0	0	0	0	0	0	0	0	0	4990.6	0	0	5019.5	0	0	0	0	22699
sp|O43390|HNRPR_HUMAN	sp|O43390|HNRPR_HUMAN	sp|O43390|HNRPR_HUMAN Heterogeneous nuclear ribonucleoprotein R OS=Homo sapiens OX=9606 GN=HNRNPR PE=1 SV=1	sp|O43390|HNRPR_HUMAN	O43390	HNRPR_HUMAN	HNRNPR	12	8	8	25263	25798	0	2547.7	12827	0	117690	63710	12909	16594	76190	17049	0	32421	41345	5764.3	2401.8	5707.8	0	0	21014	101690	78913	28051	100680	10354	163650	81077	222290	99216	0	38363	38698	15593	84554	3982.9	95247	216000	31657	427420
sp|O43396|TXNL1_HUMAN	sp|O43396|TXNL1_HUMAN	sp|O43396|TXNL1_HUMAN Thioredoxin-like protein 1 OS=Homo sapiens OX=9606 GN=TXNL1 PE=1 SV=3	sp|O43396|TXNL1_HUMAN	O43396	TXNL1_HUMAN	TXNL1	5	5	5	0	0	0	0	37664	0	32455	63481	11769	0	17444	0	0	47927	0	0	55051	0	0	0	0	104170	40902	34616	35601	11506	64679	33517	92553	100720	0	5996.6	13989	11110	35558	0	57851	160980	10224	106980
sp|O43451|MGA_HUMAN	sp|O43451|MGA_HUMAN	sp|O43451|MGA_HUMAN Maltase-glucoamylase OS=Homo sapiens OX=9606 GN=MGAM PE=1 SV=6	sp|O43451|MGA_HUMAN	O43451	MGA_HUMAN	MGAM	6	6	6	0	0	23673	93533	1275	4111.4	3970.7	2056.1	0	445430	0	5149.6	6186.9	2119.5	0	0	0	4168.7	2447.4	0	5118.1	0	1556.7	0	0	722.38	2029.5	6401.6	0	0	6629.9	0	0	0	0	0	0	1924.5	4072.6	201.91
sp|O43488|ARK72_HUMAN	sp|O43488|ARK72_HUMAN	sp|O43488|ARK72_HUMAN Aflatoxin B1 aldehyde reductase member 2 OS=Homo sapiens OX=9606 GN=AKR7A2 PE=1 SV=3	sp|O43488|ARK72_HUMAN	O43488	ARK72_HUMAN	AKR7A2	9	8	6	2632.3	0	0	36033	7158.4	0	72130	156700	68736	25585	85378	10369	0	111100	2149.2	0	92539	21498	0	0	0	200070	202030	9572.7	173480	17195	201900	106180	243770	195410	42345	7153.7	12081	68959	127130	10288	240490	187480	51065	449230
sp|O43490|PROM1_HUMAN	sp|O43490|PROM1_HUMAN	sp|O43490|PROM1_HUMAN Prominin-1 OS=Homo sapiens OX=9606 GN=PROM1 PE=1 SV=1	sp|O43490|PROM1_HUMAN	O43490	PROM1_HUMAN	PROM1	6	6	6	9812.8	0	10219	0	0	0	6100.6	0	4607.2	10571	0	152290	0	0	5351.5	15406	12763	11508	0	60208	0	0	5827.8	45684	3808.6	103510	32469	4521	38521	17943	70807	38433	40824	137310	49535	16790	1043.7	5866.4	9579.1	3835.3
sp|O43491|E41L2_HUMAN	sp|O43491|E41L2_HUMAN	sp|O43491|E41L2_HUMAN Band 4.1-like protein 2 OS=Homo sapiens OX=9606 GN=EPB41L2 PE=1 SV=1	sp|O43491|E41L2_HUMAN	O43491	E41L2_HUMAN	EPB41L2	7	6	5	19163	0	0	4190.3	0	11219	33346	7183.4	5333.3	11689	5727.2	31248	0	0	0	21406	0	0	0	0	6399.7	38744	20015	4615	0	7922.2	20115	10636	60252	0	0	0	2997.7	0	15596	0	156750	40070	5317	87111
sp|O43505|B4GA1_HUMAN	sp|O43505|B4GA1_HUMAN	sp|O43505|B4GA1_HUMAN Beta-1,4-glucuronyltransferase 1 OS=Homo sapiens OX=9606 GN=B4GAT1 PE=1 SV=1	sp|O43505|B4GA1_HUMAN	O43505	B4GA1_HUMAN	B4GAT1	3	3	3	24047	0	9230.4	0	23864	0	40291	38897	53457	84308	21136	29107	0	20641	0	19751	30469	50809	0	57621	0	14498	36846	129530	62052	43347	51407	4072.3	35608	45398	17952	43792	33808	115200	76082	53298	14364	24196	128060	12463
sp|O43520|AT8B1_HUMAN;sp|Q8TF62|AT8B4_HUMAN;sp|P98198|AT8B2_HUMAN;sp|O60423|AT8B3_HUMAN;sp|O36028|ATCZ_SCHPO	sp|O43520|AT8B1_HUMAN	sp|O43520|AT8B1_HUMAN Phospholipid-transporting ATPase IC OS=Homo sapiens OX=9606 GN=ATP8B1 PE=1 SV=3	sp|O43520|AT8B1_HUMAN	O43520	AT8B1_HUMAN	ATP8B1	7	7	7	0	0	0	0	53957	49061	43256	47472	6367.4	0	18898	0	5457.1	0	0	8578	14792	31641	18436	20126	0	39688	57896	22520	7399.1	193840	45475	0	88335	0	15167	51463	33938	100410	31168	186990	103430	54131	27838	117060
sp|O43583|DENR_HUMAN	sp|O43583|DENR_HUMAN	sp|O43583|DENR_HUMAN Density-regulated protein OS=Homo sapiens OX=9606 GN=DENR PE=1 SV=2	sp|O43583|DENR_HUMAN	O43583	DENR_HUMAN	DENR	2	2	2	0	0	0	0	0	1932.3	0	0	0	0	0	0	0	0	0	6029	0	0	0	0	0	0	0	0	0	0	0	0	0	8551.3	0	0	0	0	0	0	0	0	0	34227
sp|O43615|TIM44_HUMAN	sp|O43615|TIM44_HUMAN	sp|O43615|TIM44_HUMAN Mitochondrial import inner membrane translocase subunit TIM44 OS=Homo sapiens OX=9606 GN=TIMM44 PE=1 SV=2	sp|O43615|TIM44_HUMAN	O43615	TIM44_HUMAN	TIMM44	2	2	2	0	0	0	0	0	0	0	0	0	0	0	0	0	0	0	0	0	0	0	0	0	9904	0	0	4723.1	0	10401	5119.3	30529	0	0	0	0	0	0	0	10812	31863	0	6956.4
sp|O43633|CHM2A_HUMAN	sp|O43633|CHM2A_HUMAN	sp|O43633|CHM2A_HUMAN Charged multivesicular body protein 2a OS=Homo sapiens OX=9606 GN=CHMP2A PE=1 SV=1	sp|O43633|CHM2A_HUMAN	O43633	CHM2A_HUMAN	CHMP2A	2	2	2	0	0	0	0	0	0	0	9293.8	0	0	11068	0	0	0	0	0	12063	0	0	7417.6	0	8244.4	11728	0	0	10152	7997.9	0	8339	8530.8	0	0	11155	11267	15059	8928.5	9363.6	23899	7817.8	29998
sp|O43639|NCK2_HUMAN;sp|P16333|NCK1_HUMAN	sp|O43639|NCK2_HUMAN;sp|P16333|NCK1_HUMAN	sp|O43639|NCK2_HUMAN Cytoplasmic protein NCK2 OS=Homo sapiens OX=9606 GN=NCK2 PE=1 SV=2;sp|P16333|NCK1_HUMAN Cytoplasmic protein NCK1 OS=Homo sapiens OX=9606 GN=NCK1 PE=1 SV=1	sp|O43639|NCK2_HUMAN	O43639	NCK2_HUMAN	NCK2	2	2	2	0	0	5096.4	0	0	0	15273	0	3412.4	0	6074.8	0	0	0	3745.5	0	0	0	0	0	0	2120.9	0	0	3659.1	0	0	0	7936.3	4662.9	0	0	0	0	0	0	0	16410	0	8370.4
sp|O43660|PLRG1_HUMAN;sp|Q5BE22|PRP46_EMENI;sp|Q4WT34|PRP46_ASPFU;sp|O13615|PRP46_SCHPO	sp|O43660|PLRG1_HUMAN	sp|O43660|PLRG1_HUMAN Pleiotropic regulator 1 OS=Homo sapiens OX=9606 GN=PLRG1 PE=1 SV=1	sp|O43660|PLRG1_HUMAN	O43660	PLRG1_HUMAN	PLRG1	7	7	6	0	0	0	0	0	0	0	7358	0	0	2409.1	0	14598	0	7383.7	0	0	0	0	0	0	0	9264.3	0	10779	0	19776	0	29623	4290.1	10117	0	8399.4	0	0	5554.8	31422	20587	0	156670
sp|O43674|NDUB5_HUMAN	sp|O43674|NDUB5_HUMAN	sp|O43674|NDUB5_HUMAN NADH dehydrogenase [ubiquinone] 1 beta subcomplex subunit 5, mitochondrial OS=Homo sapiens OX=9606 GN=NDUFB5 PE=1 SV=1	sp|O43674|NDUB5_HUMAN	O43674	NDUB5_HUMAN	NDUFB5	4	4	4	29441	50422	0	0	0	0	22565	18836	12459	0	8626.4	0	0	0	0	70934	0	22088	0	0	0	36196	39623	22603	51811	11708	38962	15261	78482	54591	0	0	4385.3	3868	10841	0	103760	67314	21179	94109
sp|O43676|NDUB3_HUMAN	sp|O43676|NDUB3_HUMAN	sp|O43676|NDUB3_HUMAN NADH dehydrogenase [ubiquinone] 1 beta subcomplex subunit 3 OS=Homo sapiens OX=9606 GN=NDUFB3 PE=1 SV=3	sp|O43676|NDUB3_HUMAN	O43676	NDUB3_HUMAN	NDUFB3	2	2	2	0	0	0	0	66068	291040	140950	172670	0	22960	194670	0	500500	298240	9536.7	0	28215	255230	176390	67343	251750	96256	228670	550060	17759	131900	35097	133860	45802	41043	0	0	68584	0	130900	0	136010	56773	38788	92153
sp|O43681|GET3_HUMAN	sp|O43681|GET3_HUMAN	sp|O43681|GET3_HUMAN ATPase GET3 OS=Homo sapiens OX=9606 GN=GET3 PE=1 SV=2	sp|O43681|GET3_HUMAN	O43681	GET3_HUMAN	GET3	2	2	2	0	4096.5	0	0	44379	21755	39895	4749.5	5067.6	1736.3	3183.6	0	3452.8	47442	10726	0	37938	4821.8	0	0	5729.5	54913	15293	9186	13982	0	28535	12688	23598	48350	0	8389.2	0	10103	15154	36444	50951	21546	4037	47603
sp|O43684|BUB3_HUMAN	sp|O43684|BUB3_HUMAN	sp|O43684|BUB3_HUMAN Mitotic checkpoint protein BUB3 OS=Homo sapiens OX=9606 GN=BUB3 PE=1 SV=1	sp|O43684|BUB3_HUMAN	O43684	BUB3_HUMAN	BUB3	5	5	5	0	0	0	9984	10498	16517	15307	15051	0	0	8986.9	3242.5	0	0	0	0	0	0	0	11053	0	30231	34785	10167	26589	16490	41345	17434	45871	49189	0	10266	16098	0	13846	10546	77856	28325	16569	79549
sp|O43707|ACTN4_HUMAN	sp|O43707|ACTN4_HUMAN	sp|O43707|ACTN4_HUMAN Alpha-actinin-4 OS=Homo sapiens OX=9606 GN=ACTN4 PE=1 SV=2	sp|O43707|ACTN4_HUMAN	O43707	ACTN4_HUMAN	ACTN4	55	55	36	321070	449360	49701	305230	2464000	1193200	4917400	4717800	2217200	162200	3869500	1212500	1165500	1341700	752930	655250	1429100	1215200	127720	2092500	1439600	4425500	5442600	2959000	4213200	2954800	7434500	4591100	5496300	4633300	456330	2967900	3300100	2190300	3412400	2273600	12790000	5344600	2548400	13813000
sp|O43747|AP1G1_HUMAN	sp|O43747|AP1G1_HUMAN	sp|O43747|AP1G1_HUMAN AP-1 complex subunit gamma-1 OS=Homo sapiens OX=9606 GN=AP1G1 PE=1 SV=5	sp|O43747|AP1G1_HUMAN	O43747	AP1G1_HUMAN	AP1G1	9	9	9	0	0	0	8878.5	0	57461	123620	103270	38472	0	84641	2868.1	0	0	0	0	4550.9	0	0	0	0	208530	107170	6600	68382	63488	157580	58925	201040	41174	0	6335.7	56890	32180	62562	5802.1	95048	75467	23807	420850
sp|O43772|MCAT_HUMAN	sp|O43772|MCAT_HUMAN	sp|O43772|MCAT_HUMAN Mitochondrial carnitine/acylcarnitine carrier protein OS=Homo sapiens OX=9606 GN=SLC25A20 PE=1 SV=1	sp|O43772|MCAT_HUMAN	O43772	MCAT_HUMAN	SLC25A20	3	3	3	47447	16710	0	0	222430	32563	20400	36154	8512.6	7671.7	5907.2	23577	15233	132120	6752.8	20177	12945	31376	0	47623	24060	20510	19334	51255	18844	10635	18882	8340.1	18757	97853	53191	77404	46759	19526	18190	53333	22493	26172	11601	9096.9
sp|O43776|SYNC_HUMAN	sp|O43776|SYNC_HUMAN	sp|O43776|SYNC_HUMAN Asparagine--tRNA ligase, cytoplasmic OS=Homo sapiens OX=9606 GN=NARS1 PE=1 SV=1	sp|O43776|SYNC_HUMAN	O43776	SYNC_HUMAN	NARS1	13	13	13	80837	102960	41109	24507	86417	50226	499000	214420	124130	22420	55900	113840	50979	133910	20133	253800	23005	23483	105810	29436	16272	440770	467300	118480	570860	369970	243310	441030	459170	851830	9485.4	43887	294840	114590	451800	38794	550240	818090	94616	1021800
sp|O43795|MYO1B_HUMAN	sp|O43795|MYO1B_HUMAN	sp|O43795|MYO1B_HUMAN Unconventional myosin-Ib OS=Homo sapiens OX=9606 GN=MYO1B PE=1 SV=3	sp|O43795|MYO1B_HUMAN	O43795	MYO1B_HUMAN	MYO1B	18	18	15	0	9485.1	15632	12223	0	337760	21019	64189	75803	13367	228370	578710	12066	64532	34652	8296.8	78900	162950	9542	471340	121610	85840	142800	8725.4	3358.8	157490	357360	23745	97475	12878	40393	13538	357850	87094	257130	305340	142530	195820	233370	164710
sp|O43809|CPSF5_HUMAN	sp|O43809|CPSF5_HUMAN	sp|O43809|CPSF5_HUMAN Cleavage and polyadenylation specificity factor subunit 5 OS=Homo sapiens OX=9606 GN=NUDT21 PE=1 SV=1	sp|O43809|CPSF5_HUMAN	O43809	CPSF5_HUMAN	NUDT21	5	5	5	0	0	0	0	0	0	22188	26761	0	0	3347.7	0	0	0	0	0	1108.5	2892.5	0	29608	6322.8	33878	29372	5719.4	29464	11091	51979	39728	28247	49435	1595.7	3877.7	4767.4	2730.7	9012.5	0	116850	41623	6877.9	210300
sp|O43813|LANC1_HUMAN	sp|O43813|LANC1_HUMAN	sp|O43813|LANC1_HUMAN Glutathione S-transferase LANCL1 OS=Homo sapiens OX=9606 GN=LANCL1 PE=1 SV=1	sp|O43813|LANC1_HUMAN	O43813	LANC1_HUMAN	LANCL1	4	4	4	0	0	77486	13011	0	0	14357	44644	2619.8	0	0	0	0	239150	0	0	25833	0	0	0	35084	52312	38934	13594	20731	0	8962.2	27595	29359	29068	0	41000	24612	21338	28263	8123.4	66966	23955	15469	48605
sp|O43815|STRN_HUMAN	sp|O43815|STRN_HUMAN	sp|O43815|STRN_HUMAN Striatin OS=Homo sapiens OX=9606 GN=STRN PE=1 SV=4	sp|O43815|STRN_HUMAN	O43815	STRN_HUMAN	STRN	4	4	4	0	0	0	0	0	0	0	2180.4	0	0	0	0	0	0	0	0	0	0	0	0	0	0	0	0	0	0	0	4387.4	6153.8	4094.9	0	0	0	0	0	0	6465.4	3360.4	0	30649
sp|O43818|U3IP2_HUMAN	sp|O43818|U3IP2_HUMAN	sp|O43818|U3IP2_HUMAN U3 small nucleolar RNA-interacting protein 2 OS=Homo sapiens OX=9606 GN=RRP9 PE=1 SV=1	sp|O43818|U3IP2_HUMAN	O43818	U3IP2_HUMAN	RRP9	2	2	2	0	0	0	0	0	0	0	0	0	0	0	0	0	0	0	0	0	0	0	0	0	0	0	0	0	3717.1	2142.1	0	0	0	0	0	0	0	0	0	4347.2	0	0	15968
sp|O43837|IDH3B_HUMAN	sp|O43837|IDH3B_HUMAN	sp|O43837|IDH3B_HUMAN Isocitrate dehydrogenase [NAD] subunit beta, mitochondrial OS=Homo sapiens OX=9606 GN=IDH3B PE=1 SV=2	sp|O43837|IDH3B_HUMAN	O43837	IDH3B_HUMAN	IDH3B	3	3	3	0	0	0	0	0	14677	21682	13323	0	0	0	0	0	0	0	0	8136.5	0	0	0	0	10546	13492	0	15785	18354	23543	16265	26325	16620	0	11117	13343	5907.7	19124	0	93166	15331	0	107440
sp|O43852|CALU_HUMAN	sp|O43852|CALU_HUMAN	sp|O43852|CALU_HUMAN Calumenin OS=Homo sapiens OX=9606 GN=CALU PE=1 SV=2	sp|O43852|CALU_HUMAN	O43852	CALU_HUMAN	CALU	3	3	3	0	0	0	0	4379.9	0	0	0	0	0	0	0	0	0	0	0	0	4561.8	0	0	0	0	0	0	0	0	4262.6	0	0	14248	0	4393.2	6015.6	0	0	0	0	0	0	28793
sp|O43865|SAHH2_HUMAN;sp|Q96HN2|SAHH3_HUMAN	sp|O43865|SAHH2_HUMAN;sp|Q96HN2|SAHH3_HUMAN	sp|O43865|SAHH2_HUMAN S-adenosylhomocysteine hydrolase-like protein 1 OS=Homo sapiens OX=9606 GN=AHCYL1 PE=1 SV=2;sp|Q96HN2|SAHH3_HUMAN Adenosylhomocysteinase 3 OS=Homo sapiens OX=9606 GN=AHCYL2 PE=1 SV=1	sp|O43865|SAHH2_HUMAN	O43865	SAHH2_HUMAN	AHCYL1	9	9	9	223500	141580	69200	243950	506820	303180	1040700	1746600	284620	893700	871880	113960	5739100	854830	368050	62488	207680	552240	904130	537870	209140	2468200	1957300	701170	1449200	800950	1530100	1055200	1246200	567210	287130	651620	1094000	457020	3411600	359840	1086900	1122700	754070	4040700
sp|O43866|CD5L_HUMAN	sp|O43866|CD5L_HUMAN	sp|O43866|CD5L_HUMAN CD5 antigen-like OS=Homo sapiens OX=9606 GN=CD5L PE=1 SV=1	sp|O43866|CD5L_HUMAN	O43866	CD5L_HUMAN	CD5L	14	14	14	821400	701430	1046200	1759400	578070	645350	597370	672940	1290500	504380	660500	284740	552800	631540	613720	1125100	759450	699410	1443600	238040	1012700	177230	284770	933450	457390	2428700	302510	379770	131900	239520	499970	478650	195530	326150	411880	165010	308780	189650	213130	421310
sp|O43895|XPP2_HUMAN	sp|O43895|XPP2_HUMAN	sp|O43895|XPP2_HUMAN Xaa-Pro aminopeptidase 2 OS=Homo sapiens OX=9606 GN=XPNPEP2 PE=1 SV=3	sp|O43895|XPP2_HUMAN	O43895	XPP2_HUMAN	XPNPEP2	25	25	25	214420	151680	242400	186210	219930	2177300	92270	3906600	3286000	5864.2	1661200	932940	4938.6	628360	202760	226360	2688000	71709	160010	9425000	63122	471150	82324	10937	3321300	2310900	3395100	156480	53563	2247800	35016	2994800	6060100	7250700	5339000	6698800	99471	95843	3416.1	97010
sp|O43920|NDUS5_HUMAN	sp|O43920|NDUS5_HUMAN	sp|O43920|NDUS5_HUMAN NADH dehydrogenase [ubiquinone] iron-sulfur protein 5 OS=Homo sapiens OX=9606 GN=NDUFS5 PE=1 SV=3	sp|O43920|NDUS5_HUMAN	O43920	NDUS5_HUMAN	NDUFS5	2	2	2	0	0	0	4607.7	0	0	8648.1	3686	0	14318	0	0	0	0	0	22831	9485.8	0	0	0	18153	0	9181	0	0	0	2609.1	0	0	19346	0	0	0	0	0	8276.9	8757.7	0	0	26764
sp|O60218|AK1BA_HUMAN;sp|A1D4E3|XYL1_NEOFI;sp|Q876L8|XYL1_HYPJE;sp|C5FFQ7|XYL1_ARTOC;sp|A1CRI1|XYL1_ASPCL	sp|O60218|AK1BA_HUMAN	sp|O60218|AK1BA_HUMAN Aldo-keto reductase family 1 member B10 OS=Homo sapiens OX=9606 GN=AKR1B10 PE=1 SV=2	sp|O60218|AK1BA_HUMAN	O60218	AK1BA_HUMAN	AKR1B10	26	26	14	428180	383770	354130	179110	2601000	5682200	11248000	13629000	12151000	320120	4216000	720930	1309800	2829800	1861900	367000	1124100	2627600	188070	1599000	727880	5566700	10501000	7560300	12207000	10655000	15501000	4354200	11985000	3285100	1762600	1815600	4043800	6476700	9159700	1113600	10196000	8689600	6852300	14541000
sp|O60259|KLK8_HUMAN	sp|O60259|KLK8_HUMAN	sp|O60259|KLK8_HUMAN Kallikrein-8 OS=Homo sapiens OX=9606 GN=KLK8 PE=1 SV=1	sp|O60259|KLK8_HUMAN	O60259	KLK8_HUMAN	KLK8	2	2	2	0	0	0	0	0	0	0	0	4470.1	0	0	0	0	0	0	1964.5	0	0	0	6967.3	3992.5	0	0	0	0	0	0	0	0	0	0	0	0	0	3994.3	0	2590.1	0	27074	3071.4
sp|O60271|JIP4_HUMAN;sp|Q9UPT6|JIP3_HUMAN	sp|O60271|JIP4_HUMAN	sp|O60271|JIP4_HUMAN C-Jun-amino-terminal kinase-interacting protein 4 OS=Homo sapiens OX=9606 GN=SPAG9 PE=1 SV=4	sp|O60271|JIP4_HUMAN	O60271	JIP4_HUMAN	SPAG9	4	4	4	0	0	0	0	0	0	49872	17239	11412	0	15549	0	0	0	0	0	0	0	0	0	13211	18988	10516	0	15249	0	9136.7	15569	9722.3	8404.4	0	11438	10867	11720	15625	0	4908.6	14516	9370	13195
sp|O60291|MGRN1_HUMAN	sp|O60291|MGRN1_HUMAN	sp|O60291|MGRN1_HUMAN E3 ubiquitin-protein ligase MGRN1 OS=Homo sapiens OX=9606 GN=MGRN1 PE=1 SV=2	sp|O60291|MGRN1_HUMAN	O60291	MGRN1_HUMAN	MGRN1	4	4	4	0	0	0	0	0	755670	12849	15392	8428.7	0	0	0	0	0	0	0	18218	8065.2	0	82573	0	0	3350.5	0	10204	0	12010	0	10977	43118	0	25462	43510	37951	42939	24749	11301	0	47633	20298
sp|O60313|OPA1_HUMAN	sp|O60313|OPA1_HUMAN	sp|O60313|OPA1_HUMAN Dynamin-like 120 kDa protein, mitochondrial OS=Homo sapiens OX=9606 GN=OPA1 PE=1 SV=3	sp|O60313|OPA1_HUMAN	O60313	OPA1_HUMAN	OPA1	4	4	4	6685	9290.5	0	20556	0	3460.4	11535	8740.5	0	7029.8	3893.6	2921.1	0	0	0	2821	0	3076.8	0	3630.3	5142	8599.1	0	5969.4	2503.9	0	0	0	133530	0	2456.7	7668.9	1097.9	2010.5	945.84	0	48156	17329	1715.5	8329.6
sp|O60343|TBCD4_HUMAN;sp|Q86TI0|TBCD1_HUMAN	sp|O60343|TBCD4_HUMAN;sp|Q86TI0|TBCD1_HUMAN	sp|O60343|TBCD4_HUMAN TBC1 domain family member 4 OS=Homo sapiens OX=9606 GN=TBC1D4 PE=1 SV=2;sp|Q86TI0|TBCD1_HUMAN TBC1 domain family member 1 OS=Homo sapiens OX=9606 GN=TBC1D1 PE=1 SV=2	sp|O60343|TBCD4_HUMAN	O60343	TBCD4_HUMAN	TBC1D4	2	2	2	5479.2	0	0	0	0	6055.2	7593.9	0	0	0	3400.8	0	0	0	0	0	6780.6	0	0	0	0	0	3982	0	0	0	3896	0	10107	0	0	0	0	0	5284.1	0	4234.2	4263.6	0	19835
sp|O60437|PEPL_HUMAN	sp|O60437|PEPL_HUMAN	sp|O60437|PEPL_HUMAN Periplakin OS=Homo sapiens OX=9606 GN=PPL PE=1 SV=4	sp|O60437|PEPL_HUMAN	O60437	PEPL_HUMAN	PPL	28	28	28	0	1055.1	0	1982	0	0	876.93	3523.5	1180.6	0	0	2178.4	2467.5	0	2252.6	1704.3	1489.7	671.47	0	0	0	3908.4	3746.4	0	5308.4	1249.9	2698.3	3210	14567	982770	1872.5	0	0	2319	0	0	921.11	4816.3	4207.3	35179
sp|O60449|LY75_HUMAN	sp|O60449|LY75_HUMAN	sp|O60449|LY75_HUMAN Lymphocyte antigen 75 OS=Homo sapiens OX=9606 GN=LY75 PE=1 SV=3	sp|O60449|LY75_HUMAN	O60449	LY75_HUMAN	LY75	10	10	10	16077	16571	0	0	0	0	0	14797	9187.7	0	19731	35508	0	0	98691	0	0	0	28808	18657	0	23781	3848.6	0	30413	30565	9959.4	0	5370	13531	15672	4655	37710	22645	30124	21828	5161.6	0	6572.5	98436
sp|O60488|ACSL4_HUMAN	sp|O60488|ACSL4_HUMAN	sp|O60488|ACSL4_HUMAN Long-chain-fatty-acid--CoA ligase 4 OS=Homo sapiens OX=9606 GN=ACSL4 PE=1 SV=2	sp|O60488|ACSL4_HUMAN	O60488	ACSL4_HUMAN	ACSL4	2	2	2	0	0	0	0	0	0	0	0	0	0	0	0	0	0	0	0	0	0	0	0	0	9927.8	0	0	0	7334.4	12181	0	7757.3	0	0	0	0	0	0	0	11089	0	5912.8	29963
sp|O60493|SNX3_HUMAN	sp|O60493|SNX3_HUMAN	sp|O60493|SNX3_HUMAN Sorting nexin-3 OS=Homo sapiens OX=9606 GN=SNX3 PE=1 SV=3	sp|O60493|SNX3_HUMAN	O60493	SNX3_HUMAN	SNX3	4	4	3	0	0	0	0	0	0	11007	11078	0	21641	4403.4	0	8617.4	0	0	1669.5	0	27387	0	0	0	0	0	0	0	0	0	9373.2	31438	6768.2	0	42900	3778.4	13680	0	0	6627.8	40310	0	35998
sp|O60506|HNRPQ_HUMAN	sp|O60506|HNRPQ_HUMAN	sp|O60506|HNRPQ_HUMAN Heterogeneous nuclear ribonucleoprotein Q OS=Homo sapiens OX=9606 GN=SYNCRIP PE=1 SV=2	sp|O60506|HNRPQ_HUMAN	O60506	HNRPQ_HUMAN	SYNCRIP	12	12	8	24987	13647	5198.4	23771	20895	0	202080	112700	9687.7	40770	63257	15233	0	47521	11484	30156	28090	32867	0	7336.4	53162	82527	67357	39108	99448	87757	234270	154000	293170	283140	17508	16758	11697	7592.3	63277	1372.8	131830	152390	23106	774600
sp|O60547|GMDS_HUMAN	sp|O60547|GMDS_HUMAN	sp|O60547|GMDS_HUMAN GDP-mannose 4,6 dehydratase OS=Homo sapiens OX=9606 GN=GMDS PE=1 SV=1	sp|O60547|GMDS_HUMAN	O60547	GMDS_HUMAN	GMDS	12	12	12	226870	97272	0	34506	96090	94269	288340	276030	263300	3339.8	103720	3460	37271	99073	15912	39029	49547	23840	24443	16309	15639	418860	514850	134290	462240	160210	427900	418670	262430	162120	46010	43395	87404	103890	222190	5980.6	227960	349120	175310	435580
sp|O60568|PLOD3_HUMAN	sp|O60568|PLOD3_HUMAN	sp|O60568|PLOD3_HUMAN Multifunctional procollagen lysine hydroxylase and glycosyltransferase LH3 OS=Homo sapiens OX=9606 GN=PLOD3 PE=1 SV=1	sp|O60568|PLOD3_HUMAN	O60568	PLOD3_HUMAN	PLOD3	3	3	3	0	0	0	0	0	0	0	5536.7	0	0	4868.4	0	0	0	0	0	0	0	0	0	0	0	0	0	0	3345.9	5231.1	3741	3337.5	0	0	0	0	0	0	0	5854.2	0	4763.2	62289
sp|O60573|IF4E2_HUMAN	sp|O60573|IF4E2_HUMAN	sp|O60573|IF4E2_HUMAN Eukaryotic translation initiation factor 4E type 2 OS=Homo sapiens OX=9606 GN=EIF4E2 PE=1 SV=1	sp|O60573|IF4E2_HUMAN	O60573	IF4E2_HUMAN	EIF4E2	2	2	2	0	0	0	40156	0	35221	14394	4860.9	7543.2	0	15116	23474	41037	0	7602.4	0	0	0	0	0	22538	0	7492.6	16530	20885	19528	17161	14130	17679	0	0	16468	21639	0	6673.1	23319	17659	21231	7666.9	13537
sp|O60603|TLR2_HUMAN	sp|O60603|TLR2_HUMAN	sp|O60603|TLR2_HUMAN Toll-like receptor 2 OS=Homo sapiens OX=9606 GN=TLR2 PE=1 SV=1	sp|O60603|TLR2_HUMAN	O60603	TLR2_HUMAN	TLR2	8	8	8	0	6322.9	8328.5	28062	75077	27380	40692	36505	98838	42700	7725.2	141680	0	39099	17996	0	330980	28194	33352	68205	0	59958	28501	88520	83855	45351	22052	10203	14378	91160	0	167020	76177	134450	104370	96294	4620.4	24136	183090	31584
sp|O60610|DIAP1_HUMAN	sp|O60610|DIAP1_HUMAN	sp|O60610|DIAP1_HUMAN Protein diaphanous homolog 1 OS=Homo sapiens OX=9606 GN=DIAPH1 PE=1 SV=2	sp|O60610|DIAP1_HUMAN	O60610	DIAP1_HUMAN	DIAPH1	5	5	5	0	0	0	7097.3	0	55275	20892	18917	0	0	0	0	0	0	0	0	35453	0	0	0	13452	23039	19062	0	11187	0	0	4833.4	41401	15786	6252.3	5944.9	17621	49093	9724.3	9658.7	26470	26466	8641.9	13026
sp|O60635|TSN1_HUMAN	sp|O60635|TSN1_HUMAN	sp|O60635|TSN1_HUMAN Tetraspanin-1 OS=Homo sapiens OX=9606 GN=TSPAN1 PE=1 SV=2	sp|O60635|TSN1_HUMAN	O60635	TSN1_HUMAN	TSPAN1	2	2	2	144710	91727	92376	54098	76605	28414	29879	21817	21800	184100	15325	158850	181140	114970	176870	85873	38641	267380	150090	0	49202	25185	20193	26234	14696	0	13848	186780	8871.6	139700	130560	412280	59682	64175	46215	56884	14805	30363	11334	16661
sp|O60701|UGDH_HUMAN	sp|O60701|UGDH_HUMAN	sp|O60701|UGDH_HUMAN UDP-glucose 6-dehydrogenase OS=Homo sapiens OX=9606 GN=UGDH PE=1 SV=1	sp|O60701|UGDH_HUMAN	O60701	UGDH_HUMAN	UGDH	10	10	10	49352	22839	86879	399660	63936	490210	348470	145820	110720	149430	141220	133260	150950	112570	395130	50709	44432	61431	324690	91536	194020	193070	154890	169080	216540	162630	378900	133320	390510	178200	169840	111990	378930	179540	120930	779120	166430	645670	58574	371510
sp|O60716|CTND1_HUMAN	sp|O60716|CTND1_HUMAN	sp|O60716|CTND1_HUMAN Catenin delta-1 OS=Homo sapiens OX=9606 GN=CTNND1 PE=1 SV=1	sp|O60716|CTND1_HUMAN	O60716	CTND1_HUMAN	CTNND1	10	10	10	0	6024	0	0	0	4468.2	129640	14179	0	5817.5	2517.6	0	0	3391.9	15988	0	10005	0	0	23258	0	41983	20470	5121.6	43786	11275	34031	5498.9	166950	29532	0	4706.1	757.53	2813.8	0	5149.8	141460	227580	3835.2	332890
sp|O60749|SNX2_HUMAN	sp|O60749|SNX2_HUMAN	sp|O60749|SNX2_HUMAN Sorting nexin-2 OS=Homo sapiens OX=9606 GN=SNX2 PE=1 SV=2	sp|O60749|SNX2_HUMAN	O60749	SNX2_HUMAN	SNX2	5	5	5	0	0	0	0	13016	0	19945	8894.2	0	0	0	0	8110.2	33234	0	0	4786.4	6126.1	0	0	0	9180.5	13907	18170	18782	0	5829	17321	32017	15052	0	0	0	0	7097.6	0	35271	23375	0	26500
sp|O60762|DPM1_HUMAN	sp|O60762|DPM1_HUMAN	sp|O60762|DPM1_HUMAN Dolichol-phosphate mannosyltransferase subunit 1 OS=Homo sapiens OX=9606 GN=DPM1 PE=1 SV=1	sp|O60762|DPM1_HUMAN	O60762	DPM1_HUMAN	DPM1	4	4	4	9668.4	16022	0	0	0	0	53225	9551.5	27350	0	15886	0	28695	0	0	22288	20998	0	0	6284.5	0	23690	15738	0	32203	6125.7	21067	0	25874	0	0	3781	16232	55401	7832.2	8902.9	16406	65134	17682	68048
sp|O60763|USO1_HUMAN	sp|O60763|USO1_HUMAN	sp|O60763|USO1_HUMAN General vesicular transport factor p115 OS=Homo sapiens OX=9606 GN=USO1 PE=1 SV=2	sp|O60763|USO1_HUMAN	O60763	USO1_HUMAN	USO1	10	10	10	0	12869	0	0	7005	8316.1	84112	22479	2513.6	7062.1	1759.6	0	0	4452.4	0	0	0	0	0	0	0	86365	52178	4489.9	6026.2	0	24169	27836	134330	87901	0	3490.3	1516.9	3513.6	7522.9	3156.1	59098	114790	5801.3	261110
sp|O60783|RT14_HUMAN	sp|O60783|RT14_HUMAN	sp|O60783|RT14_HUMAN 28S ribosomal protein S14, mitochondrial OS=Homo sapiens OX=9606 GN=MRPS14 PE=1 SV=1	sp|O60783|RT14_HUMAN	O60783	RT14_HUMAN	MRPS14	2	2	2	0	0	0	0	0	0	2231.7	0	0	0	0	0	0	0	0	0	0	0	0	0	0	0	1237.1	0	0	0	0	0	13444	0	0	0	0	0	0	0	2956	2748.5	0	9795.5
sp|O60825|F262_HUMAN	sp|O60825|F262_HUMAN	sp|O60825|F262_HUMAN 6-phosphofructo-2-kinase/fructose-2,6-bisphosphatase 2 OS=Homo sapiens OX=9606 GN=PFKFB2 PE=1 SV=2	sp|O60825|F262_HUMAN	O60825	F262_HUMAN	PFKFB2	2	2	2	0	0	0	0	0	0	9432.1	7895.6	0	0	0	0	0	0	0	0	0	0	0	0	0	0	13298	0	0	0	13330	0	11472	0	0	0	0	0	0	0	7708.9	0	0	13211
sp|O60832|DKC1_HUMAN	sp|O60832|DKC1_HUMAN	sp|O60832|DKC1_HUMAN H/ACA ribonucleoprotein complex subunit DKC1 OS=Homo sapiens OX=9606 GN=DKC1 PE=1 SV=3	sp|O60832|DKC1_HUMAN	O60832	DKC1_HUMAN	DKC1	6	6	6	70485	80790	0	9981.2	10327	94161	0	26369	0	0	42947	19006	68606	6871.6	86696	62970	25932	0	0	0	37954	51632	106400	16887	71479	20536	43173	26596	16128	19547	73807	0	42256	0	23369	97269	124270	50201	62233	229380
sp|O60841|IF2P_HUMAN	sp|O60841|IF2P_HUMAN	sp|O60841|IF2P_HUMAN Eukaryotic translation initiation factor 5B OS=Homo sapiens OX=9606 GN=EIF5B PE=1 SV=4	sp|O60841|IF2P_HUMAN	O60841	IF2P_HUMAN	EIF5B	3	3	3	0	0	0	0	0	0	10680	0	0	0	0	0	0	6133.2	0	0	0	0	0	13021	0	0	0	0	0	0	0	6446.9	8221.5	7400.8	0	6258.1	0	0	0	0	5586.1	7712	3244.2	42532
sp|O75015|FCG3B_HUMAN	sp|O75015|FCG3B_HUMAN	sp|O75015|FCG3B_HUMAN Low affinity immunoglobulin gamma Fc region receptor III-B OS=Homo sapiens OX=9606 GN=FCGR3B PE=1 SV=2	sp|O75015|FCG3B_HUMAN	O75015	FCG3B_HUMAN	FCGR3B	5	2	2	0	0	105260	0	0	0	17915	10370	55223	0	61098	11277	2802.7	0	5654.3	0	29596	26647	209020	39974	14403	7380	21768	32085	33645	8535.6	0	0	0	17552	0	48732	0	21982	22557	8942.9	0	0	85986	23729
sp|O75063|XYLK_HUMAN	sp|O75063|XYLK_HUMAN	sp|O75063|XYLK_HUMAN Glycosaminoglycan xylosylkinase OS=Homo sapiens OX=9606 GN=FAM20B PE=1 SV=1	sp|O75063|XYLK_HUMAN	O75063	XYLK_HUMAN	FAM20B	2	2	2	0	0	0	0	0	0	0	4496.9	0	0	1874.2	0	0	0	0	0	0	0	0	0	0	3188.4	6164.4	0	6840.6	0	0	4493.6	14811	3381.4	0	0	0	0	0	0	11804	5467.5	2365.6	26474
sp|O75083|WDR1_HUMAN	sp|O75083|WDR1_HUMAN	sp|O75083|WDR1_HUMAN WD repeat-containing protein 1 OS=Homo sapiens OX=9606 GN=WDR1 PE=1 SV=4	sp|O75083|WDR1_HUMAN	O75083	WDR1_HUMAN	WDR1	19	19	19	57438	14042	49116	328780	249700	238840	609930	784780	472950	243570	530530	116060	13776	353430	48407	75985	336520	281220	25843	505170	130540	794480	945550	446100	513570	764200	960330	533120	623400	679060	147810	313650	744450	493950	608710	365040	811250	765290	681460	1223100
sp|O75110|ATP9A_HUMAN	sp|O75110|ATP9A_HUMAN	sp|O75110|ATP9A_HUMAN Probable phospholipid-transporting ATPase IIA OS=Homo sapiens OX=9606 GN=ATP9A PE=1 SV=3	sp|O75110|ATP9A_HUMAN	O75110	ATP9A_HUMAN	ATP9A	2	2	2	0	0	0	0	0	8586.7	7613.1	9404.3	0	0	10802	0	0	0	6727.3	8066	0	0	0	11886	0	10119	4084	0	0	37235	0	0	5547.8	0	0	0	6302.7	5186.2	0	0	0	9369.5	5637.9	7891.3
sp|O75116|ROCK2_HUMAN	sp|O75116|ROCK2_HUMAN	sp|O75116|ROCK2_HUMAN Rho-associated protein kinase 2 OS=Homo sapiens OX=9606 GN=ROCK2 PE=1 SV=4	sp|O75116|ROCK2_HUMAN	O75116	ROCK2_HUMAN	ROCK2	3	2	2	0	0	0	3155.9	0	0	0	0	0	0	2591.4	0	0	0	0	98740	0	1544.8	0	0	0	2239.2	0	0	787.04	2070.4	1148.9	0	0	0	0	0	0	1617	0	0	0	0	0	0
sp|O75131|CPNE3_HUMAN;sp|Q96FN4|CPNE2_HUMAN;sp|Q96A23|CPNE4_HUMAN;sp|O95741|CPNE6_HUMAN;sp|Q9UBL6|CPNE7_HUMAN	sp|O75131|CPNE3_HUMAN	sp|O75131|CPNE3_HUMAN Copine-3 OS=Homo sapiens OX=9606 GN=CPNE3 PE=1 SV=1	sp|O75131|CPNE3_HUMAN	O75131	CPNE3_HUMAN	CPNE3	10	10	9	50419	150980	42465	115300	74357	406560	149410	207430	135530	96495	118590	67942	69721	49905	122830	140940	292260	45221	45322	36834	35640	270880	107610	190240	210130	206160	154460	134520	276890	174120	46042	88115	71798	140990	85876	70536	171410	215990	129190	339660
sp|O75144|ICOSL_HUMAN	sp|O75144|ICOSL_HUMAN	sp|O75144|ICOSL_HUMAN ICOS ligand OS=Homo sapiens OX=9606 GN=ICOSLG PE=1 SV=2	sp|O75144|ICOSL_HUMAN	O75144	ICOSL_HUMAN	ICOSLG	2	2	2	0	0	0	0	0	0	0	0	34763	0	15203	0	0	0	0	0	9465.1	3140.6	0	0	0	3591.5	0	28234	0	3727.6	3187.4	0	6831.2	19889	0	9339.7	22618	13358	21248	10961	4250	4047.9	42829	5904.2
sp|O75146|HIP1R_HUMAN	sp|O75146|HIP1R_HUMAN	sp|O75146|HIP1R_HUMAN Huntingtin-interacting protein 1-related protein OS=Homo sapiens OX=9606 GN=HIP1R PE=1 SV=2	sp|O75146|HIP1R_HUMAN	O75146	HIP1R_HUMAN	HIP1R	7	7	6	4773.1	0	0	0	0	28909	14195	11358	0	0	11023	0	0	0	2389.3	5093.8	0	0	5059.7	0	0	27922	9920.7	0	7057.4	8297.8	15476	8383.1	22801	13118	4094.5	0	3212.4	3147.2	1477.7	5772.7	32203	11183	0	105530
sp|O75153|CLU_HUMAN	sp|O75153|CLU_HUMAN	sp|O75153|CLU_HUMAN Clustered mitochondria protein homolog OS=Homo sapiens OX=9606 GN=CLUH PE=1 SV=2	sp|O75153|CLU_HUMAN	O75153	CLU_HUMAN	CLUH	2	2	2	0	0	0	0	0	0	0	0	0	0	0	0	0	0	20827	0	0	0	0	8642.1	0	9087.5	4886.8	13200	6906.7	0	0	0	5643	9365.3	0	0	7426	6706.2	0	0	15949	8813.2	0	17471
sp|O75165|DJC13_HUMAN	sp|O75165|DJC13_HUMAN	sp|O75165|DJC13_HUMAN DnaJ homolog subfamily C member 13 OS=Homo sapiens OX=9606 GN=DNAJC13 PE=1 SV=5	sp|O75165|DJC13_HUMAN	O75165	DJC13_HUMAN	DNAJC13	5	5	5	0	0	0	1179.2	0	0	2045.7	2233.1	1854.9	0	4194.2	0	0	0	0	0	0	0	0	3122.3	0	0	1277.4	0	0	0	0	0	2232.1	0	0	0	0	0	0	4377.5	6961.6	0	0	93419
sp|O75197|LRP5_HUMAN	sp|O75197|LRP5_HUMAN	sp|O75197|LRP5_HUMAN Low-density lipoprotein receptor-related protein 5 OS=Homo sapiens OX=9606 GN=LRP5 PE=1 SV=2	sp|O75197|LRP5_HUMAN	O75197	LRP5_HUMAN	LRP5	5	3	3	0	0	0	0	0	3153.8	0	12528	27177	0	18832	0	3289	0	0	6237.8	6304	47373	0	34007	0	2482	5930.2	45332	0	4552.8	0	2291.6	5938.5	19539	0	6409.8	18977	17111	16195	749.41	0	0	32624	0
sp|O75208|COQ9_HUMAN	sp|O75208|COQ9_HUMAN	sp|O75208|COQ9_HUMAN Ubiquinone biosynthesis protein COQ9, mitochondrial OS=Homo sapiens OX=9606 GN=COQ9 PE=1 SV=1	sp|O75208|COQ9_HUMAN	O75208	COQ9_HUMAN	COQ9	3	3	3	0	0	0	0	47437	39145	0	0	0	0	0	0	0	0	0	0	0	0	0	19419	0	0	0	0	0	12116	7482.9	23042	9502.8	7133.5	0	0	0	0	0	0	35721	14707	0	37193
sp|O75223|GGCT_HUMAN	sp|O75223|GGCT_HUMAN	sp|O75223|GGCT_HUMAN Gamma-glutamylcyclotransferase OS=Homo sapiens OX=9606 GN=GGCT PE=1 SV=1	sp|O75223|GGCT_HUMAN	O75223	GGCT_HUMAN	GGCT	5	5	5	22042	37166	32975	123170	75398	67278	76929	112130	204890	26037	125790	29113	85720	67755	10694	65871	37942	38667	18946	44430	66452	127960	185320	74681	168990	118220	192180	109100	147130	195500	31679	47365	36982	105500	85803	7024.4	117100	134620	80107	75444
sp|O75251|NDUS7_HUMAN;sp|Q47HH5|NUOB_DECAR;sp|Q63QG0|NUOB2_BURPS;sp|A9CJB2|NUOB_AGRFC;sp|A5EK99|NUOB_BRASB;sp|B3PVZ8|NUOB1_RHIE6;sp|Q1MIL4|NUOB_RHIL3;sp|B5ZYL3|NUOB_RHILW;sp|A7IPA6|NUOB_XANP2;sp|Q8G1B6|NUOB_BRUSU;sp|C0RIE0|NUOB_BRUMB;sp|A6X1N3|NUOB_BRUA4;sp|Q2YNC8|NUOB_BRUA2;sp|Q8YGK1|NUOB_BRUME;sp|Q9A6X1|NUOB_CAUVC;sp|Q57DV0|NUOB_BRUAB;sp|A5VPY4|NUOB_BRUO2;sp|A9W1N2|NUOB_METEP;sp|Q0BSK3|NUOB_GRA…	sp|O75251|NDUS7_HUMAN	sp|O75251|NDUS7_HUMAN NADH dehydrogenase [ubiquinone] iron-sulfur protein 7, mitochondrial OS=Homo sapiens OX=9606 GN=NDUFS7 PE=1 SV=3	sp|O75251|NDUS7_HUMAN	O75251	NDUS7_HUMAN	NDUFS7	4	4	4	0	0	0	16125	9204.2	0	12725	5457.4	0	0	0	9711.3	0	13921	0	0	3763.7	0	0	0	0	26608	46706	0	0	0	4461.9	0	86154	25531	9128.6	37108	19721	0	15272	108120	169720	63178	7255.4	101780
sp|O75264|SIM24_HUMAN	sp|O75264|SIM24_HUMAN	sp|O75264|SIM24_HUMAN Small integral membrane protein 24 OS=Homo sapiens OX=9606 GN=SMIM24 PE=2 SV=2	sp|O75264|SIM24_HUMAN	O75264	SIM24_HUMAN	SMIM24	2	2	2	0	0	0	0	0	0	0	0	0	0	0	0	0	0	0	0	0	0	0	6712.6	0	0	9056.5	0	0	0	0	0	0	0	0	16459	8514	0	0	0	0	8141.9	28412	3043.5
sp|O75306|NDUS2_HUMAN;sp|Q2W3I7|NUOD_MAGSA;sp|Q1GIN9|NUOD_RUEST;sp|Q5LPR7|NUOD_RUEPO;sp|Q163Q5|NUOD_ROSDO	sp|O75306|NDUS2_HUMAN	sp|O75306|NDUS2_HUMAN NADH dehydrogenase [ubiquinone] iron-sulfur protein 2, mitochondrial OS=Homo sapiens OX=9606 GN=NDUFS2 PE=1 SV=2	sp|O75306|NDUS2_HUMAN	O75306	NDUS2_HUMAN	NDUFS2	7	7	6	4661	210410	12213	66216	138900	55922	177870	52675	19866	0	56789	2306.3	129010	33063	31307	30256	35600	47966	167990	8108	148220	102130	189470	38803	77305	29737	208970	64686	84268	90590	6873.3	11336	57978	76577	183730	93950	327040	39275	19769	439420
sp|O75323|NIPS2_HUMAN	sp|O75323|NIPS2_HUMAN	sp|O75323|NIPS2_HUMAN Protein NipSnap homolog 2 OS=Homo sapiens OX=9606 GN=NIPSNAP2 PE=1 SV=1	sp|O75323|NIPS2_HUMAN	O75323	NIPS2_HUMAN	NIPSNAP2	5	4	4	0	0	0	0	0	10951	28562	0	0	0	8527.9	0	14267	0	11421	16620	0	0	0	0	0	16453	60916	3915.4	29190	6176	29766	15616	42566	6204.9	0	0	0	0	0	0	109940	28397	9575.9	55136
sp|O75339|CILP1_HUMAN	sp|O75339|CILP1_HUMAN	sp|O75339|CILP1_HUMAN Cartilage intermediate layer protein 1 OS=Homo sapiens OX=9606 GN=CILP PE=1 SV=4	sp|O75339|CILP1_HUMAN	O75339	CILP1_HUMAN	CILP	9	9	9	17675	24347	0	0	17625	72083	19957	34279	321370	16094	171760	12388	10438	14286	22965	18455	25702	249880	0	254900	0	26567	31974	83470	39032	13607	41596	0	111600	218960	29381	249740	114920	248730	213900	108120	13263	58381	273370	11964
sp|O75340|PDCD6_HUMAN	sp|O75340|PDCD6_HUMAN	sp|O75340|PDCD6_HUMAN Programmed cell death protein 6 OS=Homo sapiens OX=9606 GN=PDCD6 PE=1 SV=1	sp|O75340|PDCD6_HUMAN	O75340	PDCD6_HUMAN	PDCD6	4	4	4	8580.9	3504.5	70293	9031.4	5164.1	19373	2289.7	25075	3122.6	4391.4	48456	64766	0	3170.8	32234	18953	15772	22819	76892	4905.1	21181	32129	25878	0	30919	47685	38955	18847	61894	33200	19393	57748	24862	36176	25405	14637	125010	32274	19737	120570
sp|O75342|LX12B_HUMAN	sp|O75342|LX12B_HUMAN	sp|O75342|LX12B_HUMAN Arachidonate 12-lipoxygenase, 12R-type OS=Homo sapiens OX=9606 GN=ALOX12B PE=1 SV=1	sp|O75342|LX12B_HUMAN	O75342	LX12B_HUMAN	ALOX12B	4	4	4	0	0	0	0	0	0	0	0	0	0	8333.2	0	6343.5	0	5817.8	6437	0	0	0	11090	0	0	0	5731.8	0	0	3505.8	0	2812.1	106660	0	9075.2	5067.1	6039.3	0	0	0	0	0	3425.9
sp|O75351|VPS4B_HUMAN;sp|Q9UN37|VPS4A_HUMAN;sp|Q6PIW4|FIGL1_HUMAN;sp|O28972|Y1297_ARCFU;sp|Q07590|SAV_SULAC	sp|O75351|VPS4B_HUMAN	sp|O75351|VPS4B_HUMAN Vacuolar protein sorting-associated protein 4B OS=Homo sapiens OX=9606 GN=VPS4B PE=1 SV=2	sp|O75351|VPS4B_HUMAN	O75351	VPS4B_HUMAN	VPS4B	7	7	7	0	0	0	25384	0	26174	72033	8439.3	15773	69544	18200	0	0	0	0	0	0	0	0	7859.4	0	50034	31954	17170	52101	9315	44853	17525	115250	53156	0	0	20989	20248	37781	0	19750	64817	13559	81548
sp|O75352|MPU1_HUMAN	sp|O75352|MPU1_HUMAN	sp|O75352|MPU1_HUMAN Mannose-P-dolichol utilization defect 1 protein OS=Homo sapiens OX=9606 GN=MPDU1 PE=1 SV=2	sp|O75352|MPU1_HUMAN	O75352	MPU1_HUMAN	MPDU1	2	2	2	0	0	0	0	11914	0	32498	17182	1560.9	0	0	0	0	8423.7	0	0	0	0	0	0	0	52598	35453	0	27954	11319	41084	33055	28623	0	0	0	0	0	8496.2	0	77151	59855	6389.3	64001
sp|O75356|ENTP5_HUMAN	sp|O75356|ENTP5_HUMAN	sp|O75356|ENTP5_HUMAN Nucleoside diphosphate phosphatase ENTPD5 OS=Homo sapiens OX=9606 GN=ENTPD5 PE=1 SV=1	sp|O75356|ENTP5_HUMAN	O75356	ENTP5_HUMAN	ENTPD5	6	6	6	0	0	0	8589.5	14210	5164.9	77065	49271	35533	0	29271	0	0	29356	16074	0	34079	51145	0	74943	0	39083	79538	71473	83589	22617	66664	39259	176860	45520	27225	71547	66013	45145	59278	45637	98229	60773	84877	99690
sp|O75367|H2AY_HUMAN	sp|O75367|H2AY_HUMAN	sp|O75367|H2AY_HUMAN Core histone macro-H2A.1 OS=Homo sapiens OX=9606 GN=MACROH2A1 PE=1 SV=4	sp|O75367|H2AY_HUMAN	O75367	H2AY_HUMAN	MACROH2A1	8	8	8	46435	0	0	34396	0	24539	19599	12300	0	44976	0	0	2373.2	7360.4	30482	9599.1	8893.3	0	0	0	4133.2	41414	42445	4877.3	50022	12683	8125.8	0	117920	90012	41387	3884.4	96926	11656	1582.1	7702.7	82087	173330	7155.5	130520
sp|O75368|SH3L1_HUMAN	sp|O75368|SH3L1_HUMAN	sp|O75368|SH3L1_HUMAN SH3 domain-binding glutamic acid-rich-like protein OS=Homo sapiens OX=9606 GN=SH3BGRL PE=1 SV=1	sp|O75368|SH3L1_HUMAN	O75368	SH3L1_HUMAN	SH3BGRL	5	5	5	0	0	30951	5525.5	6232.3	6953.2	0	5922.6	3773.7	0	3444.3	2658.9	0	2139.2	0	40742	10966	0	0	4081.4	22421	0	3241.1	0	8648.8	8023.1	6559.6	3992	0	7389.7	6251.6	0	0	2341.7	10799	9184.8	118590	18328	10189	194490
sp|O75369|FLNB_HUMAN	sp|O75369|FLNB_HUMAN	sp|O75369|FLNB_HUMAN Filamin-B OS=Homo sapiens OX=9606 GN=FLNB PE=1 SV=2	sp|O75369|FLNB_HUMAN	O75369	FLNB_HUMAN	FLNB	69	69	64	4555.6	9410.3	6246.4	8691	87774	41648	780590	657380	52292	18989	362280	42773	6907.2	130490	44654	7974.6	4307.6	14573	18698	29262	1176900	986000	796230	279500	780340	307800	1336800	567570	1324000	935900	44205	82107	188550	75797	416330	17024	1973000	1317500	237740	2067900
sp|O75390|CISY_HUMAN;sp|Q6C793|PRPC_YARLI;sp|P34085|CISY_NEUCR;sp|C7C436|PRPC_GIBMO;sp|C7C435|PRPC_FUSSL;sp|O00098|CISY_EMENI;sp|P00890|CISY1_YEAST;sp|Q10306|CISY_SCHPO	sp|O75390|CISY_HUMAN	sp|O75390|CISY_HUMAN Citrate synthase, mitochondrial OS=Homo sapiens OX=9606 GN=CS PE=1 SV=2	sp|O75390|CISY_HUMAN	O75390	CISY_HUMAN	CS	9	9	9	22490	49168	178190	8938.5	45388	3978.6	293490	74731	51157	7303.7	138510	5288.4	2734.5	66764	100170	3949	8155.9	20999	26997	17906	1726.9	431630	152200	107730	249250	124370	281900	111000	489050	264730	0	50146	150450	42382	147820	24132	380300	353540	114910	645700
sp|O75396|SC22B_HUMAN	sp|O75396|SC22B_HUMAN	sp|O75396|SC22B_HUMAN Vesicle-trafficking protein SEC22b OS=Homo sapiens OX=9606 GN=SEC22B PE=1 SV=5	sp|O75396|SC22B_HUMAN	O75396	SC22B_HUMAN	SEC22B	7	7	7	13549	9309.4	0	9502.5	26112	23121	110370	22830	7226.1	8698.3	17702	21345	16832	26368	12816	0	16392	0	0	22666	0	114520	28279	20897	51410	10255	14378	23332	341300	53298	0	9871.6	14824	5199.4	0	18112	80684	454560	6402.9	133750
sp|O75400|PR40A_HUMAN	sp|O75400|PR40A_HUMAN	sp|O75400|PR40A_HUMAN Pre-mRNA-processing factor 40 homolog A OS=Homo sapiens OX=9606 GN=PRPF40A PE=1 SV=2	sp|O75400|PR40A_HUMAN	O75400	PR40A_HUMAN	PRPF40A	3	3	3	0	0	0	0	0	0	0	0	0	0	0	14229	14211	0	0	0	0	0	0	0	4820.1	20353	0	0	8186.5	0	21331	0	0	0	0	0	0	0	0	0	14136	0	0	37175
sp|O75431|MTX2_HUMAN	sp|O75431|MTX2_HUMAN	sp|O75431|MTX2_HUMAN Metaxin-2 OS=Homo sapiens OX=9606 GN=MTX2 PE=1 SV=1	sp|O75431|MTX2_HUMAN	O75431	MTX2_HUMAN	MTX2	2	2	2	0	0	0	0	0	0	18122	10833	0	0	0	7309.7	0	0	0	0	0	0	0	0	0	0	11747	0	7199.9	0	9296.3	0	23931	9887.7	0	6536.5	0	0	0	0	36344	18683	0	34978
sp|O75436|VP26A_HUMAN;sp|A7TSL2|PMIP_VANPO	sp|O75436|VP26A_HUMAN	sp|O75436|VP26A_HUMAN Vacuolar protein sorting-associated protein 26A OS=Homo sapiens OX=9606 GN=VPS26A PE=1 SV=2	sp|O75436|VP26A_HUMAN	O75436	VP26A_HUMAN	VPS26A	13	13	12	70301	8473.2	23452	51502	48799	115390	261230	232440	53495	27380	63812	6422.3	61325	114980	54895	55980	21877	8890.1	0	32163	11350	189410	184460	38975	107010	129020	243280	168230	474270	111470	2151800	11483	131380	35778	119840	39099	514150	445270	81065	507680
sp|O75460|ERN1_HUMAN	sp|O75460|ERN1_HUMAN	sp|O75460|ERN1_HUMAN Serine/threonine-protein kinase/endoribonuclease IRE1 OS=Homo sapiens OX=9606 GN=ERN1 PE=1 SV=2	sp|O75460|ERN1_HUMAN	O75460	ERN1_HUMAN	ERN1	2	2	2	208130	349500	26769	158700	528900	1371300	246700	484500	539050	825350	610960	119870	18280	618620	0	0	1539400	90280	0	557040	0	114130	253720	919460	174800	571970	276690	1450300	254610	260920	31972	1206700	266560	190630	386950	257500	77637	906.11	452430	200980
sp|O75489|NDUS3_HUMAN;sp|Q2NA62|NUOC_ERYLH	sp|O75489|NDUS3_HUMAN	sp|O75489|NDUS3_HUMAN NADH dehydrogenase [ubiquinone] iron-sulfur protein 3, mitochondrial OS=Homo sapiens OX=9606 GN=NDUFS3 PE=1 SV=1	sp|O75489|NDUS3_HUMAN	O75489	NDUS3_HUMAN	NDUFS3	9	9	9	0	151340	0	0	25786	15176	43599	3867.8	0	9909.5	23816	35248	50314	56077	31930	22478	0	0	14242	0	0	64923	30324	0	33596	33946	135870	20647	92035	139410	86753	21782	23776	8163.9	38496	0	304310	61710	30439	369710
sp|O75494|SRS10_HUMAN	sp|O75494|SRS10_HUMAN	sp|O75494|SRS10_HUMAN Serine/arginine-rich splicing factor 10 OS=Homo sapiens OX=9606 GN=SRSF10 PE=1 SV=1	sp|O75494|SRS10_HUMAN	O75494	SRS10_HUMAN	SRSF10	2	2	2	0	0	0	0	0	0	7375.9	5453.7	0	0	7694.1	0	0	0	0	0	0	0	0	0	0	0	0	0	5799.6	5182.5	0	0	9372.1	5083.1	0	0	0	0	0	0	6636.9	21864	0	32514
sp|O75503|CLN5_HUMAN	sp|O75503|CLN5_HUMAN	sp|O75503|CLN5_HUMAN Ceroid-lipofuscinosis neuronal protein 5 OS=Homo sapiens OX=9606 GN=CLN5 PE=1 SV=2	sp|O75503|CLN5_HUMAN	O75503	CLN5_HUMAN	CLN5	5	5	5	13013	9018.8	0	0	14975	0	15160	13786	99193	30318	44814	17736	0	12252	4565.9	0	0	11847	0	51078	0	10237	16422	22869	19276	40311	18452	8488.9	32327	28200	15686	91680	70060	46771	37353	76956	20032	17132	57480	29437
sp|O75521|ECI2_HUMAN	sp|O75521|ECI2_HUMAN	sp|O75521|ECI2_HUMAN Enoyl-CoA delta isomerase 2 OS=Homo sapiens OX=9606 GN=ECI2 PE=1 SV=4	sp|O75521|ECI2_HUMAN	O75521	ECI2_HUMAN	ECI2	3	3	3	397050	464500	7974.8	500680	327640	199270	155650	175560	75445	38034	74615	64499	443190	673320	88819	15401	148650	61259	0	153350	647940	113720	204540	419310	89109	0	117000	166320	232910	106840	152430	0	39794	89275	120780	38138	89113	50600	0	117110
sp|O75533|SF3B1_HUMAN	sp|O75533|SF3B1_HUMAN	sp|O75533|SF3B1_HUMAN Splicing factor 3B subunit 1 OS=Homo sapiens OX=9606 GN=SF3B1 PE=1 SV=3	sp|O75533|SF3B1_HUMAN	O75533	SF3B1_HUMAN	SF3B1	6	6	6	80243	108050	65670	0	35304	58323	66311	0	65950	87351	65491	174120	245300	112460	179580	22985	0	0	48813	102350	132440	81691	158530	84743	163620	0	102150	0	85389	130140	231130	73792	148790	135690	70915	103250	68221	81744	110910	57677
sp|O75534|CSDE1_HUMAN	sp|O75534|CSDE1_HUMAN	sp|O75534|CSDE1_HUMAN Cold shock domain-containing protein E1 OS=Homo sapiens OX=9606 GN=CSDE1 PE=1 SV=2	sp|O75534|CSDE1_HUMAN	O75534	CSDE1_HUMAN	CSDE1	7	7	7	56388	12888	0	2368.9	17045	0	46675	45221	61713	7492.1	63636	18649	4960.1	2666	0	7473.8	3536.9	11817	26562	5846.3	0	23225	16892	18430	56080	25614	87861	23243	129760	6236.1	2490.5	8966.7	12898	7259.3	18303	0	83427	33724	17256	230380
sp|O75569|PRKRA_HUMAN	sp|O75569|PRKRA_HUMAN	sp|O75569|PRKRA_HUMAN Interferon-inducible double-stranded RNA-dependent protein kinase activator A OS=Homo sapiens OX=9606 GN=PRKRA PE=1 SV=1	sp|O75569|PRKRA_HUMAN	O75569	PRKRA_HUMAN	PRKRA	4	4	4	0	1732.8	0	0	0	9128.1	37228	6829	0	17950	6863.9	0	0	0	0	2878	9858.4	0	0	0	0	11415	0	0	8680.3	0	6435.6	0	6983.1	18678	0	0	0	0	3827.2	0	11583	19767	0	57067
sp|O75581|LRP6_HUMAN	sp|O75581|LRP6_HUMAN	sp|O75581|LRP6_HUMAN Low-density lipoprotein receptor-related protein 6 OS=Homo sapiens OX=9606 GN=LRP6 PE=1 SV=2	sp|O75581|LRP6_HUMAN	O75581	LRP6_HUMAN	LRP6	15	15	13	211150	186180	70068	96387	112000	61125	52182	104050	148640	12591	15576	33883	161220	99417	125630	129220	136760	273780	0	250330	163410	58876	113740	442800	203120	27782	140580	74791	110850	320030	26728	185470	97173	112060	138570	305420	41361	70889	412000	23359
sp|O75594|PGRP1_HUMAN	sp|O75594|PGRP1_HUMAN	sp|O75594|PGRP1_HUMAN Peptidoglycan recognition protein 1 OS=Homo sapiens OX=9606 GN=PGLYRP1 PE=1 SV=1	sp|O75594|PGRP1_HUMAN	O75594	PGRP1_HUMAN	PGLYRP1	5	5	5	0	9883.6	20783	0	12491	34553	19281	38428	88349	46251	66464	9999.2	0	3341.9	0	2032.7	63453	98358	7201.6	13445	0	7232.7	29389	28374	27560	25417	27046	3230.8	30269	93764	3712.4	13922	10277	1620.1	7231.1	3843.8	22415	23088	172090	32142
sp|O75629|CREG1_HUMAN	sp|O75629|CREG1_HUMAN	sp|O75629|CREG1_HUMAN Protein CREG1 OS=Homo sapiens OX=9606 GN=CREG1 PE=1 SV=1	sp|O75629|CREG1_HUMAN	O75629	CREG1_HUMAN	CREG1	4	4	4	112600	0	0	10201	18354	0	17447	0	14330	19287	4537.8	16091	16326	32940	25301	36403	0	25036	0	15853	13247	14722	0	17683	0	0	10695	0	32757	0	0	6883.5	5574.4	16852	5543.4	10785	18479	0	10900	139980
sp|O75636|FCN3_HUMAN	sp|O75636|FCN3_HUMAN	sp|O75636|FCN3_HUMAN Ficolin-3 OS=Homo sapiens OX=9606 GN=FCN3 PE=1 SV=2	sp|O75636|FCN3_HUMAN	O75636	FCN3_HUMAN	FCN3	4	4	4	166910	136100	85604	82673	14241	126680	45079	65029	73502	95578	70336	55018	30700	60439	14756	277210	29445	38088	93482	65727	166280	72056	63884	31303	20362	77472	36759	59628	53550	11519	79992	47111	51978	62715	81157	69951	25355	34565	72675	47855
sp|O75643|U520_HUMAN	sp|O75643|U520_HUMAN	sp|O75643|U520_HUMAN U5 small nuclear ribonucleoprotein 200 kDa helicase OS=Homo sapiens OX=9606 GN=SNRNP200 PE=1 SV=2	sp|O75643|U520_HUMAN	O75643	U520_HUMAN	SNRNP200	12	12	12	0	0	0	0	2100.9	0	15697	8047.3	0	15408	1864.7	0	3248.4	0	0	0	0	718.33	0	0	0	28438	9530.7	0	8144.2	2651	11080	5747.2	20390	4811	0	6798.5	13151	0	1242.9	0	84797	18594	0	272650
sp|O75694|NU155_HUMAN	sp|O75694|NU155_HUMAN	sp|O75694|NU155_HUMAN Nuclear pore complex protein Nup155 OS=Homo sapiens OX=9606 GN=NUP155 PE=1 SV=1	sp|O75694|NU155_HUMAN	O75694	NU155_HUMAN	NUP155	4	4	4	0	0	0	0	6200.8	0	2695.7	3617.7	0	0	0	0	0	0	0	0	0	0	0	0	5191.4	0	2683.9	0	6545.6	0	3439.3	0	5908.8	0	0	0	9251.2	0	0	0	17478	5531.7	0	53447
sp|O75695|XRP2_HUMAN	sp|O75695|XRP2_HUMAN	sp|O75695|XRP2_HUMAN Protein XRP2 OS=Homo sapiens OX=9606 GN=RP2 PE=1 SV=4	sp|O75695|XRP2_HUMAN	O75695	XRP2_HUMAN	RP2	2	2	2	0	0	0	0	0	0	0	0	2639.8	0	4575.5	0	0	0	0	0	0	0	0	0	0	6854.4	18470	0	11565	7517.5	12975	0	15745	0	0	0	0	0	0	0	4909.1	11320	22333	32213
sp|O75821|EIF3G_HUMAN	sp|O75821|EIF3G_HUMAN	sp|O75821|EIF3G_HUMAN Eukaryotic translation initiation factor 3 subunit G OS=Homo sapiens OX=9606 GN=EIF3G PE=1 SV=2	sp|O75821|EIF3G_HUMAN	O75821	EIF3G_HUMAN	EIF3G	2	2	2	0	0	0	0	0	0	0	0	0	0	0	0	0	0	0	0	0	0	0	5307.4	0	0	0	0	0	0	2958.8	0	1614.2	25017	0	0	0	0	0	0	0	0	0	13830
sp|O75832|PSD10_HUMAN	sp|O75832|PSD10_HUMAN	sp|O75832|PSD10_HUMAN 26S proteasome non-ATPase regulatory subunit 10 OS=Homo sapiens OX=9606 GN=PSMD10 PE=1 SV=1	sp|O75832|PSD10_HUMAN	O75832	PSD10_HUMAN	PSMD10	4	4	4	0	0	0	0	2081.2	0	0	4842.6	0	1971.8	0	0	0	3154.1	0	0	2088	0	0	0	0	0	0	0	0	0	4028.1	828.4	17374	6065.9	0	0	0	0	0	0	25780	15301	0	63687
sp|O75843|AP1G2_HUMAN	sp|O75843|AP1G2_HUMAN	sp|O75843|AP1G2_HUMAN AP-1 complex subunit gamma-like 2 OS=Homo sapiens OX=9606 GN=AP1G2 PE=1 SV=1	sp|O75843|AP1G2_HUMAN	O75843	AP1G2_HUMAN	AP1G2	2	2	2	0	0	0	0	0	0	0	0	0	0	0	0	0	0	0	0	0	0	0	0	0	14377	0	0	0	2531.7	2258.9	0	0	0	0	0	0	0	1876.9	0	2490.3	0	0	3194.9
sp|O75844|FACE1_HUMAN	sp|O75844|FACE1_HUMAN	sp|O75844|FACE1_HUMAN CAAX prenyl protease 1 homolog OS=Homo sapiens OX=9606 GN=ZMPSTE24 PE=1 SV=2	sp|O75844|FACE1_HUMAN	O75844	FACE1_HUMAN	ZMPSTE24	7	7	7	3924.4	0	0	0	0	0	0	6060.3	0	2033.6	0	13046	0	0	0	0	0	0	0	6715.2	0	39729	2654	7368.1	3516.6	12248	60068	19335	5657.3	6924.7	0	4264.8	1698.7	8440.5	8909.8	0	35883	1302.3	704.58	322320
sp|O75874|IDHC_HUMAN;sp|P50215|IDH_SPHYA;sp|P41939|IDHC_YEAST;sp|P21954|IDHP_YEAST;sp|O13285|IDH1_CANTR;sp|P79089|IDHP_ASPNG	sp|O75874|IDHC_HUMAN	sp|O75874|IDHC_HUMAN Isocitrate dehydrogenase [NADP] cytoplasmic OS=Homo sapiens OX=9606 GN=IDH1 PE=1 SV=2	sp|O75874|IDHC_HUMAN	O75874	IDHC_HUMAN	IDH1	17	17	15	19798	14213	21081	19222	194600	8962.9	1120400	446170	348030	14712	404450	34828	14542	324530	86349	10342	79904	134190	0	547640	13488	489940	927190	362310	774640	269620	997190	594510	704020	979050	117940	540090	828490	972230	847140	204790	284150	1297300	179800	578440
sp|O75882|ATRN_HUMAN	sp|O75882|ATRN_HUMAN	sp|O75882|ATRN_HUMAN Attractin OS=Homo sapiens OX=9606 GN=ATRN PE=1 SV=2	sp|O75882|ATRN_HUMAN	O75882	ATRN_HUMAN	ATRN	24	24	24	663550	471080	903870	1694300	475610	869550	402430	532730	1064600	2386300	1217000	1372100	1420700	504990	1651900	1500500	524560	1442200	1305000	1599900	1215400	244590	339460	610330	585980	1846700	294950	716510	376010	405580	1296800	1213400	1712800	1168400	1663100	1320200	304400	253960	925020	228480
sp|O75884|RBBP9_HUMAN	sp|O75884|RBBP9_HUMAN	sp|O75884|RBBP9_HUMAN Serine hydrolase RBBP9 OS=Homo sapiens OX=9606 GN=RBBP9 PE=1 SV=2	sp|O75884|RBBP9_HUMAN	O75884	RBBP9_HUMAN	RBBP9	4	4	4	0	0	0	0	0	10246	26187	41973	17438	4124.8	31029	9182.6	0	0	6500.8	0	0	9995.7	0	0	0	56328	66659	16528	41809	15278	41848	23985	112820	0	0	15230	3639.8	20455	47828	0	57963	97727	17131	68310
sp|O75907|DGAT1_HUMAN	sp|O75907|DGAT1_HUMAN	sp|O75907|DGAT1_HUMAN Diacylglycerol O-acyltransferase 1 OS=Homo sapiens OX=9606 GN=DGAT1 PE=1 SV=2	sp|O75907|DGAT1_HUMAN	O75907	DGAT1_HUMAN	DGAT1	4	4	4	0	0	0	12282	0	53602	18632	33638	0	0	11413	20128	0	0	12341	23668	32652	13462	0	37733	26246	10140	11983	9084.7	54943	1340.7	1074.9	9708.8	45055	0	0	0	17455	967.86	10789	20643	5374.7	37769	16433	114390
sp|O75911|DHRS3_HUMAN	sp|O75911|DHRS3_HUMAN	sp|O75911|DHRS3_HUMAN Short-chain dehydrogenase/reductase 3 OS=Homo sapiens OX=9606 GN=DHRS3 PE=1 SV=2	sp|O75911|DHRS3_HUMAN	O75911	DHRS3_HUMAN	DHRS3	2	2	2	0	0	0	0	0	0	9868.1	0	0	0	0	0	0	0	0	0	0	0	0	0	0	0	0	0	3601.3	0	0	0	11439	0	0	0	0	0	0	0	5171.6	7935.6	0	13885
sp|O75915|PRAF3_HUMAN	sp|O75915|PRAF3_HUMAN	sp|O75915|PRAF3_HUMAN PRA1 family protein 3 OS=Homo sapiens OX=9606 GN=ARL6IP5 PE=1 SV=1	sp|O75915|PRAF3_HUMAN	O75915	PRAF3_HUMAN	ARL6IP5	2	2	2	0	0	0	0	7673.8	0	32223	12471	7958.6	0	0	0	22534	0	0	0	0	0	0	0	0	28232	20431	5841.3	17734	21031	23278	23891	54929	38257	12661	0	8770.6	0	1990	0	39665	57585	0	111150
sp|O75936|BODG_HUMAN	sp|O75936|BODG_HUMAN	sp|O75936|BODG_HUMAN Gamma-butyrobetaine dioxygenase OS=Homo sapiens OX=9606 GN=BBOX1 PE=1 SV=1	sp|O75936|BODG_HUMAN	O75936	BODG_HUMAN	BBOX1	7	7	7	60372	28126	55615	0	20625	43954	37506	89096	37875	6300.2	0	0	0	23856	0	13596	0	0	12556	14132	0	9851.7	31249	0	44712	0	0	26474	41602	54560	0	42129	20540	33251	82124	15848	18470	121970	15571	0
sp|O75955|FLOT1_HUMAN	sp|O75955|FLOT1_HUMAN	sp|O75955|FLOT1_HUMAN Flotillin-1 OS=Homo sapiens OX=9606 GN=FLOT1 PE=1 SV=3	sp|O75955|FLOT1_HUMAN	O75955	FLOT1_HUMAN	FLOT1	11	11	11	4242.7	0	16633	9269.2	36503	102680	85521	310700	15781	5061	40549	6930.8	0	33871	18619	0	206110	6802.3	7115.4	11397	0	250840	87219	58832	113120	44020	79909	41286	234140	19395	0	32489	28107	26325	44737	14889	236950	347510	33802	98864
sp|O75976|CBPD_HUMAN	sp|O75976|CBPD_HUMAN	sp|O75976|CBPD_HUMAN Carboxypeptidase D OS=Homo sapiens OX=9606 GN=CPD PE=1 SV=2	sp|O75976|CBPD_HUMAN	O75976	CBPD_HUMAN	CPD	4	4	4	4438.7	14069	0	20478	0	0	4357.6	5309.7	0	0	4608.1	14855	0	0	0	0	13510	17286	11607	0	0	0	6030.6	0	10253	0	10009	0	12214	0	15651	9394.1	23884	0	11750	22852	0	9637.5	5919.4	63792
sp|O76021|RL1D1_HUMAN	sp|O76021|RL1D1_HUMAN	sp|O76021|RL1D1_HUMAN Ribosomal L1 domain-containing protein 1 OS=Homo sapiens OX=9606 GN=RSL1D1 PE=1 SV=3	sp|O76021|RL1D1_HUMAN	O76021	RL1D1_HUMAN	RSL1D1	2	2	2	0	0	0	0	6560.6	0	0	3214.1	0	0	0	0	0	0	0	0	0	0	0	5727.4	9965	0	0	0	3850.3	0	0	0	9443.4	0	0	0	0	0	0	0	1975.2	0	0	0
sp|O76027|ANXA9_HUMAN	sp|O76027|ANXA9_HUMAN	sp|O76027|ANXA9_HUMAN Annexin A9 OS=Homo sapiens OX=9606 GN=ANXA9 PE=1 SV=3	sp|O76027|ANXA9_HUMAN	O76027	ANXA9_HUMAN	ANXA9	3	3	3	0	0	0	0	0	0	2352.5	2029.8	1304.5	0	2026.5	0	2951.4	0	0	0	0	0	0	0	0	0	0	0	0	0	0	0	20348	0	0	0	0	0	0	0	5766.7	36331	0	9630.3
sp|O76054|S14L2_HUMAN;sp|Q9UDX4|S14L3_HUMAN	sp|O76054|S14L2_HUMAN	sp|O76054|S14L2_HUMAN SEC14-like protein 2 OS=Homo sapiens OX=9606 GN=SEC14L2 PE=1 SV=1	sp|O76054|S14L2_HUMAN	O76054	S14L2_HUMAN	SEC14L2	6	6	6	0	26646	0	83689	30787	17120	16731	22086	16234	0	29846	90656	48652	12696	0	0	15965	28917	51743	50761	18256	16768	24993	0	15495	28601	26295	9252.7	27884	11913	70875	15525	40091	36030	42613	42048	27199	30975	49374	75280
sp|O76071|CIAO1_HUMAN	sp|O76071|CIAO1_HUMAN	sp|O76071|CIAO1_HUMAN Probable cytosolic iron-sulfur protein assembly protein CIAO1 OS=Homo sapiens OX=9606 GN=CIAO1 PE=1 SV=1	sp|O76071|CIAO1_HUMAN	O76071	CIAO1_HUMAN	CIAO1	2	2	2	0	0	0	0	0	5012.3	6749.3	0	0	4378	0	3247.3	0	0	8198.9	0	0	0	0	0	0	0	7357.5	0	0	0	0	0	0	7567.8	0	0	3818.3	5281.7	7164	0	2455.6	0	0	35600
sp|O76094|SRP72_HUMAN	sp|O76094|SRP72_HUMAN	sp|O76094|SRP72_HUMAN Signal recognition particle subunit SRP72 OS=Homo sapiens OX=9606 GN=SRP72 PE=1 SV=3	sp|O76094|SRP72_HUMAN	O76094	SRP72_HUMAN	SRP72	5	5	4	0	0	0	0	0	0	17785	0	0	0	0	0	0	0	0	0	0	0	0	0	0	17185	0	0	15168	0	0	0	36705	0	0	0	0	22883	27656	0	20533	16638	0	118260
sp|O94760|DDAH1_HUMAN	sp|O94760|DDAH1_HUMAN	sp|O94760|DDAH1_HUMAN N(G),N(G)-dimethylarginine dimethylaminohydrolase 1 OS=Homo sapiens OX=9606 GN=DDAH1 PE=1 SV=3	sp|O94760|DDAH1_HUMAN	O94760	DDAH1_HUMAN	DDAH1	15	15	15	17715	6259.8	19552	28969	96910	93626	379420	401520	340610	983.96	391450	8738.5	5370.9	146220	6266.3	49095	37906	28948	10097	27362	6549.7	1106600	686300	202100	619290	97480	652940	100600	628630	494860	0	136940	86887	263270	308200	12857	498260	474810	375220	680280
sp|O94788|AL1A2_HUMAN;sp|O34660|ALDH4_BACSU;sp|P08157|ALDH_EMENI;sp|P40108|ALDH_DAVTA;sp|P42041|ALDH_ALTAL;sp|P41751|ALDH_ASPNG;sp|P80668|FEAB_ECOLI;sp|O14293|YF19_SCHPO;sp|P32872|ALDHY_YEASX;sp|P46367|ALDH4_YEAST;sp|P40047|ALDH5_YEAST;sp|A6ZR27|ALDH5_YEAS7	sp|O94788|AL1A2_HUMAN	sp|O94788|AL1A2_HUMAN Retinal dehydrogenase 2 OS=Homo sapiens OX=9606 GN=ALDH1A2 PE=1 SV=3	sp|O94788|AL1A2_HUMAN	O94788	AL1A2_HUMAN	ALDH1A2	9	6	6	0	62685	0	35766	25014	3732.5	56471	77424	0	0	2559.8	0	5823.4	13144	17125	8218.6	0	8033	8569	8096.9	0	14000	79635	26085	95051	12224	65614	46770	122600	33549	7029.9	13412	13657	26922	27478	0	54745	118530	12567	155230
sp|O94804|STK10_HUMAN	sp|O94804|STK10_HUMAN	sp|O94804|STK10_HUMAN Serine/threonine-protein kinase 10 OS=Homo sapiens OX=9606 GN=STK10 PE=1 SV=1	sp|O94804|STK10_HUMAN	O94804	STK10_HUMAN	STK10	2	2	2	0	7064.1	0	3414.9	0	12159	0	16302	7978.4	0	6114.4	0	0	0	8460.4	0	0	3019.9	0	0	0	17443	0	0	3229.7	0	0	0	4573.1	0	0	0	8458.8	0	11121	8232.6	5912.5	8400.3	0	6455.7
sp|O94819|KBTBB_HUMAN	sp|O94819|KBTBB_HUMAN	sp|O94819|KBTBB_HUMAN Kelch repeat and BTB domain-containing protein 11 OS=Homo sapiens OX=9606 GN=KBTBD11 PE=1 SV=1	sp|O94819|KBTBB_HUMAN	O94819	KBTBB_HUMAN	KBTBD11	4	4	4	0	0	0	0	0	0	17522	17045	0	0	0	0	0	0	0	0	0	0	0	0	0	25837	0	0	18111	0	0	0	22115	8731.5	0	0	9633.5	0	0	0	6909.2	18619	13050	8407.8
sp|O94826|TOM70_HUMAN	sp|O94826|TOM70_HUMAN	sp|O94826|TOM70_HUMAN Mitochondrial import receptor subunit TOM70 OS=Homo sapiens OX=9606 GN=TOMM70 PE=1 SV=1	sp|O94826|TOM70_HUMAN	O94826	TOM70_HUMAN	TOMM70	2	2	2	0	0	0	0	0	1514.4	0	0	0	0	0	0	5739.5	0	0	0	0	0	0	0	0	0	0	4965.8	0	0	0	0	10761	18748	0	0	2847.9	0	0	0	4679.5	12853	0	13825
sp|O94832|MYO1D_HUMAN;sp|B0I1T2|MYO1G_HUMAN	sp|O94832|MYO1D_HUMAN	sp|O94832|MYO1D_HUMAN Unconventional myosin-Id OS=Homo sapiens OX=9606 GN=MYO1D PE=1 SV=2	sp|O94832|MYO1D_HUMAN	O94832	MYO1D_HUMAN	MYO1D	38	38	38	26400	52322	11889	5814.9	3449.3	297860	747830	558210	247840	7189.2	572890	75916	35091	25477	32391	12885	9751.1	7575.5	0	366690	11860	506330	585580	79657	394880	877080	585180	85138	983470	33179	4419	21967	550820	464580	1045400	355500	1229500	736340	703350	1332700
sp|O94855|SC24D_HUMAN	sp|O94855|SC24D_HUMAN	sp|O94855|SC24D_HUMAN Protein transport protein Sec24D OS=Homo sapiens OX=9606 GN=SEC24D PE=1 SV=2	sp|O94855|SC24D_HUMAN	O94855	SC24D_HUMAN	SEC24D	7	7	6	0	0	0	0	0	4259.4	24979	8300.2	0	0	4184.3	2994.3	6417	9954.5	0	0	0	2513	0	2369.3	0	12580	38612	4895.8	11125	4391.7	51124	12355	35786	0	4979	0	10634	0	0	0	28984	20040	0	156240
sp|O94874|UFL1_HUMAN	sp|O94874|UFL1_HUMAN	sp|O94874|UFL1_HUMAN E3 UFM1-protein ligase 1 OS=Homo sapiens OX=9606 GN=UFL1 PE=1 SV=2	sp|O94874|UFL1_HUMAN	O94874	UFL1_HUMAN	UFL1	7	7	7	0	0	191030	0	34064	9624	64980	87785	21405	0	9293.1	38974	29064	0	0	0	22298	0	300530	27814	0	31767	22162	0	0	18577	22180	28050	98813	42660	14222	29549	81610	58408	46937	34612	94795	25438	0	284490
sp|O94875|SRBS2_HUMAN	sp|O94875|SRBS2_HUMAN	sp|O94875|SRBS2_HUMAN Sorbin and SH3 domain-containing protein 2 OS=Homo sapiens OX=9606 GN=SORBS2 PE=1 SV=3	sp|O94875|SRBS2_HUMAN	O94875	SRBS2_HUMAN	SORBS2	4	4	4	0	0	0	6219.4	5741.5	12528	14156	7169.1	0	0	7394.7	0	6457.1	0	0	27215	0	0	0	0	0	4692.1	8896.9	6190.9	10693	0	9835.9	11326	14054	0	0	4552.3	0	0	0	0	6057	154560	0	20117
sp|O94886|CSCL1_HUMAN	sp|O94886|CSCL1_HUMAN	sp|O94886|CSCL1_HUMAN CSC1-like protein 1 OS=Homo sapiens OX=9606 GN=TMEM63A PE=1 SV=3	sp|O94886|CSCL1_HUMAN	O94886	CSCL1_HUMAN	TMEM63A	4	4	4	0	0	0	0	0	0	0	3669.4	0	0	0	0	0	0	0	0	0	0	3790.7	4916.6	0	4927	5784.1	0	3514.4	10951	2312.2	0	2628.3	0	0	0	7202.7	5349.6	0	0	6725.7	9114.2	6627.2	20495
sp|O94903|PLPHP_HUMAN	sp|O94903|PLPHP_HUMAN	sp|O94903|PLPHP_HUMAN Pyridoxal phosphate homeostasis protein OS=Homo sapiens OX=9606 GN=PLPBP PE=1 SV=1	sp|O94903|PLPHP_HUMAN	O94903	PLPHP_HUMAN	PLPBP	3	3	3	0	0	0	0	0	0	10712	5835.4	0	0	16361	0	0	0	0	0	0	12040	0	0	0	12204	6603.1	9189	13211	0	32430	30989	75331	0	0	0	0	0	1553.4	0	29029	6608.6	10116	39335
sp|O94905|ERLN2_HUMAN	sp|O94905|ERLN2_HUMAN	sp|O94905|ERLN2_HUMAN Erlin-2 OS=Homo sapiens OX=9606 GN=ERLIN2 PE=1 SV=1	sp|O94905|ERLN2_HUMAN	O94905	ERLN2_HUMAN	ERLIN2	10	10	8	0	0	0	6683.5	0	49044	128010	89684	10127	0	109440	0	0	18323	1964.9	0	1061.8	3619.5	0	1896.3	2966.5	447770	165940	7314	87995	95681	137780	75491	373550	7065.7	29026	6608.3	44161	8692.2	14184	1198.6	264810	411880	15474	316940
sp|O94906|PRP6_HUMAN	sp|O94906|PRP6_HUMAN	sp|O94906|PRP6_HUMAN Pre-mRNA-processing factor 6 OS=Homo sapiens OX=9606 GN=PRPF6 PE=1 SV=1	sp|O94906|PRP6_HUMAN	O94906	PRP6_HUMAN	PRPF6	3	3	3	0	0	0	0	0	2381.3	2974.2	3136.3	0	0	4160	0	0	0	0	0	0	2205.9	0	0	0	0	0	0	0	0	3946.7	0	5667.1	0	0	5470.7	0	4206.8	2668.2	0	3944.3	0	1946.2	78447
sp|O94919|ENDD1_HUMAN	sp|O94919|ENDD1_HUMAN	sp|O94919|ENDD1_HUMAN Endonuclease domain-containing 1 protein OS=Homo sapiens OX=9606 GN=ENDOD1 PE=1 SV=2	sp|O94919|ENDD1_HUMAN	O94919	ENDD1_HUMAN	ENDOD1	3	3	3	0	0	0	9126.1	0	13070	50282	19491	12962	0	34830	7493.6	0	3064.8	0	0	0	0	0	0	0	75908	26661	33811	13796	0	42415	8042	50382	19093	0	0	11161	0	0	13470	46664	58138	26256	51861
sp|O94925|GLSK_HUMAN	sp|O94925|GLSK_HUMAN	sp|O94925|GLSK_HUMAN Glutaminase kidney isoform, mitochondrial OS=Homo sapiens OX=9606 GN=GLS PE=1 SV=1	sp|O94925|GLSK_HUMAN	O94925	GLSK_HUMAN	GLS	8	8	7	0	0	9649.3	0	1304.1	4575.2	85061	25550	0	0	2990.6	19097	0	0	0	0	5697.9	0	0	48608	1292	55545	34481	9656	25778	23643	46642	32829	175090	29212	8713.1	15914	21795	8090.3	43226	48076	160630	54290	3723.8	201300
sp|O94933|SLIK3_HUMAN	sp|O94933|SLIK3_HUMAN	sp|O94933|SLIK3_HUMAN SLIT and NTRK-like protein 3 OS=Homo sapiens OX=9606 GN=SLITRK3 PE=1 SV=2	sp|O94933|SLIK3_HUMAN	O94933	SLIK3_HUMAN	SLITRK3	2	2	2	0	0	0	0	0	0	0	0	0	0	0	0	0	0	0	0	0	29037	0	6908.5	0	0	0	0	0	0	0	0	0	0	0	0	5795.9	3379.8	2131.4	0	0	0	8720.1	0
sp|O94973|AP2A2_HUMAN	sp|O94973|AP2A2_HUMAN	sp|O94973|AP2A2_HUMAN AP-2 complex subunit alpha-2 OS=Homo sapiens OX=9606 GN=AP2A2 PE=1 SV=2	sp|O94973|AP2A2_HUMAN	O94973	AP2A2_HUMAN	AP2A2	13	13	9	0	0	0	9687.8	20981	22224	63196	132890	20575	0	32311	36287	11619	19424	0	0	59274	0	0	3390.4	5928.1	81271	90669	9016.9	40436	35665	81701	45585	136380	25137	0	12711	41109	10089	49745	9282.9	194960	101900	10713	321700
sp|O94979|SC31A_HUMAN	sp|O94979|SC31A_HUMAN	sp|O94979|SC31A_HUMAN Protein transport protein Sec31A OS=Homo sapiens OX=9606 GN=SEC31A PE=1 SV=3	sp|O94979|SC31A_HUMAN	O94979	SC31A_HUMAN	SEC31A	10	10	10	0	0	0	0	4593.8	7874.9	72420	47998	0	1672.9	3226.4	0	13378	24967	1179.9	0	0	0	0	2995.5	0	125580	42557	16886	71006	10080	57804	22824	149480	47730	0	9015.5	5225.1	5127.8	12059	0	151030	80177	9985.9	284550
sp|O94985|CSTN1_HUMAN	sp|O94985|CSTN1_HUMAN	sp|O94985|CSTN1_HUMAN Calsyntenin-1 OS=Homo sapiens OX=9606 GN=CLSTN1 PE=1 SV=1	sp|O94985|CSTN1_HUMAN	O94985	CSTN1_HUMAN	CLSTN1	7	7	7	17197	7157.6	49940	34559	15964	27727	17193	30048	119150	0	180610	39671	0	0	42674	71277	55629	93011	16116	130060	65417	34043	51154	169270	47333	94010	53565	12676	102670	29196	0	142140	112290	126680	162670	7568.7	42115	29755	160040	56332
sp|O95070|YIF1A_HUMAN	sp|O95070|YIF1A_HUMAN	sp|O95070|YIF1A_HUMAN Protein YIF1A OS=Homo sapiens OX=9606 GN=YIF1A PE=1 SV=2	sp|O95070|YIF1A_HUMAN	O95070	YIF1A_HUMAN	YIF1A	2	2	2	0	0	0	0	0	17469	6086	0	0	11021	8454	0	0	3619.8	0	0	0	0	0	0	0	18937	16260	0	0	0	11504	10610	14143	0	0	0	0	0	0	0	14517	19983	27348	17249
sp|O95140|MFN2_HUMAN	sp|O95140|MFN2_HUMAN	sp|O95140|MFN2_HUMAN Mitofusin-2 OS=Homo sapiens OX=9606 GN=MFN2 PE=1 SV=3	sp|O95140|MFN2_HUMAN	O95140	MFN2_HUMAN	MFN2	4	4	4	39213	49498	14966	36361	50007	15851	19368	16658	17514	0	9360.8	0	9652.1	39706	27689	38912	0	39653	0	25400	18962	12778	8519	15408	9348.9	0	7227.2	0	11825	33205	32438	34837	6909	34255	11479	6465.2	19393	4427.1	0	35275
sp|O95147|DUS14_HUMAN	sp|O95147|DUS14_HUMAN	sp|O95147|DUS14_HUMAN Dual specificity protein phosphatase 14 OS=Homo sapiens OX=9606 GN=DUSP14 PE=1 SV=1	sp|O95147|DUS14_HUMAN	O95147	DUS14_HUMAN	DUSP14	6	6	6	0	0	0	0	0	2079.7	2845.5	0	0	0	3004.6	0	0	0	0	0	3478.8	0	0	0	0	585400	2770	3909.6	11135	6312.1	13293	6706	10317	2024.1	4452.2	0	0	0	0	4207.7	7117.6	0	9859.6	4934.3
sp|O95154|ARK73_HUMAN	sp|O95154|ARK73_HUMAN	sp|O95154|ARK73_HUMAN Aflatoxin B1 aldehyde reductase member 3 OS=Homo sapiens OX=9606 GN=AKR7A3 PE=1 SV=2	sp|O95154|ARK73_HUMAN	O95154	ARK73_HUMAN	AKR7A3	11	11	7	48392	0	62029	1229.1	882070	135040	2090400	1049800	597780	16943	665370	126390	27116	888800	58466	55445	191030	15584	102980	262880	1591.7	2265600	1751200	672600	2069100	522110	981130	912190	3425900	1086300	31940	807380	842250	1190600	1913900	88333	1396300	3317100	619640	2017900
sp|O95168|NDUB4_HUMAN	sp|O95168|NDUB4_HUMAN	sp|O95168|NDUB4_HUMAN NADH dehydrogenase [ubiquinone] 1 beta subcomplex subunit 4 OS=Homo sapiens OX=9606 GN=NDUFB4 PE=1 SV=3	sp|O95168|NDUB4_HUMAN	O95168	NDUB4_HUMAN	NDUFB4	3	3	3	0	0	0	8474.1	0	0	0	0	0	10066	0	0	0	0	0	0	0	4050.2	0	0	0	0	0	3795.4	0	0	11429	0	0	39119	0	5940.5	0	0	17302	0	41566	0	0	146180
sp|O95169|NDUB8_HUMAN	sp|O95169|NDUB8_HUMAN	sp|O95169|NDUB8_HUMAN NADH dehydrogenase [ubiquinone] 1 beta subcomplex subunit 8, mitochondrial OS=Homo sapiens OX=9606 GN=NDUFB8 PE=1 SV=1	sp|O95169|NDUB8_HUMAN	O95169	NDUB8_HUMAN	NDUFB8	2	2	2	0	0	0	0	4026.7	0	4924.3	4723.9	0	0	0	0	0	11168	0	0	22485	0	0	0	0	24327	9244.5	0	0	0	7227.8	0	9974.2	25848	0	0	0	0	0	0	37666	5772.3	0	6572
sp|O95197|RTN3_HUMAN	sp|O95197|RTN3_HUMAN	sp|O95197|RTN3_HUMAN Reticulon-3 OS=Homo sapiens OX=9606 GN=RTN3 PE=1 SV=2	sp|O95197|RTN3_HUMAN	O95197	RTN3_HUMAN	RTN3	3	3	3	0	14374	0	0	61296	16697	64921	130870	21707	0	31568	0	9484.1	36924	11130	13311	72607	0	0	0	17555	129200	142190	0	87090	48648	156800	192350	103230	94967	2650.9	13046	69657	0	18812	15353	267590	94814	27716	385720
sp|O95274|LYPD3_HUMAN	sp|O95274|LYPD3_HUMAN	sp|O95274|LYPD3_HUMAN Ly6/PLAUR domain-containing protein 3 OS=Homo sapiens OX=9606 GN=LYPD3 PE=1 SV=2	sp|O95274|LYPD3_HUMAN	O95274	LYPD3_HUMAN	LYPD3	3	3	3	0	0	0	0	3819.7	0	3688.8	12727	49332	0	48803	0	0	0	18449	0	17216	25193	0	55215	0	0	0	32810	4808.7	0	6651.1	0	13970	57618	8536.9	79171	32368	80389	74363	26113	1895.6	0	17473	0
sp|O95298|NDUC2_HUMAN;sp|E9PQ53|NDUCR_HUMAN	sp|O95298|NDUC2_HUMAN;sp|E9PQ53|NDUCR_HUMAN	sp|O95298|NDUC2_HUMAN NADH dehydrogenase [ubiquinone] 1 subunit C2 OS=Homo sapiens OX=9606 GN=NDUFC2 PE=1 SV=1;sp|E9PQ53|NDUCR_HUMAN NADH dehydrogenase [ubiquinone] 1 subunit C2, isoform 2 OS=Homo sapiens OX=9606 GN=NDUFC2-KCTD14 PE=1 SV=1	sp|O95298|NDUC2_HUMAN	O95298	NDUC2_HUMAN	NDUFC2	4	4	4	0	0	0	0	0	0	5357	0	0	0	0	0	0	6599.5	0	0	0	0	0	0	0	8146.1	5625.7	0	6208.4	6782.5	7292.3	6541.7	6212.6	23961	0	0	0	0	5673.4	0	50283	3799.5	3877.9	109400
sp|O95299|NDUAA_HUMAN	sp|O95299|NDUAA_HUMAN	sp|O95299|NDUAA_HUMAN NADH dehydrogenase [ubiquinone] 1 alpha subcomplex subunit 10, mitochondrial OS=Homo sapiens OX=9606 GN=NDUFA10 PE=1 SV=1	sp|O95299|NDUAA_HUMAN	O95299	NDUAA_HUMAN	NDUFA10	6	6	6	0	0	56505	99884	0	48243	23657	0	15680	0	0	0	0	0	0	0	0	0	75071	27087	0	26197	9799.3	0	0	0	11224	0	65991	0	0	0	0	0	0	0	43937	21229	0	85236
sp|O95336|6PGL_HUMAN	sp|O95336|6PGL_HUMAN	sp|O95336|6PGL_HUMAN 6-phosphogluconolactonase OS=Homo sapiens OX=9606 GN=PGLS PE=1 SV=2	sp|O95336|6PGL_HUMAN	O95336	6PGL_HUMAN	PGLS	5	5	5	0	0	0	6382.7	0	12520	8091.3	11569	64711	0	9249.1	0	0	0	0	5758.2	0	0	0	0	0	13850	9818.2	5557.4	5967.3	35237	0	0	17042	127290	0	0	12706	0	4514.2	0	10510	32744	0	3612
sp|O95340|PAPS2_HUMAN	sp|O95340|PAPS2_HUMAN	sp|O95340|PAPS2_HUMAN Bifunctional 3-phosphoadenosine 5-phosphosulfate synthase 2 OS=Homo sapiens OX=9606 GN=PAPSS2 PE=1 SV=2	sp|O95340|PAPS2_HUMAN	O95340	PAPS2_HUMAN	PAPSS2	7	7	7	0	24795	0	0	0	0	32817	1987.5	0	17040	0	0	0	12772	0	0	0	0	0	0	0	4381.5	8542.2	2333.5	3871	0	5596.6	14053	141190	2066.2	0	0	12845	0	13309	7689.3	7341.8	97874	4573.3	7616.8
sp|O95342|ABCBB_HUMAN;sp|Q9Y8G2|ATRC_EMEND;sp|A0A1U8QG99|ATRC_EMENI	sp|O95342|ABCBB_HUMAN	sp|O95342|ABCBB_HUMAN Bile salt export pump OS=Homo sapiens OX=9606 GN=ABCB11 PE=1 SV=2	sp|O95342|ABCBB_HUMAN	O95342	ABCBB_HUMAN	ABCB11	47	47	46	1354800	1153300	88372	490460	746500	1251200	1603000	1405300	2012300	159330	1562200	2030400	815700	1001500	933780	655440	2137700	2212500	23850	6928700	582320	508780	2387000	1063500	1591600	1210500	2024200	288230	1352400	659560	604210	2566100	6227900	3832800	3676400	6602800	739610	2750900	5810700	440520
sp|O95352|ATG7_HUMAN	sp|O95352|ATG7_HUMAN	sp|O95352|ATG7_HUMAN Ubiquitin-like modifier-activating enzyme ATG7 OS=Homo sapiens OX=9606 GN=ATG7 PE=1 SV=1	sp|O95352|ATG7_HUMAN	O95352	ATG7_HUMAN	ATG7	2	2	2	0	0	0	0	0	0	4432.9	8457.1	0	0	0	0	0	0	0	0	0	0	0	0	0	0	0	0	0	4541.6	4765	0	5306.1	0	0	0	0	0	0	0	13198	0	3549.2	10310
sp|O95373|IPO7_HUMAN;sp|O15397|IPO8_HUMAN	sp|O95373|IPO7_HUMAN	sp|O95373|IPO7_HUMAN Importin-7 OS=Homo sapiens OX=9606 GN=IPO7 PE=1 SV=1	sp|O95373|IPO7_HUMAN	O95373	IPO7_HUMAN	IPO7	11	11	11	48867	14045	49759	5130.4	4459.7	4996.7	10342	18693	0	89482	3502.5	81914	63320	37064	101520	35240	3707.7	90803	31742	6353.3	5284.7	14575	8971.7	5213.6	14960	0	17041	80808	9807.1	41112	67694	210790	22302	24718	8941.2	11223	19296	12114	4389.9	103810
sp|O95394|AGM1_HUMAN	sp|O95394|AGM1_HUMAN	sp|O95394|AGM1_HUMAN Phosphoacetylglucosamine mutase OS=Homo sapiens OX=9606 GN=PGM3 PE=1 SV=1	sp|O95394|AGM1_HUMAN	O95394	AGM1_HUMAN	PGM3	6	6	6	0	0	0	0	0	0	24825	13049	13792	0	24857	0	0	0	0	0	0	0	0	0	0	18463	20231	0	28396	9118	41985	4876.9	25422	20030	0	0	0	0	5032.9	0	9738.5	40057	2843.8	199880
sp|O95433|AHSA1_HUMAN	sp|O95433|AHSA1_HUMAN	sp|O95433|AHSA1_HUMAN Activator of 90 kDa heat shock protein ATPase homolog 1 OS=Homo sapiens OX=9606 GN=AHSA1 PE=1 SV=1	sp|O95433|AHSA1_HUMAN	O95433	AHSA1_HUMAN	AHSA1	3	3	3	0	0	0	8445	5301.2	9736.7	22180	7682.8	11447	11315	8612.9	3360.1	0	0	0	21195	2561.3	0	0	0	25823	0	18556	5942.7	20165	0	15694	8958.6	49811	10727	9378.1	0	0	0	0	0	10874	35109	4263.6	63233
sp|O95445|APOM_HUMAN	sp|O95445|APOM_HUMAN	sp|O95445|APOM_HUMAN Apolipoprotein M OS=Homo sapiens OX=9606 GN=APOM PE=1 SV=2	sp|O95445|APOM_HUMAN	O95445	APOM_HUMAN	APOM	3	3	3	59993	60652	53059	0	52212	22914	67226	101050	25599	31291	64501	29890	27137	95742	29587	41836	46539	118760	87960	19813	14099	25459	6920.1	23038	5677.1	23548	31133	112750	2839.4	39440	7376.3	97525	10227	5694.8	37491	25765	69033	31450	24133	29285
sp|O95470|SGPL1_HUMAN	sp|O95470|SGPL1_HUMAN	sp|O95470|SGPL1_HUMAN Sphingosine-1-phosphate lyase 1 OS=Homo sapiens OX=9606 GN=SGPL1 PE=1 SV=3	sp|O95470|SGPL1_HUMAN	O95470	SGPL1_HUMAN	SGPL1	2	2	2	0	0	0	0	0	3698.5	4941.5	3492.7	0	0	0	0	0	0	0	0	0	0	0	0	0	3612.7	4660.7	0	0	0	13048	0	13443	3456.2	0	0	2115.3	0	0	0	18732	7519.8	2083.4	53302
sp|O95471|CLD7_HUMAN	sp|O95471|CLD7_HUMAN	sp|O95471|CLD7_HUMAN Claudin-7 OS=Homo sapiens OX=9606 GN=CLDN7 PE=1 SV=4	sp|O95471|CLD7_HUMAN	O95471	CLD7_HUMAN	CLDN7	2	2	2	0	0	0	0	0	6228.6	9629.3	10638	0	0	3757.9	0	0	0	0	0	0	0	0	0	0	12038	13432	0	14503	22204	6509.3	12739	20409	6895.3	0	0	6167	0	0	0	21672	36645	0	14053
sp|O95479|G6PE_HUMAN	sp|O95479|G6PE_HUMAN	sp|O95479|G6PE_HUMAN GDH/6PGL endoplasmic bifunctional protein OS=Homo sapiens OX=9606 GN=H6PD PE=1 SV=2	sp|O95479|G6PE_HUMAN	O95479	G6PE_HUMAN	H6PD	10	10	10	26543	0	27638	25535	0	29116	13828	19749	35833	14593	12316	51191	33404	0	68996	48043	35926	38851	30184	15963	51298	135260	13867	0	18168	14010	24169	22460	114600	0	45091	17457	16362	11328	11342	53477	71560	48808	10804	261170
sp|O95486|SC24A_HUMAN	sp|O95486|SC24A_HUMAN	sp|O95486|SC24A_HUMAN Protein transport protein Sec24A OS=Homo sapiens OX=9606 GN=SEC24A PE=1 SV=2	sp|O95486|SC24A_HUMAN	O95486	SC24A_HUMAN	SEC24A	4	4	4	0	0	0	0	0	5106.6	1719.4	0	0	0	1760	0	0	0	0	0	0	0	0	0	0	0	0	0	0	0	2502	0	4164.4	0	0	0	0	0	0	0	3132	0	0	68820
sp|O95487|SC24B_HUMAN	sp|O95487|SC24B_HUMAN	sp|O95487|SC24B_HUMAN Protein transport protein Sec24B OS=Homo sapiens OX=9606 GN=SEC24B PE=1 SV=2	sp|O95487|SC24B_HUMAN	O95487	SC24B_HUMAN	SEC24B	3	3	3	8242.2	0	0	0	8566.6	6346.8	3348	0	0	0	0	0	0	16724	0	0	11662	0	0	0	0	9008.7	0	6681.9	0	0	6664.4	0	7024.9	0	0	0	0	11503	11528	0	9498	0	0	46838
sp|O95490|AGRL2_HUMAN	sp|O95490|AGRL2_HUMAN	sp|O95490|AGRL2_HUMAN Adhesion G protein-coupled receptor L2 OS=Homo sapiens OX=9606 GN=ADGRL2 PE=1 SV=2	sp|O95490|AGRL2_HUMAN	O95490	AGRL2_HUMAN	ADGRL2	14	14	14	77737	58594	152310	22013	92778	104170	123520	284200	519600	114940	394870	218780	11736	153550	54139	20619	210300	585370	9368.2	499450	4908.2	128470	150610	446370	304540	145570	135220	43371	327330	296350	56890	507270	356690	612320	536070	356840	101170	119210	696610	114400
sp|O95497|VNN1_HUMAN	sp|O95497|VNN1_HUMAN	sp|O95497|VNN1_HUMAN Pantetheinase OS=Homo sapiens OX=9606 GN=VNN1 PE=1 SV=2	sp|O95497|VNN1_HUMAN	O95497	VNN1_HUMAN	VNN1	20	20	20	2335100	3239200	409870	190010	919520	2433200	2916000	4459600	8726300	1288900	7342800	11210000	779860	1185700	3717700	3637400	4421000	15658000	234280	3557500	3305500	1007300	4598100	8920100	13534000	3407500	4201900	1930800	4957000	1852000	2791400	3432000	17845000	1858400	1634900	15658000	625090	1507100	19633000	1183100
sp|O95498|VNN2_HUMAN	sp|O95498|VNN2_HUMAN	sp|O95498|VNN2_HUMAN Pantetheine hydrolase VNN2 OS=Homo sapiens OX=9606 GN=VNN2 PE=1 SV=3	sp|O95498|VNN2_HUMAN	O95498	VNN2_HUMAN	VNN2	4	4	4	36744	3950.9	0	11866	22234	25345	4382.8	28146	71798	1804.6	54545	138030	11237	12136	7976.3	53717	309390	49866	1464.5	47606	38590	14744	64206	43268	46197	81806	25102	0	14516	16130	0	43849	7988.4	31924	48203	18087	10334	15107	43136	17864
sp|O95563|MPC2_HUMAN	sp|O95563|MPC2_HUMAN	sp|O95563|MPC2_HUMAN Mitochondrial pyruvate carrier 2 OS=Homo sapiens OX=9606 GN=MPC2 PE=1 SV=1	sp|O95563|MPC2_HUMAN	O95563	MPC2_HUMAN	MPC2	3	3	3	0	0	0	0	0	86149	40668	21639	0	0	5408.6	0	0	0	0	0	0	0	0	0	0	22756	46044	0	12351	15082	10740	20721	140460	29476	0	16543	36714	0	26669	0	193240	92358	12277	148230
sp|O95571|ETHE1_HUMAN	sp|O95571|ETHE1_HUMAN	sp|O95571|ETHE1_HUMAN Persulfide dioxygenase ETHE1, mitochondrial OS=Homo sapiens OX=9606 GN=ETHE1 PE=1 SV=2	sp|O95571|ETHE1_HUMAN	O95571	ETHE1_HUMAN	ETHE1	4	4	4	0	5500.6	0	0	0	0	11840	16531	0	0	8027.3	0	0	0	0	0	0	0	0	0	0	26304	11273	0	15240	9026.5	48821	22154	15566	21279	0	0	6327.2	0	11257	0	30182	6426	0	125810
sp|O95671|ASML_HUMAN	sp|O95671|ASML_HUMAN	sp|O95671|ASML_HUMAN Probable bifunctional dTTP/UTP pyrophosphatase/methyltransferase protein OS=Homo sapiens OX=9606 GN=ASMTL PE=1 SV=3	sp|O95671|ASML_HUMAN	O95671	ASML_HUMAN	ASMTL	2	2	2	0	0	0	0	0	0	1806.1	0	0	0	0	0	0	0	0	0	0	15083	0	0	0	0	0	2734	2704.8	0	0	0	0	0	0	0	0	0	0	0	2057.2	0	1856.5	0
sp|O95674|CDS2_HUMAN	sp|O95674|CDS2_HUMAN	sp|O95674|CDS2_HUMAN Phosphatidate cytidylyltransferase 2 OS=Homo sapiens OX=9606 GN=CDS2 PE=1 SV=1	sp|O95674|CDS2_HUMAN	O95674	CDS2_HUMAN	CDS2	4	4	3	0	0	0	9381.2	15417	29061	21376	9448.8	0	0	0	0	0	4876.3	0	0	0	0	0	0	0	18323	17976	13405	0	0	0	0	26593	0	0	0	3468.5	14381	0	0	68287	28793	2766.9	42041
sp|O95747|OXSR1_HUMAN	sp|O95747|OXSR1_HUMAN	sp|O95747|OXSR1_HUMAN Serine/threonine-protein kinase OSR1 OS=Homo sapiens OX=9606 GN=OXSR1 PE=1 SV=1	sp|O95747|OXSR1_HUMAN	O95747	OXSR1_HUMAN	OXSR1	7	7	6	0	5877.8	0	9528.5	14925	0	17735	18122	4591.1	0	6797.7	12682	5873.8	12272	0	0	28457	0	0	2867.6	0	8948.6	19640	5378.3	7527.9	9940.7	12715	2938.4	81902	15178	0	7809.3	5335.6	0	9459.3	2721.7	37843	134840	0	6501.1
sp|O95750|FGF19_HUMAN	sp|O95750|FGF19_HUMAN	sp|O95750|FGF19_HUMAN Fibroblast growth factor 19 OS=Homo sapiens OX=9606 GN=FGF19 PE=1 SV=1	sp|O95750|FGF19_HUMAN	O95750	FGF19_HUMAN	FGF19	4	4	4	10121	0	0	0	0	15008	0	55724	29180	16893	0	16188	0	13621	0	0	10751	25356	0	22473	0	0	13588	4128.7	57246	10074	36822	12227	21903	18516	8907.6	86263	10962	36143	45364	29932	7834.7	16026	65086	47422
sp|O95782|AP2A1_HUMAN	sp|O95782|AP2A1_HUMAN	sp|O95782|AP2A1_HUMAN AP-2 complex subunit alpha-1 OS=Homo sapiens OX=9606 GN=AP2A1 PE=1 SV=3	sp|O95782|AP2A1_HUMAN	O95782	AP2A1_HUMAN	AP2A1	10	6	6	0	13353	19472	23941	13139	21495	26186	5549.4	7046.3	19565	0	35244	0	9517.3	25070	0	9294.6	7653.8	0	33306	0	5451	19138	6222.5	0	17088	14325	7472.1	20806	2476	21572	23804	11062	24388	21260	47495	51532	26080	7407.6	66691
sp|O95786|DDX58_HUMAN	sp|O95786|DDX58_HUMAN	sp|O95786|DDX58_HUMAN Antiviral innate immune response receptor RIG-I OS=Homo sapiens OX=9606 GN=DDX58 PE=1 SV=2	sp|O95786|DDX58_HUMAN	O95786	DDX58_HUMAN	DDX58	4	4	4	770720	939430	0	21906	431360	186600	969490	1660200	579970	275240	158550	172740	470230	564510	522230	111380	901170	687840	164550	28562	497380	216080	572270	71383	658010	533860	401170	1040000	382550	166860	790510	189670	283220	303650	54999	512630	203240	387910	178350	1264700
sp|O95810|CAVN2_HUMAN	sp|O95810|CAVN2_HUMAN	sp|O95810|CAVN2_HUMAN Caveolae-associated protein 2 OS=Homo sapiens OX=9606 GN=CAVIN2 PE=1 SV=3	sp|O95810|CAVN2_HUMAN	O95810	CAVN2_HUMAN	CAVIN2	2	2	2	3275.8	0	0	0	0	0	0	0	0	60075	0	44591	0	20186	29105	0	0	2840.7	0	0	0	0	0	0	0	0	0	16764	0	19660	0	38083	0	10839	0	0	0	0	0	0
sp|O95822|DCMC_HUMAN	sp|O95822|DCMC_HUMAN	sp|O95822|DCMC_HUMAN Malonyl-CoA decarboxylase, mitochondrial OS=Homo sapiens OX=9606 GN=MLYCD PE=1 SV=3	sp|O95822|DCMC_HUMAN	O95822	DCMC_HUMAN	MLYCD	3	3	3	95754	80715	0	0	0	335240	111630	0	21669	41042	0	26632	0	114060	0	0	7094.6	0	90743	0	10870	85501	40035	0	10604	71710	0	14402	20329	36265	0	95856	0	0	0	44246	127340	10891	0	99098
sp|O95831|AIFM1_HUMAN	sp|O95831|AIFM1_HUMAN	sp|O95831|AIFM1_HUMAN Apoptosis-inducing factor 1, mitochondrial OS=Homo sapiens OX=9606 GN=AIFM1 PE=1 SV=1	sp|O95831|AIFM1_HUMAN	O95831	AIFM1_HUMAN	AIFM1	11	11	11	15693	0	0	0	0	6584.6	39151	22245	0	12823	13094	15671	23671	0	0	15278	0	0	0	0	18800	72081	70153	16485	96727	21676	106790	6770.3	162650	16812	0	11395	57549	9680.8	13425	12281	250710	268620	13527	90793
sp|O95832|CLD1_HUMAN	sp|O95832|CLD1_HUMAN	sp|O95832|CLD1_HUMAN Claudin-1 OS=Homo sapiens OX=9606 GN=CLDN1 PE=1 SV=1	sp|O95832|CLD1_HUMAN	O95832	CLD1_HUMAN	CLDN1	3	3	3	61485	69427	34092	0	10294	56544	42711	48474	15093	24429	49846	68262	14340	17717	26125	0	128070	64140	78782	30355	0	25794	34395	0	49762	21612	39434	18967	26684	41807	7405.6	0	125530	3065.9	33834	86158	7889.7	43663	96267	0
sp|O95833|CLIC3_HUMAN	sp|O95833|CLIC3_HUMAN	sp|O95833|CLIC3_HUMAN Chloride intracellular channel protein 3 OS=Homo sapiens OX=9606 GN=CLIC3 PE=1 SV=2	sp|O95833|CLIC3_HUMAN	O95833	CLIC3_HUMAN	CLIC3	2	2	2	0	10297	0	0	7385.9	0	4649.8	4445	0	0	0	0	0	0	0	0	0	0	0	0	0	0	0	7229.9	0	0	0	0	0	2964.3	0	8111.9	0	0	0	0	0	0	0	0
sp|O95834|EMAL2_HUMAN	sp|O95834|EMAL2_HUMAN	sp|O95834|EMAL2_HUMAN Echinoderm microtubule-associated protein-like 2 OS=Homo sapiens OX=9606 GN=EML2 PE=1 SV=1	sp|O95834|EMAL2_HUMAN	O95834	EMAL2_HUMAN	EML2	11	11	11	12015	27350	16260	26058	14515	40449	12794	75129	34770	0	14267	0	13009	6715.3	27530	18516	9069.8	37653	8534.3	10064	10237	202980	91933	24715	96544	37108	211220	15931	139010	19171	16287	6015.4	9463.3	17170	49661	15557	166930	34393	13933	392250
sp|O95858|TSN15_HUMAN	sp|O95858|TSN15_HUMAN	sp|O95858|TSN15_HUMAN Tetraspanin-15 OS=Homo sapiens OX=9606 GN=TSPAN15 PE=1 SV=1	sp|O95858|TSN15_HUMAN	O95858	TSN15_HUMAN	TSPAN15	3	3	3	18012	0	0	0	0	0	9037.6	0	0	0	0	5014.3	0	0	0	0	0	0	0	0	0	14902	42241	5693.1	0	7793.9	25081	26815	24571	8301.5	14070	0	0	0	5755.8	0	30145	44476	15418	29917
sp|O95861|BPNT1_HUMAN	sp|O95861|BPNT1_HUMAN	sp|O95861|BPNT1_HUMAN 3(2),5-bisphosphate nucleotidase 1 OS=Homo sapiens OX=9606 GN=BPNT1 PE=1 SV=1	sp|O95861|BPNT1_HUMAN	O95861	BPNT1_HUMAN	BPNT1	8	8	8	0	0	13538	62793	47576	9990.5	117670	145990	168220	13288	59989	16207	19097	54279	19611	46604	29294	34420	0	25477	27035	109960	230580	73497	235630	78352	190960	223070	236080	178410	40903	69378	26109	77526	240410	2086	189240	105580	57499	467530
sp|O95865|DDAH2_HUMAN	sp|O95865|DDAH2_HUMAN	sp|O95865|DDAH2_HUMAN N(G),N(G)-dimethylarginine dimethylaminohydrolase 2 OS=Homo sapiens OX=9606 GN=DDAH2 PE=1 SV=1	sp|O95865|DDAH2_HUMAN	O95865	DDAH2_HUMAN	DDAH2	2	2	2	0	220420	0	394790	151770	0	0	39857	25690	350720	189500	210710	72375	0	0	216790	30486	0	0	282160	46987	127540	31232	23675	35565	282350	8228.8	41595	70731	174420	217260	11381	37628	60457	25829	0	53549	43564	128700	18979
sp|O95870|ABHGA_HUMAN	sp|O95870|ABHGA_HUMAN	sp|O95870|ABHGA_HUMAN Phosphatidylserine lipase ABHD16A OS=Homo sapiens OX=9606 GN=ABHD16A PE=1 SV=3	sp|O95870|ABHGA_HUMAN	O95870	ABHGA_HUMAN	ABHD16A	4	4	4	0	0	5500.1	0	0	10604	15417	10296	0	6926	4255.7	0	0	0	0	0	0	4267.9	0	0	0	12758	11072	0	6772.8	7648	10174	0	25275	0	0	0	0	0	0	0	37558	22322	4341.9	82993
sp|O95967|FBLN4_HUMAN	sp|O95967|FBLN4_HUMAN	sp|O95967|FBLN4_HUMAN EGF-containing fibulin-like extracellular matrix protein 2 OS=Homo sapiens OX=9606 GN=EFEMP2 PE=1 SV=3	sp|O95967|FBLN4_HUMAN	O95967	FBLN4_HUMAN	EFEMP2	4	4	4	0	0	0	23475	0	4051.9	0	0	4897.4	0	5188.2	0	0	14004	0	0	0	4059.7	0	0	15209	0	0	0	0	7521.5	5330.2	11882	3559.4	0	0	0	0	0	0	0	70060	0	3419.5	10218
sp|O95994|AGR2_HUMAN	sp|O95994|AGR2_HUMAN	sp|O95994|AGR2_HUMAN Anterior gradient protein 2 homolog OS=Homo sapiens OX=9606 GN=AGR2 PE=1 SV=1	sp|O95994|AGR2_HUMAN	O95994	AGR2_HUMAN	AGR2	8	8	7	0	3753.9	34500	0	171170	88536	934410	366210	103210	46912	157770	69851	2519.2	345060	0	0	0	56129	0	33122	11073	861140	562880	126420	580370	56028	427550	884880	2307800	799960	38897	34265	58837	28266	58799	0	246350	3044300	80282	467850
sp|O96000|NDUBA_HUMAN	sp|O96000|NDUBA_HUMAN	sp|O96000|NDUBA_HUMAN NADH dehydrogenase [ubiquinone] 1 beta subcomplex subunit 10 OS=Homo sapiens OX=9606 GN=NDUFB10 PE=1 SV=3	sp|O96000|NDUBA_HUMAN	O96000	NDUBA_HUMAN	NDUFB10	5	5	5	35196	45647	0	24204	14421	9972.7	57613	20238	8397.9	18753	65677	11157	12112	7815.1	15614	3316.5	10310	22832	9648.2	2444.8	13830	64118	90841	17333	88504	8012.8	102250	54020	73936	90636	0	34279	12201	14652	36219	6192.9	459320	308230	26520	497670
sp|O96008|TOM40_HUMAN	sp|O96008|TOM40_HUMAN	sp|O96008|TOM40_HUMAN Mitochondrial import receptor subunit TOM40 homolog OS=Homo sapiens OX=9606 GN=TOMM40 PE=1 SV=1	sp|O96008|TOM40_HUMAN	O96008	TOM40_HUMAN	TOMM40	6	6	6	0	0	0	0	0	0	9496.6	7456	0	6890.2	0	2525.5	0	0	0	0	0	0	0	5631.9	0	9346.8	0	0	2241.4	8108.6	12474	11396	8126.7	8310.1	6530.4	0	0	0	0	0	33337	30271	4625.1	64220
sp|O96011|PX11B_HUMAN	sp|O96011|PX11B_HUMAN	sp|O96011|PX11B_HUMAN Peroxisomal membrane protein 11B OS=Homo sapiens OX=9606 GN=PEX11B PE=1 SV=1	sp|O96011|PX11B_HUMAN	O96011	PX11B_HUMAN	PEX11B	6	6	6	5772.7	23229	9662.7	24303	0	9785.5	5083.3	6030.7	11596	25206	12842	5911.6	13049	5385.7	7800.7	0	18066	9658.7	0	0	0	6221.6	12656	3116.7	8077.1	3589.5	13855	17199	24479	33559	0	24845	7675.4	27026	11631	0	31924	49190	0	166160
sp|P00167|CYB5_HUMAN	sp|P00167|CYB5_HUMAN	sp|P00167|CYB5_HUMAN Cytochrome b5 OS=Homo sapiens OX=9606 GN=CYB5A PE=1 SV=2	sp|P00167|CYB5_HUMAN	P00167	CYB5_HUMAN	CYB5A	4	4	4	0	0	15142	4354.2	25405	0	65837	106580	0	0	0	0	14406	55170	0	0	5151.9	47745	10257	0	2630.6	155190	196240	8335.5	38046	24998	68619	322650	127930	359130	0	21152	76811	15572	33283	14151	390070	151930	17997	185210
sp|P00325|ADH1B_HUMAN	sp|P00325|ADH1B_HUMAN	sp|P00325|ADH1B_HUMAN All-trans-retinol dehydrogenase [NAD(+)] ADH1B OS=Homo sapiens OX=9606 GN=ADH1B PE=1 SV=3	sp|P00325|ADH1B_HUMAN	P00325	ADH1B_HUMAN	ADH1B	17	16	2	1011600	962580	128130	149460	984520	185590	1799600	2094400	1475000	50154	1610600	554270	13451	1227200	328940	353740	1623000	3471900	27534	4283400	150910	1498700	2105600	2573500	2162700	293990	1763700	801730	1648900	2380000	410130	4080500	4905400	2646100	3066600	5513800	1350800	2908500	3928300	226050
sp|P00326|ADH1G_HUMAN	sp|P00326|ADH1G_HUMAN	sp|P00326|ADH1G_HUMAN Alcohol dehydrogenase 1C OS=Homo sapiens OX=9606 GN=ADH1C PE=1 SV=2	sp|P00326|ADH1G_HUMAN	P00326	ADH1G_HUMAN	ADH1C	17	8	5	98208	129970	94350	47556	155670	66409	185810	620610	344290	66620	166790	198380	18555	160560	82533	29996	83042	339970	155820	746670	78539	580110	637310	432750	214310	91592	492230	371750	1207000	715910	55570	383830	531200	327160	303260	466610	349460	649740	621200	32081
sp|P00338|LDHA_HUMAN;sp|Q6ZMR3|LDH6A_HUMAN;sp|P07864|LDHC_HUMAN	sp|P00338|LDHA_HUMAN	sp|P00338|LDHA_HUMAN L-lactate dehydrogenase A chain OS=Homo sapiens OX=9606 GN=LDHA PE=1 SV=2	sp|P00338|LDHA_HUMAN	P00338	LDHA_HUMAN	LDHA	14	14	13	143990	181110	236520	389050	427320	399330	553830	1092400	779970	1492600	284210	426500	215200	632100	314200	440230	450000	531420	290810	1141400	781840	1196100	1643900	858000	2087000	441700	793920	927810	1236500	1120600	359410	1216000	859450	739460	1074100	524910	1047700	1002500	580510	1301700
sp|P00352|AL1A1_HUMAN;sp|Q9URW9|YLX7_SCHPO	sp|P00352|AL1A1_HUMAN	sp|P00352|AL1A1_HUMAN Aldehyde dehydrogenase 1A1 OS=Homo sapiens OX=9606 GN=ALDH1A1 PE=1 SV=2	sp|P00352|AL1A1_HUMAN	P00352	AL1A1_HUMAN	ALDH1A1	31	31	27	233410	289430	130780	178910	1557200	187160	3048200	2766500	2017000	270180	1370200	916870	152080	1509400	165370	189650	1216800	880410	34309	1047000	524840	2593700	3460100	2714000	4360200	1059000	3378900	1403100	4313500	3336400	238960	1810600	2498900	3144700	4921300	626600	3458600	3439900	2205500	3159400
sp|P00367|DHE3_HUMAN	sp|P00367|DHE3_HUMAN	sp|P00367|DHE3_HUMAN Glutamate dehydrogenase 1, mitochondrial OS=Homo sapiens OX=9606 GN=GLUD1 PE=1 SV=2	sp|P00367|DHE3_HUMAN	P00367	DHE3_HUMAN	GLUD1	16	16	5	22523	128880	50639	309000	349170	242430	2157200	836610	315000	198570	1135800	145130	111810	370290	293800	21346	136630	84888	49948	139670	227290	2860000	1965600	460370	1523500	827840	2113900	957970	1635600	1352500	158000	646480	583580	547740	718490	101130	5764600	2007200	670080	1337000
sp|P00387|NB5R3_HUMAN	sp|P00387|NB5R3_HUMAN	sp|P00387|NB5R3_HUMAN NADH-cytochrome b5 reductase 3 OS=Homo sapiens OX=9606 GN=CYB5R3 PE=1 SV=3	sp|P00387|NB5R3_HUMAN	P00387	NB5R3_HUMAN	CYB5R3	11	11	11	0	14029	19756	4942.1	64030	9338.1	144760	344370	74029	6488.7	22914	10055	9162.3	92788	0	31052	153620	92104	34351	9888.2	8694.9	464290	547340	59458	298710	286220	460010	329460	759810	383330	16383	182180	70298	26480	144150	28978	521630	354690	110690	1064200
sp|P00390|GSHR_HUMAN;sp|Q873E8|GSHR_NEUCR	sp|P00390|GSHR_HUMAN	sp|P00390|GSHR_HUMAN Glutathione reductase, mitochondrial OS=Homo sapiens OX=9606 GN=GSR PE=1 SV=2	sp|P00390|GSHR_HUMAN	P00390	GSHR_HUMAN	GSR	16	16	16	72844	18290	255520	89119	66944	509550	558100	679600	641110	479990	600600	94670	155190	144270	77329	62315	134240	201280	66608	156110	54364	1088700	942410	445680	1001300	485690	1067200	279620	632190	96322	106130	123260	371740	323790	508580	87034	1370300	595370	540580	1278000
sp|P00395|COX1_HUMAN;sp|Q92I67|COX1_RICCN;sp|Q4ULU5|COX1_RICFE;sp|Q1RI42|COX1_RICBR	sp|P00395|COX1_HUMAN	sp|P00395|COX1_HUMAN Cytochrome c oxidase subunit 1 OS=Homo sapiens OX=9606 GN=MT-CO1 PE=1 SV=1	sp|P00395|COX1_HUMAN	P00395	COX1_HUMAN	MT-CO1	3	3	3	0	0	21503	42144	7400.5	51892	83009	61982	0	12191	132990	0	32993	38116	0	0	20107	19365	0	0	0	117930	102310	49511	68536	112910	120730	92914	100300	26759	4077	14433	89398	49557	73872	0	299110	112840	29719	152650
sp|P00403|COX2_HUMAN;sp|Q1RI44|COX2_RICBR;sp|Q9ZDC6|COX2_RICPR;sp|Q92I65|COX2_RICCN;sp|Q4ULU3|COX2_RICFE	sp|P00403|COX2_HUMAN	sp|P00403|COX2_HUMAN Cytochrome c oxidase subunit 2 OS=Homo sapiens OX=9606 GN=MT-CO2 PE=1 SV=1	sp|P00403|COX2_HUMAN	P00403	COX2_HUMAN	MT-CO2	5	5	5	20757	738360	450940	14967	615800	337440	819580	965390	139290	35592	762650	248980	44916	504670	1404200	17583	72952	86592	77723	231130	1631300	1408900	1662900	708650	1044700	316140	250530	472460	869350	1783400	69951	760080	716190	174830	467480	191590	570990	1735900	346690	223100
sp|P00414|COX3_HUMAN	sp|P00414|COX3_HUMAN	sp|P00414|COX3_HUMAN Cytochrome c oxidase subunit 3 OS=Homo sapiens OX=9606 GN=MT-CO3 PE=1 SV=2	sp|P00414|COX3_HUMAN	P00414	COX3_HUMAN	MT-CO3	2	2	2	0	0	0	0	58979	190340	170410	105820	41531	0	169650	0	35664	5107.4	0	0	27940	37520	0	22198	0	247750	154340	40898	124030	95402	176380	148770	211980	98199	51298	50022	111700	30988	59396	0	239470	175170	59160	211290
sp|P00439|PH4H_HUMAN;sp|Q8IWU9|TPH2_HUMAN	sp|P00439|PH4H_HUMAN	sp|P00439|PH4H_HUMAN Phenylalanine-4-hydroxylase OS=Homo sapiens OX=9606 GN=PAH PE=1 SV=1	sp|P00439|PH4H_HUMAN	P00439	PH4H_HUMAN	PAH	9	9	9	7319.5	0	39749	2826.8	0	0	13465	3790.4	0	18564	0	15384	8688.7	4019.2	9721.6	0	0	21174	0	4600.8	0	33309	15725	5433.1	31542	0	0	10705	204780	28158	1747.6	22866	13038	9202.5	8284.7	22046	9222.2	40052	5859.7	2735.3
sp|P00441|SODC_HUMAN	sp|P00441|SODC_HUMAN	sp|P00441|SODC_HUMAN Superoxide dismutase [Cu-Zn] OS=Homo sapiens OX=9606 GN=SOD1 PE=1 SV=2	sp|P00441|SODC_HUMAN	P00441	SODC_HUMAN	SOD1	5	5	5	52016	133870	343210	601190	498340	198030	243700	507180	454620	71895	328080	341470	30245	105490	271670	121890	151620	430450	85525	442240	222830	192030	266560	333800	262150	320630	334240	386690	490080	926490	292930	507990	778390	191420	300640	748750	125670	250300	486420	565590
sp|P00450|CERU_HUMAN	sp|P00450|CERU_HUMAN	sp|P00450|CERU_HUMAN Ceruloplasmin OS=Homo sapiens OX=9606 GN=CP PE=1 SV=1	sp|P00450|CERU_HUMAN	P00450	CERU_HUMAN	CP	48	48	39	12338000	10078000	5164100	4159600	3327600	19218000	11536000	12663000	16285000	28129000	16186000	12056000	4965200	7569200	2868300	5167300	6936600	14873000	8524300	9238500	5488500	7878600	8701400	21649000	12773000	7951500	7360400	10303000	3311000	4310500	9355800	8495200	7046100	9014500	8540300	7134500	5103200	5623200	11975000	3010100
sp|P00480|OTC_HUMAN	sp|P00480|OTC_HUMAN	sp|P00480|OTC_HUMAN Ornithine transcarbamylase, mitochondrial OS=Homo sapiens OX=9606 GN=OTC PE=1 SV=3	sp|P00480|OTC_HUMAN	P00480	OTC_HUMAN	OTC	2	2	2	0	0	0	0	0	0	0	0	0	0	0	0	0	0	0	0	0	0	0	0	0	0	0	0	0	0	1013.4	0	0	5600.3	0	0	0	0	0	0	0	0	0	0
sp|P00488|F13A_HUMAN	sp|P00488|F13A_HUMAN	sp|P00488|F13A_HUMAN Coagulation factor XIII A chain OS=Homo sapiens OX=9606 GN=F13A1 PE=1 SV=4	sp|P00488|F13A_HUMAN	P00488	F13A_HUMAN	F13A1	7	7	7	28461	23150	65484	18848	5521	22241	10057	10733	7763	232600	3388.9	85270	93554	60783	105640	19220	13904	317570	90837	4211.8	0	0	4393.2	0	0	17928	12886	185770	3950.3	85123	91300	725930	15547	0	20897	40733	43162	5762.5	0	243130
sp|P00491|PNPH_HUMAN	sp|P00491|PNPH_HUMAN	sp|P00491|PNPH_HUMAN Purine nucleoside phosphorylase OS=Homo sapiens OX=9606 GN=PNP PE=1 SV=2	sp|P00491|PNPH_HUMAN	P00491	PNPH_HUMAN	PNP	16	16	16	38839	47647	534680	256910	787640	102670	313670	1143900	611040	207080	406400	125760	43734	873980	0	84491	1524800	259450	430920	226010	43294	458740	792990	426950	564200	384780	993260	385860	877890	512350	331000	345330	310850	419040	595130	127990	1940100	693720	495910	1241000
sp|P00492|HPRT_HUMAN	sp|P00492|HPRT_HUMAN	sp|P00492|HPRT_HUMAN Hypoxanthine-guanine phosphoribosyltransferase OS=Homo sapiens OX=9606 GN=HPRT1 PE=1 SV=2	sp|P00492|HPRT_HUMAN	P00492	HPRT_HUMAN	HPRT1	5	5	5	144600	62161	423900	30126	48444	18405	9596.1	14502	13996	161030	7332.6	213120	224580	56652	218610	0	128060	328250	658890	20115	0	18458	11751	12478	8795.9	17538	10132	215890	10887	144830	100170	629040	54808	97192	43617	15844	36144	23842	10016	10112
sp|P00505|AATM_HUMAN	sp|P00505|AATM_HUMAN	sp|P00505|AATM_HUMAN Aspartate aminotransferase, mitochondrial OS=Homo sapiens OX=9606 GN=GOT2 PE=1 SV=3	sp|P00505|AATM_HUMAN	P00505	AATM_HUMAN	GOT2	18	18	18	24833	66030	70241	44974	101350	224060	222770	466770	295670	5365.9	100640	24838	23839	61200	39060	13725	53643	140250	29268	147970	28064	663990	772980	239620	487820	273370	631990	226400	690140	447440	56354	171320	374370	146780	381150	106000	893560	448590	485760	527000
sp|P00533|EGFR_HUMAN	sp|P00533|EGFR_HUMAN	sp|P00533|EGFR_HUMAN Epidermal growth factor receptor OS=Homo sapiens OX=9606 GN=EGFR PE=1 SV=2	sp|P00533|EGFR_HUMAN	P00533	EGFR_HUMAN	EGFR	8	8	8	25005	0	0	0	0	125740	25268	63965	155670	70685	199330	56032	0	34824	18619	115530	5360.1	99181	0	191140	22687	67671	60092	128060	80702	40502	161880	10219	163970	86015	7802.4	150540	58436	87216	75830	36021	164870	87808	117670	246230
sp|P00558|PGK1_HUMAN;sp|P07205|PGK2_HUMAN;sp|Q9K714|PGK_ALKHC;sp|C1KY97|PGK_LISMC;sp|Q928I0|PGK_LISIN;sp|Q65EM9|PGK_BACLD;sp|A0ALE2|PGK_LISW6;sp|Q71WW8|PGK_LISMF;sp|Q8Y4I2|PGK_LISMO;sp|B8DD98|PGK_LISMH;sp|Q8RFN7|PGK_FUSNN;sp|P24269|PGK_PRIM3;sp|B7IDG7|PGK_THEAB;sp|Q7WTU1|PGK_SPICI;sp|O94123|PGK_AGABI;sp|P29406|PGK2_RHINI;sp|P29405|PGK1_RHINI;sp|Q5WDK6|PGK_BACSK;sp|Q6HBF0|PGK_BACHK;sp|Q81X75|PGK_B…	sp|P00558|PGK1_HUMAN	sp|P00558|PGK1_HUMAN Phosphoglycerate kinase 1 OS=Homo sapiens OX=9606 GN=PGK1 PE=1 SV=3	sp|P00558|PGK1_HUMAN	P00558	PGK1_HUMAN	PGK1	22	22	20	83139	156690	53578	269820	1047500	149010	3116200	1357600	453820	150740	445970	369400	54977	1544400	73040	74341	902710	525980	88330	425160	610550	1402400	2806700	1014700	2188500	522530	1122600	1161000	3810300	2561500	181730	992060	992340	910080	1552900	287860	1507700	3809100	504290	2138100
sp|P00568|KAD1_HUMAN	sp|P00568|KAD1_HUMAN	sp|P00568|KAD1_HUMAN Adenylate kinase isoenzyme 1 OS=Homo sapiens OX=9606 GN=AK1 PE=1 SV=3	sp|P00568|KAD1_HUMAN	P00568	KAD1_HUMAN	AK1	6	6	6	1019.6	0	0	6249.2	67329	8469.7	96391	28852	21692	0	18151	30607	2934.2	114750	0	0	273110	2441.8	0	0	8478.6	50764	82603	0	32511	9044.2	27102	32523	110520	82992	0	5822.8	5122.3	15436	28564	0	217270	454920	8384.3	72903
sp|P00734|THRB_HUMAN;CON__P00735	sp|P00734|THRB_HUMAN	sp|P00734|THRB_HUMAN Prothrombin OS=Homo sapiens OX=9606 GN=F2 PE=1 SV=2	sp|P00734|THRB_HUMAN	P00734	THRB_HUMAN	F2	26	26	26	4924700	4108800	375260	419900	1810400	775750	1482500	2020400	833260	867730	1386700	1286800	106490	2447600	347180	427260	1515100	1915000	227080	2534500	427630	828230	1326800	3222300	679320	1648900	1200500	2280200	671600	2080900	1597900	1757800	1202700	948130	1380600	1122300	923600	655810	254540	454830
sp|P00736|C1R_HUMAN	sp|P00736|C1R_HUMAN	sp|P00736|C1R_HUMAN Complement C1r subcomponent OS=Homo sapiens OX=9606 GN=C1R PE=1 SV=2	sp|P00736|C1R_HUMAN	P00736	C1R_HUMAN	C1R	23	23	23	914150	1219400	379430	249990	1021300	1151100	1352600	1714400	3632200	369370	7982500	2734900	448110	1316300	1335100	1098700	3346700	1208000	849940	5363900	751860	902640	972530	3931500	1556000	2610700	1240800	1166900	1944100	1305000	1357800	4999600	2205800	4099700	3947100	1906000	1067100	780940	2788000	657520
sp|P00738|HPT_HUMAN	sp|P00738|HPT_HUMAN	sp|P00738|HPT_HUMAN Haptoglobin OS=Homo sapiens OX=9606 GN=HP PE=1 SV=1	sp|P00738|HPT_HUMAN	P00738	HPT_HUMAN	HP	36	36	18	35145000	29765000	25161000	28174000	25207000	45838000	16134000	18769000	30018000	22352000	27928000	22685000	7014400	28617000	14770000	19248000	46843000	7454100	20640000	21769000	18347000	12248000	18258000	45076000	15472000	22844000	17564000	40092000	10375000	13769000	14085000	34544000	26730000	17657000	16235000	28137000	6952600	9332900	23449000	9230800
sp|P00739|HPTR_HUMAN	sp|P00739|HPTR_HUMAN	sp|P00739|HPTR_HUMAN Haptoglobin-related protein OS=Homo sapiens OX=9606 GN=HPR PE=2 SV=2	sp|P00739|HPTR_HUMAN	P00739	HPTR_HUMAN	HPR	23	6	6	774560	725680	819660	258310	985300	1233200	268490	1220800	1033900	565830	823760	618340	94698	1039700	114330	304240	1454600	397550	721170	2482600	468430	303770	463670	2268000	523360	645440	662680	1615700	459510	396980	315200	1182800	909350	606470	561710	845980	815780	436460	1045600	421990
sp|P00740|FA9_HUMAN	sp|P00740|FA9_HUMAN	sp|P00740|FA9_HUMAN Coagulation factor IX OS=Homo sapiens OX=9606 GN=F9 PE=1 SV=2	sp|P00740|FA9_HUMAN	P00740	FA9_HUMAN	F9	11	11	11	230650	296270	28509	78270	211340	167360	205390	564250	374730	181290	263450	177150	22194	227040	19810	60528	252270	277300	22162	800390	63285	129150	268180	549910	275370	205810	329350	246470	239610	301250	89147	393500	522990	296230	363070	406450	226500	218490	715370	172580
sp|P00742|FA10_HUMAN	sp|P00742|FA10_HUMAN	sp|P00742|FA10_HUMAN Coagulation factor X OS=Homo sapiens OX=9606 GN=F10 PE=1 SV=2	sp|P00742|FA10_HUMAN	P00742	FA10_HUMAN	F10	5	5	5	28881	0	20058	24143	55963	0	22873	108950	37829	98455	20420	23081	0	37142	0	17542	113940	84236	19583	194150	0	7420.3	13686	37760	27996	73215	95242	110480	10146	20373	34375	149900	25862	60986	115610	40451	15060	29123	28853	5362.9
sp|P00746|CFAD_HUMAN	sp|P00746|CFAD_HUMAN	sp|P00746|CFAD_HUMAN Complement factor D OS=Homo sapiens OX=9606 GN=CFD PE=1 SV=5	sp|P00746|CFAD_HUMAN	P00746	CFAD_HUMAN	CFD	8	8	8	354430	289820	28675	16997	56891	130800	42205	248540	37800	151820	186270	98022	96259	76628	122200	38546	59970	136210	201060	164770	0	65822	217480	86157	41852	94217	89108	223290	61955	160770	115660	107540	115690	97801	113560	71588	89101	43997	124240	48730
sp|P00747|PLMN_HUMAN	sp|P00747|PLMN_HUMAN	sp|P00747|PLMN_HUMAN Plasminogen OS=Homo sapiens OX=9606 GN=PLG PE=1 SV=2	sp|P00747|PLMN_HUMAN	P00747	PLMN_HUMAN	PLG	44	44	39	10573000	11033000	1669600	4239600	9963200	10596000	3757000	7278400	7473100	1319400	5680600	2798800	3811300	11693000	3825700	4427500	12204000	4728300	1139300	4319300	2531400	2851400	3963200	10794000	6596000	4779100	3956900	13392000	1770300	3630500	7052900	3616600	3539000	4162500	4642900	3856700	4839500	2163000	3839800	1792800
sp|P00748|FA12_HUMAN	sp|P00748|FA12_HUMAN	sp|P00748|FA12_HUMAN Coagulation factor XII OS=Homo sapiens OX=9606 GN=F12 PE=1 SV=3	sp|P00748|FA12_HUMAN	P00748	FA12_HUMAN	F12	14	14	14	487390	518710	26920	5990	638460	420140	478820	355620	373770	0	340500	28566	260230	1407700	14139	352460	458570	106130	0	265480	283220	80572	166490	328670	181730	140510	106420	392900	85443	101690	825630	101740	72268	63525	97515	29024	160640	54658	83944	83342
sp|P00751|CFAB_HUMAN	sp|P00751|CFAB_HUMAN	sp|P00751|CFAB_HUMAN Complement factor B OS=Homo sapiens OX=9606 GN=CFB PE=1 SV=2	sp|P00751|CFAB_HUMAN	P00751	CFAB_HUMAN	CFB	27	27	26	2870800	2765900	643830	541370	3399400	1074900	2751700	3908300	1744300	644620	1805500	2358300	714890	4207200	1318800	1780100	6417600	2276100	920580	3484100	2336500	1405900	2945200	4346500	2030100	1207400	2660300	5365300	1431300	1515600	3291500	1712600	1778000	1652900	1706700	2086800	1772300	1472400	2306000	1641800
sp|P00915|CAH1_HUMAN	sp|P00915|CAH1_HUMAN	sp|P00915|CAH1_HUMAN Carbonic anhydrase 1 OS=Homo sapiens OX=9606 GN=CA1 PE=1 SV=2	sp|P00915|CAH1_HUMAN	P00915	CAH1_HUMAN	CA1	20	20	20	9679400	8852200	27106000	14608000	14450000	2338100	3367500	21034000	3597200	5259900	6592300	1230800	367180	18910000	510620	1607600	42192000	2577500	24496000	885340	2367200	1943200	9976400	3942200	733760	2909400	1775100	2360600	5347500	2245700	15318000	5137200	861700	4377400	4809700	693870	18052000	2608700	7219500	2011800
sp|P00918|CAH2_HUMAN	sp|P00918|CAH2_HUMAN	sp|P00918|CAH2_HUMAN Carbonic anhydrase 2 OS=Homo sapiens OX=9606 GN=CA2 PE=1 SV=2	sp|P00918|CAH2_HUMAN	P00918	CAH2_HUMAN	CA2	21	21	21	695790	812740	3081500	8277000	3281400	1112300	3919000	5463700	2410500	1545800	2310800	610430	1621700	5890300	781650	1504100	10600000	812990	4792900	555960	1607300	6566600	6865800	2388100	4271500	953440	3104600	3947000	8532600	2810300	3950800	2696000	3464700	3392300	6359200	1360300	6899100	4558200	3008100	992120
sp|P00966|ASSY_HUMAN	sp|P00966|ASSY_HUMAN	sp|P00966|ASSY_HUMAN Argininosuccinate synthase OS=Homo sapiens OX=9606 GN=ASS1 PE=1 SV=2	sp|P00966|ASSY_HUMAN	P00966	ASSY_HUMAN	ASS1	11	11	11	0	0	4737.9	11259	28370	22419	162000	29547	24074	0	20553	0	25366	3977.2	4141	0	6325	13115	0	110160	6997.7	76064	142680	8136.3	139770	9060.3	114530	22701	233210	26867	929.32	96205	221100	43411	54979	107560	84021	931440	47703	235270
sp|P01008|ANT3_HUMAN	sp|P01008|ANT3_HUMAN	sp|P01008|ANT3_HUMAN Antithrombin-III OS=Homo sapiens OX=9606 GN=SERPINC1 PE=1 SV=1	sp|P01008|ANT3_HUMAN	P01008	ANT3_HUMAN	SERPINC1	38	38	28	12115000	12176000	4615300	8400000	10204000	5148700	8028700	6786500	11301000	11293000	11748000	9715800	4189800	10377000	7525300	8014900	6150200	12040000	6145800	13835000	5803500	4755100	5321500	13887000	5813600	7043500	5953700	7741100	3732000	6161500	4275200	12508000	11614000	9847400	8342600	11698000	2919400	5190300	15126000	1771100
sp|P01009|A1AT_HUMAN;sp|P20848|A1ATR_HUMAN	sp|P01009|A1AT_HUMAN	sp|P01009|A1AT_HUMAN Alpha-1-antitrypsin OS=Homo sapiens OX=9606 GN=SERPINA1 PE=1 SV=3	sp|P01009|A1AT_HUMAN	P01009	A1AT_HUMAN	SERPINA1	41	41	41	24148000	23819000	9873300	20309000	17851000	17201000	21632000	12202000	14678000	25698000	22885000	12823000	8322600	17207000	5973700	4474300	23946000	42175000	5723600	38062000	4380700	8397800	15712000	33372000	12305000	27045000	11209000	19970000	12690000	31673000	8177400	38951000	23492000	18987000	22215000	23730000	5851200	11755000	18263000	6317400
sp|P01011|AACT_HUMAN	sp|P01011|AACT_HUMAN	sp|P01011|AACT_HUMAN Alpha-1-antichymotrypsin OS=Homo sapiens OX=9606 GN=SERPINA3 PE=1 SV=2	sp|P01011|AACT_HUMAN	P01011	AACT_HUMAN	SERPINA3	22	22	22	14204000	13093000	11571000	12064000	7702800	10775000	6854000	6749800	12709000	24392000	14687000	25399000	5561000	11719000	5861400	8575900	34281000	13830000	9161700	18016000	7648100	5806000	6975900	25598000	8806300	10887000	6875400	12788000	7063700	5628800	7718800	17456000	21917000	14035000	13694000	20142000	4553200	6156400	18814000	3082400
sp|P01019|ANGT_HUMAN	sp|P01019|ANGT_HUMAN	sp|P01019|ANGT_HUMAN Angiotensinogen OS=Homo sapiens OX=9606 GN=AGT PE=1 SV=2	sp|P01019|ANGT_HUMAN	P01019	ANGT_HUMAN	AGT	13	13	13	2986800	3185600	533930	555670	2830700	1059500	2248100	4159900	2185800	420060	1196000	1836700	307710	2324300	725950	597820	2905000	3064300	943560	6346400	344590	1467700	2518200	8158400	2862400	800110	1709500	2588700	3038900	4518900	1745300	7720300	4266100	4328400	4127400	3130600	1501900	2534400	7266800	665460
sp|P01023|A2MG_HUMAN	sp|P01023|A2MG_HUMAN	sp|P01023|A2MG_HUMAN Alpha-2-macroglobulin OS=Homo sapiens OX=9606 GN=A2M PE=1 SV=3	sp|P01023|A2MG_HUMAN	P01023	A2MG_HUMAN	A2M	69	69	59	22811000	16733000	21837000	27835000	5129900	38318000	14008000	8232200	17425000	13723000	12502000	10184000	37700000	12474000	33361000	16482000	15122000	6066400	21617000	10219000	22028000	10258000	12686000	16746000	9611500	12127000	6943000	10982000	5027200	2049600	44030000	6694500	7204300	13333000	13400000	7444000	4584200	4439100	8909300	5118000
sp|P01024|CO3_HUMAN;sp|O95568|MET18_HUMAN	sp|P01024|CO3_HUMAN	sp|P01024|CO3_HUMAN Complement C3 OS=Homo sapiens OX=9606 GN=C3 PE=1 SV=2	sp|P01024|CO3_HUMAN	P01024	CO3_HUMAN	C3	110	110	98	50025000	35814000	19503000	12401000	20912000	49808000	26582000	40496000	29173000	9853900	27911000	35384000	31844000	32933000	33929000	33722000	44816000	18532000	17730000	24261000	37605000	23001000	28250000	50920000	29136000	23713000	28682000	42349000	11572000	7040100	49267000	15500000	18164000	22601000	20862000	17384000	15697000	19916000	23877000	10440000
sp|P01031|CO5_HUMAN;CON__Q1A7A4	sp|P01031|CO5_HUMAN	sp|P01031|CO5_HUMAN Complement C5 OS=Homo sapiens OX=9606 GN=C5 PE=1 SV=4	sp|P01031|CO5_HUMAN	P01031	CO5_HUMAN	C5	38	38	38	1219200	959220	936480	1765700	644360	2182100	676710	1372500	1292200	1869800	873210	534550	611850	876560	422780	1639900	1620800	537840	1091000	511450	1547600	754470	814410	913640	704990	3353700	824840	1460200	286580	196880	1329000	420810	304550	355640	389430	221690	726500	396960	469890	415400
sp|P01033|TIMP1_HUMAN	sp|P01033|TIMP1_HUMAN	sp|P01033|TIMP1_HUMAN Metalloproteinase inhibitor 1 OS=Homo sapiens OX=9606 GN=TIMP1 PE=1 SV=1	sp|P01033|TIMP1_HUMAN	P01033	TIMP1_HUMAN	TIMP1	8	8	8	405880	353170	741150	810430	96546	375750	288320	319520	1086800	560620	1013400	1055600	527870	140470	1423000	289300	366000	853310	501080	360160	277700	70549	76355	313690	212740	3120500	390450	163150	211880	233590	682380	336950	262610	271320	228160	230460	89271	98583	409350	150550
sp|P01034|CYTC_HUMAN	sp|P01034|CYTC_HUMAN	sp|P01034|CYTC_HUMAN Cystatin-C OS=Homo sapiens OX=9606 GN=CST3 PE=1 SV=1	sp|P01034|CYTC_HUMAN	P01034	CYTC_HUMAN	CST3	6	6	6	573830	491230	108290	170990	300410	1114000	595350	992260	2510800	64552	2875800	2047700	181790	359430	810830	551640	602620	1887100	146630	1625200	651710	381820	473530	352660	424650	2057600	565110	555920	540090	791090	524900	1002600	877050	906680	1115000	1036900	287800	439090	1285500	501000
sp|P01037|CYTN_HUMAN	sp|P01037|CYTN_HUMAN	sp|P01037|CYTN_HUMAN Cystatin-SN OS=Homo sapiens OX=9606 GN=CST1 PE=1 SV=3	sp|P01037|CYTN_HUMAN	P01037	CYTN_HUMAN	CST1	6	6	4	1643.9	2556.5	0	1970.5	0	322880	2191	9727.7	211320	0	311750	6010600	154530	0	106820	1530000	11892	16406	0	106960	1153500	7270.2	10633	0	0	130890	4865.9	3741.2	489.7	657.22	15472	0	0	7637.2	606.98	0	1177.8	0	0	37187
sp|P01040|CYTA_HUMAN	sp|P01040|CYTA_HUMAN	sp|P01040|CYTA_HUMAN Cystatin-A OS=Homo sapiens OX=9606 GN=CSTA PE=1 SV=1	sp|P01040|CYTA_HUMAN	P01040	CYTA_HUMAN	CSTA	2	2	2	46825	88026	66480	105620	31079	32010	34932	3126.3	16614	408690	27396	64467	10711	18972	80787	166420	36875	33397	10642	30101	198070	29597	16668	36879	25252	25940	40165	40174	20985	12629	60547	23983	20255	15433	10011	37498	10056	12673	17522	10564
sp|P01042|KNG1_HUMAN;CON__P01045-1;CON__Q2KJ62;CON__P01044-1	sp|P01042|KNG1_HUMAN	sp|P01042|KNG1_HUMAN Kininogen-1 OS=Homo sapiens OX=9606 GN=KNG1 PE=1 SV=2	sp|P01042|KNG1_HUMAN	P01042	KNG1_HUMAN	KNG1	29	29	29	13169000	11921000	1403600	2104700	6391700	8410300	7628400	7999700	11271000	2590800	11198000	8266300	4872400	7903300	7542200	9031700	9377600	12104000	1478600	15639000	6672100	4371700	5796100	17236000	7854400	6709100	7634900	8012700	3666200	9229000	7555900	13222000	15482000	9889700	8436900	15439000	2868900	5718900	13626000	2016900
sp|P01130|LDLR_HUMAN	sp|P01130|LDLR_HUMAN	sp|P01130|LDLR_HUMAN Low-density lipoprotein receptor OS=Homo sapiens OX=9606 GN=LDLR PE=1 SV=1	sp|P01130|LDLR_HUMAN	P01130	LDLR_HUMAN	LDLR	6	6	6	0	0	0	8444.8	0	0	16168	22590	34052	0	28923	8186.1	27766	0	0	0	12252	36702	0	89782	12205	15444	3419	120150	16230	8499	21724	0	55755	12409	9196.9	80608	70503	86458	67013	31370	9231.5	15046	308290	6341.6
sp|P01591|IGJ_HUMAN	sp|P01591|IGJ_HUMAN	sp|P01591|IGJ_HUMAN Immunoglobulin J chain OS=Homo sapiens OX=9606 GN=JCHAIN PE=1 SV=4	sp|P01591|IGJ_HUMAN	P01591	IGJ_HUMAN	JCHAIN	10	10	10	1167600	1072800	624760	421580	714810	2101700	471800	462380	1825100	800220	1986200	5385000	2125500	613300	3337600	2717200	2228900	1710100	664060	4409800	3068600	1070500	985520	570220	488690	3953700	1274100	802720	638790	942020	2139700	3404200	2142700	3634500	3107300	3793700	81921	340810	962570	320190
sp|P01619|KV320_HUMAN	sp|P01619|KV320_HUMAN	sp|P01619|KV320_HUMAN Immunoglobulin kappa variable 3-20 OS=Homo sapiens OX=9606 GN=IGKV3-20 PE=1 SV=2	sp|P01619|KV320_HUMAN	P01619	KV320_HUMAN	IGKV3-20	4	4	2	422450	1011400	973820	2701300	399450	1412300	486720	704800	1094200	1930500	341130	2762100	1303700	811220	1990800	814710	1299000	1465300	1715600	1521200	961190	611790	482710	810210	603440	2175000	398710	864380	315510	516330	1520300	1031600	1131700	1164300	316750	959270	45653	407840	1011300	890490
sp|P01700|LV147_HUMAN;sp|P01699|LV144_HUMAN	sp|P01700|LV147_HUMAN;sp|P01699|LV144_HUMAN	sp|P01700|LV147_HUMAN Immunoglobulin lambda variable 1-47 OS=Homo sapiens OX=9606 GN=IGLV1-47 PE=1 SV=2;sp|P01699|LV144_HUMAN Immunoglobulin lambda variable 1-44 OS=Homo sapiens OX=9606 GN=IGLV1-44 PE=1 SV=2	sp|P01700|LV147_HUMAN	P01700	LV147_HUMAN	IGLV1-47	2	2	2	269580	212580	165150	131350	65123	206660	124110	238360	401740	198540	582870	933170	332210	141350	442210	96988	275380	203240	597850	527720	115320	85899	185920	307210	220290	273800	154180	220570	25440	175150	83903	622370	683660	704210	238730	608320	36952	293050	276500	21702
sp|P01701|LV151_HUMAN	sp|P01701|LV151_HUMAN	sp|P01701|LV151_HUMAN Immunoglobulin lambda variable 1-51 OS=Homo sapiens OX=9606 GN=IGLV1-51 PE=1 SV=2	sp|P01701|LV151_HUMAN	P01701	LV151_HUMAN	IGLV1-51	4	4	4	1603100	687070	307050	1021900	487440	2194000	662680	1283000	2296400	1262900	1333000	2265000	848880	1058500	1472000	1593700	2592700	1125800	268260	2232800	1225200	576730	928210	1236700	606130	1252100	1180300	1883700	340930	675280	874390	3912200	1827600	2497100	2559200	1584800	264560	543770	1242400	218390
sp|P01703|LV140_HUMAN	sp|P01703|LV140_HUMAN	sp|P01703|LV140_HUMAN Immunoglobulin lambda variable 1-40 OS=Homo sapiens OX=9606 GN=IGLV1-40 PE=1 SV=2	sp|P01703|LV140_HUMAN	P01703	LV140_HUMAN	IGLV1-40	2	2	2	151660	55789	26271	0	21270	132410	29934	11403	136440	22135	181480	85915	169560	61593	9771	59709	30160	21337	0	38129	48874	50330	55557	49077	81405	163940	9378.4	7480.3	40119	6641.9	31895	106960	127890	308020	226700	56525	45926	17847	13508	42471
sp|P01706|LV211_HUMAN	sp|P01706|LV211_HUMAN	sp|P01706|LV211_HUMAN Immunoglobulin lambda variable 2-11 OS=Homo sapiens OX=9606 GN=IGLV2-11 PE=1 SV=2	sp|P01706|LV211_HUMAN	P01706	LV211_HUMAN	IGLV2-11	3	2	2	194630	333680	0	68576	30025	252290	168570	277970	420060	40780	649310	305390	241280	124820	90449	277470	84531	53642	0	435380	306690	36305	109030	178970	20640	324390	98251	159740	44236	18051	105930	343190	118750	717360	561330	108140	48937	56880	182720	54745
sp|P01714|LV319_HUMAN	sp|P01714|LV319_HUMAN	sp|P01714|LV319_HUMAN Immunoglobulin lambda variable 3-19 OS=Homo sapiens OX=9606 GN=IGLV3-19 PE=1 SV=2	sp|P01714|LV319_HUMAN	P01714	LV319_HUMAN	IGLV3-19	3	3	3	289140	356810	81017	217730	148520	489120	207680	243280	309360	284850	337980	606440	148860	227870	299410	297990	195730	178310	0	209820	290460	79544	180430	188640	160060	350170	239320	178180	21685	75253	211990	439800	479700	228890	312520	191080	58594	137280	81388	50202
sp|P01743|HV146_HUMAN	sp|P01743|HV146_HUMAN	sp|P01743|HV146_HUMAN Immunoglobulin heavy variable 1-46 OS=Homo sapiens OX=9606 GN=IGHV1-46 PE=1 SV=2	sp|P01743|HV146_HUMAN	P01743	HV146_HUMAN	IGHV1-46	3	2	2	93184	32941	51569	0	0	49467	2116	2148.4	7371.9	12421	9186.3	109490	57217	0	139850	75452	12194	32995	23585	10534	125750	59909	2171.5	16330	31148	61351	12389	14971	6457.7	0	149990	20923	13939	66680	12161	12523	12252	37350	8765.3	6520.5
sp|P01762|HV311_HUMAN	sp|P01762|HV311_HUMAN	sp|P01762|HV311_HUMAN Immunoglobulin heavy variable 3-11 OS=Homo sapiens OX=9606 GN=IGHV3-11 PE=1 SV=2	sp|P01762|HV311_HUMAN	P01762	HV311_HUMAN	IGHV3-11	5	2	2	0	356260	297320	85333	0	0	0	0	0	23815	0	0	0	0	0	397920	58612	0	108260	0	158430	0	0	0	0	0	0	0	0	0	0	158530	97380	72866	0	0	0	0	0	40600
sp|P01764|HV323_HUMAN	sp|P01764|HV323_HUMAN	sp|P01764|HV323_HUMAN Immunoglobulin heavy variable 3-23 OS=Homo sapiens OX=9606 GN=IGHV3-23 PE=1 SV=2	sp|P01764|HV323_HUMAN	P01764	HV323_HUMAN	IGHV3-23	5	2	2	25086	16353	169760	0	81507	8089.8	10558	21764	11538	16439	98941	20299	34192	0	18315	32301	0	0	839480	17842	0	6369.4	13929	26970	4328.5	19111	27767	46155	36272	25176	98527	62969	9817.2	30270	22325	0	2241.3	7005.8	11361	10780
sp|P01766|HV313_HUMAN	sp|P01766|HV313_HUMAN	sp|P01766|HV313_HUMAN Immunoglobulin heavy variable 3-13 OS=Homo sapiens OX=9606 GN=IGHV3-13 PE=1 SV=2	sp|P01766|HV313_HUMAN	P01766	HV313_HUMAN	IGHV3-13	4	3	3	107390	157020	72493	293520	46736	214810	49857	58405	130470	61018	148860	280260	72466	109350	81555	43456	73181	215590	101570	2649.1	60113	1618.1	43720	84538	111400	317730	36482	85091	12346	26214	234410	148730	135660	246430	121230	102110	12616	48246	67565	15801
sp|P01780|HV307_HUMAN	sp|P01780|HV307_HUMAN	sp|P01780|HV307_HUMAN Immunoglobulin heavy variable 3-7 OS=Homo sapiens OX=9606 GN=IGHV3-7 PE=1 SV=2	sp|P01780|HV307_HUMAN	P01780	HV307_HUMAN	IGHV3-7	6	5	3	875930	326530	804740	645430	347460	673320	481280	221020	504270	1187700	1600000	637120	551530	557570	750970	554960	699080	628440	560560	593420	628070	102210	175820	565520	265910	697710	461740	471080	112510	177420	561550	743540	302630	1320500	1007100	718350	35702	155360	84662	36481
sp|P01782|HV309_HUMAN;sp|P0DP04|HV43D_HUMAN	sp|P01782|HV309_HUMAN;sp|P0DP04|HV43D_HUMAN	sp|P01782|HV309_HUMAN Immunoglobulin heavy variable 3-9 OS=Homo sapiens OX=9606 GN=IGHV3-9 PE=1 SV=2;sp|P0DP04|HV43D_HUMAN Immunoglobulin heavy variable 3-43D OS=Homo sapiens OX=9606 GN=IGHV3-43D PE=3 SV=1	sp|P01782|HV309_HUMAN	P01782	HV309_HUMAN	IGHV3-9	5	3	3	568910	519430	485410	909670	130930	668890	296600	457610	458400	536400	647200	302670	236040	294660	265030	242580	308210	204280	879660	516480	525080	152660	398920	361000	131570	643010	297420	295500	51540	139100	339940	578500	311230	405090	507800	317750	56558	194040	217100	66264
sp|P01817|HV205_HUMAN	sp|P01817|HV205_HUMAN	sp|P01817|HV205_HUMAN Immunoglobulin heavy variable 2-5 OS=Homo sapiens OX=9606 GN=IGHV2-5 PE=1 SV=2	sp|P01817|HV205_HUMAN	P01817	HV205_HUMAN	IGHV2-5	4	4	4	13847	43001	29461	108650	59395	55442	88413	67207	251330	266510	40881	41243	36258	39503	177160	145630	16051	29175	33555	25250	240680	20121	31665	46851	27769	13728	17834	63182	20458	11114	12840	108260	59103	152210	117800	59781	22311	27442	30328	9750.4
sp|P01833|PIGR_HUMAN	sp|P01833|PIGR_HUMAN	sp|P01833|PIGR_HUMAN Polymeric immunoglobulin receptor OS=Homo sapiens OX=9606 GN=PIGR PE=1 SV=4	sp|P01833|PIGR_HUMAN	P01833	PIGR_HUMAN	PIGR	50	50	49	21657000	18466000	2310900	1742800	7500900	32976000	14360000	19034000	49460000	2813500	45880000	80219000	34473000	12726000	82928000	20064000	34964000	24232000	7830000	77571000	21739000	21495000	33598000	37743000	22067000	24861000	37438000	14760000	14701000	15842000	37918000	59028000	56953000	52593000	51811000	69892000	5226500	20063000	35236000	5386700
sp|P01834|IGKC_HUMAN	sp|P01834|IGKC_HUMAN	sp|P01834|IGKC_HUMAN Immunoglobulin kappa constant OS=Homo sapiens OX=9606 GN=IGKC PE=1 SV=2	sp|P01834|IGKC_HUMAN	P01834	IGKC_HUMAN	IGKC	16	2	2	6168800	8142500	18978000	6430100	7716800	9656000	4262700	2794000	6526000	9667800	4459300	18933000	11209000	3533000	11695000	6098300	2236800	4491100	25232000	10049000	10957000	2027900	3580600	4370300	4996400	12624000	5873700	1931000	704010	1282300	12390000	10960000	8533100	7425100	5654300	4979600	533500	4625800	5067700	281520
sp|P01859|IGHG2_HUMAN	sp|P01859|IGHG2_HUMAN	sp|P01859|IGHG2_HUMAN Immunoglobulin heavy constant gamma 2 OS=Homo sapiens OX=9606 GN=IGHG2 PE=1 SV=2	sp|P01859|IGHG2_HUMAN	P01859	IGHG2_HUMAN	IGHG2	19	14	11	28895000	26756000	31082000	31052000	13145000	35212000	15619000	18596000	9884800	6074600	15256000	9563200	29532000	17319000	14952000	38224000	10132000	18526000	22518000	15895000	38290000	8002200	12903000	15411000	20574000	16497000	12796000	17630000	5452200	5560100	16774000	4571600	12251000	10439000	13846000	13133000	7871600	6222100	5012900	4164400
sp|P01860|IGHG3_HUMAN	sp|P01860|IGHG3_HUMAN	sp|P01860|IGHG3_HUMAN Immunoglobulin heavy constant gamma 3 OS=Homo sapiens OX=9606 GN=IGHG3 PE=1 SV=2	sp|P01860|IGHG3_HUMAN	P01860	IGHG3_HUMAN	IGHG3	17	6	6	4461700	4596900	1224500	2249400	1358800	7057600	3781400	1928600	1125300	715110	960680	1060000	4252800	3256800	903390	9042800	1983800	2283900	1122200	886700	6767300	1000400	2322900	3454600	2296400	1656500	1712500	5287500	999180	1532500	2299700	405770	122760	1126900	1520000	448290	769040	1739500	505190	837510
sp|P01861|IGHG4_HUMAN	sp|P01861|IGHG4_HUMAN	sp|P01861|IGHG4_HUMAN Immunoglobulin heavy constant gamma 4 OS=Homo sapiens OX=9606 GN=IGHG4 PE=1 SV=1	sp|P01861|IGHG4_HUMAN	P01861	IGHG4_HUMAN	IGHG4	13	6	6	1883400	1656100	453790	1671700	440870	4824700	1826100	2590800	315010	615240	3238300	1103200	894940	1197000	466640	1564400	926270	1343400	1174700	1259700	1319900	1937400	2237000	4434400	2071300	2043500	1683000	987740	192520	235570	1276000	540310	99317	203120	730010	176860	2676100	623850	305090	1743800
sp|P01871|IGHM_HUMAN	sp|P01871|IGHM_HUMAN	sp|P01871|IGHM_HUMAN Immunoglobulin heavy constant mu OS=Homo sapiens OX=9606 GN=IGHM PE=1 SV=4	sp|P01871|IGHM_HUMAN	P01871	IGHM_HUMAN	IGHM	36	36	9	22877000	20253000	5248100	2297800	4506900	27868000	15282000	18034000	47488000	647760	86533000	25090000	29401000	9008500	38713000	11892000	16597000	5717900	8588600	39265000	18518000	9621500	11894000	36479000	25659000	55162000	28470000	3946800	11674000	6858200	19133000	57331000	25384000	76028000	67074000	24735000	2595100	15253000	28003000	12138000
sp|P01876|IGHA1_HUMAN	sp|P01876|IGHA1_HUMAN	sp|P01876|IGHA1_HUMAN Immunoglobulin heavy constant alpha 1 OS=Homo sapiens OX=9606 GN=IGHA1 PE=1 SV=2	sp|P01876|IGHA1_HUMAN	P01876	IGHA1_HUMAN	IGHA1	30	19	18	31425000	21138000	13033000	11077000	7363300	38847000	12292000	16215000	30866000	15887000	29088000	59194000	20151000	13306000	38324000	14020000	18376000	21789000	14389000	43703000	9312400	21308000	24863000	17720000	17548000	32695000	24305000	13083000	10942000	10732000	31667000	26487000	46731000	30400000	25554000	42683000	5026500	14800000	16465000	4069400
sp|P01877|IGHA2_HUMAN	sp|P01877|IGHA2_HUMAN	sp|P01877|IGHA2_HUMAN Immunoglobulin heavy constant alpha 2 OS=Homo sapiens OX=9606 GN=IGHA2 PE=1 SV=4	sp|P01877|IGHA2_HUMAN	P01877	IGHA2_HUMAN	IGHA2	28	2	2	221170	218010	106490	118080	71243	121280	4398.7	1389.5	0	10744	59163	16917	16066	131900	132630	76460	260700	200890	55134	2212100	32333	54810	2445.8	411810	514800	681450	0	138200	23906	57018	0	1000500	417930	1399900	1221900	600420	0	16102	94741	0
sp|P01889|HLAB_HUMAN	sp|P01889|HLAB_HUMAN	sp|P01889|HLAB_HUMAN HLA class I histocompatibility antigen, B alpha chain OS=Homo sapiens OX=9606 GN=HLA-B PE=1 SV=3	sp|P01889|HLAB_HUMAN	P01889	HLAB_HUMAN	HLA-B	4	3	3	13072	8708.3	0	9137.3	25897	40519	50108	44681	0	29439	41906	21666	0	14865	8603.1	23489	12654	16227	0	14210	22931	38887	173790	29638	57660	14194	53293	58078	54100	105460	19915	23120	15200	16062	21011	0	160630	48178	14375	76511
sp|P01903|DRA_HUMAN	sp|P01903|DRA_HUMAN	sp|P01903|DRA_HUMAN HLA class II histocompatibility antigen, DR alpha chain OS=Homo sapiens OX=9606 GN=HLA-DRA PE=1 SV=2	sp|P01903|DRA_HUMAN	P01903	DRA_HUMAN	HLA-DRA	6	6	5	0	24916	0	17219	8789.8	33898	50025	89872	5222.3	38488	45564	0	23918	6756.9	3869.3	6865.2	4614.5	0	0	9427.7	0	30622	54214	1521.7	24313	34132	187340	9963.2	66573	47587	20765	0	726.54	12358	3752.8	0	845850	12150	54443	486250
sp|P01911|DRB1_HUMAN	sp|P01911|DRB1_HUMAN	sp|P01911|DRB1_HUMAN HLA class II histocompatibility antigen, DRB1 beta chain OS=Homo sapiens OX=9606 GN=HLA-DRB1 PE=1 SV=2	sp|P01911|DRB1_HUMAN	P01911	DRB1_HUMAN	HLA-DRB1	6	5	2	2842.4	0	0	4131.4	0	4168	10879	10828	0	0	2547.2	0	0	0	0	0	0	0	0	603.44	0	5685.2	8818.6	2814.6	6856.6	64153	94664	0	28508	3402.1	1251.3	919.12	1670.8	2213	1044.2	0	795970	2510.2	4378	205980
sp|P02008|HBAZ_HUMAN	sp|P02008|HBAZ_HUMAN	sp|P02008|HBAZ_HUMAN Hemoglobin subunit zeta OS=Homo sapiens OX=9606 GN=HBZ PE=1 SV=2	sp|P02008|HBAZ_HUMAN	P02008	HBAZ_HUMAN	HBZ	3	2	2	0	0	141360	1240400	0	0	0	2158.8	1264.4	280940	2343.2	2997.1	4894	2968.9	0	0	17549	2301.9	102800	0	0	0	2431	0	0	0	0	4322.7	0	707.7	2608.7	0	0	0	0	0	2223.6	0	0	3906.1
sp|P02042|HBD_HUMAN	sp|P02042|HBD_HUMAN	sp|P02042|HBD_HUMAN Hemoglobin subunit delta OS=Homo sapiens OX=9606 GN=HBD PE=1 SV=2	sp|P02042|HBD_HUMAN	P02042	HBD_HUMAN	HBD	15	7	7	1346900	800490	2018000	987380	2151800	392520	140590	412510	59094	943950	431860	202320	193280	2702200	89814	681170	4557700	50308	951050	212520	273830	121240	137260	302380	96792	113120	136640	235620	21647	808130	3374400	191740	84513	204200	330890	229510	1264800	105320	105300	105560
sp|P02144|MYG_HUMAN	sp|P02144|MYG_HUMAN	sp|P02144|MYG_HUMAN Myoglobin OS=Homo sapiens OX=9606 GN=MB PE=1 SV=2	sp|P02144|MYG_HUMAN	P02144	MYG_HUMAN	MB	2	2	2	0	32782	31544	27932	12046	184360	3431	0	0	60549	0	27984	39683	17011	28563	0	57286	98299	80729	0	192750	49130	0	0	0	27073	11845	51225	8841.2	30226	62582	34091	8331.4	10481	0	27004	0	0	0	0
sp|P02452|CO1A1_HUMAN;sp|P02458|CO2A1_HUMAN	sp|P02452|CO1A1_HUMAN	sp|P02452|CO1A1_HUMAN Collagen alpha-1(I) chain OS=Homo sapiens OX=9606 GN=COL1A1 PE=1 SV=6	sp|P02452|CO1A1_HUMAN	P02452	CO1A1_HUMAN	COL1A1	3	3	3	0	0	0	0	0	0	0	5531.2	8863.8	0	89025	0	11418	11715	14859	0	0	40425	0	21409	0	8371.8	0	63040	0	3904.4	7133.7	24385	5138.1	6398.5	0	0	15865	0	0	14134	3587.7	5553.4	70071	3962.8
sp|P02462|CO4A1_HUMAN;sp|P29400|CO4A5_HUMAN	sp|P02462|CO4A1_HUMAN;sp|P29400|CO4A5_HUMAN	sp|P02462|CO4A1_HUMAN Collagen alpha-1(IV) chain OS=Homo sapiens OX=9606 GN=COL4A1 PE=1 SV=4;sp|P29400|CO4A5_HUMAN Collagen alpha-5(IV) chain OS=Homo sapiens OX=9606 GN=COL4A5 PE=1 SV=2	sp|P02462|CO4A1_HUMAN	P02462	CO4A1_HUMAN	COL4A1	4	4	4	0	2791	140380	351010	0	411.5	0	6662	0	0	1150	1961.9	0	0	1631.5	0	3087.7	1895	4565.5	0	0	0	0	1056.1	0	6172.2	0	0	0	0	2794.6	0	1873.2	2456.4	0	0	2044.5	0	0	2801.5
sp|P02511|CRYAB_HUMAN	sp|P02511|CRYAB_HUMAN	sp|P02511|CRYAB_HUMAN Alpha-crystallin B chain OS=Homo sapiens OX=9606 GN=CRYAB PE=1 SV=2	sp|P02511|CRYAB_HUMAN	P02511	CRYAB_HUMAN	CRYAB	4	4	4	0	0	0	0	0	0	6318	4862.6	6951.2	0	0	0	0	3532.3	7667.4	15987	2252.5	0	0	0	0	129350	10753	5005.5	4479.2	4646.7	0	0	26785	0	0	1944.1	4900.5	8287.2	10674	4539.5	140440	26773	0	27149
sp|P02545|LMNA_HUMAN	sp|P02545|LMNA_HUMAN	sp|P02545|LMNA_HUMAN Prelamin-A/C OS=Homo sapiens OX=9606 GN=LMNA PE=1 SV=1	sp|P02545|LMNA_HUMAN	P02545	LMNA_HUMAN	LMNA	36	36	34	326780	79558	108540	160980	707830	130320	1091400	533530	121800	22523	576480	186300	362880	764430	175590	162330	150700	238170	18207	90674	282090	1939900	772840	481060	1086800	996470	902940	1187300	1196900	2608200	204550	588260	537060	263500	488280	280320	1634400	2762000	176930	2287500
sp|P02549|SPTA1_HUMAN	sp|P02549|SPTA1_HUMAN	sp|P02549|SPTA1_HUMAN Spectrin alpha chain, erythrocytic 1 OS=Homo sapiens OX=9606 GN=SPTA1 PE=1 SV=5	sp|P02549|SPTA1_HUMAN	P02549	SPTA1_HUMAN	SPTA1	92	92	92	41115	44835	232470	60481	6184400	38703	23130	3895600	35049	9962.8	38789	8858.6	16477	5382700	35176	26090	10049000	15895	22373	18116	24941	25897	323300	376590	8585.5	1954500	27758	31986	205830	27958	290340	623810	22354	60505	182970	28041	3977600	8091.1	361230	89026
sp|P02647|APOA1_HUMAN	sp|P02647|APOA1_HUMAN	sp|P02647|APOA1_HUMAN Apolipoprotein A-I OS=Homo sapiens OX=9606 GN=APOA1 PE=1 SV=1	sp|P02647|APOA1_HUMAN	P02647	APOA1_HUMAN	APOA1	15	15	14	2298300	2475300	291650	284190	7830400	354200	429600	1283200	194390	159320	261590	989950	494950	5501000	489490	774440	6866000	1348000	405670	1043500	717640	951840	927560	3224400	578100	270080	139490	5228300	279160	5550100	1705500	2175500	1735300	545740	512010	1770600	365560	1023000	417150	110260
sp|P02649|APOE_HUMAN;CON__Q03247	sp|P02649|APOE_HUMAN	sp|P02649|APOE_HUMAN Apolipoprotein E OS=Homo sapiens OX=9606 GN=APOE PE=1 SV=1	sp|P02649|APOE_HUMAN	P02649	APOE_HUMAN	APOE	12	12	12	398740	382760	64779	74489	847800	31529	289270	247760	49621	16463	389510	254050	243840	452050	291390	87292	395580	516480	140310	289690	198310	170210	113330	443380	93772	262880	79093	242910	126510	968920	158550	637590	221720	513340	432980	181080	169940	164590	118010	18314
sp|P02654|APOC1_HUMAN	sp|P02654|APOC1_HUMAN	sp|P02654|APOC1_HUMAN Apolipoprotein C-I OS=Homo sapiens OX=9606 GN=APOC1 PE=1 SV=1	sp|P02654|APOC1_HUMAN	P02654	APOC1_HUMAN	APOC1	2	2	2	0	0	0	0	0	0	0	0	0	6121.5	0	31765	14263	0	37186	7225.4	0	15367	0	7933.1	0	0	0	9501.3	0	0	0	9410.5	9728.3	9785.3	14558	10540	11735	4968.2	0	5090.7	0	0	8372.5	0
sp|P02656|APOC3_HUMAN	sp|P02656|APOC3_HUMAN	sp|P02656|APOC3_HUMAN Apolipoprotein C-III OS=Homo sapiens OX=9606 GN=APOC3 PE=1 SV=1	sp|P02656|APOC3_HUMAN	P02656	APOC3_HUMAN	APOC3	2	2	2	680450	252930	89415	96325	224420	21581	13453	77372	15425	1259000	28398	744660	617830	145750	869730	250040	326050	953100	29118	274390	48863	1393.3	35886	11523	83528	6657.4	94265	1057000	2285.9	515460	343160	1100300	313550	179830	64092	233910	54343	20706	60268	4591.8
sp|P02671|FIBA_HUMAN;CON__P02672	sp|P02671|FIBA_HUMAN	sp|P02671|FIBA_HUMAN Fibrinogen alpha chain OS=Homo sapiens OX=9606 GN=FGA PE=1 SV=2	sp|P02671|FIBA_HUMAN	P02671	FIBA_HUMAN	FGA	27	27	27	3588700	5384500	1273100	2393200	1957000	5713700	2120000	3492900	2288300	3745100	1162000	1933100	1839200	6529500	4282400	5288400	5764300	2301200	1639200	1539500	6120200	2683900	2469100	3325800	1932800	2860000	1791500	6122100	741200	756110	10505000	414040	432130	803710	1351200	439840	1871200	661130	568790	975900
sp|P02675|FIBB_HUMAN	sp|P02675|FIBB_HUMAN	sp|P02675|FIBB_HUMAN Fibrinogen beta chain OS=Homo sapiens OX=9606 GN=FGB PE=1 SV=2	sp|P02675|FIBB_HUMAN	P02675	FIBB_HUMAN	FGB	29	29	24	18785000	17319000	3209300	3296800	2213600	21280000	3087900	10743000	6219200	3566000	4570500	2944100	2265000	6421700	2862100	5496400	7437600	2174100	2716300	1783600	7895500	6059700	5303000	9943400	7279400	9213100	6257900	15573000	1681300	1445700	11906000	587340	699730	1368900	1983600	969110	5943700	1851400	2240100	1910200
sp|P02679|FIBG_HUMAN	sp|P02679|FIBG_HUMAN	sp|P02679|FIBG_HUMAN Fibrinogen gamma chain OS=Homo sapiens OX=9606 GN=FGG PE=1 SV=3	sp|P02679|FIBG_HUMAN	P02679	FIBG_HUMAN	FGG	27	27	27	18350000	16466000	3055200	3643400	1815400	26379000	2745400	15356000	7764000	2098600	4953100	2543000	2718800	5515900	4515900	3152200	7611000	2579500	2596800	1882100	6671400	6177600	5782400	13734000	7321000	12098000	6709600	12451000	1617300	1351300	9783700	646000	756460	1485700	1859200	648770	5928400	1916800	2563600	2585100
sp|P02730|B3AT_HUMAN	sp|P02730|B3AT_HUMAN	sp|P02730|B3AT_HUMAN Band 3 anion transport protein OS=Homo sapiens OX=9606 GN=SLC4A1 PE=1 SV=3	sp|P02730|B3AT_HUMAN	P02730	B3AT_HUMAN	SLC4A1	26	26	26	1017400	1048300	1981300	2657700	4634100	276970	453560	3329400	329730	839560	230620	115130	41305	5146000	29398	323920	11900000	205370	1995800	89266	342990	206410	793260	886020	19066	331130	317760	354940	647120	46577	2105600	692890	62125	629860	709960	9999.9	5458200	85168	676290	356700
sp|P02741|CRP_HUMAN	sp|P02741|CRP_HUMAN	sp|P02741|CRP_HUMAN C-reactive protein OS=Homo sapiens OX=9606 GN=CRP PE=1 SV=1	sp|P02741|CRP_HUMAN	P02741	CRP_HUMAN	CRP	7	7	7	329010	273980	1485200	1996200	92641	745910	36238	37542	93913	3562000	186670	2418700	989010	336010	312030	75297	1264000	752790	1691600	140550	103870	69355	81122	43057	26389	1076100	72440	580110	47755	408790	728590	168660	213650	103160	73391	115410	57272	17743	46279	124940
sp|P02743|SAMP_HUMAN	sp|P02743|SAMP_HUMAN	sp|P02743|SAMP_HUMAN Serum amyloid P-component OS=Homo sapiens OX=9606 GN=APCS PE=1 SV=2	sp|P02743|SAMP_HUMAN	P02743	SAMP_HUMAN	APCS	9	9	9	611850	495790	3056400	307090	244250	648270	72122	264170	514030	5856600	1317200	1777800	425860	544350	271670	593700	731610	1380500	1567700	775800	140000	319470	402070	466700	284660	8494700	293580	1257800	194600	769470	1516900	509530	619350	417810	260040	204310	178800	194430	419700	69225
sp|P02745|C1QA_HUMAN	sp|P02745|C1QA_HUMAN	sp|P02745|C1QA_HUMAN Complement C1q subcomponent subunit A OS=Homo sapiens OX=9606 GN=C1QA PE=1 SV=2	sp|P02745|C1QA_HUMAN	P02745	C1QA_HUMAN	C1QA	2	2	2	111050	101040	196410	648220	46201	181140	40428	29627	48216	229650	264870	240870	149660	79264	189880	251470	274750	127620	144050	150660	177820	367.48	31981	61838	33082	555590	66320	139600	0	56881	86300	49161	79175	74621	59434	67216	26955	7519.1	87604	23741
sp|P02746|C1QB_HUMAN	sp|P02746|C1QB_HUMAN	sp|P02746|C1QB_HUMAN Complement C1q subcomponent subunit B OS=Homo sapiens OX=9606 GN=C1QB PE=1 SV=3	sp|P02746|C1QB_HUMAN	P02746	C1QB_HUMAN	C1QB	5	5	5	287020	87623	251880	190690	192700	294130	94516	57065	247000	714480	487740	220320	348680	184440	210030	251040	313970	344080	17044	219980	307230	40290	71407	98499	66316	1063800	153290	178260	52204	45177	274170	249390	97132	192780	215290	22962	62197	106430	127280	162540
sp|P02747|C1QC_HUMAN	sp|P02747|C1QC_HUMAN	sp|P02747|C1QC_HUMAN Complement C1q subcomponent subunit C OS=Homo sapiens OX=9606 GN=C1QC PE=1 SV=3	sp|P02747|C1QC_HUMAN	P02747	C1QC_HUMAN	C1QC	6	6	6	316980	215830	437190	271860	36877	900620	142370	176540	221510	323690	1064600	334710	164530	142590	300870	305460	459400	262970	225430	229420	266070	103310	31067	68897	73108	827200	115160	179590	57319	175290	255100	175610	129570	359090	214090	167850	51593	14468	150740	233090
sp|P02748|CO9_HUMAN;CON__Q3MHN2	sp|P02748|CO9_HUMAN	sp|P02748|CO9_HUMAN Complement component C9 OS=Homo sapiens OX=9606 GN=C9 PE=1 SV=2	sp|P02748|CO9_HUMAN	P02748	CO9_HUMAN	C9	21	21	20	2010000	1734200	396560	749660	965630	2429800	1229800	2156400	2685900	766060	3351900	1557000	370640	1377800	582710	1025800	4179100	2175500	535350	2426800	645850	949090	1492300	2091900	1561500	3089000	1505200	2118300	662160	786500	612750	1468400	3058200	1296800	1414400	2446600	475330	852450	2322200	370030
sp|P02749|APOH_HUMAN	sp|P02749|APOH_HUMAN	sp|P02749|APOH_HUMAN Beta-2-glycoprotein 1 OS=Homo sapiens OX=9606 GN=APOH PE=1 SV=3	sp|P02749|APOH_HUMAN	P02749	APOH_HUMAN	APOH	23	23	19	10070000	8640500	927730	1501200	5314500	14252000	6605300	11766000	27016000	263670	22843000	18427000	10110000	7082600	14834000	7556900	9602600	29627000	1742900	28531000	5633700	4308400	8299000	22230000	8181500	10890000	9173700	10452000	6601900	13913000	7549700	17427000	21874000	14106000	12759000	23079000	5098600	6502500	23340000	1449100
sp|P02750|A2GL_HUMAN	sp|P02750|A2GL_HUMAN	sp|P02750|A2GL_HUMAN Leucine-rich alpha-2-glycoprotein OS=Homo sapiens OX=9606 GN=LRG1 PE=1 SV=2	sp|P02750|A2GL_HUMAN	P02750	A2GL_HUMAN	LRG1	8	8	8	35856	31876	161140	2819.6	52222	22685	21771	65696	0	5941.1	19541	29619	0	70714	18973	0	403520	10257	283810	57615	32020	64901	33793	39583	16767	4233.6	48422	460810	13954	105380	13019	57144	49654	27165	36163	16228	13780	4827.7	4715.9	33428
sp|P02751|FINC_HUMAN	sp|P02751|FINC_HUMAN	sp|P02751|FINC_HUMAN Fibronectin OS=Homo sapiens OX=9606 GN=FN1 PE=1 SV=5	sp|P02751|FINC_HUMAN	P02751	FINC_HUMAN	FN1	60	60	60	5958500	5642800	2428700	6065900	3072200	10023000	2863000	3231600	4745700	500610	5996600	2976500	5131800	3709200	6088200	14218000	3230200	3770000	2361200	3430500	10022000	2186100	1912100	4067900	3374500	3843200	3010600	5213400	1535400	1184100	6336000	1966000	2178900	2099500	2294200	2420600	2370700	1336200	2420200	1215900
sp|P02753|RET4_HUMAN	sp|P02753|RET4_HUMAN	sp|P02753|RET4_HUMAN Retinol-binding protein 4 OS=Homo sapiens OX=9606 GN=RBP4 PE=1 SV=3	sp|P02753|RET4_HUMAN	P02753	RET4_HUMAN	RBP4	13	13	13	3828600	3242300	908450	806010	2020600	3291800	2311200	1706300	5985700	201850	3903900	5595900	2196800	2053000	6673000	2286300	1849500	3186600	1422600	6380300	1290300	2448700	2315600	4696100	2030800	3763100	2619600	1424400	1635600	1504900	3049600	4955500	4067200	4291800	3683600	5823800	1200000	2998200	6125800	868230
sp|P02760|AMBP_HUMAN	sp|P02760|AMBP_HUMAN	sp|P02760|AMBP_HUMAN Protein AMBP OS=Homo sapiens OX=9606 GN=AMBP PE=1 SV=1	sp|P02760|AMBP_HUMAN	P02760	AMBP_HUMAN	AMBP	19	19	18	2358000	2155900	798170	551770	955950	3429000	2449900	3058000	5669300	1707900	3293300	3761300	731970	1266900	3409500	2127600	2637600	9042800	635610	4341400	1632600	1889800	1593400	3352000	2635600	7230400	2778400	1837500	2535800	2991000	1352100	3626400	2568600	4842700	3610700	4308100	974330	2176600	5653100	907110
sp|P02763|A1AG1_HUMAN	sp|P02763|A1AG1_HUMAN	sp|P02763|A1AG1_HUMAN Alpha-1-acid glycoprotein 1 OS=Homo sapiens OX=9606 GN=ORM1 PE=1 SV=2	sp|P02763|A1AG1_HUMAN	P02763	A1AG1_HUMAN	ORM1	11	11	7	6082000	5332600	1944200	2287100	1444700	4798000	915190	953480	3477900	7865900	4050300	12324000	3016400	1686900	7062200	11187000	2698000	3695700	2598400	9219200	7297500	1912300	1657100	2276000	962000	2430600	1560000	3708000	868080	1876600	2936900	4056100	5932500	3545400	2072300	7216300	450610	1108900	4725000	883650
sp|P02765|FETUA_HUMAN	sp|P02765|FETUA_HUMAN	sp|P02765|FETUA_HUMAN Alpha-2-HS-glycoprotein OS=Homo sapiens OX=9606 GN=AHSG PE=1 SV=2	sp|P02765|FETUA_HUMAN	P02765	FETUA_HUMAN	AHSG	12	12	9	5277800	5197800	481410	228630	2085500	923970	2596800	2176100	1589800	379730	2559800	1108600	411020	2381700	1995100	1646200	1768700	3563300	306610	3951100	1179400	2180900	1355200	4410800	2013200	941000	1838600	1879200	1507100	3688800	850400	2325500	1937700	2470500	1517100	2788400	1007300	1656100	3481600	295150
sp|P02766|TTHY_HUMAN	sp|P02766|TTHY_HUMAN	sp|P02766|TTHY_HUMAN Transthyretin OS=Homo sapiens OX=9606 GN=TTR PE=1 SV=1	sp|P02766|TTHY_HUMAN	P02766	TTHY_HUMAN	TTR	12	12	12	2534400	1295800	2135600	969950	1111400	3813000	2775800	2958500	6389200	7673000	6443600	2157600	1084400	2448700	1061800	646440	1770300	5532400	2577400	3643400	346220	2197000	1936400	4084900	2201900	6567100	1814300	2637300	2320800	4102600	1094800	3018100	3412400	2560600	2568200	2877100	1754100	2764500	8812800	706570
sp|P02774|VTDB_HUMAN	sp|P02774|VTDB_HUMAN	sp|P02774|VTDB_HUMAN Vitamin D-binding protein OS=Homo sapiens OX=9606 GN=GC PE=1 SV=2	sp|P02774|VTDB_HUMAN	P02774	VTDB_HUMAN	GC	52	52	43	37048000	35311000	4271300	3144900	36586000	17355000	24677000	22583000	34981000	1240100	26082000	55127000	14948000	27167000	45847000	16527000	35998000	49898000	4061400	49594000	17138000	16467000	17288000	43205000	25663000	18061000	19941000	28607000	13500000	34754000	31854000	45373000	43685000	57373000	47059000	49352000	9776700	18125000	43556000	6735400
sp|P02786|TFR1_HUMAN	sp|P02786|TFR1_HUMAN	sp|P02786|TFR1_HUMAN Transferrin receptor protein 1 OS=Homo sapiens OX=9606 GN=TFRC PE=1 SV=2	sp|P02786|TFR1_HUMAN	P02786	TFR1_HUMAN	TFRC	14	14	14	19482	22684	35994	21696	24183	43539	27270	26884	177600	9766.1	132680	34078	5412.2	10143	10090	5107.7	90505	12506	40111	83994	9456.3	7593.2	25750	283570	601540	37197	85896	2362.1	337730	2054.1	13781	189920	48705	103300	11723	16200	27008	5644.5	92064	207240
sp|P02787|TRFE_HUMAN	sp|P02787|TRFE_HUMAN	sp|P02787|TRFE_HUMAN Serotransferrin OS=Homo sapiens OX=9606 GN=TF PE=1 SV=3	sp|P02787|TRFE_HUMAN	P02787	TRFE_HUMAN	TF	71	71	70	132260000	133220000	46173000	78824000	101220000	76549000	60947000	52337000	44359000	4676500	65662000	36805000	78108000	90447000	67704000	89269000	96116000	54898000	52467000	41569000	90748000	36767000	31135000	53860000	47351000	26842000	31736000	95236000	14266000	45189000	79708000	40543000	23938000	42325000	42450000	28431000	27282000	21816000	39327000	13402000
sp|P02788|TRFL_HUMAN	sp|P02788|TRFL_HUMAN	sp|P02788|TRFL_HUMAN Lactotransferrin OS=Homo sapiens OX=9606 GN=LTF PE=1 SV=6	sp|P02788|TRFL_HUMAN	P02788	TRFL_HUMAN	LTF	51	51	48	2788100	2725900	14372000	17737000	1724900	5887800	1281400	1699800	4803100	48855000	11446000	19848000	16197000	6574400	8863800	11660000	2427300	8117900	19444000	2691000	12285000	2131200	1026800	4292200	1854500	9235700	2061900	8639100	803860	4727400	13008000	4451500	4246400	3030000	2541000	2079000	1060800	895960	6256100	1109000
sp|P02790|HEMO_HUMAN	sp|P02790|HEMO_HUMAN	sp|P02790|HEMO_HUMAN Hemopexin OS=Homo sapiens OX=9606 GN=HPX PE=1 SV=2	sp|P02790|HEMO_HUMAN	P02790	HEMO_HUMAN	HPX	31	31	30	38537000	36737000	8322600	4757600	15883000	24411000	16123000	22878000	27992000	4211500	30265000	19041000	4405500	24650000	10320000	6460700	23558000	24924000	9509300	31284000	4781000	14225000	19040000	32644000	16944000	22902000	14486000	26085000	8727400	20945000	10156000	23730000	28419000	22403000	25450000	26637000	11083000	13898000	31144000	6864200
sp|P02792|FRIL_HUMAN	sp|P02792|FRIL_HUMAN	sp|P02792|FRIL_HUMAN Ferritin light chain OS=Homo sapiens OX=9606 GN=FTL PE=1 SV=2	sp|P02792|FRIL_HUMAN	P02792	FRIL_HUMAN	FTL	7	7	7	42262	49566	42351	28443	24574	27490	6304.2	47927	30222	410310	73419	86430	60338	76043	79687	0	49412	167710	159110	151750	212250	38158	14090	17966	11454	58874	38668	121410	72072	178620	125250	59560	79536	34622	65466	89398	460580	53238	38068	66070
sp|P02794|FRIH_HUMAN	sp|P02794|FRIH_HUMAN	sp|P02794|FRIH_HUMAN Ferritin heavy chain OS=Homo sapiens OX=9606 GN=FTH1 PE=1 SV=2	sp|P02794|FRIH_HUMAN	P02794	FRIH_HUMAN	FTH1	7	7	7	40377	0	141970	151540	406000	25107	307750	15692	142550	1575100	154890	81856	28021	39743	0	0	465770	312930	24253	120120	137000	130050	40449	24130	9704	51465	141720	71993	203810	92337	44813	73722	79601	140690	60279	43099	639580	41161	29277	198880
sp|P03886|NU1M_HUMAN	sp|P03886|NU1M_HUMAN	sp|P03886|NU1M_HUMAN NADH-ubiquinone oxidoreductase chain 1 OS=Homo sapiens OX=9606 GN=MT-ND1 PE=1 SV=1	sp|P03886|NU1M_HUMAN	P03886	NU1M_HUMAN	MT-ND1	3	3	3	0	0	0	18654	0	0	0	3135.8	0	36381	0	0	0	3473.5	0	0	0	0	0	0	0	15523	12687	7164.2	10129	21752	0	7887.8	15187	12527	0	0	0	0	0	0	33785	8888.7	5703.9	46026
sp|P03905|NU4M_HUMAN	sp|P03905|NU4M_HUMAN	sp|P03905|NU4M_HUMAN NADH-ubiquinone oxidoreductase chain 4 OS=Homo sapiens OX=9606 GN=MT-ND4 PE=1 SV=1	sp|P03905|NU4M_HUMAN	P03905	NU4M_HUMAN	MT-ND4	5	5	5	0	0	4009.1	19576	8777.6	31013	15997	20495	0	3071.3	0	0	14239	6406.4	0	0	0	4188.9	0	0	0	39978	15294	0	28328	35926	40525	13471	37860	4820.5	0	0	16722	0	5871.7	0	267640	54067	1705.3	63467
sp|P03915|NU5M_HUMAN	sp|P03915|NU5M_HUMAN	sp|P03915|NU5M_HUMAN NADH-ubiquinone oxidoreductase chain 5 OS=Homo sapiens OX=9606 GN=MT-ND5 PE=1 SV=2	sp|P03915|NU5M_HUMAN	P03915	NU5M_HUMAN	MT-ND5	6	6	5	0	17200	0	0	0	0	63471	4937	0	0	0	20532	66073	29537	19230	0	13336	0	0	0	22360	31507	59572	13648	66120	0	43062	8720.7	75861	12144	0	0	0	10353	0	0	148400	72396	31934	92289
sp|P03950|ANGI_HUMAN	sp|P03950|ANGI_HUMAN	sp|P03950|ANGI_HUMAN Angiogenin OS=Homo sapiens OX=9606 GN=ANG PE=1 SV=1	sp|P03950|ANGI_HUMAN	P03950	ANGI_HUMAN	ANG	6	6	6	545640	458740	77602	161540	0	144650	24838	110820	166050	53415	223810	14984	0	24610	407160	132030	88189	22217	110180	123700	0	28975	100870	144680	24718	173500	106000	48853	63029	36157	124390	129210	169120	109640	127150	46275	67476	181070	270800	162060
sp|P03951|FA11_HUMAN	sp|P03951|FA11_HUMAN	sp|P03951|FA11_HUMAN Coagulation factor XI OS=Homo sapiens OX=9606 GN=F11 PE=1 SV=1	sp|P03951|FA11_HUMAN	P03951	FA11_HUMAN	F11	6	6	6	7856.7	9536	0	2087.4	51195	283710	21902	14790	27050	0	32742	2995.5	6726.7	36685	19595	0	25368	0	0	7566.5	1990.1	4364.4	10198	34988	13768	13207	13716	33280	4583.6	3903.9	5041.7	2454.6	56698	4569	7025.8	3307.9	17710	2707.1	4756.9	7231.7
sp|P03952|KLKB1_HUMAN;sp|P20718|GRAH_HUMAN	sp|P03952|KLKB1_HUMAN	sp|P03952|KLKB1_HUMAN Plasma kallikrein OS=Homo sapiens OX=9606 GN=KLKB1 PE=1 SV=1	sp|P03952|KLKB1_HUMAN	P03952	KLKB1_HUMAN	KLKB1	20	20	20	305280	181070	22936	25912	375090	163110	290160	642960	417970	53319	196500	359310	20739	798010	171060	92237	547370	240460	22321	308540	268980	92074	169560	754830	379600	301000	221680	717640	143500	191340	193720	489960	242990	282460	248990	349370	148620	203170	350840	60289
sp|P03956|MMP1_HUMAN	sp|P03956|MMP1_HUMAN	sp|P03956|MMP1_HUMAN Interstitial collagenase OS=Homo sapiens OX=9606 GN=MMP1 PE=1 SV=3	sp|P03956|MMP1_HUMAN	P03956	MMP1_HUMAN	MMP1	12	12	12	170150	179850	56824	122630	68632	732760	910820	287920	726500	113610	546510	280470	9372.7	95453	3549	24312	106490	576900	56780	37075	188500	42707	71034	73022	180920	775760	203500	107250	71836	15881	84793	21683	2282.2	36482	44669	32301	54228	14674	127990	359130
sp|P03973|SLPI_HUMAN	sp|P03973|SLPI_HUMAN	sp|P03973|SLPI_HUMAN Antileukoproteinase OS=Homo sapiens OX=9606 GN=SLPI PE=1 SV=2	sp|P03973|SLPI_HUMAN	P03973	SLPI_HUMAN	SLPI	4	4	4	1852.9	0	0	0	29718	43494	0	5485.1	2645	1786.7	1129.6	28632	14083	16097	0	5467.9	2743.9	0	3345.2	0	0	5376.4	0	10630	63173	2466600	4049.9	6554.4	22961	976.79	2494.8	0	39658	0	3608.7	19269	0	0	13343	28525
sp|P04003|C4BPA_HUMAN	sp|P04003|C4BPA_HUMAN	sp|P04003|C4BPA_HUMAN C4b-binding protein alpha chain OS=Homo sapiens OX=9606 GN=C4BPA PE=1 SV=2	sp|P04003|C4BPA_HUMAN	P04003	C4BPA_HUMAN	C4BPA	18	18	18	952790	630830	584410	1199800	136760	2757900	27872	12388	166900	1469100	151900	461450	1620600	571990	230940	1553600	220340	274070	248740	43249	1091500	129110	13143	64081	4263	1062000	27373	670870	15819	136760	665220	73482	1149.2	26398	18499	4773.1	10166	5283.2	24704	29092
sp|P04004|VTNC_HUMAN;CON__Q3ZBS7	sp|P04004|VTNC_HUMAN	sp|P04004|VTNC_HUMAN Vitronectin OS=Homo sapiens OX=9606 GN=VTN PE=1 SV=1	sp|P04004|VTNC_HUMAN	P04004	VTNC_HUMAN	VTN	18	18	18	3308600	3082000	816480	197470	2490500	2045200	1385400	3312900	4514800	387190	7110000	1557800	290910	2115100	586170	1367200	3566500	2477100	156150	2824000	1125100	2056100	2596000	7408600	3742700	5042000	3926200	2827200	1918000	3349700	1340400	3271100	2738200	4137400	2306800	2868900	1475800	3584200	5706400	706150
sp|P04040|CATA_HUMAN	sp|P04040|CATA_HUMAN	sp|P04040|CATA_HUMAN Catalase OS=Homo sapiens OX=9606 GN=CAT PE=1 SV=3	sp|P04040|CATA_HUMAN	P04040	CATA_HUMAN	CAT	27	27	26	2327700	2162500	4721600	2175300	4005700	463180	1078800	7911400	1129600	7361800	1585700	1618700	1067600	5745500	382130	555780	9594600	1752500	3256100	576470	742970	848170	2262200	1708500	704960	801770	976000	1474400	1393900	1270900	2017300	1530800	658690	1117300	1321400	463510	10018000	804100	1470100	1307400
sp|P04062|GLCM_HUMAN	sp|P04062|GLCM_HUMAN	sp|P04062|GLCM_HUMAN Lysosomal acid glucosylceramidase OS=Homo sapiens OX=9606 GN=GBA PE=1 SV=3	sp|P04062|GLCM_HUMAN	P04062	GLCM_HUMAN	GBA	3	3	3	0	4955.8	0	3525.5	0	0	5922.3	13242	6872.5	0	23607	0	3502.3	0	0	0	0	4997.3	0	54336	0	2961.8	8204.9	12192	19707	11758	39905	10291	14182	38980	0	4566.8	19528	14372	15783	11161	21656	5509	26951	103160
sp|P04066|FUCO_HUMAN	sp|P04066|FUCO_HUMAN	sp|P04066|FUCO_HUMAN Tissue alpha-L-fucosidase OS=Homo sapiens OX=9606 GN=FUCA1 PE=1 SV=4	sp|P04066|FUCO_HUMAN	P04066	FUCO_HUMAN	FUCA1	10	10	10	185930	31999	0	3110.9	310340	250870	122850	236470	339900	0	281460	70631	42136	156380	48517	25125	27091	146710	21998	719440	0	224290	300280	817180	179270	107060	212160	67177	247880	112270	9628.2	1298700	392920	886300	579960	634140	196270	290520	1084300	101610
sp|P04070|PROC_HUMAN	sp|P04070|PROC_HUMAN	sp|P04070|PROC_HUMAN Vitamin K-dependent protein C OS=Homo sapiens OX=9606 GN=PROC PE=1 SV=1	sp|P04070|PROC_HUMAN	P04070	PROC_HUMAN	PROC	8	8	8	31397	49544	9312.7	3704.4	74517	91311	82600	142910	187090	0	126660	49347	8752.1	82717	14101	21614	60130	218160	0	273200	10967	21602	58877	412080	125430	70719	64814	56468	82258	118080	23646	242170	238800	302220	221670	197040	64138	105140	399500	38309
sp|P04075|ALDOA_HUMAN	sp|P04075|ALDOA_HUMAN	sp|P04075|ALDOA_HUMAN Fructose-bisphosphate aldolase A OS=Homo sapiens OX=9606 GN=ALDOA PE=1 SV=2	sp|P04075|ALDOA_HUMAN	P04075	ALDOA_HUMAN	ALDOA	19	19	16	153620	162750	190840	264580	1362900	183940	1761000	2519700	717850	14236	520850	409180	436890	1545700	327680	189180	1140400	203390	185290	283400	1209900	2474700	2968200	1356800	2244600	676940	1922600	1696100	1868600	2206000	185210	985400	965480	836320	1467900	150830	2202900	1909800	662750	3172500
sp|P04080|CYTB_HUMAN	sp|P04080|CYTB_HUMAN	sp|P04080|CYTB_HUMAN Cystatin-B OS=Homo sapiens OX=9606 GN=CSTB PE=1 SV=2	sp|P04080|CYTB_HUMAN	P04080	CYTB_HUMAN	CSTB	4	4	4	9188.7	34819	33582	48561	86822	126960	119820	309130	232950	0	159330	56137	339270	88512	53637	92758	35646	94950	0	40937	108310	429470	300990	48895	217700	332760	331490	305970	472070	338690	135670	87758	116270	135290	290140	42640	481320	621150	115150	906260
sp|P04083|ANXA1_HUMAN	sp|P04083|ANXA1_HUMAN	sp|P04083|ANXA1_HUMAN Annexin A1 OS=Homo sapiens OX=9606 GN=ANXA1 PE=1 SV=2	sp|P04083|ANXA1_HUMAN	P04083	ANXA1_HUMAN	ANXA1	12	12	12	398090	269330	464040	226980	428030	978310	159800	229070	173210	818710	140400	287740	450760	364750	563670	7807.8	183280	566240	196430	133880	194370	201990	3952.7	81865	159220	622400	424870	288460	306110	694840	613820	46946	157880	197400	29891	149460	682800	254210	173920	2603000
sp|P04114|APOB_HUMAN;CON__ENSEMBL:ENSBTAP00000032840	sp|P04114|APOB_HUMAN	sp|P04114|APOB_HUMAN Apolipoprotein B-100 OS=Homo sapiens OX=9606 GN=APOB PE=1 SV=2	sp|P04114|APOB_HUMAN	P04114	APOB_HUMAN	APOB	186	186	185	10211000	8514400	9165700	14178000	9637600	17894000	6610900	9018700	9294200	6594700	16236000	4793300	2887300	13216000	3267100	8707300	31229000	6683300	8184700	5758000	8135100	5336500	6011300	10148000	7112700	17578000	4643800	17010000	5901500	1668900	8892500	6649000	5079400	6450000	6675000	5039000	7658800	3805900	11484000	2501200
sp|P04156|PRIO_HUMAN	sp|P04156|PRIO_HUMAN	sp|P04156|PRIO_HUMAN Major prion protein OS=Homo sapiens OX=9606 GN=PRNP PE=1 SV=1	sp|P04156|PRIO_HUMAN	P04156	PRIO_HUMAN	PRNP	2	2	2	8545.1	0	0	0	13393	19234	6551.3	9916.1	49386	0	0	0	0	0	0	0	13903	94108	0	10935	0	0	0	0	11696	61618	0	0	2982.8	59021	0	5336.9	3781.6	0	0	24851	6722.7	27450	38266	5790.4
sp|P04179|SODM_HUMAN;sp|P84612|SODF_PSET1	sp|P04179|SODM_HUMAN	sp|P04179|SODM_HUMAN Superoxide dismutase [Mn], mitochondrial OS=Homo sapiens OX=9606 GN=SOD2 PE=1 SV=3	sp|P04179|SODM_HUMAN	P04179	SODM_HUMAN	SOD2	5	5	5	65264	126560	0	49438	44062	149840	103980	261370	66092	131250	240830	55484	91125	121380	36858	32518	165920	50691	0	94532	45661	282830	209250	156410	263540	92505	201750	134160	514200	331240	78616	86028	101740	70586	218780	97396	852450	76818	161690	461050
sp|P04181|OAT_HUMAN	sp|P04181|OAT_HUMAN	sp|P04181|OAT_HUMAN Ornithine aminotransferase, mitochondrial OS=Homo sapiens OX=9606 GN=OAT PE=1 SV=1	sp|P04181|OAT_HUMAN	P04181	OAT_HUMAN	OAT	3	3	3	0	0	0	0	0	0	0	3915.3	0	0	3757.3	0	0	0	0	0	0	0	0	0	0	4733.7	7520.4	0	4346.2	0	6026.1	11260	55181	43263	0	6533	0	0	8681.1	7263	46723	8490.5	4391.7	11947
sp|P04216|THY1_HUMAN	sp|P04216|THY1_HUMAN	sp|P04216|THY1_HUMAN Thy-1 membrane glycoprotein OS=Homo sapiens OX=9606 GN=THY1 PE=1 SV=2	sp|P04216|THY1_HUMAN	P04216	THY1_HUMAN	THY1	3	3	3	42550	34016	55351	55351	20552	92254	50677	151180	356270	9590.6	165630	119630	98145	30283	164120	49039	45229	255570	37750	191910	26773	107270	100300	194650	139440	160420	110630	45980	224800	92272	86190	213980	296590	144570	174940	234200	78895	111450	293670	89461
sp|P04217|A1BG_HUMAN	sp|P04217|A1BG_HUMAN	sp|P04217|A1BG_HUMAN Alpha-1B-glycoprotein OS=Homo sapiens OX=9606 GN=A1BG PE=1 SV=4	sp|P04217|A1BG_HUMAN	P04217	A1BG_HUMAN	A1BG	14	14	13	3043300	2740500	216300	166970	1585300	253860	404100	1407400	224940	86846	205430	782840	107770	2373500	151080	352030	2038700	468910	93245	1713800	592070	1618600	1490300	3170900	677210	217130	1060100	2170300	642360	1478200	613930	1551600	926700	257550	348900	738000	482640	720430	799940	318950
sp|P04275|VWF_HUMAN	sp|P04275|VWF_HUMAN	sp|P04275|VWF_HUMAN von Willebrand factor OS=Homo sapiens OX=9606 GN=VWF PE=1 SV=4	sp|P04275|VWF_HUMAN	P04275	VWF_HUMAN	VWF	20	20	20	69685	30282	89170	116820	39903	170590	54360	19598	164010	15847	136240	86787	49928	33732	108760	228350	39894	168510	0	48917	105170	70000	31362	265580	17689	90678	25693	16300	67579	42308	66343	127140	66293	334480	234520	37530	108860	39884	97705	27378
sp|P04278|SHBG_HUMAN;CON__Q6T181	sp|P04278|SHBG_HUMAN	sp|P04278|SHBG_HUMAN Sex hormone-binding globulin OS=Homo sapiens OX=9606 GN=SHBG PE=1 SV=2	sp|P04278|SHBG_HUMAN	P04278	SHBG_HUMAN	SHBG	9	9	9	104140	114010	104290	18294	91012	158930	128380	54241	115140	37018	46110	28163	0	113210	92281	8964.1	87780	67856	225370	102560	0	14912	36096	240580	70461	23224	64874	36332	131400	25436	57549	148100	0	122090	106150	9228.7	41951	71058	62996	20299
sp|P04406|G3P_HUMAN;sp|P24750|G3P_ATLHE;sp|P00360|G3P1_YEAST;sp|A0QWW2|G3P_MYCS2;sp|Q96UF1|G3P3_MUCCL;sp|P49433|G3P1_SYNY3;sp|Q00640|G3P_BLUHO;sp|Q8X1X3|G3P_PARBA;sp|Q9HGY7|G3P_ASPOR;sp|Q96UF2|G3P2_MUCCL;sp|Q9C136|G3P1_MUCCL;sp|P32637|G3P_PODAS;sp|P78958|G3P1_SCHPO;sp|O43026|G3P2_SCHPO;sp|P08439|G3P_ZYGRO;sp|Q6FSM4|G3P2_CANGA;sp|P0A1P1|G3P_SALTI;sp|P0C8Z1|G3P_ESCFE;sp|B7LQ20|G3P_ESCF3;sp|I2BA89|G…	sp|P04406|G3P_HUMAN	sp|P04406|G3P_HUMAN Glyceraldehyde-3-phosphate dehydrogenase OS=Homo sapiens OX=9606 GN=GAPDH PE=1 SV=3	sp|P04406|G3P_HUMAN	P04406	G3P_HUMAN	GAPDH	18	18	17	691380	795520	515380	263940	2291500	1097200	1332400	6764100	2988400	637540	924430	915710	888290	1240400	682210	355030	1786500	845930	945620	1156600	802440	1675700	4480100	2660100	6089100	1082300	3311600	2466600	4190400	3614700	397510	1644900	2136900	2102100	3287000	981860	1620900	4166400	3014400	2226200
sp|P04424|ARLY_HUMAN;sp|P41906|ARLY_SACPA;sp|P04076|ARLY_YEAST	sp|P04424|ARLY_HUMAN	sp|P04424|ARLY_HUMAN Argininosuccinate lyase OS=Homo sapiens OX=9606 GN=ASL PE=1 SV=4	sp|P04424|ARLY_HUMAN	P04424	ARLY_HUMAN	ASL	12	12	12	25324	28662	12081	34932	64433	8467.1	290250	115530	22951	31018	10310	54837	2859.9	99444	16603	33380	47689	21892	46643	35667	0	501230	210350	62821	287460	20590	129490	127900	333970	501310	9653.4	128430	41203	138320	195180	16470	143940	211760	109200	235650
sp|P04439|HLAA_HUMAN	sp|P04439|HLAA_HUMAN	sp|P04439|HLAA_HUMAN HLA class I histocompatibility antigen, A alpha chain OS=Homo sapiens OX=9606 GN=HLA-A PE=1 SV=2	sp|P04439|HLAA_HUMAN	P04439	HLAA_HUMAN	HLA-A	9	9	5	57786	15539	10634	13644	46281	130990	132670	159150	80656	12519	119650	79415	17854	30036	20652	0	26249	65529	0	100950	8247	156250	560700	73254	182390	80237	256650	50759	179210	270450	17322	83128	85058	132740	138940	42215	424270	248600	132950	810900
sp|P04440|DPB1_HUMAN	sp|P04440|DPB1_HUMAN	sp|P04440|DPB1_HUMAN HLA class II histocompatibility antigen, DP beta 1 chain OS=Homo sapiens OX=9606 GN=HLA-DPB1 PE=1 SV=1	sp|P04440|DPB1_HUMAN	P04440	DPB1_HUMAN	HLA-DPB1	4	3	3	0	0	0	0	0	0	0	0	1504.6	0	0	0	0	12687	0	0	0	0	0	0	0	0	0	0	548.02	0	7937.7	0	0	5261.8	0	0	0	0	0	0	73872	4535.5	3105	210280
sp|P04632|CPNS1_HUMAN;sp|Q96L46|CPNS2_HUMAN	sp|P04632|CPNS1_HUMAN	sp|P04632|CPNS1_HUMAN Calpain small subunit 1 OS=Homo sapiens OX=9606 GN=CAPNS1 PE=1 SV=1	sp|P04632|CPNS1_HUMAN	P04632	CPNS1_HUMAN	CAPNS1	7	7	7	30192	34741	0	24159	115190	29996	195900	246500	32541	13235	31378	7344.3	1982.8	92152	12241	0	129370	33479	0	24851	52672	134310	221540	61517	190170	33414	135250	198760	286370	207650	24195	18431	5016	17589	78845	8007.9	174550	226360	91219	225780
sp|P04746|AMYP_HUMAN;sp|P19961|AMY2B_HUMAN;sp|P0DUB6|AMY1A_HUMAN;sp|P0DTE8|AMY1C_HUMAN;sp|P0DTE7|AMY1B_HUMAN;CON__Q3MHH8	sp|P04746|AMYP_HUMAN;sp|P19961|AMY2B_HUMAN;sp|P0DUB6|AMY1A_HUMAN;sp|P0DTE8|AMY1C_HUMAN;sp|P0DTE7|AMY1B_HUMAN	sp|P04746|AMYP_HUMAN Pancreatic alpha-amylase OS=Homo sapiens OX=9606 GN=AMY2A PE=1 SV=2;sp|P19961|AMY2B_HUMAN Alpha-amylase 2B OS=Homo sapiens OX=9606 GN=AMY2B PE=1 SV=1;sp|P0DUB6|AMY1A_HUMAN Alpha-amylase 1A OS=Homo sapiens OX=9606 GN=AMY1A PE=1 SV=1;sp|	sp|P04746|AMYP_HUMAN	P04746	AMYP_HUMAN	AMY2A	8	8	8	3749.6	9854.5	0	0	25589	1716	0	0	0	10346	26273	0	33329	32296	81108	10012	3026.5	52068	0	7219	8721.2	2092.6	4302.6	2417.8	0	6385.2	338.01	8628.3	2025.8	10310	771680	39835	4510.9	36824	30959	2781.9	11993	1465.1	2145.5	0
sp|P04792|HSPB1_HUMAN	sp|P04792|HSPB1_HUMAN	sp|P04792|HSPB1_HUMAN Heat shock protein beta-1 OS=Homo sapiens OX=9606 GN=HSPB1 PE=1 SV=2	sp|P04792|HSPB1_HUMAN	P04792	HSPB1_HUMAN	HSPB1	9	9	9	56975	56594	73213	36768	94543	162650	548740	491020	148810	23566	79059	110430	751790	229600	79284	67079	151310	17459	436290	45175	131810	625330	752570	226940	517610	281100	131450	471710	634070	2137200	118770	71076	109620	170080	143300	819740	999640	546030	211700	510160
sp|P04839|CY24B_HUMAN	sp|P04839|CY24B_HUMAN	sp|P04839|CY24B_HUMAN Cytochrome b-245 heavy chain OS=Homo sapiens OX=9606 GN=CYBB PE=1 SV=2	sp|P04839|CY24B_HUMAN	P04839	CY24B_HUMAN	CYBB	6	6	6	0	1254.3	9630.9	38107	0	0	1342.7	0	0	19177	3842.7	0	1812.4	0	47175	180250	2899.2	0	11131	0	130450	10651	1262.8	0	0	4428.6	6352.6	0	2559.9	0	37875	0	0	0	0	0	29821	0	0	126850
sp|P04843|RPN1_HUMAN	sp|P04843|RPN1_HUMAN	sp|P04843|RPN1_HUMAN Dolichyl-diphosphooligosaccharide--protein glycosyltransferase subunit 1 OS=Homo sapiens OX=9606 GN=RPN1 PE=1 SV=1	sp|P04843|RPN1_HUMAN	P04843	RPN1_HUMAN	RPN1	20	20	20	18717	8295.9	9362.7	12257	10527	92631	704940	279390	52379	4824.8	508340	11439	33813	46067	3925.7	3623	37443	15856	10053	33353	2132.4	482760	425070	103440	335970	315780	620010	252270	647210	250630	11866	91272	103110	55066	154070	25904	632060	994670	88931	1873000
sp|P04844|RPN2_HUMAN	sp|P04844|RPN2_HUMAN	sp|P04844|RPN2_HUMAN Dolichyl-diphosphooligosaccharide--protein glycosyltransferase subunit 2 OS=Homo sapiens OX=9606 GN=RPN2 PE=1 SV=3	sp|P04844|RPN2_HUMAN	P04844	RPN2_HUMAN	RPN2	14	14	14	14531	26912	5277.2	11391	99967	80709	615980	143770	0	6593.3	89032	13143	7544.9	98027	8575.8	21260	11850	25518	0	12384	24025	433340	277080	75111	321930	87949	415130	373080	488860	138860	10246	51567	38670	29852	61849	2240.9	516550	905360	68369	980460
sp|P04899|GNAI2_HUMAN;sp|P11488|GNAT1_HUMAN;sp|P19087|GNAT2_HUMAN;sp|Q05424|GPA2_NEUCR;sp|A8MTJ3|GNAT3_HUMAN;sp|O74259|GPA1_SPOS1;sp|O42784|GPA1_COLTR;sp|O13315|GPA1_MAGO7;sp|B0XRA0|GPAA_ASPFC;sp|O74227|GPA1_COCH4;sp|Q04665|GPA2_SCHPO;sp|Q00580|GPA1_CRYPA;sp|Q00743|GPA1_EMENI;sp|Q05425|GPA1_NEUCR;sp|P87033|GPA2_USTMA;sp|P28868|GPA1_CANAW;sp|Q9Y7B7|GPA1_KLULA;sp|P08539|GPA1_YEAST	sp|P04899|GNAI2_HUMAN	sp|P04899|GNAI2_HUMAN Guanine nucleotide-binding protein G(i) subunit alpha-2 OS=Homo sapiens OX=9606 GN=GNAI2 PE=1 SV=3	sp|P04899|GNAI2_HUMAN	P04899	GNAI2_HUMAN	GNAI2	14	14	8	70677	115920	327940	126540	222700	148830	617640	675650	367820	39113	912130	525390	73934	182940	140110	207700	208210	845660	264850	810950	181480	696790	606110	387820	483340	1245500	770380	338300	584630	775610	78142	375570	1301600	592810	549560	510680	1186800	752330	1041500	1078100
sp|Q99878|H2A1J_HUMAN;sp|P04908|H2A1B_HUMAN;sp|P0C0S8|H2A1_HUMAN;sp|P20671|H2A1D_HUMAN;sp|Q7L7L0|H2A3_HUMAN;sp|Q93077|H2A1C_HUMAN;sp|Q6FI13|H2A2A_HUMAN;sp|Q9BTM1|H2AJ_HUMAN;sp|Q16777|H2A2C_HUMAN;sp|Q96KK5|H2A1H_HUMAN;sp|Q4PEF9|H2A_USTMA;sp|Q96QV6|H2A1A_HUMAN;sp|P16104|H2AX_HUMAN;sp|Q8X132|H2A_NEUCR;sp|P08844|H2A_EMENI;sp|Q2U5A8|H2A_ASPOR;sp|Q0U1A1|H2A_PHANO;sp|A1CJ10|H2A_ASPCL;sp|P0C952|H2A_ASPNG…	sp|Q99878|H2A1J_HUMAN;sp|P04908|H2A1B_HUMAN;sp|P0C0S8|H2A1_HUMAN;sp|P20671|H2A1D_HUMAN;sp|Q7L7L0|H2A3_HUMAN;sp|Q93077|H2A1C_HUMAN;sp|Q6FI13|H2A2A_HUMAN;sp|Q9BTM1|H2AJ_HUMAN;sp|Q16777|H2A2C_HUMAN;sp|Q96KK5|H2A1H_HUMAN;sp|Q4PEF9|H2A_USTMA;sp|Q96QV6|H2A1A_HUMAN;sp|P16104|H2AX_HUMAN;sp|Q8X132|H2A_NEUCR;sp|P08844|H2A_EMENI;sp|Q2U5A8|H2A_ASPOR;sp|Q0U1A1|H2A_PHANO;sp|A1CJ10|H2A_ASPCL;sp|P0C952|H2A_ASPNG…	sp|Q99878|H2A1J_HUMAN Histone H2A type 1-J OS=Homo sapiens OX=9606 GN=H2AC14 PE=1 SV=3;sp|P04908|H2A1B_HUMAN Histone H2A type 1-B/E OS=Homo sapiens OX=9606 GN=H2AC4 PE=1 SV=2;sp|P0C0S8|H2A1_HUMAN Histone H2A type 1 OS=Homo sapiens OX=9606 GN=H2AC11 PE=1 SV	sp|Q99878|H2A1J_HUMAN	Q99878	H2A1J_HUMAN	H2AC14	5	5	3	155800	276260	104550	23757	188480	89586	111820	169670	46128	219260	54271	73497	80742	868580	73081	48270	107340	163740	175930	10878	78429	1061900	172020	103910	458970	48878	54240	676530	264330	1850000	203670	347740	174170	22513	117160	89460	231640	215330	9794	259160
sp|P05023|AT1A1_HUMAN;sp|P50993|AT1A2_HUMAN;sp|Q13733|AT1A4_HUMAN;sp|P20648|ATP4A_HUMAN;sp|P54707|AT12A_HUMAN;sp|Q9HDW7|ATC2_SCHPO	sp|P05023|AT1A1_HUMAN	sp|P05023|AT1A1_HUMAN Sodium/potassium-transporting ATPase subunit alpha-1 OS=Homo sapiens OX=9606 GN=ATP1A1 PE=1 SV=1	sp|P05023|AT1A1_HUMAN	P05023	AT1A1_HUMAN	ATP1A1	39	39	24	22873	49303	19381	86799	991070	445500	3302500	1857700	293420	31702	676000	328480	108900	1129300	256230	25937	409010	457140	5430	548130	20294	4411300	3545300	1330500	1961300	1005600	1888700	2766800	3241300	2602500	110010	1596400	2849900	974580	1692800	644820	4978900	3045400	1015400	2026000
sp|P05026|AT1B1_HUMAN	sp|P05026|AT1B1_HUMAN	sp|P05026|AT1B1_HUMAN Sodium/potassium-transporting ATPase subunit beta-1 OS=Homo sapiens OX=9606 GN=ATP1B1 PE=1 SV=1	sp|P05026|AT1B1_HUMAN	P05026	AT1B1_HUMAN	ATP1B1	11	11	11	0	0	0	71310	266730	281760	892940	702910	184310	15324	258570	125580	189800	199230	206420	10444	69389	133640	0	117190	0	686940	972770	554040	896390	544930	1307500	1188600	664320	743180	18933	440030	1091600	294770	716810	164790	1902900	1605500	541830	303420
sp|P05062|ALDOB_HUMAN	sp|P05062|ALDOB_HUMAN	sp|P05062|ALDOB_HUMAN Fructose-bisphosphate aldolase B OS=Homo sapiens OX=9606 GN=ALDOB PE=1 SV=2	sp|P05062|ALDOB_HUMAN	P05062	ALDOB_HUMAN	ALDOB	16	16	16	515580	227630	0	13254	304030	55116	802990	698610	413570	5193.4	683980	242850	57995	346980	74206	37868	134430	245770	44306	1574500	164240	729360	697350	522620	1124200	151620	1100300	368650	1628200	619190	53987	1230300	1700900	954430	1312100	959070	2343700	1259000	612090	725970
sp|P05067|A4_HUMAN	sp|P05067|A4_HUMAN	sp|P05067|A4_HUMAN Amyloid-beta precursor protein OS=Homo sapiens OX=9606 GN=APP PE=1 SV=3	sp|P05067|A4_HUMAN	P05067	A4_HUMAN	APP	2	2	2	25809	8389.6	3205.2	5573	20084	5063.5	18983	0	756.7	41992	2475.8	17977	30743	16846	33287	10040	5469.7	47519	35962	456.51	7607.4	9040.2	2416.1	9317.7	3359.9	5901.9	0	25784	2363.3	34635	24515	41668	11557	7929	5615.3	5319.6	3313.4	4380.8	3448	7913.7
sp|P05089|ARGI1_HUMAN	sp|P05089|ARGI1_HUMAN	sp|P05089|ARGI1_HUMAN Arginase-1 OS=Homo sapiens OX=9606 GN=ARG1 PE=1 SV=2	sp|P05089|ARGI1_HUMAN	P05089	ARGI1_HUMAN	ARG1	13	13	13	182870	285910	0	32653	150160	266270	180620	256460	525670	47577	678220	51728	62425	70381	147850	67064	291130	340890	0	628130	56739	33059	257720	316100	288500	119700	342830	12191	202250	237540	72669	478730	623080	563520	453750	799320	170520	379490	1271800	31975
sp|P05090|APOD_HUMAN	sp|P05090|APOD_HUMAN	sp|P05090|APOD_HUMAN Apolipoprotein D OS=Homo sapiens OX=9606 GN=APOD PE=1 SV=1	sp|P05090|APOD_HUMAN	P05090	APOD_HUMAN	APOD	7	7	7	267800	383210	347870	617220	151890	859240	241310	372340	606870	1083400	754190	435180	739910	89614	455970	654240	183210	299360	363530	311580	521980	202720	356550	284280	197960	634770	297600	298490	185900	213700	515560	245380	497180	146770	122710	381200	203190	216360	435550	127370
sp|P05091|ALDH2_HUMAN	sp|P05091|ALDH2_HUMAN	sp|P05091|ALDH2_HUMAN Aldehyde dehydrogenase, mitochondrial OS=Homo sapiens OX=9606 GN=ALDH2 PE=1 SV=2	sp|P05091|ALDH2_HUMAN	P05091	ALDH2_HUMAN	ALDH2	20	17	16	0	19004	20416	6860.5	25153	66257	18562	54889	38065	8645.9	15454	0	0	119560	0	75388	12470	20398	0	5487.3	4043.3	337150	10173	109470	473730	54257	211920	116440	639060	155810	16321	156230	184290	49319	167270	9034.1	761480	643120	399360	383070
sp|P05093|CP17A_HUMAN	sp|P05093|CP17A_HUMAN	sp|P05093|CP17A_HUMAN Steroid 17-alpha-hydroxylase/17,20 lyase OS=Homo sapiens OX=9606 GN=CYP17A1 PE=1 SV=1	sp|P05093|CP17A_HUMAN	P05093	CP17A_HUMAN	CYP17A1	3	3	3	0	0	0	0	3618.7	0	0	0	0	0	0	0	0	0	0	0	0	0	0	3658.6	0	0	0	2663.3	3188.3	0	0	0	27829	0	0	4040.7	3575.3	0	0	3279.4	0	0	5661.7	0
sp|P05106|ITB3_HUMAN	sp|P05106|ITB3_HUMAN	sp|P05106|ITB3_HUMAN Integrin beta-3 OS=Homo sapiens OX=9606 GN=ITGB3 PE=1 SV=2	sp|P05106|ITB3_HUMAN	P05106	ITB3_HUMAN	ITGB3	11	11	11	0	0	8379.3	690180	3381.4	3244.2	1008.5	3851.6	0	802810	2661.4	8629.6	5736	8578.7	3283.1	0	8045.6	5272.7	1642.3	6842.3	0	448.81	1051.1	0	0	1735.7	916.39	10942	0	3899	25303	2045.2	0	0	0	0	263670	0	1217.3	3095.6
sp|P05107|ITB2_HUMAN	sp|P05107|ITB2_HUMAN	sp|P05107|ITB2_HUMAN Integrin beta-2 OS=Homo sapiens OX=9606 GN=ITGB2 PE=1 SV=2	sp|P05107|ITB2_HUMAN	P05107	ITB2_HUMAN	ITGB2	24	24	24	41124	24707	324600	857250	5451.5	21292	16648	23944	11128	3785800	196760	793220	893850	191990	1023700	1134600	116700	409450	194970	43561	1055400	81408	15643	4036.9	14750	79723	85494	448970	15104	252170	762720	122130	117100	15396	10168	24692	219670	1859	60108	317950
sp|P05109|S10A8_HUMAN	sp|P05109|S10A8_HUMAN	sp|P05109|S10A8_HUMAN Protein S100-A8 OS=Homo sapiens OX=9606 GN=S100A8 PE=1 SV=1	sp|P05109|S10A8_HUMAN	P05109	S10A8_HUMAN	S100A8	15	15	15	378350	582710	3208200	2774900	627020	332300	342450	80913	311400	14604000	171200	2810300	3072900	1053600	1753400	2356000	385840	1541200	2192300	235290	1888700	166020	125060	102960	120610	1294500	163920	1883300	96330	2808500	2029400	938270	687260	476230	210310	240490	47968	63180	170370	20626
sp|P05120|PAI2_HUMAN	sp|P05120|PAI2_HUMAN	sp|P05120|PAI2_HUMAN Plasminogen activator inhibitor 2 OS=Homo sapiens OX=9606 GN=SERPINB2 PE=1 SV=2	sp|P05120|PAI2_HUMAN	P05120	PAI2_HUMAN	SERPINB2	2	2	2	0	0	0	0	3856.5	0	0	0	0	0	0	0	0	0	0	0	0	0	0	0	0	0	2181.8	0	0	0	0	0	0	22226	0	0	0	0	3974.7	0	3931.3	0	0	0
sp|P05141|ADT2_HUMAN	sp|P05141|ADT2_HUMAN	sp|P05141|ADT2_HUMAN ADP/ATP translocase 2 OS=Homo sapiens OX=9606 GN=SLC25A5 PE=1 SV=7	sp|P05141|ADT2_HUMAN	P05141	ADT2_HUMAN	SLC25A5	13	13	6	30389	20806	28650	42505	91669	1149100	1262700	721920	175540	12811	688410	41729	6369.3	165900	22731	11038	60252	17452	14189	44724	4730.1	1130400	980930	232850	771020	532070	1103900	483380	2312400	252320	20117	251070	300470	113400	238920	35396	2309000	1770300	263610	1308500
sp|P05154|IPSP_HUMAN	sp|P05154|IPSP_HUMAN	sp|P05154|IPSP_HUMAN Plasma serine protease inhibitor OS=Homo sapiens OX=9606 GN=SERPINA5 PE=1 SV=3	sp|P05154|IPSP_HUMAN	P05154	IPSP_HUMAN	SERPINA5	19	19	19	1465300	1382900	1315300	1919500	1010900	1198300	713430	1145700	1199200	2697600	2495700	2069600	1176900	1552600	701530	2423800	1044500	2393100	971390	2107500	2116800	585300	812780	1449200	960800	5912200	1004500	1387400	1082100	1056600	1070800	1867400	1205000	2488300	1871600	1536900	502240	1101100	1922900	571210
sp|P05155|IC1_HUMAN;CON__P50448	sp|P05155|IC1_HUMAN	sp|P05155|IC1_HUMAN Plasma protease C1 inhibitor OS=Homo sapiens OX=9606 GN=SERPING1 PE=1 SV=2	sp|P05155|IC1_HUMAN	P05155	IC1_HUMAN	SERPING1	20	20	20	5942500	4398200	1403900	1775600	6218300	3620000	5143800	4443400	5220600	3447600	8175200	4525800	1133800	6243900	1496200	1073000	9878500	9776100	1206700	9107300	837040	3007400	3940200	10872000	6313700	5768000	4993700	5813100	3768800	6210000	3176000	16589000	8276300	10259000	10910000	7162900	2891200	4214400	8969500	1580600
sp|P05156|CFAI_HUMAN	sp|P05156|CFAI_HUMAN	sp|P05156|CFAI_HUMAN Complement factor I OS=Homo sapiens OX=9606 GN=CFI PE=1 SV=2	sp|P05156|CFAI_HUMAN	P05156	CFAI_HUMAN	CFI	26	26	24	2335500	2324600	290060	410420	1948600	911280	1318600	2745900	4428400	795730	3965900	3343900	944660	1781300	2403100	1748600	2572400	3508200	877470	4077000	1563000	1361600	1666200	5544900	2355100	2264200	2260500	1802200	1777800	2198800	1813000	3874400	3846200	3783100	3875200	4937900	1160200	1956500	4380400	1031700
sp|P05160|F13B_HUMAN	sp|P05160|F13B_HUMAN	sp|P05160|F13B_HUMAN Coagulation factor XIII B chain OS=Homo sapiens OX=9606 GN=F13B PE=1 SV=3	sp|P05160|F13B_HUMAN	P05160	F13B_HUMAN	F13B	11	11	10	387500	546070	49482	204900	588130	348900	253710	344670	274040	6114.1	244030	101490	317780	412820	225310	328370	283940	179000	120680	217350	305280	101000	224690	433060	252350	169440	197610	647940	113570	126440	267060	217630	241270	201400	220220	258100	318580	68872	272860	103890
sp|P05161|ISG15_HUMAN	sp|P05161|ISG15_HUMAN	sp|P05161|ISG15_HUMAN Ubiquitin-like protein ISG15 OS=Homo sapiens OX=9606 GN=ISG15 PE=1 SV=5	sp|P05161|ISG15_HUMAN	P05161	ISG15_HUMAN	ISG15	4	4	4	0	0	0	0	0	4266.9	68890	70741	0	0	18479	0	0	0	0	0	8532.5	0	0	0	0	7167.3	73752	0	12677	0	21659	9462.2	41533	0	0	6783.2	3921.6	2607.9	10306	0	63029	86890	8849.7	81575
sp|P05162|LEG2_HUMAN	sp|P05162|LEG2_HUMAN	sp|P05162|LEG2_HUMAN Galectin-2 OS=Homo sapiens OX=9606 GN=LGALS2 PE=1 SV=3	sp|P05162|LEG2_HUMAN	P05162	LEG2_HUMAN	LGALS2	9	9	9	7286.8	1189.6	513.28	16389	607250	131750	1670100	1186200	305180	4656.5	375300	76163	49356	754180	6633.8	16858	91766	101600	13695	64998	12475	749570	1479600	289210	1219300	238950	520780	1287800	1280000	687820	13679	444730	484310	549710	1089900	65127	1098300	2756200	291630	1009200
sp|P05164|PERM_HUMAN	sp|P05164|PERM_HUMAN	sp|P05164|PERM_HUMAN Myeloperoxidase OS=Homo sapiens OX=9606 GN=MPO PE=1 SV=1	sp|P05164|PERM_HUMAN	P05164	PERM_HUMAN	MPO	29	29	25	677580	557450	3148600	8414200	783460	801680	84440	110500	59060	10336000	738050	2985600	1619100	1190300	456070	1221900	532130	1230300	4194300	224280	1382900	511930	73707	111630	50765	366030	182360	1639800	30254	565600	1792700	620440	527340	123110	67392	146720	128340	47444	115790	26294
sp|P05165|PCCA_HUMAN	sp|P05165|PCCA_HUMAN	sp|P05165|PCCA_HUMAN Propionyl-CoA carboxylase alpha chain, mitochondrial OS=Homo sapiens OX=9606 GN=PCCA PE=1 SV=4	sp|P05165|PCCA_HUMAN	P05165	PCCA_HUMAN	PCCA	12	12	12	7115.9	0	0	5761.5	0	2014.8	17783	16182	22479	13137	8141.4	5938.1	4585.7	0	13810	0	9631.4	10122	0	0	6502.2	13913	71247	0	9426.9	3230.3	47431	11290	104460	14047	0	14215	8105.5	3514.3	40355	0	340380	30419	5713.5	292750
sp|P05166|PCCB_HUMAN	sp|P05166|PCCB_HUMAN	sp|P05166|PCCB_HUMAN Propionyl-CoA carboxylase beta chain, mitochondrial OS=Homo sapiens OX=9606 GN=PCCB PE=1 SV=3	sp|P05166|PCCB_HUMAN	P05166	PCCB_HUMAN	PCCB	9	9	9	0	0	0	0	0	3896	15886	32822	0	0	18533	0	0	0	0	0	0	5498.6	0	0	0	25133	49328	0	26436	11149	58750	15541	57890	4691.8	0	0	34360	21274	33199	0	285400	30814	25951	198890
sp|P05186|PPBT_HUMAN	sp|P05186|PPBT_HUMAN	sp|P05186|PPBT_HUMAN Alkaline phosphatase, tissue-nonspecific isozyme OS=Homo sapiens OX=9606 GN=ALPL PE=1 SV=4	sp|P05186|PPBT_HUMAN	P05186	PPBT_HUMAN	ALPL	19	19	19	356470	383190	743640	61304	103810	2021400	1140500	1189100	1749500	118050	1153600	280680	65877	39389	18320	31036	4218600	1426000	62396	998390	84499	153470	861540	1017700	1680800	695670	677780	33606	559830	675490	54005	532810	1045800	862550	1073600	1123700	79000	490300	2253500	240360
sp|P05198|IF2A_HUMAN	sp|P05198|IF2A_HUMAN	sp|P05198|IF2A_HUMAN Eukaryotic translation initiation factor 2 subunit 1 OS=Homo sapiens OX=9606 GN=EIF2S1 PE=1 SV=3	sp|P05198|IF2A_HUMAN	P05198	IF2A_HUMAN	EIF2S1	5	5	5	0	0	27196	3745.2	10565	0	81386	45333	14186	0	17743	39961	6136.8	24992	5846.9	0	37224	7001.5	0	0	10834	33619	25118	6802.2	47295	30686	14621	16990	87735	60534	0	14355	14514	10999	45513	3997.2	52878	74204	12120	167660
sp|P05362|ICAM1_HUMAN	sp|P05362|ICAM1_HUMAN	sp|P05362|ICAM1_HUMAN Intercellular adhesion molecule 1 OS=Homo sapiens OX=9606 GN=ICAM1 PE=1 SV=2	sp|P05362|ICAM1_HUMAN	P05362	ICAM1_HUMAN	ICAM1	11	11	11	221350	247680	161310	54022	141080	45622	93763	179830	118130	72883	158220	696880	28883	155830	120780	20946	1010500	402810	112160	978730	56608	401420	271780	617630	201560	58702	226080	61955	213080	476510	170240	384160	620620	346380	274150	632570	57714	218710	304390	21458
sp|P05387|RLA2_HUMAN	sp|P05387|RLA2_HUMAN	sp|P05387|RLA2_HUMAN 60S acidic ribosomal protein P2 OS=Homo sapiens OX=9606 GN=RPLP2 PE=1 SV=1	sp|P05387|RLA2_HUMAN	P05387	RLA2_HUMAN	RPLP2	2	2	2	0	16139	0	0	0	0	0	12459	0	0	0	0	0	61454	0	0	41609	0	0	0	0	77288	0	0	0	18140	0	0	0	61654	0	0	0	0	0	0	0	0	0	0
sp|Q8NHW5|RLA0L_HUMAN;sp|P05388|RLA0_HUMAN	sp|Q8NHW5|RLA0L_HUMAN;sp|P05388|RLA0_HUMAN	sp|Q8NHW5|RLA0L_HUMAN 60S acidic ribosomal protein P0-like OS=Homo sapiens OX=9606 GN=RPLP0P6 PE=5 SV=1;sp|P05388|RLA0_HUMAN 60S acidic ribosomal protein P0 OS=Homo sapiens OX=9606 GN=RPLP0 PE=1 SV=1	sp|Q8NHW5|RLA0L_HUMAN	Q8NHW5	RLA0L_HUMAN	RPLP0P6	5	5	5	0	0	0	5164.5	55223	0	144620	100660	28580	8255.2	107780	0	0	28958	0	0	8178.2	2802.6	0	4339.7	7153.7	72996	53102	55461	70118	101280	146520	124900	39699	209260	0	31588	22364	23652	75538	0	98955	84835	27002	355930
sp|P05413|FABPH_HUMAN	sp|P05413|FABPH_HUMAN	sp|P05413|FABPH_HUMAN Fatty acid-binding protein, heart OS=Homo sapiens OX=9606 GN=FABP3 PE=1 SV=4	sp|P05413|FABPH_HUMAN	P05413	FABPH_HUMAN	FABP3	5	5	5	7029.1	1907.7	2665.3	0	2757.4	18110	3074.6	19340	5503.2	0	5634.5	0	1978.4	4064.3	0	0	0	5465.2	0	0	0	5265.6	12432	0	6729.3	1639.3	5131.5	13008	27120	8573.9	0	8166.8	3966.2	6492.8	38739	13588	235970	88877	16149	1912.3
sp|P05451|REG1A_HUMAN	sp|P05451|REG1A_HUMAN	sp|P05451|REG1A_HUMAN Lithostathine-1-alpha OS=Homo sapiens OX=9606 GN=REG1A PE=1 SV=3	sp|P05451|REG1A_HUMAN	P05451	REG1A_HUMAN	REG1A	6	6	3	187600	241030	3535.4	66505	8219.3	156240	292760	80348	166120	51764	1070100	344680	266320	21847	554170	336810	19418	84793	1926.5	18835	64886	174500	91854	305720	104670	885650	1074900	29273	267730	150280	442310	378640	342070	110320	135110	305300	32979	158370	144230	14666
sp|P05455|LA_HUMAN	sp|P05455|LA_HUMAN	sp|P05455|LA_HUMAN Lupus La protein OS=Homo sapiens OX=9606 GN=SSB PE=1 SV=2	sp|P05455|LA_HUMAN	P05455	LA_HUMAN	SSB	7	7	7	0	0	0	12780	1644	0	10558	4753.7	0	0	12265	0	0	1916.1	0	0	0	3785.8	0	0	0	17624	13947	8281.8	4171.6	8769.3	28758	6269.6	8373.5	23282	0	5320.6	0	10824	16327	0	9800.6	66133	0	114030
sp|P05543|THBG_HUMAN;CON__Q9TT36	sp|P05543|THBG_HUMAN	sp|P05543|THBG_HUMAN Thyroxine-binding globulin OS=Homo sapiens OX=9606 GN=SERPINA7 PE=1 SV=2	sp|P05543|THBG_HUMAN	P05543	THBG_HUMAN	SERPINA7	16	16	16	615180	569050	122800	194990	480530	289070	454230	456930	617100	230090	834670	534010	209970	369490	180040	140210	796160	738110	206770	1179000	84193	553760	518500	972880	508890	412200	617690	586530	266780	446970	265840	956520	935200	828280	815810	1020600	197470	510910	508250	126370
sp|P05546|HEP2_HUMAN;CON__ENSEMBL:ENSBTAP00000018574	sp|P05546|HEP2_HUMAN	sp|P05546|HEP2_HUMAN Heparin cofactor 2 OS=Homo sapiens OX=9606 GN=SERPIND1 PE=1 SV=3	sp|P05546|HEP2_HUMAN	P05546	HEP2_HUMAN	SERPIND1	18	18	18	1503000	1297300	492920	733680	1660300	2671400	1483000	2070000	2122500	668550	1735200	483280	212760	2235600	259670	496780	1842200	1576300	730720	1910300	386020	873540	1440400	2452200	1347400	2348800	1150500	2525600	812190	767270	395630	1616900	1217800	1167600	1199900	1070800	948690	674150	1827700	529150
sp|P05556|ITB1_HUMAN	sp|P05556|ITB1_HUMAN	sp|P05556|ITB1_HUMAN Integrin beta-1 OS=Homo sapiens OX=9606 GN=ITGB1 PE=1 SV=2	sp|P05556|ITB1_HUMAN	P05556	ITB1_HUMAN	ITGB1	16	16	15	151070	102700	24685	352300	201940	238550	150230	215860	162680	224340	268340	956530	292790	148890	177670	38396	784820	1823700	107110	397250	45772	162790	223290	67364	221350	353310	382760	354000	325440	482380	96259	548610	1494000	428110	515080	1403400	543250	129080	398960	801930
sp|P05783|K1C18_HUMAN;CON__H-INV:HIT000015463;sp|A5G6H1|LPXK_GEOUR;REV__sp|Q57568|Y104_METJA	sp|P05783|K1C18_HUMAN	sp|P05783|K1C18_HUMAN Keratin, type I cytoskeletal 18 OS=Homo sapiens OX=9606 GN=KRT18 PE=1 SV=2	sp|P05783|K1C18_HUMAN	P05783	K1C18_HUMAN	KRT18	31	29	17	80171	90995	373080	297210	1342400	3733300	9346700	6276600	999130	44903	2526800	267330	138390	1354300	417010	297230	328920	480750	94339	176670	172540	9577700	3431300	2177100	6973700	2957000	5286300	6020100	7694500	2236100	488990	1071100	1407600	873950	1512400	383330	7463500	15035000	1852300	7644500
sp|P05981|HEPS_HUMAN;sp|A6NIE9|PRS29_HUMAN	sp|P05981|HEPS_HUMAN	sp|P05981|HEPS_HUMAN Serine protease hepsin OS=Homo sapiens OX=9606 GN=HPN PE=1 SV=1	sp|P05981|HEPS_HUMAN	P05981	HEPS_HUMAN	HPN	11	11	10	149690	281130	7860.1	42574	146780	153020	266360	316790	665920	8254.6	392780	252930	42906	30494	159020	46254	402390	599430	0	748670	64074	125380	342790	612730	509170	289090	221440	89109	218550	540540	207280	866910	877870	423710	391590	593970	243630	407480	1223700	136790
sp|P06132|DCUP_HUMAN	sp|P06132|DCUP_HUMAN	sp|P06132|DCUP_HUMAN Uroporphyrinogen decarboxylase OS=Homo sapiens OX=9606 GN=UROD PE=1 SV=2	sp|P06132|DCUP_HUMAN	P06132	DCUP_HUMAN	UROD	5	5	5	0	0	0	0	4448.6	0	32267	68973	9306.1	0	14466	0	0	0	3254.3	0	110840	8073.1	0	0	0	13416	20053	12870	13721	0	54137	9748.2	22050	5740.3	0	0	0	15662	16716	0	285800	0	9827.3	111110
sp|P06213|INSR_HUMAN	sp|P06213|INSR_HUMAN	sp|P06213|INSR_HUMAN Insulin receptor OS=Homo sapiens OX=9606 GN=INSR PE=1 SV=4	sp|P06213|INSR_HUMAN	P06213	INSR_HUMAN	INSR	3	3	3	0	0	0	8447.2	19218	8154.6	0	4415.7	8491.2	7483.1	10383	6638.4	0	16473	3773.2	0	0	9404.1	0	34140	0	5541.3	4687.4	0	5828	0	5174.8	17690	6120	0	0	3779.7	9087.6	5155.4	7027.5	9948.5	4465.5	0	9788.3	2373.5
sp|P06276|CHLE_HUMAN	sp|P06276|CHLE_HUMAN	sp|P06276|CHLE_HUMAN Cholinesterase OS=Homo sapiens OX=9606 GN=BCHE PE=1 SV=1	sp|P06276|CHLE_HUMAN	P06276	CHLE_HUMAN	BCHE	4	4	4	24846	26894	18868	5469.4	26452	2846.6	10211	29731	48944	80889	17816	13070	0	51117	22237	0	25233	22146	4747.5	29340	0	5705.2	18364	50017	6987.1	14335	12758	21094	15621	0	9898.1	32170	35596	26377	14951	16586	17473	29066	23898	10878
sp|P06280|AGAL_HUMAN	sp|P06280|AGAL_HUMAN	sp|P06280|AGAL_HUMAN Alpha-galactosidase A OS=Homo sapiens OX=9606 GN=GLA PE=1 SV=1	sp|P06280|AGAL_HUMAN	P06280	AGAL_HUMAN	GLA	6	6	6	0	1724.6	3438.7	1263.4	0	0	5688.6	5761.1	1304.9	5269.3	1379.6	0	0	0	0	0	0	5129.4	0	1177.2	0	5144.2	2137	0	7638.5	0	20881	2802.2	22550	5504.5	0	8996.7	3804.3	4147	5486.9	0	227590	1588.6	7222.8	167370
sp|P06312|KV401_HUMAN	sp|P06312|KV401_HUMAN	sp|P06312|KV401_HUMAN Immunoglobulin kappa variable 4-1 OS=Homo sapiens OX=9606 GN=IGKV4-1 PE=1 SV=1	sp|P06312|KV401_HUMAN	P06312	KV401_HUMAN	IGKV4-1	4	4	4	1868300	2038600	1378200	2381900	1026500	1741400	916930	1009400	1938100	4067000	1566300	2489600	2118400	1477700	2631800	3575000	1472000	1854600	1226800	1924200	3615500	302320	846210	1064900	1240200	3456100	493400	1529100	183500	1195900	2588500	1408600	1761400	1854300	795030	1586900	282910	326940	1107500	218040
sp|P06331|HV434_HUMAN;sp|P01825|HV459_HUMAN;sp|P0DP06|HVD34_HUMAN;sp|A0A0C4DH41|HV461_HUMAN;sp|P01824|HV439_HUMAN;sp|P0DP07|HV431_HUMAN	sp|P06331|HV434_HUMAN;sp|P01825|HV459_HUMAN;sp|P0DP06|HVD34_HUMAN;sp|A0A0C4DH41|HV461_HUMAN;sp|P01824|HV439_HUMAN	sp|P06331|HV434_HUMAN Immunoglobulin heavy variable 4-34 OS=Homo sapiens OX=9606 GN=IGHV4-34 PE=1 SV=2;sp|P01825|HV459_HUMAN Immunoglobulin heavy variable 4-59 OS=Homo sapiens OX=9606 GN=IGHV4-59 PE=1 SV=2;sp|P0DP06|HVD34_HUMAN Immunoglobulin heavy variabl	sp|P06331|HV434_HUMAN	P06331	HV434_HUMAN	IGHV4-34	4	4	2	1112000	435810	796290	702430	258830	1686600	316200	490190	280400	753830	1325900	1815500	587360	273760	1071900	1067600	368980	1474100	524690	638770	649280	247460	353640	228030	543760	1757600	547530	338080	93636	428210	483990	819910	1224400	875760	503980	684710	115360	481530	154620	222830
sp|P06576|ATPB_HUMAN;sp|A7IH31|ATPB_XANP2;sp|Q92LK8|ATPB_RHIME;sp|Q2K3H0|ATPB_RHIEC;sp|Q89X74|ATPB_BRADU;sp|Q3SVJ1|ATPB_NITWN;sp|A6UDM1|ATPB_SINMW;sp|B6JD09|ATPB_AFIC5;sp|Q6NDD2|ATPB_RHOPA;sp|Q07UZ5|ATPB_RHOP5;sp|Q4FP38|ATPB_PELUB;sp|Q13DP2|ATPB_RHOPS;sp|Q2J3I4|ATPB_RHOP2;sp|Q1QQS8|ATPB_NITHX;sp|Q21CY7|ATPB_RHOPB;sp|Q2VZN2|ATPB_MAGSA;sp|C3M9S1|ATPB_SINFN;sp|Q8UC76|ATPB_AGRFC;sp|A5E950|ATPB1_BRASB…	sp|P06576|ATPB_HUMAN	sp|P06576|ATPB_HUMAN ATP synthase subunit beta, mitochondrial OS=Homo sapiens OX=9606 GN=ATP5F1B PE=1 SV=3	sp|P06576|ATPB_HUMAN	P06576	ATPB_HUMAN	ATP5F1B	18	18	15	0	6971.5	52707	32297	309090	9496.2	1185000	229970	7375.6	22742	66382	187070	27419	369140	5346.9	29892	32450	145980	102160	40921	5451.9	471430	301310	204300	541060	29516	353190	345630	401870	2205000	9078.2	450970	83176	134940	674760	33076	1831200	643290	154590	693310
sp|P06681|CO2_HUMAN	sp|P06681|CO2_HUMAN	sp|P06681|CO2_HUMAN Complement C2 OS=Homo sapiens OX=9606 GN=C2 PE=1 SV=2	sp|P06681|CO2_HUMAN	P06681	CO2_HUMAN	C2	27	27	27	1114700	1018400	72976	124530	1627500	396660	1024800	1432700	2428000	125410	1589400	1468500	58867	1441500	385270	407990	2590800	1814000	67648	6185900	318610	932630	1350000	2527700	1295800	901720	1082300	1370900	1084900	1302100	901190	3079600	3374900	2502200	2665500	3145900	631760	952930	2229900	677050
sp|P06702|S10A9_HUMAN	sp|P06702|S10A9_HUMAN	sp|P06702|S10A9_HUMAN Protein S100-A9 OS=Homo sapiens OX=9606 GN=S100A9 PE=1 SV=1	sp|P06702|S10A9_HUMAN	P06702	S10A9_HUMAN	S100A9	9	9	9	738720	914940	2419400	5480000	514030	587740	340090	274900	152910	19213000	317380	4596900	4397100	1926300	1812800	3232100	660180	3218800	1609300	297780	3136000	295730	222660	332110	220750	4244800	326240	3536800	160290	3451300	3488300	867410	950030	549910	187790	520450	112880	88088	327820	63577
sp|P06727|APOA4_HUMAN;sp|Q9HXF7|NDPA_PSEAE;sp|B7UUU2|NDPA_PSEA8;sp|Q02GN4|NDPA_PSEAB;sp|A6V9R6|NDPA_PSEA7	sp|P06727|APOA4_HUMAN	sp|P06727|APOA4_HUMAN Apolipoprotein A-IV OS=Homo sapiens OX=9606 GN=APOA4 PE=1 SV=4	sp|P06727|APOA4_HUMAN	P06727	APOA4_HUMAN	APOA4	11	11	11	18235	4356.6	0	2380.6	73425	20279	2878	3264.3	723.95	91782	2033.8	57704	47440	265140	51986	12406	3276.5	106750	0	270350	6150.6	1195.8	2870.8	2114.9	1543.5	5920.6	3840	5817.3	2932.2	870450	50279	198410	27701	10848	4368.1	2814.7	8057.3	3114.5	1883.8	20740
sp|P06730|IF4E_HUMAN;sp|A6NMX2|I4E1B_HUMAN	sp|P06730|IF4E_HUMAN	sp|P06730|IF4E_HUMAN Eukaryotic translation initiation factor 4E OS=Homo sapiens OX=9606 GN=EIF4E PE=1 SV=2	sp|P06730|IF4E_HUMAN	P06730	IF4E_HUMAN	EIF4E	6	6	6	48077	0	123290	27895	176180	80368	139070	30759	18700	169870	31393	0	0	15039	188550	403250	18329	0	128850	45116	0	41731	32748	0	41733	26376	54783	30051	76559	49548	9798.3	196110	81238	84741	21069	122710	35245	63559	12592	203500
sp|P06732|KCRM_HUMAN	sp|P06732|KCRM_HUMAN	sp|P06732|KCRM_HUMAN Creatine kinase M-type OS=Homo sapiens OX=9606 GN=CKM PE=1 SV=2	sp|P06732|KCRM_HUMAN	P06732	KCRM_HUMAN	CKM	5	4	4	88005	55110	24858	22662	35076	25164	11558	4342.8	39275	178720	0	132140	60693	57308	31228	60196	12971	174690	21169	14496	14748	12290	8244.8	13040	3152.7	0	5288.8	143610	3015.1	70537	86369	216990	32660	35782	13850	22446	9049	20903	4652.5	20609
sp|P06733|ENOA_HUMAN	sp|P06733|ENOA_HUMAN	sp|P06733|ENOA_HUMAN Alpha-enolase OS=Homo sapiens OX=9606 GN=ENO1 PE=1 SV=2	sp|P06733|ENOA_HUMAN	P06733	ENOA_HUMAN	ENO1	17	17	15	241640	263990	222760	64272	604260	141630	1867500	633420	305520	137980	181410	646410	254810	1333700	256330	103190	413370	498840	202880	368490	900000	1177600	627760	811890	1035300	213780	567580	561970	1941500	2927300	101440	883210	828040	515260	1053700	320970	814120	1039700	206650	868630
sp|P06744|G6PI_HUMAN;CON__Q3ZBD7;sp|A5V1D8|G6PI_ROSS1;sp|A7NH85|G6PI_ROSCS;sp|Q3SH73|G6PI2_THIDA;sp|Q711G1|G6PI_AGABI;sp|Q3SK65|G6PI1_THIDA;sp|Q8YF86|G6PI_BRUME;sp|Q8G2N3|G6PI_BRUSU;sp|Q57H06|G6PI_SALCH;sp|Q57F73|G6PI_BRUAB;sp|Q2YPF3|G6PI_BRUA2;sp|C0RH03|G6PI_BRUMB;sp|C4XST3|G6PI_DESMR;sp|B2S928|G6PI_BRUA1;sp|A9M7X1|G6PI_BRUC2;sp|A5VNM7|G6PI_BRUO2;sp|Q9JTW1|G6PI1_NEIMA;sp|Q5F8P8|G6PI1_NEIG1;sp|Q9…	sp|P06744|G6PI_HUMAN	sp|P06744|G6PI_HUMAN Glucose-6-phosphate isomerase OS=Homo sapiens OX=9606 GN=GPI PE=1 SV=4	sp|P06744|G6PI_HUMAN	P06744	G6PI_HUMAN	GPI	20	20	19	338670	313430	476730	283870	1309500	1452700	3460500	3498300	3920600	58565	1447000	313170	374370	1455800	285950	220480	670230	637660	240910	764180	502950	5475400	5265600	2238900	5626500	1546700	5091900	2127000	5855800	2013600	484900	1228900	1927400	2370800	3472600	588710	4665500	3441500	2753200	5077700
sp|P06748|NPM_HUMAN	sp|P06748|NPM_HUMAN	sp|P06748|NPM_HUMAN Nucleophosmin OS=Homo sapiens OX=9606 GN=NPM1 PE=1 SV=2	sp|P06748|NPM_HUMAN	P06748	NPM_HUMAN	NPM1	3	3	3	0	10116	0	19889	24231	12400	22660	17165	3395.4	0	72186	10228	0	0	10697	0	18117	13134	16219	10868	130410	74619	319530	3843.3	5360.3	18412	58980	28516	9252.9	109700	14603	3661.1	3501	13772	1718.1	60527	50562	146270	5663.6	184970
sp|P06753|TPM3_HUMAN	sp|P06753|TPM3_HUMAN	sp|P06753|TPM3_HUMAN Tropomyosin alpha-3 chain OS=Homo sapiens OX=9606 GN=TPM3 PE=1 SV=2	sp|P06753|TPM3_HUMAN	P06753	TPM3_HUMAN	TPM3	11	5	5	148640	111910	5425.4	177420	99152	171480	52446	59963	45688	280880	41241	65601	147120	126920	37515	106050	178250	105830	0	122630	83881	98596	131230	132650	82960	89426	237070	142650	69114	240600	191010	89414	114730	85207	77253	154920	284580	206270	118420	209250
sp|P06756|ITAV_HUMAN	sp|P06756|ITAV_HUMAN	sp|P06756|ITAV_HUMAN Integrin alpha-V OS=Homo sapiens OX=9606 GN=ITGAV PE=1 SV=2	sp|P06756|ITAV_HUMAN	P06756	ITAV_HUMAN	ITGAV	5	5	5	0	0	0	0	0	0	0	2999.3	0	0	5109.8	0	2561.2	0	0	0	0	0	0	0	0	0	0	0	0	2648.4	7084.4	0	4318.7	0	0	0	0	0	6044.5	0	50424	3779.8	5051.8	71279
sp|P06865|HEXA_HUMAN	sp|P06865|HEXA_HUMAN	sp|P06865|HEXA_HUMAN Beta-hexosaminidase subunit alpha OS=Homo sapiens OX=9606 GN=HEXA PE=1 SV=2	sp|P06865|HEXA_HUMAN	P06865	HEXA_HUMAN	HEXA	9	9	9	0	25905	236640	0	14113	36414	105470	122880	184360	52716	128190	0	3011.8	20779	26125	0	11392	75282	38681	242860	0	54949	93235	130190	89215	103500	180480	57545	162630	30634	63976	162090	166000	40551	131940	111040	310300	104510	294350	166890
sp|P07099|HYEP_HUMAN	sp|P07099|HYEP_HUMAN	sp|P07099|HYEP_HUMAN Epoxide hydrolase 1 OS=Homo sapiens OX=9606 GN=EPHX1 PE=1 SV=1	sp|P07099|HYEP_HUMAN	P07099	HYEP_HUMAN	EPHX1	14	14	14	10443	12569	44886	2539.4	247450	268670	820150	905860	218730	1992.3	985440	17788	4077.8	157500	2749	25221	31607	421810	34048	111040	0	769310	1336000	488500	835620	486810	1372500	412950	1333200	292230	81745	171700	791410	476400	606760	61862	1881700	607170	797130	1401300
sp|P07108|ACBP_HUMAN	sp|P07108|ACBP_HUMAN	sp|P07108|ACBP_HUMAN Acyl-CoA-binding protein OS=Homo sapiens OX=9606 GN=DBI PE=1 SV=2	sp|P07108|ACBP_HUMAN	P07108	ACBP_HUMAN	DBI	3	3	2	0	0	0	0	0	0	0	10286	0	0	7302.6	0	0	0	0	0	0	0	0	0	0	0	0	1465.1	0	17218	3873.7	0	6615	2193.9	0	0	5159.8	0	0	0	32663	9453.3	6904.4	136450
sp|P07148|FABPL_HUMAN	sp|P07148|FABPL_HUMAN	sp|P07148|FABPL_HUMAN Fatty acid-binding protein, liver OS=Homo sapiens OX=9606 GN=FABP1 PE=1 SV=1	sp|P07148|FABPL_HUMAN	P07148	FABPL_HUMAN	FABP1	11	11	9	3119800	3780600	472060	2019200	2161800	3351100	1653600	1470500	2633600	694220	5696900	4158400	2050700	3588900	2334900	1247400	3340400	4947900	2315300	3831600	4329500	1432600	1952000	2583300	1592900	3338800	1862500	1276100	3011100	4252300	1484600	10810000	5960300	6974600	4685800	8767000	911780	5039200	3133700	385480
sp|P07195|LDHB_HUMAN	sp|P07195|LDHB_HUMAN	sp|P07195|LDHB_HUMAN L-lactate dehydrogenase B chain OS=Homo sapiens OX=9606 GN=LDHB PE=1 SV=2	sp|P07195|LDHB_HUMAN	P07195	LDHB_HUMAN	LDHB	13	12	12	224850	217730	860700	386880	1006600	300090	1094800	2044300	1202300	97521	644490	148920	90009	1039800	47532	84560	1028500	297910	371030	244660	162800	2335000	1398400	947990	1553700	407300	1124900	923250	2345000	912560	129420	725940	911020	827110	1405700	297470	3052500	1456500	1066200	1201300
sp|P07197|NFM_HUMAN	sp|P07197|NFM_HUMAN	sp|P07197|NFM_HUMAN Neurofilament medium polypeptide OS=Homo sapiens OX=9606 GN=NEFM PE=1 SV=3	sp|P07197|NFM_HUMAN	P07197	NFM_HUMAN	NEFM	3	2	2	0	0	228940	60142	0	0	8294.8	24587	94276	0	0	8650.2	0	0	0	33474	33399	20792	273180	26505	89900	24701	16988	87095	0	72516	16553	0	13278	0	0	67345	42720	81395	69591	81809	0	0	0	0
sp|P07203|GPX1_HUMAN	sp|P07203|GPX1_HUMAN	sp|P07203|GPX1_HUMAN Glutathione peroxidase 1 OS=Homo sapiens OX=9606 GN=GPX1 PE=1 SV=4	sp|P07203|GPX1_HUMAN	P07203	GPX1_HUMAN	GPX1	3	3	3	0	0	0	0	0	18540	0	11378	0	0	0	0	0	0	0	0	10842	0	0	0	0	11311	8553.5	2235.5	0	0	8749.8	0	0	9652.2	0	1918.4	0	0	0	0	15678	0	0	82934
sp|P07225|PROS_HUMAN;CON__P07224	sp|P07225|PROS_HUMAN	sp|P07225|PROS_HUMAN Vitamin K-dependent protein S OS=Homo sapiens OX=9606 GN=PROS1 PE=1 SV=1	sp|P07225|PROS_HUMAN	P07225	PROS_HUMAN	PROS1	17	17	17	1194800	1084900	301710	973940	1145300	1860700	647340	903840	804280	239490	1046300	696210	155680	1199000	466460	310710	981280	695160	502160	913990	645310	431350	517550	1903500	731590	1174000	673260	1268200	498130	594400	570150	1414000	1221700	1087400	1178500	1063000	688970	325600	926900	233790
sp|P07237|PDIA1_HUMAN;sp|P25527|GABP_ECOLI	sp|P07237|PDIA1_HUMAN	sp|P07237|PDIA1_HUMAN Protein disulfide-isomerase OS=Homo sapiens OX=9606 GN=P4HB PE=1 SV=3	sp|P07237|PDIA1_HUMAN	P07237	PDIA1_HUMAN	P4HB	23	23	23	16649	6676.7	32459	79969	692460	13721	1415200	1326300	235960	17322	749020	250690	124650	751290	123080	38302	366660	360690	15143	539130	90502	1207000	1391000	931500	1048300	527050	2162600	1201600	1830800	2359400	92287	760080	1094000	488180	875690	534730	1033000	1570100	1001200	3381900
sp|P07306|ASGR1_HUMAN	sp|P07306|ASGR1_HUMAN	sp|P07306|ASGR1_HUMAN Asialoglycoprotein receptor 1 OS=Homo sapiens OX=9606 GN=ASGR1 PE=1 SV=2	sp|P07306|ASGR1_HUMAN	P07306	ASGR1_HUMAN	ASGR1	8	8	8	53415	66739	0	5267.4	23732	117860	46932	43850	69633	4976.5	165070	927670	0	19591	6768.1	0	148820	36827	0	179070	4098	12299	20683	9014.9	11910	1439.2	20076	11742	78012	23628	8480.1	114720	52256	5092.1	23733	59507	18154	18159	174040	20916
sp|P07307|ASGR2_HUMAN	sp|P07307|ASGR2_HUMAN	sp|P07307|ASGR2_HUMAN Asialoglycoprotein receptor 2 OS=Homo sapiens OX=9606 GN=ASGR2 PE=1 SV=2	sp|P07307|ASGR2_HUMAN	P07307	ASGR2_HUMAN	ASGR2	7	7	7	3603.3	8094.2	2196	21557	6511.9	2062.8	41266	48888	97404	0	204380	205650	0	0	10428	0	5450.8	60472	0	43862	0	5378.2	31567	38151	18064	3858.6	15065	0	80622	5321.2	0	11621	38848	1710	6525.1	6857.8	15226	5059.9	221620	1670.4
sp|P07327|ADH1A_HUMAN	sp|P07327|ADH1A_HUMAN	sp|P07327|ADH1A_HUMAN Alcohol dehydrogenase 1A OS=Homo sapiens OX=9606 GN=ADH1A PE=1 SV=2	sp|P07327|ADH1A_HUMAN	P07327	ADH1A_HUMAN	ADH1A	16	2	2	0	0	16019	0	0	0	12800	11581	8283.5	0	16437	4496.1	0	0	0	4950.9	16573	41264	0	159800	0	28056	16496	15180	16563	0	16125	0	21586	91601	0	92692	170470	51691	15839	167620	20677	121730	124600	4046.9
sp|P07333|CSF1R_HUMAN	sp|P07333|CSF1R_HUMAN	sp|P07333|CSF1R_HUMAN Macrophage colony-stimulating factor 1 receptor OS=Homo sapiens OX=9606 GN=CSF1R PE=1 SV=2	sp|P07333|CSF1R_HUMAN	P07333	CSF1R_HUMAN	CSF1R	8	8	8	62737	13728	230970	3440.8	24398	38572	3633.3	34476	265950	75171	207790	164770	102120	110270	177890	73697	194590	332200	669880	801540	24523	82096	63715	176310	69352	87218	58970	157250	76060	81958	250290	1294500	538230	486490	371740	501270	30224	31241	451550	60134
sp|P07339|CATD_HUMAN	sp|P07339|CATD_HUMAN	sp|P07339|CATD_HUMAN Cathepsin D OS=Homo sapiens OX=9606 GN=CTSD PE=1 SV=1	sp|P07339|CATD_HUMAN	P07339	CATD_HUMAN	CTSD	17	17	17	585510	384630	133540	216340	556310	1615700	2492500	2632400	1154500	188180	2591500	1123600	406360	463220	949510	367590	267640	1199900	150640	1067700	575400	1738200	2149800	1601400	1840200	2463000	3147300	1871500	2876000	2217600	636580	1266400	1230600	855680	1164900	686130	4055200	2472200	2926600	4749700
sp|P07355|ANXA2_HUMAN;sp|A6NMY6|AXA2L_HUMAN	sp|P07355|ANXA2_HUMAN;sp|A6NMY6|AXA2L_HUMAN	sp|P07355|ANXA2_HUMAN Annexin A2 OS=Homo sapiens OX=9606 GN=ANXA2 PE=1 SV=2;sp|A6NMY6|AXA2L_HUMAN Putative annexin A2-like protein OS=Homo sapiens OX=9606 GN=ANXA2P2 PE=5 SV=2	sp|P07355|ANXA2_HUMAN	P07355	ANXA2_HUMAN	ANXA2	20	20	20	66182	136350	224020	99996	721450	7221300	1379100	1354900	646220	54445	1184000	488250	603950	898600	662220	131670	205920	1252400	58262	372600	324580	2808900	1726600	742800	1588900	1784900	2246600	2827100	1452800	2055100	274960	696810	1008300	805420	1587800	552940	1764700	3001700	1130600	3338000
sp|P07357|CO8A_HUMAN	sp|P07357|CO8A_HUMAN	sp|P07357|CO8A_HUMAN Complement component C8 alpha chain OS=Homo sapiens OX=9606 GN=C8A PE=1 SV=2	sp|P07357|CO8A_HUMAN	P07357	CO8A_HUMAN	C8A	15	15	15	209920	191700	27352	10706	338870	292080	368150	728460	384820	177850	279960	197690	41444	688320	14751	177160	566530	606890	2059.8	347200	169480	231810	419090	702890	491460	467920	331380	620380	183920	200230	142530	392530	685840	408490	496320	329770	273260	192180	489540	135750
sp|P07358|CO8B_HUMAN	sp|P07358|CO8B_HUMAN	sp|P07358|CO8B_HUMAN Complement component C8 beta chain OS=Homo sapiens OX=9606 GN=C8B PE=1 SV=3	sp|P07358|CO8B_HUMAN	P07358	CO8B_HUMAN	C8B	17	17	17	530300	549600	102160	243860	657500	583230	491410	1014500	778920	417450	428580	366180	120560	931520	42483	438390	904130	440390	31124	273100	376720	274710	519120	1108800	517760	1023900	578010	881990	263260	195990	354460	346130	180490	518190	520930	125010	416400	269920	506000	317860
sp|P07360|CO8G_HUMAN	sp|P07360|CO8G_HUMAN	sp|P07360|CO8G_HUMAN Complement component C8 gamma chain OS=Homo sapiens OX=9606 GN=C8G PE=1 SV=3	sp|P07360|CO8G_HUMAN	P07360	CO8G_HUMAN	C8G	10	10	10	655050	561340	140080	73399	381490	795480	315520	862590	665850	305610	1433700	243940	48515	429860	48781	333190	612920	687580	41949	452810	423680	224450	350970	695490	564950	810020	434620	736940	194800	201360	59189	301840	632510	293880	203840	545630	420960	233290	416520	274280
sp|P07384|CAN1_HUMAN	sp|P07384|CAN1_HUMAN	sp|P07384|CAN1_HUMAN Calpain-1 catalytic subunit OS=Homo sapiens OX=9606 GN=CAPN1 PE=1 SV=1	sp|P07384|CAN1_HUMAN	P07384	CAN1_HUMAN	CAPN1	23	23	23	41366	16756	256240	262410	325630	306830	638540	783630	608330	99176	573920	27992	175590	375020	86831	99063	696030	91605	217860	88963	111310	859300	1094900	589330	993960	338480	1138900	304710	1034400	286690	220660	151410	311560	426840	590680	49443	1327900	1100100	483310	2052300
sp|P07437|TBB5_HUMAN;sp|P24637|TBB_PNECA;sp|Q96TU8|TBB_UROFA;sp|Q9HFQ3|TBB_MELLI;sp|P10875|TBB_CANAX	sp|P07437|TBB5_HUMAN	sp|P07437|TBB5_HUMAN Tubulin beta chain OS=Homo sapiens OX=9606 GN=TUBB PE=1 SV=2	sp|P07437|TBB5_HUMAN	P07437	TBB5_HUMAN	TUBB	16	4	3	25356	0	0	3935.7	17306	0	138080	25928	0	4266.9	13626	3563	0	23100	0	0	0	0	0	7614.6	23878	35736	32113	5245.9	41036	13288	89924	14127	160570	217030	0	17194	8329.3	19047	4807.9	0	89584	102170	0	210600
sp|P07451|CAH3_HUMAN	sp|P07451|CAH3_HUMAN	sp|P07451|CAH3_HUMAN Carbonic anhydrase 3 OS=Homo sapiens OX=9606 GN=CA3 PE=1 SV=3	sp|P07451|CAH3_HUMAN	P07451	CAH3_HUMAN	CA3	5	5	5	0	0	10204	12520	55835	0	0	58956	6087.6	0	2490.2	0	0	184790	0	0	612770	0	4202.5	0	0	0	17766	873.2	0	1883.2	0	1317	10401	0	67875	0	0	0	1408.9	0	132470	0	0	0
sp|P07476|INVO_HUMAN	sp|P07476|INVO_HUMAN	sp|P07476|INVO_HUMAN Involucrin OS=Homo sapiens OX=9606 GN=IVL PE=1 SV=2	sp|P07476|INVO_HUMAN	P07476	INVO_HUMAN	IVL	15	15	15	0	0	0	422.84	0	1001.7	375.71	0	1300.1	0	2386.1	2492.8	556.53	0	0	0	0	0	0	2272.7	0	1072.8	0	1379.8	951.9	1770.9	1234.7	550.13	1136.1	1687200	0	1936.6	1318	871.9	1718.4	895.51	786.93	0	511.51	1092.5
sp|P07478|TRY2_HUMAN;sp|P35030|TRY3_HUMAN	sp|P07478|TRY2_HUMAN	sp|P07478|TRY2_HUMAN Trypsin-2 OS=Homo sapiens OX=9606 GN=PRSS2 PE=1 SV=1	sp|P07478|TRY2_HUMAN	P07478	TRY2_HUMAN	PRSS2	6	6	4	3189100	1988700	154420	421600	2050500	2214900	1177700	111400	294380	187020	887510	576740	3901500	2895200	2061200	1068300	425930	281010	262830	203540	1135000	500780	2996900	2139100	231750	1521700	471760	138530	225050	788400	2435600	902400	345280	1806500	364600	703860	91156	190160	654220	138210
sp|P07585|PGS2_HUMAN	sp|P07585|PGS2_HUMAN	sp|P07585|PGS2_HUMAN Decorin OS=Homo sapiens OX=9606 GN=DCN PE=1 SV=1	sp|P07585|PGS2_HUMAN	P07585	PGS2_HUMAN	DCN	4	4	4	24216	0	24909	10228	62192	0	16254	28524	13787	56072	14341	49974	32323	23941	11944	32537	28198	58392	0	13571	0	6899.7	20077	81248	10784	116630	33588	0	18573	23556	76501	21232	38640	0	12319	29221	26469	16852	86521	0
sp|P07686|HEXB_HUMAN	sp|P07686|HEXB_HUMAN	sp|P07686|HEXB_HUMAN Beta-hexosaminidase subunit beta OS=Homo sapiens OX=9606 GN=HEXB PE=1 SV=4	sp|P07686|HEXB_HUMAN	P07686	HEXB_HUMAN	HEXB	11	11	11	46436	54981	0	1622.5	28281	255820	268530	376010	644050	44931	319290	155550	74565	3534.4	100040	32675	13269	329850	18595	546210	22841	140240	256140	544460	491190	258160	563300	141750	348190	209470	130450	658890	521750	189000	241760	418660	672160	317420	923650	433730
sp|P07711|CATL1_HUMAN	sp|P07711|CATL1_HUMAN	sp|P07711|CATL1_HUMAN Procathepsin L OS=Homo sapiens OX=9606 GN=CTSL PE=1 SV=2	sp|P07711|CATL1_HUMAN	P07711	CATL1_HUMAN	CTSL	5	5	5	75423	14291	0	100040	50192	149280	111720	139170	137080	0	146380	22674	21762	84538	88252	181670	15909	398420	70144	261850	0	30876	33372	261990	131610	92020	145810	156780	126120	36437	130030	144780	98694	90716	228370	172840	107420	116550	622890	127160
sp|P07737|PROF1_HUMAN;CON__P02584	sp|P07737|PROF1_HUMAN	sp|P07737|PROF1_HUMAN Profilin-1 OS=Homo sapiens OX=9606 GN=PFN1 PE=1 SV=2	sp|P07737|PROF1_HUMAN	P07737	PROF1_HUMAN	PFN1	9	9	9	18317	0	86611	207500	223650	79383	299580	166590	96493	113300	70163	68432	22340	221260	32893	224420	86958	65788	22440	43286	283540	300050	234690	65315	272690	402490	238660	240920	308520	440570	290970	60330	49120	60149	56433	96967	165650	667180	41088	299970
sp|P07738|PMGE_HUMAN	sp|P07738|PMGE_HUMAN	sp|P07738|PMGE_HUMAN Bisphosphoglycerate mutase OS=Homo sapiens OX=9606 GN=BPGM PE=1 SV=2	sp|P07738|PMGE_HUMAN	P07738	PMGE_HUMAN	BPGM	8	8	8	25723	17941	88976	135690	558830	13769	4839.1	1235100	16503	6464.2	22974	17766	70279	327890	12034	19766	1481700	10940	6922.7	5221.8	39885	9376.3	177470	29954	1065.8	15922	19780	0	51053	22652	28082	78281	0	11816	23220	2393	610240	4326.3	53774	7906
sp|P07741|APT_HUMAN	sp|P07741|APT_HUMAN	sp|P07741|APT_HUMAN Adenine phosphoribosyltransferase OS=Homo sapiens OX=9606 GN=APRT PE=1 SV=2	sp|P07741|APT_HUMAN	P07741	APT_HUMAN	APRT	4	4	4	0	0	0	0	0	0	37694	14939	6747.1	0	9276	0	0	12081	0	0	0	0	0	0	0	23749	25014	10646	35618	5249.4	26868	19077	41640	22298	0	0	0	0	9819.1	0	0	32970	10038	62595
sp|P07814|SYEP_HUMAN	sp|P07814|SYEP_HUMAN	sp|P07814|SYEP_HUMAN Bifunctional glutamate/proline--tRNA ligase OS=Homo sapiens OX=9606 GN=EPRS1 PE=1 SV=5	sp|P07814|SYEP_HUMAN	P07814	SYEP_HUMAN	EPRS1	19	19	19	10505	10114	12752	3924.1	0	8611.4	64721	14941	9154.4	0	6338.8	21966	2045.4	5325.2	19598	11511	28859	2883.4	0	0	6113.4	23327	50894	0	36095	4682.2	26483	10988	146760	3044.7	12059	0	7848.6	6549.9	15483	0	62001	197350	4168.1	505780
sp|P07858|CATB_HUMAN	sp|P07858|CATB_HUMAN	sp|P07858|CATB_HUMAN Cathepsin B OS=Homo sapiens OX=9606 GN=CTSB PE=1 SV=3	sp|P07858|CATB_HUMAN	P07858	CATB_HUMAN	CTSB	10	10	10	39367	38111	0	6571.2	87687	279550	455090	345630	915160	0	974650	319010	5432.2	38797	68131	0	41412	987890	0	236730	30208	313380	345200	678870	701710	342680	491630	157310	578200	451960	31155	379370	163500	110850	177460	137010	420050	439660	813230	616910
sp|P07900|HS90A_HUMAN;sp|Q14568|HS902_HUMAN;sp|Q58FG0|HS905_HUMAN;sp|Q58FG1|HS904_HUMAN	sp|P07900|HS90A_HUMAN	sp|P07900|HS90A_HUMAN Heat shock protein HSP 90-alpha OS=Homo sapiens OX=9606 GN=HSP90AA1 PE=1 SV=5	sp|P07900|HS90A_HUMAN	P07900	HS90A_HUMAN	HSP90AA1	30	30	20	144900	94712	105670	473420	1422500	333970	3421500	2928600	1097400	47715	954440	335590	56177	1366900	119310	299020	1104900	654100	55054	606790	639170	2719900	2940000	1455000	2692900	1274100	2063400	2561400	2856100	1881000	599080	1094300	1303400	1440300	2316000	273970	3262100	3939600	1232700	5022700
sp|P07910|HNRPC_HUMAN;sp|P0DMR1|HNRC4_HUMAN;sp|O60812|HNRC1_HUMAN;sp|B7ZW38|HNRC3_HUMAN;sp|B2RXH8|HNRC2_HUMAN;sp|Q86SE5|RALYL_HUMAN	sp|P07910|HNRPC_HUMAN;sp|P0DMR1|HNRC4_HUMAN;sp|O60812|HNRC1_HUMAN;sp|B7ZW38|HNRC3_HUMAN;sp|B2RXH8|HNRC2_HUMAN	sp|P07910|HNRPC_HUMAN Heterogeneous nuclear ribonucleoproteins C1/C2 OS=Homo sapiens OX=9606 GN=HNRNPC PE=1 SV=4;sp|P0DMR1|HNRC4_HUMAN Heterogeneous nuclear ribonucleoprotein C-like 4 OS=Homo sapiens OX=9606 GN=HNRNPCL4 PE=3 SV=1;sp|O60812|HNRC1_HUMAN Hete	sp|P07910|HNRPC_HUMAN	P07910	HNRPC_HUMAN	HNRNPC	9	9	9	7974.2	11796	88116	108740	15625	274150	195280	143060	38793	46394	139000	18144	35100	56542	30526	45000	16039	25643	39985	6575.4	135870	209680	114890	50422	194840	301620	104990	186670	223920	99006	20684	20972	42715	20718	64301	6395.2	164700	560810	42799	355740
sp|P07954|FUMH_HUMAN;sp|P28894|FUMC2_BRADU	sp|P07954|FUMH_HUMAN	sp|P07954|FUMH_HUMAN Fumarate hydratase, mitochondrial OS=Homo sapiens OX=9606 GN=FH PE=1 SV=3	sp|P07954|FUMH_HUMAN	P07954	FUMH_HUMAN	FH	10	10	10	0	14406	0	25042	7840.8	0	125970	53935	0	26038	0	8926.3	17494	6757.7	8452.7	0	5254.7	0	0	9114.7	0	39492	58654	3825.2	46036	28312	27029	70024	173930	136000	6430.2	8240.9	7021.9	0	10840	6265	227160	363250	2319.1	8230.5
sp|P07998|RNAS1_HUMAN	sp|P07998|RNAS1_HUMAN	sp|P07998|RNAS1_HUMAN Ribonuclease pancreatic OS=Homo sapiens OX=9606 GN=RNASE1 PE=1 SV=4	sp|P07998|RNAS1_HUMAN	P07998	RNAS1_HUMAN	RNASE1	3	3	3	4889.2	0	0	0	0	3361.6	0	10903	130180	0	91484	11366	0	0	7184	0	0	139840	0	5169.2	0	4699.4	6027.8	5057.8	7555.7	317290	14744	0	3049.1	5419.4	0	0	8515.7	0	0	9424.6	0	3664	16445	7549.3
sp|P08034|CXB1_HUMAN	sp|P08034|CXB1_HUMAN	sp|P08034|CXB1_HUMAN Gap junction beta-1 protein OS=Homo sapiens OX=9606 GN=GJB1 PE=1 SV=1	sp|P08034|CXB1_HUMAN	P08034	CXB1_HUMAN	GJB1	2	2	2	0	0	0	0	0	20295	2157.8	3669.8	0	0	0	0	0	0	0	0	0	0	0	44925	0	8549.4	0	662.88	0	0	0	0	9924	0	0	2705.9	5281.2	0	2141.5	2383.1	27347	20264	0	4276.1
sp|P08133|ANXA6_HUMAN	sp|P08133|ANXA6_HUMAN	sp|P08133|ANXA6_HUMAN Annexin A6 OS=Homo sapiens OX=9606 GN=ANXA6 PE=1 SV=3	sp|P08133|ANXA6_HUMAN	P08133	ANXA6_HUMAN	ANXA6	15	15	15	0	0	61855	22455	53345	98268	189480	114890	34431	211510	162500	66427	63176	39609	85812	23353	16188	175400	43085	75156	73440	84132	48533	26204	118170	36944	132560	141980	132410	105520	114560	167090	138860	80901	90880	92724	357300	148850	107550	248920
sp|P08174|DAF_HUMAN	sp|P08174|DAF_HUMAN	sp|P08174|DAF_HUMAN Complement decay-accelerating factor OS=Homo sapiens OX=9606 GN=CD55 PE=1 SV=4	sp|P08174|DAF_HUMAN	P08174	DAF_HUMAN	CD55	12	12	12	343390	344650	40821	270770	314450	760610	308790	429150	1662500	350030	1173500	1024800	992440	184540	1323400	537280	925970	1294300	54670	2102200	594660	345220	437560	1155600	649440	550480	308850	187950	574610	1418300	569260	2171600	3199600	904150	868880	3743000	166560	348180	1625300	160940
sp|P08183|MDR1_HUMAN	sp|P08183|MDR1_HUMAN	sp|P08183|MDR1_HUMAN ATP-dependent translocase ABCB1 OS=Homo sapiens OX=9606 GN=ABCB1 PE=1 SV=3	sp|P08183|MDR1_HUMAN	P08183	MDR1_HUMAN	ABCB1	31	23	23	88906	76291	30073	4220.6	11993	136520	306220	315860	438420	1929.1	513370	231350	29215	113010	134190	48762	25779	98637	5955.2	725380	19046	109220	519530	191440	415670	466930	504170	23136	507660	36929	12264	294970	1111200	542790	592200	1541700	187580	557620	1354000	303460
sp|P08185|CBG_HUMAN	sp|P08185|CBG_HUMAN	sp|P08185|CBG_HUMAN Corticosteroid-binding globulin OS=Homo sapiens OX=9606 GN=SERPINA6 PE=1 SV=1	sp|P08185|CBG_HUMAN	P08185	CBG_HUMAN	SERPINA6	9	9	9	1543400	1301300	361690	262520	1054100	652120	1127800	1224800	1159400	352250	1160500	604550	88738	1106200	283570	232090	1753300	1264600	578810	2222100	95766	619250	921540	3497100	1150400	616650	903790	1620500	1088300	765160	357030	2473000	1604900	1261300	1358200	1329300	454150	856410	1534200	333960
sp|P08195|4F2_HUMAN	sp|P08195|4F2_HUMAN	sp|P08195|4F2_HUMAN 4F2 cell-surface antigen heavy chain OS=Homo sapiens OX=9606 GN=SLC3A2 PE=1 SV=3	sp|P08195|4F2_HUMAN	P08195	4F2_HUMAN	SLC3A2	6	6	6	0	0	61626	0	0	0	0	8839.4	0	0	7685.2	4701.7	10728	7971.6	0	0	0	33450	0	1942.3	0	7324.5	0	30467	6408.8	0	10175	26974	15241	12346	0	27187	22277	32307	13240	3056.1	36380	15478	12354	75518
sp|P08217|CEL2A_HUMAN;sp|P08218|CEL2B_HUMAN	sp|P08217|CEL2A_HUMAN	sp|P08217|CEL2A_HUMAN Chymotrypsin-like elastase family member 2A OS=Homo sapiens OX=9606 GN=CELA2A PE=1 SV=1	sp|P08217|CEL2A_HUMAN	P08217	CEL2A_HUMAN	CELA2A	5	5	5	9659.5	6948.6	0	0	0	174590	41685	38484	42832	20102	98184	221960	138420	0	129020	0	28460	6232.6	0	40026	0	17279	128060	49340	19069	65044	19982	0	42445	42154	223360	58592	71719	9374.5	25172	98459	21612	13298	68014	0
sp|P08236|BGLR_HUMAN	sp|P08236|BGLR_HUMAN	sp|P08236|BGLR_HUMAN Beta-glucuronidase OS=Homo sapiens OX=9606 GN=GUSB PE=1 SV=2	sp|P08236|BGLR_HUMAN	P08236	BGLR_HUMAN	GUSB	10	10	9	0	4185.6	56334	94565	6824.7	55145	0	0	0	293810	38481	45040	13326	20812	13557	0	0	45726	49595	12250	12241	0	0	0	6172.1	132050	63874	56193	38225	24419	13496	36051	60181	88422	233250	0	89900	5089.2	5064	101090
sp|P08237|PFKAM_HUMAN;sp|Q8Y6W0|PFKA_LISMO;sp|O33106|PFKA_MYCLE;sp|Q81KZ0|PFKA_BACAN;sp|Q817F3|PFKA_BACCR;sp|Q72ZD8|PFKA_BACC1;sp|Q71Z96|PFKA_LISMF;sp|Q6HCT3|PFKA_BACHK;sp|Q633J8|PFKA_BACCZ;sp|Q5KWB1|PFKA_GEOKA;sp|Q4MVY3|PFKA_BACCE;sp|Q180P4|PFKA_CLOD6;sp|P00512|PFKA_GEOSE;sp|C5D663|PFKA_GEOSW;sp|C3PAI8|PFKA_BACAA;sp|Q92BE4|PFKA_LISIN;sp|C1KVL8|PFKA_LISMC;sp|C1EUU3|PFKA_BACC3;sp|B9J099|PFKA_BACCQ…	sp|P08237|PFKAM_HUMAN	sp|P08237|PFKAM_HUMAN ATP-dependent 6-phosphofructokinase, muscle type OS=Homo sapiens OX=9606 GN=PFKM PE=1 SV=2	sp|P08237|PFKAM_HUMAN	P08237	PFKAM_HUMAN	PFKM	14	12	12	23099	0	32564	18539	49845	47502	55913	67710	52029	33983	53210	6019.8	0	57472	16483	0	64730	0	10715	7486.4	13214	96289	91055	16120	56689	10417	44843	45089	240680	19376	16659	5281.8	5673.8	8096.2	17050	11859	131720	101520	6817.2	170610
sp|P08238|HS90B_HUMAN	sp|P08238|HS90B_HUMAN	sp|P08238|HS90B_HUMAN Heat shock protein HSP 90-beta OS=Homo sapiens OX=9606 GN=HSP90AB1 PE=1 SV=4	sp|P08238|HS90B_HUMAN	P08238	HS90B_HUMAN	HSP90AB1	26	17	12	42193	51347	8324.9	50755	387850	142620	1778000	840960	519880	5084.5	514160	110740	26567	552730	58133	8136.8	207650	212050	10377	96702	403830	1440500	1069100	428860	1004200	540050	954980	782070	1246900	967650	115060	252330	216750	477450	710440	89305	1391700	1266200	332780	2473600
sp|P08246|ELNE_HUMAN	sp|P08246|ELNE_HUMAN	sp|P08246|ELNE_HUMAN Neutrophil elastase OS=Homo sapiens OX=9606 GN=ELANE PE=1 SV=1	sp|P08246|ELNE_HUMAN	P08246	ELNE_HUMAN	ELANE	9	9	9	256740	215420	2981800	3120200	260570	203000	100350	147720	135800	10070000	563990	2409800	1585800	598940	200290	2288000	286740	1030500	2714700	126370	2083300	378210	85846	87214	128650	2411600	127910	1679800	67809	436770	1293700	487020	335840	114910	137580	58281	103420	49270	130540	67916
sp|P08253|MMP2_HUMAN;sp|Q97SU1|KAD_STRPN;sp|Q8DRD4|KAD_STRR6;sp|Q04ML5|KAD_STRP2;sp|C1CPA9|KAD_STRZT;sp|C1CIB8|KAD_STRZP;sp|C1CC27|KAD_STRZJ;sp|C1CAN3|KAD_STRP7;sp|B8ZKQ1|KAD_STRPJ;sp|B5E6H6|KAD_STRP4;sp|B2IS63|KAD_STRPS;sp|B1I8L9|KAD_STRPI	sp|P08253|MMP2_HUMAN	sp|P08253|MMP2_HUMAN 72 kDa type IV collagenase OS=Homo sapiens OX=9606 GN=MMP2 PE=1 SV=2	sp|P08253|MMP2_HUMAN	P08253	MMP2_HUMAN	MMP2	22	22	21	85457	24176	24873	11199	32262	175520	57219	212190	670230	3360.2	1138400	180430	21809	6440.8	58956	6906.5	86199	288180	0	621070	10329	118910	150360	546090	138340	275100	188460	33730	290970	110620	69126	163160	247230	440820	426730	316530	34464	139660	636290	25993
sp|P08294|SODE_HUMAN	sp|P08294|SODE_HUMAN	sp|P08294|SODE_HUMAN Extracellular superoxide dismutase [Cu-Zn] OS=Homo sapiens OX=9606 GN=SOD3 PE=1 SV=2	sp|P08294|SODE_HUMAN	P08294	SODE_HUMAN	SOD3	6	6	6	0	2409.1	3263.2	4650.8	5585.5	875.95	37902	11658	270650	4384.3	87804	12033	0	0	0	0	64915	228870	0	59259	5648.6	28476	57211	16406	17632	23353	25678	2277.1	49719	146960	2538.2	74724	19460	61818	129490	16732	9588.7	43214	163120	14794
sp|P08311|CATG_HUMAN	sp|P08311|CATG_HUMAN	sp|P08311|CATG_HUMAN Cathepsin G OS=Homo sapiens OX=9606 GN=CTSG PE=1 SV=2	sp|P08311|CATG_HUMAN	P08311	CATG_HUMAN	CTSG	9	9	9	9100.3	18054	459710	392550	0	972060	13051	27117	0	1984500	183000	550880	246750	32588	78218	94335	213760	142830	537140	17459	437420	309210	6645.9	4394.4	7931.3	3855200	44382	272670	1226.4	26122	587550	25424	39832	9913.4	14156	19214	52072	795.53	888.6	32059
sp|P08319|ADH4_HUMAN	sp|P08319|ADH4_HUMAN	sp|P08319|ADH4_HUMAN All-trans-retinol dehydrogenase [NAD(+)] ADH4 OS=Homo sapiens OX=9606 GN=ADH4 PE=1 SV=5	sp|P08319|ADH4_HUMAN	P08319	ADH4_HUMAN	ADH4	19	19	18	307990	319190	0	4286.2	70742	20856	255450	338270	391010	4052.4	948420	405610	9025.5	151990	118370	35330	89995	733330	20501	1929200	0	69797	427940	582120	365490	96088	597850	23695	429930	291990	30726	808250	2141600	1032900	910260	1569800	169260	1275600	1491600	40949
sp|P08397|HEM3_HUMAN	sp|P08397|HEM3_HUMAN	sp|P08397|HEM3_HUMAN Porphobilinogen deaminase OS=Homo sapiens OX=9606 GN=HMBS PE=1 SV=2	sp|P08397|HEM3_HUMAN	P08397	HEM3_HUMAN	HMBS	6	6	6	0	0	102850	96994	119950	50192	21191	36309	0	948530	15981	345310	403080	101860	195060	87564	557270	1625000	151780	117600	59986	46151	0	0	21365	19049	18541	438440	16388	176140	154200	1644300	24616	97876	18781	116000	120880	9592.4	18795	3218.9
sp|P08473|NEP_HUMAN	sp|P08473|NEP_HUMAN	sp|P08473|NEP_HUMAN Neprilysin OS=Homo sapiens OX=9606 GN=MME PE=1 SV=2	sp|P08473|NEP_HUMAN	P08473	NEP_HUMAN	MME	43	43	42	767140	590150	461010	355850	2722200	2234500	3132200	4723200	7907800	252150	4751300	5290300	617780	2551200	1928500	1064000	1650800	5516400	751440	17062000	278590	1907400	5162900	14259000	6471600	3707700	9026300	1008100	7183200	5083900	747760	6782800	19638000	6334100	4804600	26400000	2634400	5930100	16523000	943690
sp|P08514|ITA2B_HUMAN	sp|P08514|ITA2B_HUMAN	sp|P08514|ITA2B_HUMAN Integrin alpha-IIb OS=Homo sapiens OX=9606 GN=ITGA2B PE=1 SV=3	sp|P08514|ITA2B_HUMAN	P08514	ITA2B_HUMAN	ITGA2B	2	2	2	0	0	0	21560	0	0	0	8057.4	0	0	0	0	0	12624	0	0	0	0	0	0	0	0	0	0	0	0	0	0	0	5684.9	21425	0	0	0	0	0	26826	0	0	8491.1
sp|P08519|APOA_HUMAN	sp|P08519|APOA_HUMAN	sp|P08519|APOA_HUMAN Apolipoprotein(a) OS=Homo sapiens OX=9606 GN=LPA PE=1 SV=2	sp|P08519|APOA_HUMAN	P08519	APOA_HUMAN	LPA	3	3	3	0	13307	0	0	7231.3	25289	0	13359	0	0	0	15725	0	0	6113	3267.5	0	0	0	0	11627	0	0	0	12091	8374.3	0	13530	0	7832.2	5018.5	6126.1	6078.6	0	5279.6	0	14674	10642	0	0
sp|P08559|ODPA_HUMAN	sp|P08559|ODPA_HUMAN	sp|P08559|ODPA_HUMAN Pyruvate dehydrogenase E1 component subunit alpha, somatic form, mitochondrial OS=Homo sapiens OX=9606 GN=PDHA1 PE=1 SV=3	sp|P08559|ODPA_HUMAN	P08559	ODPA_HUMAN	PDHA1	4	4	4	8293.2	0	21885	0	7676.9	0	75741	11292	0	0	0	0	0	0	15979	0	7478.1	15902	0	21391	0	20031	18072	13255	16844	4897.1	9096	14866	20930	4842.9	0	0	22866	13384	15334	18668	101890	19779	7161.4	104720
sp|P08567|PLEK_HUMAN	sp|P08567|PLEK_HUMAN	sp|P08567|PLEK_HUMAN Pleckstrin OS=Homo sapiens OX=9606 GN=PLEK PE=1 SV=3	sp|P08567|PLEK_HUMAN	P08567	PLEK_HUMAN	PLEK	3	3	3	0	5966.2	0	5272.8	2781.1	4829.7	0	0	0	1443.3	0	0	0	7367.2	0	0	5956.8	0	0	0	5592.8	587.24	0	0	2984.8	4904.2	2772.9	0	3324.5	0	6580.2	4448.6	0	3421.7	2452	0	80050	2549.1	3024.2	63523
sp|P08571|CD14_HUMAN	sp|P08571|CD14_HUMAN	sp|P08571|CD14_HUMAN Monocyte differentiation antigen CD14 OS=Homo sapiens OX=9606 GN=CD14 PE=1 SV=2	sp|P08571|CD14_HUMAN	P08571	CD14_HUMAN	CD14	10	10	10	169000	254540	20391	45145	849560	31748	181750	403570	60474	49218	106530	350880	0	1003900	25681	46661	599100	478930	0	1019600	23773	335580	400870	1329100	417720	64249	184470	373450	246310	2756300	65572	1748900	1125500	338250	271220	555970	24708	404950	372720	74462
sp|P08572|CO4A2_HUMAN	sp|P08572|CO4A2_HUMAN	sp|P08572|CO4A2_HUMAN Collagen alpha-2(IV) chain OS=Homo sapiens OX=9606 GN=COL4A2 PE=1 SV=4	sp|P08572|CO4A2_HUMAN	P08572	CO4A2_HUMAN	COL4A2	2	2	2	0	0	33064	64320	17448	0	4804.4	6584.7	2874.4	42378	22226	0	0	0	0	0	0	0	0	0	0	0	0	5300	3571.9	7781.3	6776.7	0	11350	4201.6	0	7252.9	3202.2	8841.5	9019	4864.6	6821.8	0	18454	0
sp|P08574|CY1_HUMAN	sp|P08574|CY1_HUMAN	sp|P08574|CY1_HUMAN Cytochrome c1, heme protein, mitochondrial OS=Homo sapiens OX=9606 GN=CYC1 PE=1 SV=3	sp|P08574|CY1_HUMAN	P08574	CY1_HUMAN	CYC1	3	3	3	5311.8	3958.6	0	0	5599	3078.3	55758	4125.7	0	0	1794.5	0	0	5352.5	0	0	0	6882.9	0	1766.1	0	3149.6	28310	0	22477	15981	6848.4	48701	22439	96529	0	0	11806	4329.1	5000.3	22670	117710	37249	3009.1	45060
sp|P08575|PTPRC_HUMAN	sp|P08575|PTPRC_HUMAN	sp|P08575|PTPRC_HUMAN Receptor-type tyrosine-protein phosphatase C OS=Homo sapiens OX=9606 GN=PTPRC PE=1 SV=3	sp|P08575|PTPRC_HUMAN	P08575	PTPRC_HUMAN	PTPRC	6	6	6	0	40162	0	1136.8	32281	38749	10347	7316.1	0	0	4451.8	6789.1	43066	0	30276	37607	32756	1249.8	0	10485	0	18872	13286	6653.2	0	3779.9	20675	2186.4	5177.9	0	9607.2	0	1549.9	20336	5896.6	0	51423	2087.8	1944	275850
sp|P08581|MET_HUMAN	sp|P08581|MET_HUMAN	sp|P08581|MET_HUMAN Hepatocyte growth factor receptor OS=Homo sapiens OX=9606 GN=MET PE=1 SV=4	sp|P08581|MET_HUMAN	P08581	MET_HUMAN	MET	7	6	6	28976	127910	0	5797.2	12406	89818	13766	32744	92623	78256	159920	24169	32083	18191	12427	0	32375	125630	0	111570	0	28570	27757	45318	48304	82658	28771	16293	60088	49803	19846	77026	76038	78741	95317	60151	24308	24881	125550	39599
sp|P08582|TRFM_HUMAN	sp|P08582|TRFM_HUMAN	sp|P08582|TRFM_HUMAN Melanotransferrin OS=Homo sapiens OX=9606 GN=MELTF PE=1 SV=2	sp|P08582|TRFM_HUMAN	P08582	TRFM_HUMAN	MELTF	10	10	10	154780	282180	0	0	5166.9	20081	3914.5	0	28249	0	135420	53266	0	8412.9	30969	0	31134	2639.2	0	31382	0	0	6523.3	3120.8	11313	23484	21239	1878.9	15522	19063	17332	50843	14143	45771	38804	17736	13844	4473.4	20743	21122
sp|P08603|CFAH_HUMAN	sp|P08603|CFAH_HUMAN	sp|P08603|CFAH_HUMAN Complement factor H OS=Homo sapiens OX=9606 GN=CFH PE=1 SV=4	sp|P08603|CFAH_HUMAN	P08603	CFAH_HUMAN	CFH	58	58	50	16479000	14273000	4004000	10778000	11075000	12984000	5347800	7467000	10137000	1208900	13857000	7224200	13355000	11868000	15010000	24191000	15324000	6340200	3479000	7696800	17636000	5210500	5634300	8955900	6362200	6295900	6061600	14087000	2627000	4092300	10326000	4478400	6394700	5955700	6750800	6675800	3385600	2686900	4955600	3173600
sp|P08621|RU17_HUMAN	sp|P08621|RU17_HUMAN	sp|P08621|RU17_HUMAN U1 small nuclear ribonucleoprotein 70 kDa OS=Homo sapiens OX=9606 GN=SNRNP70 PE=1 SV=2	sp|P08621|RU17_HUMAN	P08621	RU17_HUMAN	SNRNP70	6	6	6	40355	52680	13853	0	10412	40630	78608	39724	13816	0	107430	0	18176	20325	46431	16050	8286.2	19290	0	8244.1	65590	56233	52900	18621	42976	26993	50493	102940	59230	98082	18267	17760	23619	13477	11794	66756	54795	118040	169950	530760
sp|P08637|FCG3A_HUMAN	sp|P08637|FCG3A_HUMAN	sp|P08637|FCG3A_HUMAN Low affinity immunoglobulin gamma Fc region receptor III-A OS=Homo sapiens OX=9606 GN=FCGR3A PE=1 SV=2	sp|P08637|FCG3A_HUMAN	P08637	FCG3A_HUMAN	FCGR3A	5	5	2	11932	13843	0	0	8266.4	0	25009	42916	93961	0	96463	42859	0	0	25727	24181	169430	194060	0	80237	25910	3633	44553	78585	49650	22720	11604	0	27380	75717	23546	70797	119220	56286	46514	105320	16413	28480	154920	79618
sp|P08670|VIME_HUMAN;sp|P41219|PERI_HUMAN;sp|P14136|GFAP_HUMAN	sp|P08670|VIME_HUMAN	sp|P08670|VIME_HUMAN Vimentin OS=Homo sapiens OX=9606 GN=VIM PE=1 SV=4	sp|P08670|VIME_HUMAN	P08670	VIME_HUMAN	VIM	33	30	28	15118	23866	3795.9	9640.8	175570	28200	710470	563910	93086	13000	110240	13592	13456	13602	31742	554230	72488	509090	37317	58363	422770	1247000	192280	77819	144120	516880	1117800	168750	857060	287930	178560	42808	34577	7425	56996	25953	4175300	661460	242370	2818500
sp|P08697|A2AP_HUMAN	sp|P08697|A2AP_HUMAN	sp|P08697|A2AP_HUMAN Alpha-2-antiplasmin OS=Homo sapiens OX=9606 GN=SERPINF2 PE=1 SV=3	sp|P08697|A2AP_HUMAN	P08697	A2AP_HUMAN	SERPINF2	12	12	11	1073100	1156000	510680	1054100	1185900	745310	1297200	1059100	1996900	4591800	2721000	862330	673140	1404500	156490	422720	1354400	2400100	631670	1919000	351680	646010	659980	3120700	1019800	997970	674940	1536300	664840	1673100	431270	2570700	1450700	1390400	1380000	1297600	288850	801580	2128800	403970
sp|P08708|RS17_HUMAN	sp|P08708|RS17_HUMAN	sp|P08708|RS17_HUMAN 40S ribosomal protein S17 OS=Homo sapiens OX=9606 GN=RPS17 PE=1 SV=2	sp|P08708|RS17_HUMAN	P08708	RS17_HUMAN	RPS17	3	3	3	0	0	0	0	0	0	0	0	0	0	0	0	0	0	0	0	0	0	0	0	7524.2	22313	0	0	0	0	3601.9	9934.2	11746	70913	0	0	0	0	11329	0	49647	16044	0	165030
sp|P08709|FA7_HUMAN	sp|P08709|FA7_HUMAN	sp|P08709|FA7_HUMAN Coagulation factor VII OS=Homo sapiens OX=9606 GN=F7 PE=1 SV=1	sp|P08709|FA7_HUMAN	P08709	FA7_HUMAN	F7	7	7	7	49541	7514.4	41614	7964.8	18351	0	42601	110760	25982	7247.7	54846	66872	24838	0	20837	0	12596	54346	0	180640	6408.9	10150	19925	40807	26392	25432	64845	4889	15685	42601	0	107530	74754	72616	54667	75800	520.12	36993	201000	1544.6
sp|P08754|GNAI3_HUMAN	sp|P08754|GNAI3_HUMAN	sp|P08754|GNAI3_HUMAN Guanine nucleotide-binding protein G(i) subunit alpha-3 OS=Homo sapiens OX=9606 GN=GNAI3 PE=1 SV=3	sp|P08754|GNAI3_HUMAN	P08754	GNAI3_HUMAN	GNAI3	9	4	4	0	0	73306	0	10321	9081.8	97611	17631	23750	0	19069	79744	1953000	11209	110470	25624	16921	64405	0	50566	354460	88527	31268	35443	19437	141510	49217	36615	97236	93988	791680	44752	57112	61448	100420	188240	99412	73160	38934	93768
sp|P08758|ANXA5_HUMAN	sp|P08758|ANXA5_HUMAN	sp|P08758|ANXA5_HUMAN Annexin A5 OS=Homo sapiens OX=9606 GN=ANXA5 PE=1 SV=2	sp|P08758|ANXA5_HUMAN	P08758	ANXA5_HUMAN	ANXA5	18	18	18	56459	80163	160230	65225	467220	1062800	1765600	2738900	1252600	166430	1845000	110650	2672.4	232650	93491	47648	85317	249240	101050	50846	92359	2473500	1309000	969920	1563400	1370000	2165100	1818800	2939900	468620	104870	190680	913120	331700	653320	160050	1428200	5062400	1551300	1783300
sp|P08865|RSSA_HUMAN	sp|P08865|RSSA_HUMAN	sp|P08865|RSSA_HUMAN 40S ribosomal protein SA OS=Homo sapiens OX=9606 GN=RPSA PE=1 SV=4	sp|P08865|RSSA_HUMAN	P08865	RSSA_HUMAN	RPSA	10	10	10	1647.8	0	13199	18848	8166.6	0	14549	12435	11577	0	9268.3	0	0	17833	0	0	0	0	0	12774	0	42124	14176	0	4326.5	15308	55775	15477	48088	238500	0	16033	0	0	9932.5	0	62404	25764	0	279000
sp|P08887|IL6RA_HUMAN	sp|P08887|IL6RA_HUMAN	sp|P08887|IL6RA_HUMAN Interleukin-6 receptor subunit alpha OS=Homo sapiens OX=9606 GN=IL6R PE=1 SV=1	sp|P08887|IL6RA_HUMAN	P08887	IL6RA_HUMAN	IL6R	3	3	3	0	0	0	0	0	0	0	12747	31563	0	14082	31072	0	10099	0	0	14633	13286	0	21522	0	0	8390.2	37665	11817	7663.9	0	0	11344	17236	0	60396	36498	17501	32911	26699	5274.5	7594.4	67927	3316.8
sp|P08962|CD63_HUMAN	sp|P08962|CD63_HUMAN	sp|P08962|CD63_HUMAN CD63 antigen OS=Homo sapiens OX=9606 GN=CD63 PE=1 SV=2	sp|P08962|CD63_HUMAN	P08962	CD63_HUMAN	CD63	2	2	2	22419	59446	135100	179970	20497	55250	10427	33804	38715	199800	24032	68389	139020	0	85203	96387	82403	58321	148940	55891	66774	11914	12300	28918	32653	728930	5872.9	33127	16341	105980	59089	32945	88911	53279	9861.9	38275	13704	21491	101160	24836
sp|P09093|CEL3A_HUMAN	sp|P09093|CEL3A_HUMAN	sp|P09093|CEL3A_HUMAN Chymotrypsin-like elastase family member 3A OS=Homo sapiens OX=9606 GN=CELA3A PE=1 SV=3	sp|P09093|CEL3A_HUMAN	P09093	CEL3A_HUMAN	CELA3A	3	3	2	0	0	0	0	8290.9	18377	0	0	0	0	13646	0	16835	5411.9	20862	0	0	8502.7	0	0	0	0	103530	5375.6	0	44742	0	0	5597.1	7440.5	219690	0	0	0	3468.8	4330.1	0	10224	8449.7	0
sp|P09104|ENOG_HUMAN	sp|P09104|ENOG_HUMAN	sp|P09104|ENOG_HUMAN Gamma-enolase OS=Homo sapiens OX=9606 GN=ENO2 PE=1 SV=3	sp|P09104|ENOG_HUMAN	P09104	ENOG_HUMAN	ENO2	6	4	4	0	0	575180	0	0	0	1402.9	11599	0	0	0	1499.7	0	0	0	0	7678.6	0	15362	0	799.69	0	4304	0	11058	0	1021.6	0	0	56989	0	0	1467.3	0	0	0	35003	5494.7	1642.9	31177
sp|P09110|THIK_HUMAN	sp|P09110|THIK_HUMAN	sp|P09110|THIK_HUMAN 3-ketoacyl-CoA thiolase, peroxisomal OS=Homo sapiens OX=9606 GN=ACAA1 PE=1 SV=2	sp|P09110|THIK_HUMAN	P09110	THIK_HUMAN	ACAA1	4	4	3	150190	158320	36458	30756	0	5006.9	5815.6	10220	238210	0	5739.7	324270	168130	150980	0	210780	0	146760	0	247830	48915	9641.5	10847	175460	4424	7618.2	19291	24884	1620.3	1983.7	129140	50064	362090	0	168660	327980	55014	8353	0	63385
sp|P09172|DOPO_HUMAN	sp|P09172|DOPO_HUMAN	sp|P09172|DOPO_HUMAN Dopamine beta-hydroxylase OS=Homo sapiens OX=9606 GN=DBH PE=1 SV=3	sp|P09172|DOPO_HUMAN	P09172	DOPO_HUMAN	DBH	2	2	2	3527.4	3418.7	0	3934	0	0	2835.7	2895.8	0	0	3616.5	5152.9	2986.1	4072.8	0	40335	0	25144	0	0	35351	0	2116	6314.5	2727.2	0	0	6180.8	1823.1	0	3903.3	18392	0	2993.8	2304.8	2526.4	2597	0	3264.2	0
sp|P09210|GSTA2_HUMAN;sp|Q16772|GSTA3_HUMAN;sp|Q7RTV2|GSTA5_HUMAN	sp|P09210|GSTA2_HUMAN	sp|P09210|GSTA2_HUMAN Glutathione S-transferase A2 OS=Homo sapiens OX=9606 GN=GSTA2 PE=1 SV=4	sp|P09210|GSTA2_HUMAN	P09210	GSTA2_HUMAN	GSTA2	13	13	2	24254	33925	11964	14820	240230	220780	1698500	867650	399520	27165	369130	224440	0	41754	218130	200490	117850	251510	48637	685270	47480	816170	1174500	234340	925410	1072200	1469500	799470	4034800	2710100	55083	1209600	1599400	577830	1744000	966640	1061400	2036000	710830	751160
sp|P09211|GSTP1_HUMAN	sp|P09211|GSTP1_HUMAN	sp|P09211|GSTP1_HUMAN Glutathione S-transferase P OS=Homo sapiens OX=9606 GN=GSTP1 PE=1 SV=2	sp|P09211|GSTP1_HUMAN	P09211	GSTP1_HUMAN	GSTP1	14	14	14	164630	146210	476330	136330	875860	822810	1494300	1743700	2290100	145120	1573500	397580	328330	811680	240650	97478	343520	420720	229960	447610	301050	1823600	1986100	1691400	4109600	1201800	3619000	1225000	3813600	2273600	173130	781180	1204400	1320600	1723700	353920	2103800	3775100	2244800	2505800
sp|P09237|MMP7_HUMAN	sp|P09237|MMP7_HUMAN	sp|P09237|MMP7_HUMAN Matrilysin OS=Homo sapiens OX=9606 GN=MMP7 PE=1 SV=1	sp|P09237|MMP7_HUMAN	P09237	MMP7_HUMAN	MMP7	17	16	16	354610	504400	276690	229200	35065	675620	818650	964170	1709800	371100	4813100	1990100	269470	103190	145280	600790	399790	1887300	90367	489080	977070	261120	121820	333120	296580	7118600	866410	55418	331440	159160	508540	256280	221760	732150	843210	247130	251550	177740	705980	795060
sp|P09327|VILI_HUMAN	sp|P09327|VILI_HUMAN	sp|P09327|VILI_HUMAN Villin-1 OS=Homo sapiens OX=9606 GN=VIL1 PE=1 SV=4	sp|P09327|VILI_HUMAN	P09327	VILI_HUMAN	VIL1	27	27	27	1989.1	8187.4	13846	38192	156800	144190	1239300	735550	325710	35201	376420	27470	26883	216590	18552	10010	63214	119020	5782.9	155680	5472.7	636110	1094300	454940	918220	480620	1741500	658810	1664200	464030	9842.3	262640	467740	477160	1077300	102610	1891700	1260500	219040	2340100
sp|P09382|LEG1_HUMAN	sp|P09382|LEG1_HUMAN	sp|P09382|LEG1_HUMAN Galectin-1 OS=Homo sapiens OX=9606 GN=LGALS1 PE=1 SV=2	sp|P09382|LEG1_HUMAN	P09382	LEG1_HUMAN	LGALS1	7	7	7	5909.2	2681.5	3011.4	4445.7	0	42540	7700.1	14888	3973.3	4875.5	5846.5	5277.7	0	4597.8	11301	5490.5	8761.7	0	0	19986	4647.4	18349	7709.4	10116	6540.8	27358	55344	34870	10571	16810	0	8882	10197	11470	4184.5	5644.9	517580	8036.8	17835	647410
sp|P09417|DHPR_HUMAN	sp|P09417|DHPR_HUMAN	sp|P09417|DHPR_HUMAN Dihydropteridine reductase OS=Homo sapiens OX=9606 GN=QDPR PE=1 SV=2	sp|P09417|DHPR_HUMAN	P09417	DHPR_HUMAN	QDPR	6	6	6	57513	112160	44061	44070	183200	109730	66831	354390	494200	6160.7	243420	28697	17899	82891	7794.3	366710	53442	46278	15900	123400	0	280360	237840	275460	124750	124440	317080	163420	103520	198430	0	101390	59854	104220	135690	29215	300690	557400	128810	327210
sp|P09429|HMGB1_HUMAN;sp|B2RPK0|HGB1A_HUMAN	sp|P09429|HMGB1_HUMAN	sp|P09429|HMGB1_HUMAN High mobility group protein B1 OS=Homo sapiens OX=9606 GN=HMGB1 PE=1 SV=3	sp|P09429|HMGB1_HUMAN	P09429	HMGB1_HUMAN	HMGB1	7	7	7	66584	25843	16125	5234.9	14079	24923	62564	22845	11216	59163	16406	0	109660	33871	21187	969180	13838	50387	0	14654	71694	162530	101060	58473	74737	77032	68700	45076	83010	125500	42266	14731	55073	55295	68043	1080600	91699	133710	44239	397590
sp|P09455|RET1_HUMAN	sp|P09455|RET1_HUMAN	sp|P09455|RET1_HUMAN Retinol-binding protein 1 OS=Homo sapiens OX=9606 GN=RBP1 PE=1 SV=2	sp|P09455|RET1_HUMAN	P09455	RET1_HUMAN	RBP1	7	7	7	0	0	0	0	0	0	4583.6	10924	3205.6	0	0	0	0	11505	0	0	2900.8	0	0	0	0	13044	8674.8	0	14242	9036.4	9377.6	10140	65928	33918	0	12908	10952	6049.5	16391	0	77901	202330	2321.9	254980
sp|P09467|F16P1_HUMAN;sp|P09201|F16P_YEAST	sp|P09467|F16P1_HUMAN	sp|P09467|F16P1_HUMAN Fructose-1,6-bisphosphatase 1 OS=Homo sapiens OX=9606 GN=FBP1 PE=1 SV=5	sp|P09467|F16P1_HUMAN	P09467	F16P1_HUMAN	FBP1	11	11	10	15260	24773	0	6736.9	75206	9491.8	138940	104740	99872	8330.7	122600	30827	15969	129180	24398	19307	31687	92141	28583	90085	39514	533630	445470	106570	321980	12944	206240	102070	291700	272420	21486	128620	219080	192080	242690	95826	178080	323050	187500	67299
sp|P09486|SPRC_HUMAN	sp|P09486|SPRC_HUMAN	sp|P09486|SPRC_HUMAN SPARC OS=Homo sapiens OX=9606 GN=SPARC PE=1 SV=1	sp|P09486|SPRC_HUMAN	P09486	SPRC_HUMAN	SPARC	13	13	13	197990	264810	14126	0	160510	100140	101720	238190	408550	10957	408300	476950	124080	155000	503990	18363	245630	412550	9859	1109100	25981	170980	259600	577940	244660	226800	334290	82284	222390	406670	185850	427860	506380	639600	406670	882330	88368	202630	826350	57265
sp|P09488|GSTM1_HUMAN;sp|Q03013|GSTM4_HUMAN	sp|P09488|GSTM1_HUMAN;sp|Q03013|GSTM4_HUMAN	sp|P09488|GSTM1_HUMAN Glutathione S-transferase Mu 1 OS=Homo sapiens OX=9606 GN=GSTM1 PE=1 SV=3;sp|Q03013|GSTM4_HUMAN Glutathione S-transferase Mu 4 OS=Homo sapiens OX=9606 GN=GSTM4 PE=1 SV=3	sp|P09488|GSTM1_HUMAN	P09488	GSTM1_HUMAN	GSTM1	11	10	4	0	0	0	1607.3	1587.5	0	7344.5	22412	25332	0	79815	748.86	8134.7	12020	8292.3	1511.7	25941	1092.2	1860.7	747470	0	54765	0	197350	3434.4	9713.8	7831.2	756.03	102150	4975	8420.5	0	304170	140720	233150	121830	59114	6853.3	198290	2835.8
sp|P09493|TPM1_HUMAN	sp|P09493|TPM1_HUMAN	sp|P09493|TPM1_HUMAN Tropomyosin alpha-1 chain OS=Homo sapiens OX=9606 GN=TPM1 PE=1 SV=2	sp|P09493|TPM1_HUMAN	P09493	TPM1_HUMAN	TPM1	9	5	4	0	0	0	0	32212	0	0	9205.8	0	0	0	8117.1	0	0	0	0	7645.5	0	0	0	4113	18889	10414	4905.1	12010	6012.7	12105	9678.6	18297	35196	0	3287.5	13481	0	0	0	116130	11280	4107.6	147310
sp|P09525|ANXA4_HUMAN	sp|P09525|ANXA4_HUMAN	sp|P09525|ANXA4_HUMAN Annexin A4 OS=Homo sapiens OX=9606 GN=ANXA4 PE=1 SV=4	sp|P09525|ANXA4_HUMAN	P09525	ANXA4_HUMAN	ANXA4	26	26	26	297460	281440	686270	282350	2827800	7349400	15197000	11061000	5058800	224830	6056400	808340	2141000	2407900	900260	339870	770860	1454500	485950	1061400	300970	13618000	11421000	5458500	10892000	5604400	9898900	10900000	13794000	3125700	873360	2868700	5477900	3988500	5524800	1194600	6313500	23005000	10024000	9928000
sp|P09543|CN37_HUMAN	sp|P09543|CN37_HUMAN	sp|P09543|CN37_HUMAN 2,3-cyclic-nucleotide 3-phosphodiesterase OS=Homo sapiens OX=9606 GN=CNP PE=1 SV=2	sp|P09543|CN37_HUMAN	P09543	CN37_HUMAN	CNP	9	9	9	7846	41101	31414	16963	11451	0	224790	192080	98635	39165	82784	141320	8031.9	18182	2859.3	11225	135780	125820	0	248260	2354.8	26411	158790	99645	109360	98309	239640	101200	218630	63353	25481	183100	478750	280530	338070	318200	188090	256040	446510	341930
sp|P09619|PGFRB_HUMAN	sp|P09619|PGFRB_HUMAN	sp|P09619|PGFRB_HUMAN Platelet-derived growth factor receptor beta OS=Homo sapiens OX=9606 GN=PDGFRB PE=1 SV=1	sp|P09619|PGFRB_HUMAN	P09619	PGFRB_HUMAN	PDGFRB	8	8	8	15987	9896.6	6525.3	0	43761	17605	18458	80416	50655	3725	100890	125870	0	51733	62629	64032	135400	218130	0	696200	34554	22180	70724	185970	39076	12702	81580	63037	101310	229290	49284	310710	360940	166260	152270	411370	53995	37818	187470	45177
sp|P09622|DLDH_HUMAN	sp|P09622|DLDH_HUMAN	sp|P09622|DLDH_HUMAN Dihydrolipoyl dehydrogenase, mitochondrial OS=Homo sapiens OX=9606 GN=DLD PE=1 SV=2	sp|P09622|DLDH_HUMAN	P09622	DLDH_HUMAN	DLD	12	12	11	63760	61114	23432	39828	76526	130780	424730	184520	133600	44182	202870	40982	0	70248	24050	16801	27597	91221	0	81198	17710	219070	501680	162380	284140	232420	490190	155990	351890	127050	22999	117850	162860	110610	234450	81255	1546600	274110	261130	1062200
sp|P09651|ROA1_HUMAN;sp|Q32P51|RA1L2_HUMAN;sp|A0A2R8Y4L2|RA1L3_HUMAN	sp|P09651|ROA1_HUMAN;sp|Q32P51|RA1L2_HUMAN;sp|A0A2R8Y4L2|RA1L3_HUMAN	sp|P09651|ROA1_HUMAN Heterogeneous nuclear ribonucleoprotein A1 OS=Homo sapiens OX=9606 GN=HNRNPA1 PE=1 SV=5;sp|Q32P51|RA1L2_HUMAN Heterogeneous nuclear ribonucleoprotein A1-like 2 OS=Homo sapiens OX=9606 GN=HNRNPA1L2 PE=2 SV=2;sp|A0A2R8Y4L2|RA1L3_HUMAN He	sp|P09651|ROA1_HUMAN	P09651	ROA1_HUMAN	HNRNPA1	12	11	11	38463	8452.8	16453	0	57674	52857	205250	195460	12446	9362.1	122400	14380	13024	69932	63249	69510	17172	12752	43028	5693.1	10825	139840	131650	47377	260930	134770	295190	182620	428170	231970	8754.3	51100	92952	51233	99088	7751.6	182810	608330	45015	726600
sp|P09668|CATH_HUMAN	sp|P09668|CATH_HUMAN	sp|P09668|CATH_HUMAN Pro-cathepsin H OS=Homo sapiens OX=9606 GN=CTSH PE=1 SV=4	sp|P09668|CATH_HUMAN	P09668	CATH_HUMAN	CTSH	8	8	8	64224	22403	39711	131450	20407	114620	130180	304720	215080	22051	167190	123350	8945.9	15763	276830	59246	52630	339070	51213	70826	47901	102770	93972	342510	190640	398230	205540	71614	146690	153210	13223	200820	123520	159160	148790	79830	248240	183430	366050	220200
sp|P09758|TACD2_HUMAN	sp|P09758|TACD2_HUMAN	sp|P09758|TACD2_HUMAN Tumor-associated calcium signal transducer 2 OS=Homo sapiens OX=9606 GN=TACSTD2 PE=1 SV=3	sp|P09758|TACD2_HUMAN	P09758	TACD2_HUMAN	TACSTD2	3	3	3	0	0	0	0	0	0	11842	9967.3	0	0	5856.4	3931.5	0	19233	13759	0	8302.6	0	0	0	0	37630	5455.7	14069	7328.9	0	10742	0	7661.8	38861	0	0	0	0	6446.3	0	26879	26833	8138.4	54133
sp|P09871|C1S_HUMAN	sp|P09871|C1S_HUMAN	sp|P09871|C1S_HUMAN Complement C1s subcomponent OS=Homo sapiens OX=9606 GN=C1S PE=1 SV=1	sp|P09871|C1S_HUMAN	P09871	C1S_HUMAN	C1S	24	24	23	930770	724980	161240	109180	684100	399100	1033100	1091000	1404300	15692	1165600	1740400	198560	1093200	998710	979280	2130600	833320	18155	3064100	767450	745230	753070	2392300	1040100	1008000	904870	656640	1000200	894320	996770	2579800	1451400	2099500	2289400	1730600	725090	902580	1667000	482350
sp|P09874|PARP1_HUMAN	sp|P09874|PARP1_HUMAN	sp|P09874|PARP1_HUMAN Poly [ADP-ribose] polymerase 1 OS=Homo sapiens OX=9606 GN=PARP1 PE=1 SV=4	sp|P09874|PARP1_HUMAN	P09874	PARP1_HUMAN	PARP1	4	4	4	0	0	11345	22237	0	9902.8	7789.6	8268.4	0	10819	18847	0	0	2430.8	0	0	6367.9	11384	12062	53701	13336	0	7210.3	29740	10843	7323	6535.9	8932.5	4840.4	0	0	0	0	5132.9	0	16230	13883	28858	25179	8866.3
sp|P09917|LOX5_HUMAN	sp|P09917|LOX5_HUMAN	sp|P09917|LOX5_HUMAN Polyunsaturated fatty acid 5-lipoxygenase OS=Homo sapiens OX=9606 GN=ALOX5 PE=1 SV=2	sp|P09917|LOX5_HUMAN	P09917	LOX5_HUMAN	ALOX5	3	3	3	0	12458	0	48357	0	11611	0	26776	0	21651	15036	131630	11755	0	0	78321	0	0	0	148860	10778	6795.1	9149.9	0	7484.7	19472	31239	7035.2	9479.4	1898.3	10832	2443	6657.2	4927.6	0	2444.9	64386	8725	0	203330
sp|P09958|FURIN_HUMAN	sp|P09958|FURIN_HUMAN	sp|P09958|FURIN_HUMAN Furin OS=Homo sapiens OX=9606 GN=FURIN PE=1 SV=2	sp|P09958|FURIN_HUMAN	P09958	FURIN_HUMAN	FURIN	8	8	8	0	0	0	0	7392	7628.1	4979.1	44661	108780	0	104570	47992	0	0	24019	0	23957	51041	0	125590	0	19270	21081	237560	56014	16069	36860	0	49725	69365	784.79	192260	240050	57165	151600	76662	15369	35658	149360	34472
sp|P09960|LKHA4_HUMAN	sp|P09960|LKHA4_HUMAN	sp|P09960|LKHA4_HUMAN Leukotriene A-4 hydrolase OS=Homo sapiens OX=9606 GN=LTA4H PE=1 SV=2	sp|P09960|LKHA4_HUMAN	P09960	LKHA4_HUMAN	LTA4H	14	14	14	37928	11747	23273	0	38847	21711	174460	182260	0	20250	35316	30954	49475	48788	59380	155890	94106	160820	17046	26822	59865	168260	146780	55296	131660	14421	57275	159630	272460	126230	66444	87322	67359	45990	42788	15271	301840	207170	66069	308580
sp|P09972|ALDOC_HUMAN	sp|P09972|ALDOC_HUMAN	sp|P09972|ALDOC_HUMAN Fructose-bisphosphate aldolase C OS=Homo sapiens OX=9606 GN=ALDOC PE=1 SV=2	sp|P09972|ALDOC_HUMAN	P09972	ALDOC_HUMAN	ALDOC	7	4	4	15461	52542	89816	79419	181000	33854	309900	302920	257820	529600	151630	158780	139080	355790	116560	75129	402680	269210	3847.7	130320	398860	331280	355980	346470	260440	65831	680050	569710	186710	423640	205480	537820	277190	221180	335130	101030	286080	501910	253480	287410
sp|P0C0L4|CO4A_HUMAN	sp|P0C0L4|CO4A_HUMAN	sp|P0C0L4|CO4A_HUMAN Complement C4-A OS=Homo sapiens OX=9606 GN=C4A PE=1 SV=2	sp|P0C0L4|CO4A_HUMAN	P0C0L4	CO4A_HUMAN	C4A	76	76	3	21683000	19658000	5386500	2945900	6868800	10486000	4950000	12320000	10045000	9159600	15105000	11343000	4201700	13079000	6692300	4531400	26937000	11532000	4980400	16751000	6193900	6546900	9286600	13644000	8870500	5261200	13917000	18834000	6936100	3126300	9980100	13675000	9679000	7416600	7120800	8966800	8059000	4686900	10724000	3143400
sp|P0C0L5|CO4B_HUMAN	sp|P0C0L5|CO4B_HUMAN	sp|P0C0L5|CO4B_HUMAN Complement C4-B OS=Homo sapiens OX=9606 GN=C4B PE=1 SV=2	sp|P0C0L5|CO4B_HUMAN	P0C0L5	CO4B_HUMAN	C4B	75	3	3	431740	193680	21052	17201	154710	77737	7759.3	479710	145080	13189	232740	131670	0	188550	12005	46402	608410	30606	0	641260	0	93125	290190	491210	319280	147860	607910	569530	353010	348670	175060	433380	419630	207300	147410	398130	159660	184760	352030	85408
sp|P0C7U0|ELFN1_HUMAN	sp|P0C7U0|ELFN1_HUMAN	sp|P0C7U0|ELFN1_HUMAN Protein ELFN1 OS=Homo sapiens OX=9606 GN=ELFN1 PE=1 SV=2	sp|P0C7U0|ELFN1_HUMAN	P0C7U0	ELFN1_HUMAN	ELFN1	2	2	2	0	0	0	6713.3	3275	5592.6	0	6770	0	0	10898	0	0	0	0	0	3234.3	24284	0	23942	0	0	0	31561	0	0	5049.2	0	0	2783.6	1619.4	6744	29615	12217	0	0	0	3378.2	96423	2778.6
sp|P0DJI8|SAA1_HUMAN;sp|P0DJI9|SAA2_HUMAN	sp|P0DJI8|SAA1_HUMAN;sp|P0DJI9|SAA2_HUMAN	sp|P0DJI8|SAA1_HUMAN Serum amyloid A-1 protein OS=Homo sapiens OX=9606 GN=SAA1 PE=1 SV=1;sp|P0DJI9|SAA2_HUMAN Serum amyloid A-2 protein OS=Homo sapiens OX=9606 GN=SAA2 PE=1 SV=1	sp|P0DJI8|SAA1_HUMAN	P0DJI8	SAA1_HUMAN	SAA1	3	3	3	0	5380	16496	7260.3	6931.4	11118	15633	0	0	57942	0	8061	11454	0	0	21258	78218	0	15176	0	7717.8	0	1930.3	0	0	0	0	33718	0	0	12333	128780	8360.6	7553.2	2488.4	3697.8	0	0	0	0
sp|P0DMV8|HS71A_HUMAN;sp|P0DMV9|HS71B_HUMAN;sp|P34931|HS71L_HUMAN	sp|P0DMV8|HS71A_HUMAN;sp|P0DMV9|HS71B_HUMAN	sp|P0DMV8|HS71A_HUMAN Heat shock 70 kDa protein 1A OS=Homo sapiens OX=9606 GN=HSPA1A PE=1 SV=1;sp|P0DMV9|HS71B_HUMAN Heat shock 70 kDa protein 1B OS=Homo sapiens OX=9606 GN=HSPA1B PE=1 SV=1	sp|P0DMV8|HS71A_HUMAN	P0DMV8	HS71A_HUMAN	HSPA1A	23	20	17	6761.7	8461	0	2409.1	422500	45239	1217500	586520	200850	4508.9	165770	65873	12770	367710	13378	11343	204600	14369	52175	149610	481740	1372100	679470	240100	915180	205810	939720	260510	1799400	722580	6446.7	239480	352200	430010	823230	132440	1183500	1663500	377460	2586300
sp|P0DOX2|IGA2_HUMAN	sp|P0DOX2|IGA2_HUMAN	sp|P0DOX2|IGA2_HUMAN Immunoglobulin alpha-2 heavy chain OS=Homo sapiens OX=9606 PE=1 SV=2	sp|P0DOX2|IGA2_HUMAN	P0DOX2	IGA2_HUMAN	IGA2	32	32	6	11775000	10526000	6118900	6604300	5361800	19281000	7252000	5632400	10958000	12476000	15138000	18409000	12725000	12132000	20033000	10602000	12767000	12193000	10801000	25059000	8565700	8373000	6879000	9959200	7194800	28121000	9216100	6949400	4269000	5988800	16924000	17834000	32862000	27464000	20691000	39916000	2208100	6330700	8760900	1560200
sp|P0DOX3|IGD_HUMAN;sp|P01880|IGHD_HUMAN	sp|P0DOX3|IGD_HUMAN;sp|P01880|IGHD_HUMAN	sp|P0DOX3|IGD_HUMAN Immunoglobulin delta heavy chain OS=Homo sapiens OX=9606 PE=1 SV=1;sp|P01880|IGHD_HUMAN Immunoglobulin heavy constant delta OS=Homo sapiens OX=9606 GN=IGHD PE=1 SV=3	sp|P0DOX3|IGD_HUMAN	P0DOX3	IGD_HUMAN	IGD	13	13	13	232890	143610	291240	463370	134940	262390	183660	266480	178270	769960	1128900	1788000	308040	273480	394390	232570	342810	205720	152710	488530	184240	125170	138390	174220	162780	79382	180100	412360	225140	202650	373660	400170	204760	197390	55332	208790	0	133550	435120	226400
sp|P0DOX4|IGE_HUMAN;sp|P01854|IGHE_HUMAN	sp|P0DOX4|IGE_HUMAN	sp|P0DOX4|IGE_HUMAN Immunoglobulin epsilon heavy chain OS=Homo sapiens OX=9606 PE=1 SV=1	sp|P0DOX4|IGE_HUMAN	P0DOX4	IGE_HUMAN	IGE	3	3	3	22152	7606.7	12580	21050	8703.8	39134	9577.7	11351	14359	0	51251	0	0	0	37986	0	15682	11658	0	75551	0	12207	0	11440	11016	0	6313.9	0	8665.8	0	0	34435	114480	15206	36009	123450	0	7945.6	0	4385.6
sp|P0DOX5|IGG1_HUMAN;sp|P01857|IGHG1_HUMAN	sp|P0DOX5|IGG1_HUMAN;sp|P01857|IGHG1_HUMAN	sp|P0DOX5|IGG1_HUMAN Immunoglobulin gamma-1 heavy chain OS=Homo sapiens OX=9606 PE=1 SV=2;sp|P01857|IGHG1_HUMAN Immunoglobulin heavy constant gamma 1 OS=Homo sapiens OX=9606 GN=IGHG1 PE=1 SV=1	sp|P0DOX5|IGG1_HUMAN	P0DOX5	IGG1_HUMAN	IGG1	31	31	18	83150000	61999000	72426000	79901000	28756000	82497000	40453000	42572000	43323000	33278000	26532000	37380000	84551000	50839000	74264000	109920000	23894000	37768000	83465000	18477000	91486000	36017000	29587000	50963000	38311000	42016000	28843000	33711000	9080300	12379000	78713000	11535000	11385000	26979000	22528000	15373000	22628000	22104000	11739000	14787000
sp|P0DOX7|IGK_HUMAN	sp|P0DOX7|IGK_HUMAN	sp|P0DOX7|IGK_HUMAN Immunoglobulin kappa light chain OS=Homo sapiens OX=9606 PE=1 SV=1	sp|P0DOX7|IGK_HUMAN	P0DOX7	IGK_HUMAN	IGK	17	17	2	21589000	16164000	26695000	34954000	19173000	36667000	15590000	9565900	22463000	27615000	22535000	35239000	26532000	23259000	23512000	27743000	22905000	25727000	29055000	33957000	29866000	12259000	12927000	17640000	17220000	38809000	12406000	23198000	6345800	11718000	25161000	42771000	34269000	40151000	40695000	25171000	7137300	9701200	9625800	6097600
sp|P0DOX8|IGL1_HUMAN;sp|B9A064|IGLL5_HUMAN;sp|P0CG04|IGLC1_HUMAN	sp|P0DOX8|IGL1_HUMAN;sp|B9A064|IGLL5_HUMAN;sp|P0CG04|IGLC1_HUMAN	sp|P0DOX8|IGL1_HUMAN Immunoglobulin lambda-1 light chain OS=Homo sapiens OX=9606 PE=1 SV=1;sp|B9A064|IGLL5_HUMAN Immunoglobulin lambda-like polypeptide 5 OS=Homo sapiens OX=9606 GN=IGLL5 PE=2 SV=2;sp|P0CG04|IGLC1_HUMAN Immunoglobulin lambda constant 1 OS=H	sp|P0DOX8|IGL1_HUMAN	P0DOX8	IGL1_HUMAN	IGL1	14	5	4	12054000	9231800	2289800	8309800	8942700	17695000	5067900	12854000	11180000	5837500	18474000	27106000	16287000	10296000	26725000	15683000	9599400	4858500	2354900	16806000	9609400	7147900	8152500	12415000	12534000	13761000	10465000	11626000	3282300	4583000	13616000	22925000	13815000	13702000	11599000	17895000	4992300	5144500	14585000	4713700
sp|P0DOY3|IGLC3_HUMAN	sp|P0DOY3|IGLC3_HUMAN	sp|P0DOY3|IGLC3_HUMAN Immunoglobulin lambda constant 3 OS=Homo sapiens OX=9606 GN=IGLC3 PE=1 SV=1	sp|P0DOY3|IGLC3_HUMAN	P0DOY3	IGLC3_HUMAN	IGLC3	13	2	2	0	11853	0	0	0	0	0	0	8912.8	0	7534.2	0	0	0	0	5232.9	6114.9	17084	0	188200	14564	0	4912	9468.8	0	0	0	11912	19797	0	0	266840	18748	7160.6	78271	16404	0	0	0	0
sp|P0DP25|CALM3_HUMAN;sp|P0DP24|CALM2_HUMAN;sp|P0DP23|CALM1_HUMAN;sp|Q9HFY6|CALM_BLAEM	sp|P0DP25|CALM3_HUMAN;sp|P0DP24|CALM2_HUMAN;sp|P0DP23|CALM1_HUMAN;sp|Q9HFY6|CALM_BLAEM	sp|P0DP25|CALM3_HUMAN Calmodulin-3 OS=Homo sapiens OX=9606 GN=CALM3 PE=1 SV=1;sp|P0DP24|CALM2_HUMAN Calmodulin-2 OS=Homo sapiens OX=9606 GN=CALM2 PE=1 SV=1;sp|P0DP23|CALM1_HUMAN Calmodulin-1 OS=Homo sapiens OX=9606 GN=CALM1 PE=1 SV=1;sp|Q9HFY6|CALM_BLAEM C	sp|P0DP25|CALM3_HUMAN	P0DP25	CALM3_HUMAN	CALM3	2	2	2	0	0	21237	4311	14161	0	0	0	0	15409	8852.6	13838	56427	11409	36478	0	0	4456.6	73965	0	12085	25246	4346.8	4761.8	15839	0	6090.6	0	0	24641	0	0	3298.8	5859.1	4073.6	9149.3	6719.5	0	0	0
sp|P0DPA2|VSIG8_HUMAN	sp|P0DPA2|VSIG8_HUMAN	sp|P0DPA2|VSIG8_HUMAN V-set and immunoglobulin domain-containing protein 8 OS=Homo sapiens OX=9606 GN=VSIG8 PE=2 SV=1	sp|P0DPA2|VSIG8_HUMAN	P0DPA2	VSIG8_HUMAN	VSIG8	5	5	5	117200	132140	26124	0	0	100470	0	4466.2	11820	7594.2	0	132250	26224	97734	0	0	18644	0	0	0	0	195790	0	0	7989.7	0	47337	7656.7	0	28670	51989	0	0	7853.9	0	11443	0	25240	0	30808
sp|P10153|RNAS2_HUMAN	sp|P10153|RNAS2_HUMAN	sp|P10153|RNAS2_HUMAN Non-secretory ribonuclease OS=Homo sapiens OX=9606 GN=RNASE2 PE=1 SV=2	sp|P10153|RNAS2_HUMAN	P10153	RNAS2_HUMAN	RNASE2	3	3	3	0	0	100450	81569	0	0	0	0	3823.7	132130	6312.2	14387	6659.9	3275	2808.6	36769	5466.3	469760	0	15319	14536	0	0	0	5740.3	2363.8	3170.9	2697.6	0	17352	2556.3	83474	3563	6793	1680.5	8756.5	0	1599.4	4755.2	0
sp|P10155|RO60_HUMAN	sp|P10155|RO60_HUMAN	sp|P10155|RO60_HUMAN RNA-binding protein RO60 OS=Homo sapiens OX=9606 GN=RO60 PE=1 SV=2	sp|P10155|RO60_HUMAN	P10155	RO60_HUMAN	RO60	10	10	10	29141	0	8431.2	9878.7	11060	35422	70549	105230	83452	30324	77527	9958.5	28586	10289	0	33197	13834	13249	37393	12720	54217	141010	151090	54733	149620	85507	180190	68321	135540	93141	8993.3	57569	125190	66509	125220	17315	292410	74185	74199	452940
sp|P10253|LYAG_HUMAN	sp|P10253|LYAG_HUMAN	sp|P10253|LYAG_HUMAN Lysosomal alpha-glucosidase OS=Homo sapiens OX=9606 GN=GAA PE=1 SV=4	sp|P10253|LYAG_HUMAN	P10253	LYAG_HUMAN	GAA	19	19	19	136530	232650	10344	34098	198790	36717	133250	283000	907920	8287.6	653020	200830	34216	249720	69477	20758	127180	1141100	51225	1206000	24465	140820	363530	1349000	517570	280550	325110	44226	537200	852230	30570	1404900	1244200	750800	1091600	691260	384220	439420	1580700	817900
sp|P10301|RRAS_HUMAN	sp|P10301|RRAS_HUMAN	sp|P10301|RRAS_HUMAN Ras-related protein R-Ras OS=Homo sapiens OX=9606 GN=RRAS PE=1 SV=1	sp|P10301|RRAS_HUMAN	P10301	RRAS_HUMAN	RRAS	4	3	3	0	0	0	0	0	0	8921.3	10594	0	0	0	0	0	9052.1	0	9965	7471.2	0	0	16831	0	0	13700	12682	11163	0	9790.6	17724	11747	8138.8	0	9572.4	10904	6869.6	7226.9	12731	46788	32810	12682	49112
sp|P10321|HLAC_HUMAN	sp|P10321|HLAC_HUMAN	sp|P10321|HLAC_HUMAN HLA class I histocompatibility antigen, C alpha chain OS=Homo sapiens OX=9606 GN=HLA-C PE=1 SV=3	sp|P10321|HLAC_HUMAN	P10321	HLAC_HUMAN	HLA-C	5	3	3	0	0	0	0	6460.5	0	24771	30047	0	0	30956	0	0	0	0	0	9425.9	0	0	24334	0	6807.5	108470	0	12389	12220	0	46845	0	6635.8	6665.6	0	0	0	1711.1	14228	130310	22833	0	152370
sp|P10398|ARAF_HUMAN;sp|P00532|RAF_MSV36;sp|P04049|RAF1_HUMAN	sp|P10398|ARAF_HUMAN;sp|P00532|RAF_MSV36;sp|P04049|RAF1_HUMAN	sp|P10398|ARAF_HUMAN Serine/threonine-protein kinase A-Raf OS=Homo sapiens OX=9606 GN=ARAF PE=1 SV=2;sp|P00532|RAF_MSV36 Serine/threonine-protein kinase-transforming protein raf OS=Murine sarcoma virus 3611 OX=11812 GN=V-RAF PE=3 SV=1;sp|P04049|RAF1_HUMAN	sp|P10398|ARAF_HUMAN	P10398	ARAF_HUMAN	ARAF	2	2	2	0	0	0	0	0	5892.9	6047.4	3848.1	0	0	0	0	0	0	0	0	0	0	0	0	0	0	4389.9	0	0	0	0	0	7422.6	0	10217	0	0	0	0	0	7060.7	4793.5	0	15885
sp|P16403|H12_HUMAN;sp|P10412|H14_HUMAN;sp|P16402|H13_HUMAN;sp|P22492|H1T_HUMAN;sp|Q02539|H11_HUMAN	sp|P16403|H12_HUMAN;sp|P10412|H14_HUMAN;sp|P16402|H13_HUMAN;sp|P22492|H1T_HUMAN;sp|Q02539|H11_HUMAN	sp|P16403|H12_HUMAN Histone H1.2 OS=Homo sapiens OX=9606 GN=H1-2 PE=1 SV=2;sp|P10412|H14_HUMAN Histone H1.4 OS=Homo sapiens OX=9606 GN=H1-4 PE=1 SV=2;sp|P16402|H13_HUMAN Histone H1.3 OS=Homo sapiens OX=9606 GN=H1-3 PE=1 SV=2;sp|P22492|H1T_HUMAN Histone H1t	sp|P16403|H12_HUMAN	P16403	H12_HUMAN	H1-2	3	2	2	0	6398.3	0	127690	2697.4	0	25928	23339	4672.8	0	2483.1	0	0	74179	0	0	17751	89831	0	0	0	196140	9162.3	10695	13720	0	36632	8206.6	11516	182670	13685	1800.7	5932.2	6752.8	7225.3	0	19758	26158	5641.6	4834.8
sp|P10451|OSTP_HUMAN	sp|P10451|OSTP_HUMAN	sp|P10451|OSTP_HUMAN Osteopontin OS=Homo sapiens OX=9606 GN=SPP1 PE=1 SV=1	sp|P10451|OSTP_HUMAN	P10451	OSTP_HUMAN	SPP1	2	2	2	0	0	0	0	0	0	0	0	0	0	0	0	0	0	0	0	0	0	0	0	0	0	0	0	0	0	0	0	0	0	0	0	0	0	0	0	0	0	0	11475
sp|P10515|ODP2_HUMAN	sp|P10515|ODP2_HUMAN	sp|P10515|ODP2_HUMAN Dihydrolipoyllysine-residue acetyltransferase component of pyruvate dehydrogenase complex, mitochondrial OS=Homo sapiens OX=9606 GN=DLAT PE=1 SV=3	sp|P10515|ODP2_HUMAN	P10515	ODP2_HUMAN	DLAT	3	3	3	43506	0	0	0	0	0	12234	0	14757	18562	0	0	0	0	0	0	0	20151	0	0	0	9793	16704	0	0	12071	24923	0	3571.2	0	0	6848.5	0	6918.7	0	0	33498	9878.5	9089	33714
sp|P10586|PTPRF_HUMAN	sp|P10586|PTPRF_HUMAN	sp|P10586|PTPRF_HUMAN Receptor-type tyrosine-protein phosphatase F OS=Homo sapiens OX=9606 GN=PTPRF PE=1 SV=2	sp|P10586|PTPRF_HUMAN	P10586	PTPRF_HUMAN	PTPRF	13	11	11	68160	17265	12411	35870	15077	6681.1	84314	16276	33973	414030	52980	138000	884880	577420	41978	210970	140570	613480	784100	62386	451640	3610.5	17656	38362	12714	14796	121480	210970	156680	1015500	348420	488850	79360	271940	47011	693640	96920	176550	60367	153330
sp|P10599|THIO_HUMAN	sp|P10599|THIO_HUMAN	sp|P10599|THIO_HUMAN Thioredoxin OS=Homo sapiens OX=9606 GN=TXN PE=1 SV=3	sp|P10599|THIO_HUMAN	P10599	THIO_HUMAN	TXN	5	5	5	85254	66165	38713	27705	55483	50207	56900	51341	57942	0	28506	68865	74642	88815	152470	56389	28820	33445	26054	9146.3	57832	82385	190650	49763	95141	60649	98297	50667	59569	112910	32164	0	59564	11394	20018	109570	42848	161070	103160	15964
sp|P10619|PPGB_HUMAN	sp|P10619|PPGB_HUMAN	sp|P10619|PPGB_HUMAN Lysosomal protective protein OS=Homo sapiens OX=9606 GN=CTSA PE=1 SV=2	sp|P10619|PPGB_HUMAN	P10619	PPGB_HUMAN	CTSA	5	5	5	5906.2	10591	0	0	8851	18838	17405	81105	6222.2	4882.2	12142	6406.4	8775.1	0	13576	25679	12353	0	0	25774	22165	21101	38496	37818	43601	46128	98909	44501	98462	44112	7324.8	20473	16432	14411	44104	9868.5	220520	57431	54395	207900
sp|P10620|MGST1_HUMAN	sp|P10620|MGST1_HUMAN	sp|P10620|MGST1_HUMAN Microsomal glutathione S-transferase 1 OS=Homo sapiens OX=9606 GN=MGST1 PE=1 SV=1	sp|P10620|MGST1_HUMAN	P10620	MGST1_HUMAN	MGST1	3	3	3	22375	0	51900	9111.8	79430	261510	409250	135430	83358	14511	287080	67517	89917	25715	48260	20472	28778	112460	90706	10435	14559	314620	171000	96028	337830	269620	376830	144880	437640	134660	32712	97304	239080	167860	93023	40011	425170	884910	120430	423640
sp|P10643|CO7_HUMAN;CON__Q29RQ1	sp|P10643|CO7_HUMAN	sp|P10643|CO7_HUMAN Complement component C7 OS=Homo sapiens OX=9606 GN=C7 PE=1 SV=2	sp|P10643|CO7_HUMAN	P10643	CO7_HUMAN	C7	28	28	27	989820	1016700	356050	290310	563190	2035200	961620	1574400	1171600	722140	1344600	1760800	997690	630870	946160	1247800	1631700	1637700	134070	1320800	1151900	868420	1291900	1096000	1242700	1500400	935080	1950800	920780	940780	1553500	1732400	960320	1453100	1695100	1108800	615710	881410	2284700	365810
sp|P10644|KAP0_HUMAN	sp|P10644|KAP0_HUMAN	sp|P10644|KAP0_HUMAN cAMP-dependent protein kinase type I-alpha regulatory subunit OS=Homo sapiens OX=9606 GN=PRKAR1A PE=1 SV=1	sp|P10644|KAP0_HUMAN	P10644	KAP0_HUMAN	PRKAR1A	3	3	3	0	0	4055.8	8776.6	1262.9	0	42653	0	0	0	0	0	0	0	0	0	0	0	0	0	0	4960.2	0	12337	8101.5	14198	42092	9232.2	0	6240.8	0	3456.5	0	0	0	0	15073	67579	0	0
sp|P10768|ESTD_HUMAN	sp|P10768|ESTD_HUMAN	sp|P10768|ESTD_HUMAN S-formylglutathione hydrolase OS=Homo sapiens OX=9606 GN=ESD PE=1 SV=2	sp|P10768|ESTD_HUMAN	P10768	ESTD_HUMAN	ESD	6	6	6	5874.4	0	16782	17380	60182	2258.6	51901	37025	27208	19005	21586	74807	0	99737	28197	3939.2	177070	10392	0	70747	51780	78143	79993	17379	43533	10629	114320	16813	102270	79908	6039.6	83074	17846	39023	158800	0	46933	60747	39416	243300
sp|P10809|CH60_HUMAN;sp|Q8CWJ0|CH602_VIBVU;sp|Q87JG6|CH602_VIBPA;sp|Q7M7I2|CH602_VIBVY;sp|O74261|HSP60_CANAL;sp|P19882|HSP60_YEAST;sp|Q5B041|HSP60_EMENI;sp|O60008|HSP60_PARBA	sp|P10809|CH60_HUMAN	sp|P10809|CH60_HUMAN 60 kDa heat shock protein, mitochondrial OS=Homo sapiens OX=9606 GN=HSPD1 PE=1 SV=2	sp|P10809|CH60_HUMAN	P10809	CH60_HUMAN	HSPD1	11	11	10	17601	14301	8858.4	2119.1	42483	35914	80484	51687	12091	13253	29029	19443	16261	129460	23105	20065	13851	25652	0	15660	14558	121020	2787.8	49435	42948	72319	6112.3	64356	328800	783660	6613	165550	60701	16743	32254	34205	143660	385800	22798	178400
sp|P10909|CLUS_HUMAN	sp|P10909|CLUS_HUMAN	sp|P10909|CLUS_HUMAN Clusterin OS=Homo sapiens OX=9606 GN=CLU PE=1 SV=1	sp|P10909|CLUS_HUMAN	P10909	CLUS_HUMAN	CLU	20	20	20	2397800	1772000	769590	157230	3619500	388850	2927900	3308300	4386600	149930	2098500	3887500	307280	3987700	1337500	757460	4577500	10462000	2317400	5270800	426940	1591800	2407000	7335700	4673000	1438800	4381200	2360400	2954500	6059400	1329800	7904800	5223800	6992700	5988800	6263900	2104100	2957000	7252400	881170
sp|P10912|GHR_HUMAN	sp|P10912|GHR_HUMAN	sp|P10912|GHR_HUMAN Growth hormone receptor OS=Homo sapiens OX=9606 GN=GHR PE=1 SV=1	sp|P10912|GHR_HUMAN	P10912	GHR_HUMAN	GHR	4	4	4	18118	0	40062	0	12251	0	3368.6	14442	31210	0	4615	16265	10939	0	12743	5706.2	0	0	3160.8	23539	0	4725.9	0	70392	5599.7	3612.1	4806.4	12367	3830.9	9184	17436	28791	3210.6	6151.5	5116.4	31338	7358	9467.4	26626	6797.1
sp|P10915|HPLN1_HUMAN	sp|P10915|HPLN1_HUMAN	sp|P10915|HPLN1_HUMAN Hyaluronan and proteoglycan link protein 1 OS=Homo sapiens OX=9606 GN=HAPLN1 PE=2 SV=2	sp|P10915|HPLN1_HUMAN	P10915	HPLN1_HUMAN	HAPLN1	4	4	4	0	0	0	0	0	8494.8	7528	8367.2	14740	9342.9	2158	5846.7	20908	0	0	0	5947.8	1712.5	0	0	0	5298.3	0	2574.7	8743.4	8614.5	7908.4	3728	0	0	0	0	0	4355.2	11217	0	188090	25490	2739.3	5241.1
sp|P11021|BIP_HUMAN;sp|Q99170|BIP_YARLI	sp|P11021|BIP_HUMAN	sp|P11021|BIP_HUMAN Endoplasmic reticulum chaperone BiP OS=Homo sapiens OX=9606 GN=HSPA5 PE=1 SV=2	sp|P11021|BIP_HUMAN	P11021	BIP_HUMAN	HSPA5	18	18	15	187740	152000	102680	316760	344430	193590	883600	651400	282040	46218	392590	80594	485300	316250	459780	150220	185270	322350	42644	201060	245480	1186300	367910	380320	461500	633350	1047100	512700	588080	939540	118910	223070	226600	247170	261240	206460	774000	1039100	345570	1029300
sp|P11047|LAMC1_HUMAN	sp|P11047|LAMC1_HUMAN	sp|P11047|LAMC1_HUMAN Laminin subunit gamma-1 OS=Homo sapiens OX=9606 GN=LAMC1 PE=1 SV=3	sp|P11047|LAMC1_HUMAN	P11047	LAMC1_HUMAN	LAMC1	5	5	5	0	0	0	5205	0	0	0	0	0	7406.4	15704	0	2457.7	0	0	0	0	0	0	0	2856.6	7697.1	0	0	0	172440	3566.9	0	10179	0	0	0	0	0	0	0	5277	0	0	7547.2
sp|P11117|PPAL_HUMAN	sp|P11117|PPAL_HUMAN	sp|P11117|PPAL_HUMAN Lysosomal acid phosphatase OS=Homo sapiens OX=9606 GN=ACP2 PE=1 SV=3	sp|P11117|PPAL_HUMAN	P11117	PPAL_HUMAN	ACP2	5	5	5	11729	2286.2	11413	4216.2	34349	30309	9068	64714	39409	8410.9	60374	10735	0	23737	7583.4	15771	15164	82155	5470.8	97680	0	18129	20351	159560	51073	67166	39741	20458	58836	71248	6177.8	237660	99332	70711	77745	60400	67171	21824	108460	68333
sp|P11142|HSP7C_HUMAN;sp|Q92260|HSP70_PENCI;sp|Q10265|HSP71_SCHPO;sp|O59855|HSP72_SCHPO;sp|P40918|HSP70_DAVTA;sp|Q96W30|HSP72_PARBA;sp|Q00043|HSP70_AJECA;sp|B8DT62|DNAK_BIFA0;sp|A1A3P5|DNAK_BIFAA;sp|Q30Q10|DNAK_SULDN;sp|Q01233|HSP70_NEUCR;sp|P87047|HSP71_PARBA;sp|P48720|HSP70_BLAEM;sp|O93866|HSP70_TRIRU	sp|P11142|HSP7C_HUMAN	sp|P11142|HSP7C_HUMAN Heat shock cognate 71 kDa protein OS=Homo sapiens OX=9606 GN=HSPA8 PE=1 SV=1	sp|P11142|HSP7C_HUMAN	P11142	HSP7C_HUMAN	HSPA8	27	27	18	122770	124030	124110	78374	691830	409160	2708300	1341500	727150	60298	868120	427970	386390	1279100	213510	681030	808950	386280	130850	775990	708610	1821800	1236400	769830	1416000	999820	1821500	1144600	1990400	1916900	241940	719720	935490	712650	1251700	500600	2271200	2778600	680530	2789400
sp|P11166|GTR1_HUMAN	sp|P11166|GTR1_HUMAN	sp|P11166|GTR1_HUMAN Solute carrier family 2, facilitated glucose transporter member 1 OS=Homo sapiens OX=9606 GN=SLC2A1 PE=1 SV=2	sp|P11166|GTR1_HUMAN	P11166	GTR1_HUMAN	SLC2A1	7	7	7	55512	40508	225420	341260	404990	4427.4	35324	377390	3282.5	305270	13137	79327	90154	661150	19987	17724	995770	54628	282510	4710.9	49433	19061	53320	13958	1515.6	8468.8	9231.2	39953	33100	32920	109660	67097	3220.4	52252	42202	0	494750	12923	17859	5911.3
sp|P11168|GTR2_HUMAN	sp|P11168|GTR2_HUMAN	sp|P11168|GTR2_HUMAN Solute carrier family 2, facilitated glucose transporter member 2 OS=Homo sapiens OX=9606 GN=SLC2A2 PE=1 SV=1	sp|P11168|GTR2_HUMAN	P11168	GTR2_HUMAN	SLC2A2	3	3	3	0	0	0	0	0	14457	6495.2	15387	13206	0	87034	19202	0	0	34682	0	7164.9	14525	0	30432	24545	0	8580.5	16854	8137.4	9289.4	12674	0	16759	8242.4	0	39460	40650	0	11905	18912	34316	0	28464	0
sp|P11171|EPB41_HUMAN	sp|P11171|EPB41_HUMAN	sp|P11171|EPB41_HUMAN Protein 4.1 OS=Homo sapiens OX=9606 GN=EPB41 PE=1 SV=4	sp|P11171|EPB41_HUMAN	P11171	EPB41_HUMAN	EPB41	12	12	9	53749	16777	60364	234270	149430	19180	48053	305200	30659	388150	62132	17237	9886.6	445120	22621	15503	1463900	15240	4169.4	5023	13058	63519	65629	29859	25099	65254	45172	18413	82853	20826	157880	70443	12438	39140	39784	94958	537340	44663	38078	35978
sp|P11172|UMPS_HUMAN	sp|P11172|UMPS_HUMAN	sp|P11172|UMPS_HUMAN Uridine 5-monophosphate synthase OS=Homo sapiens OX=9606 GN=UMPS PE=1 SV=1	sp|P11172|UMPS_HUMAN	P11172	UMPS_HUMAN	UMPS	2	2	2	0	0	0	0	0	0	6720.5	2727.3	0	0	0	0	0	0	0	0	0	0	0	0	0	0	0	0	5788.2	0	3930.6	3875	10654	4985.9	0	0	0	0	4277.5	0	16494	0	0	12516
sp|P11177|ODPB_HUMAN	sp|P11177|ODPB_HUMAN	sp|P11177|ODPB_HUMAN Pyruvate dehydrogenase E1 component subunit beta, mitochondrial OS=Homo sapiens OX=9606 GN=PDHB PE=1 SV=3	sp|P11177|ODPB_HUMAN	P11177	ODPB_HUMAN	PDHB	3	3	3	0	3855.3	0	0	0	0	16798	5924.7	0	24407	0	0	0	0	0	0	0	0	12509	4303.3	0	1931.3	4391.8	0	0	0	3650.9	9804.6	17421	6011.1	0	0	5043.4	7373	0	0	37612	19186	0	2264.5
sp|P11215|ITAM_HUMAN	sp|P11215|ITAM_HUMAN	sp|P11215|ITAM_HUMAN Integrin alpha-M OS=Homo sapiens OX=9606 GN=ITGAM PE=1 SV=2	sp|P11215|ITAM_HUMAN	P11215	ITAM_HUMAN	ITGAM	8	8	8	26787	16199	6461.7	30780	33331	27586	18644	7889.8	0	11653	6224.3	3983.9	15486	11321	60644	248110	25141	9753.3	28668	13116	274800	4809.7	25241	0	0	12535	0	0	10379	0	8350.8	8650.2	35722	21935	0	19578	5517.3	7680.6	3311.1	62116
sp|P11216|PYGB_HUMAN	sp|P11216|PYGB_HUMAN	sp|P11216|PYGB_HUMAN Glycogen phosphorylase, brain form OS=Homo sapiens OX=9606 GN=PYGB PE=1 SV=5	sp|P11216|PYGB_HUMAN	P11216	PYGB_HUMAN	PYGB	28	28	23	10631	1254	43493	9809.3	108750	65745	346500	306240	153260	7271.2	159170	3194.6	0	98554	4143	7111.2	8599.2	77627	0	29908	51002	561280	549480	72052	457090	165530	581400	310920	726480	155740	0	54991	90089	64060	157600	6262.2	568310	454990	87290	1223300
sp|P11226|MBL2_HUMAN	sp|P11226|MBL2_HUMAN	sp|P11226|MBL2_HUMAN Mannose-binding protein C OS=Homo sapiens OX=9606 GN=MBL2 PE=1 SV=2	sp|P11226|MBL2_HUMAN	P11226	MBL2_HUMAN	MBL2	6	6	6	82826	19034	0	36326	0	106580	0	32104	91661	28283	210170	0	33119	0	55711	15875	5214.3	21912	27298	61237	0	40460	86706	37623	18121	9272.1	61780	14585	27049	42614	58036	58173	41529	67815	31258	27145	14677	133840	112780	8018.5
sp|P11233|RALA_HUMAN	sp|P11233|RALA_HUMAN	sp|P11233|RALA_HUMAN Ras-related protein Ral-A OS=Homo sapiens OX=9606 GN=RALA PE=1 SV=1	sp|P11233|RALA_HUMAN	P11233	RALA_HUMAN	RALA	2	2	2	0	0	0	0	0	0	8128.5	4730.6	0	0	0	0	0	0	32242	0	0	0	0	6888.9	0	13012	6888.5	0	0	0	8681.9	7922.8	10410	11755	0	4230.4	6448.9	4301.3	0	0	69814	29770	5573.5	37617
sp|P11234|RALB_HUMAN	sp|P11234|RALB_HUMAN	sp|P11234|RALB_HUMAN Ras-related protein Ral-B OS=Homo sapiens OX=9606 GN=RALB PE=1 SV=1	sp|P11234|RALB_HUMAN	P11234	RALB_HUMAN	RALB	2	2	2	0	0	0	0	0	0	6045.9	4645.5	0	0	1343.2	5098.6	0	6980.4	7803	0	5416	0	3731.5	33988	0	5926	10385	6043.4	7295.7	0	5406.2	8317.7	9301	0	0	32835	33049	11297	12297	9142.4	14867	7637.3	33911	13101
sp|P11277|SPTB1_HUMAN	sp|P11277|SPTB1_HUMAN	sp|P11277|SPTB1_HUMAN Spectrin beta chain, erythrocytic OS=Homo sapiens OX=9606 GN=SPTB PE=1 SV=5	sp|P11277|SPTB1_HUMAN	P11277	SPTB1_HUMAN	SPTB	85	80	79	1762600	1324600	1611000	464310	4400300	476780	392100	2767000	233080	4236600	278460	2886000	3328100	3301300	3591100	1448700	11888000	2285200	3263200	664890	659450	382440	305770	546970	254550	328870	238870	1225200	212210	924550	1973200	2751800	784410	1074900	851590	1299600	2460800	415730	359870	124930
sp|P11279|LAMP1_HUMAN	sp|P11279|LAMP1_HUMAN	sp|P11279|LAMP1_HUMAN Lysosome-associated membrane glycoprotein 1 OS=Homo sapiens OX=9606 GN=LAMP1 PE=1 SV=3	sp|P11279|LAMP1_HUMAN	P11279	LAMP1_HUMAN	LAMP1	2	2	2	10207	0	0	10506	0	10531	0	5214.8	14883	0	4644.4	0	0	0	40389	9408.8	0	54568	0	20634	0	10523	0	14309	18974	0	3311.1	13609	0	40463	0	32180	3140.8	46372	0	24348	0	46371	0	11821
sp|P11310|ACADM_HUMAN	sp|P11310|ACADM_HUMAN	sp|P11310|ACADM_HUMAN Medium-chain specific acyl-CoA dehydrogenase, mitochondrial OS=Homo sapiens OX=9606 GN=ACADM PE=1 SV=1	sp|P11310|ACADM_HUMAN	P11310	ACADM_HUMAN	ACADM	4	4	4	0	0	0	0	13672	0	21731	9824.8	3815.2	0	17144	0	0	15325	0	0	0	3764.9	0	0	0	13641	23763	5605.3	12423	0	8434.6	18713	52924	153140	0	13437	9404.2	15393	26714	0	85821	10280	4070.2	12040
sp|P11387|TOP1_HUMAN	sp|P11387|TOP1_HUMAN	sp|P11387|TOP1_HUMAN DNA topoisomerase 1 OS=Homo sapiens OX=9606 GN=TOP1 PE=1 SV=2	sp|P11387|TOP1_HUMAN	P11387	TOP1_HUMAN	TOP1	2	2	2	0	0	0	0	0	2767.7	5383.1	12772	3439.5	0	0	0	0	0	0	0	9798.1	10759	0	0	0	5730.9	0	9807	0	2796.6	0	0	2758.6	2967	0	10343	5563.6	6845.8	6157.4	2859	22065	4857.6	0	45944
sp|P11413|G6PD_HUMAN	sp|P11413|G6PD_HUMAN	sp|P11413|G6PD_HUMAN Glucose-6-phosphate 1-dehydrogenase OS=Homo sapiens OX=9606 GN=G6PD PE=1 SV=4	sp|P11413|G6PD_HUMAN	P11413	G6PD_HUMAN	G6PD	24	24	23	40752	41001	13710	77193	299230	306070	1305400	892810	516970	5015.3	234210	0	29066	302690	23778	80465	63260	55278	44957	54581	74650	763200	675310	148480	816200	447360	783240	399990	1221400	436680	84236	101880	236220	225050	610750	107190	781680	703740	58023	2328000
sp|P11498|PYC_HUMAN	sp|P11498|PYC_HUMAN	sp|P11498|PYC_HUMAN Pyruvate carboxylase, mitochondrial OS=Homo sapiens OX=9606 GN=PC PE=1 SV=2	sp|P11498|PYC_HUMAN	P11498	PYC_HUMAN	PC	4	4	4	0	0	0	7389	3387	0	5107.9	0	0	0	0	0	0	0	14007	3223.6	21732	0	0	0	0	6232.4	0	0	0	0	6932.9	9400.6	8625	0	14284	0	3905	3274.3	0	0	9294.5	3310	0	58212
sp|P11586|C1TC_HUMAN;sp|Q5WCI9|FOLD_BACSK;sp|Q21JE9|FOLD_SACD2;sp|C5BI30|FOLD_TERTT;sp|B3PHG5|FOLD_CELJU;sp|Q0VQ92|FOLD_ALCBS;sp|Q6F8N7|FOLD2_ACIAD;sp|Q47ZE0|FOLD1_COLP3;sp|A3M846|FOLD_ACIBT;sp|B0JUP8|FOLD_MICAN;sp|A9AZP9|FOLD_HERA2;sp|Q82QG3|FOLD1_STRAW;sp|B1WRW8|FOLD_CROS5;sp|B0SRN4|FOLD_LEPBP;sp|B0S8U6|FOLD_LEPBA;sp|B0KLM9|FOLD2_PSEPG	sp|P11586|C1TC_HUMAN	sp|P11586|C1TC_HUMAN C-1-tetrahydrofolate synthase, cytoplasmic OS=Homo sapiens OX=9606 GN=MTHFD1 PE=1 SV=4	sp|P11586|C1TC_HUMAN	P11586	C1TC_HUMAN	MTHFD1	9	9	8	25629	59917	0	32575	30903	25883	39629	34655	6102.8	7909.7	25935	0	0	0	100640	24166	32485	21178	0	78741	54320	39292	32065	0	20142	33780	45219	33970	66828	46763	0	9359.9	31430	22475	38584	31829	16359	85728	13134	26374
sp|P11597|CETP_HUMAN	sp|P11597|CETP_HUMAN	sp|P11597|CETP_HUMAN Cholesteryl ester transfer protein OS=Homo sapiens OX=9606 GN=CETP PE=1 SV=2	sp|P11597|CETP_HUMAN	P11597	CETP_HUMAN	CETP	11	11	11	67400	97828	76230	109770	100980	121650	101800	93808	322760	79709	428710	205390	22192	129420	99961	74792	121760	334780	46129	368840	60354	56897	110090	289300	103330	140150	59679	84185	166040	84447	47860	224950	189580	235350	215710	228570	78627	81478	287780	67877
sp|P11678|PERE_HUMAN	sp|P11678|PERE_HUMAN	sp|P11678|PERE_HUMAN Eosinophil peroxidase OS=Homo sapiens OX=9606 GN=EPX PE=1 SV=2	sp|P11678|PERE_HUMAN	P11678	PERE_HUMAN	EPX	13	10	10	0	0	86419	16965	0	28230	4942.7	0	0	151640	0	3454.6	6213.7	0	0	0	0	0	76496	0	0	547190	0	0	1924.1	19882	46926	5271.2	1657.3	0	0	0	3800.4	0	0	868.7	13082	4217	5971	4928.9
sp|P11717|MPRI_HUMAN	sp|P11717|MPRI_HUMAN	sp|P11717|MPRI_HUMAN Cation-independent mannose-6-phosphate receptor OS=Homo sapiens OX=9606 GN=IGF2R PE=1 SV=3	sp|P11717|MPRI_HUMAN	P11717	MPRI_HUMAN	IGF2R	41	41	40	104870	134600	91267	20303	164330	139520	153720	360670	383730	30687	390610	469280	58239	147180	284540	94397	274760	900610	77099	983090	122930	267670	237300	345530	320110	150600	428190	42975	334970	304850	264310	575240	754890	487150	626070	739590	219850	104810	653520	299330
sp|P11766|ADHX_HUMAN;sp|P0CL53|FADH_ASPOR	sp|P11766|ADHX_HUMAN	sp|P11766|ADHX_HUMAN Alcohol dehydrogenase class-3 OS=Homo sapiens OX=9606 GN=ADH5 PE=1 SV=4	sp|P11766|ADHX_HUMAN	P11766	ADHX_HUMAN	ADH5	9	9	9	15265	14951	17139	31574	109650	43310	122330	180830	113320	6181.3	121690	28398	21059	107060	5007	16665	50153	115100	22615	86628	30865	91817	365990	192860	362280	130120	96596	114050	117480	74994	17398	183160	161130	155650	219690	13260	511870	450280	183980	690900
sp|P11940|PABP1_HUMAN;sp|Q9H361|PABP3_HUMAN;sp|Q4VXU2|PAP1L_HUMAN;sp|Q5JQF8|PAP1M_HUMAN;sp|Q6CSV3|PABP_KLULA;sp|Q6BI95|PABP_DEBHA;sp|A5DM21|PABP_PICGU;sp|A3LXL0|PABP_PICST	sp|P11940|PABP1_HUMAN;sp|Q9H361|PABP3_HUMAN	sp|P11940|PABP1_HUMAN Polyadenylate-binding protein 1 OS=Homo sapiens OX=9606 GN=PABPC1 PE=1 SV=2;sp|Q9H361|PABP3_HUMAN Polyadenylate-binding protein 3 OS=Homo sapiens OX=9606 GN=PABPC3 PE=1 SV=2	sp|P11940|PABP1_HUMAN	P11940	PABP1_HUMAN	PABPC1	10	10	7	41669	44919	0	36469	32662	39163	240800	92918	18379	16207	28918	16326	79776	159020	33971	35147	25064	0	0	8262.7	54022	298860	177640	55404	172190	62094	201130	211830	162380	117670	3526.9	33863	15413	67163	35671	14720	107870	208440	36899	288150
sp|P12081|HARS1_HUMAN;sp|P49590|SYHM_HUMAN;sp|C5BC26|PFKA_EDWI9;sp|A6LIF7|SYH_PARD8;sp|Q11RN9|SYH_CYTH3;sp|Q8A6N7|SYH_BACTN;sp|Q7MTB3|SYH_PORGI;sp|Q64QS2|SYH_BACFR;sp|Q5LAE0|SYH_BACFN;sp|A6KXA6|SYH_PHOV8;sp|A0M0E2|SYH_GRAFK;sp|A5F9R5|SYH_FLAJ1;sp|P07263|SYH_YEAST;sp|O43011|SYH_SCHPO	sp|P12081|HARS1_HUMAN	sp|P12081|HARS1_HUMAN Histidine--tRNA ligase, cytoplasmic OS=Homo sapiens OX=9606 GN=HARS1 PE=1 SV=2	sp|P12081|HARS1_HUMAN	P12081	HARS1_HUMAN	HARS1	8	8	7	17142	19071	0	16033	22172	5914	6208.9	18403	14886	0	0	0	0	14534	0	18291	0	3365.8	0	0	4300.9	46948	7177.8	5309.2	21355	9912.9	57521	13065	13477	30152	20151	6039.6	9096.4	6749.5	1693	11943	90573	33876	0	231330
sp|P12109|CO6A1_HUMAN	sp|P12109|CO6A1_HUMAN	sp|P12109|CO6A1_HUMAN Collagen alpha-1(VI) chain OS=Homo sapiens OX=9606 GN=COL6A1 PE=1 SV=3	sp|P12109|CO6A1_HUMAN	P12109	CO6A1_HUMAN	COL6A1	7	7	7	56904	20911	0	10169	26658	40624	50828	62755	54095	18898	104550	62931	10898	48367	4734.2	0	22904	102080	0	154260	3159.8	8948.3	50295	202070	57965	67582	58418	38477	85697	49921	17814	171470	104100	190780	232390	93108	84942	45249	134010	54686
sp|P12111|CO6A3_HUMAN;sp|Q5UPC3|YL049_MIMIV	sp|P12111|CO6A3_HUMAN	sp|P12111|CO6A3_HUMAN Collagen alpha-3(VI) chain OS=Homo sapiens OX=9606 GN=COL6A3 PE=1 SV=5	sp|P12111|CO6A3_HUMAN	P12111	CO6A3_HUMAN	COL6A3	43	43	42	148090	126310	60352	56726	214870	328440	334690	432380	1308000	131210	591850	172680	38141	195230	76750	101780	233680	1236100	60476	1102600	56814	355600	171160	1156300	290620	372850	337210	244750	385020	267750	59110	1023200	688240	893420	898260	567970	2145100	531450	777400	724680
sp|P12235|ADT1_HUMAN;sp|P49382|ADT_KLULA;sp|P18238|ADT3_YEAST;sp|P04710|ADT1_YEAST;sp|Q9H0C2|ADT4_HUMAN;sp|P18239|ADT2_YEAST;sp|Q09188|ADT_SCHPO	sp|P12235|ADT1_HUMAN	sp|P12235|ADT1_HUMAN ADP/ATP translocase 1 OS=Homo sapiens OX=9606 GN=SLC25A4 PE=1 SV=4	sp|P12235|ADT1_HUMAN	P12235	ADT1_HUMAN	SLC25A4	12	7	5	4006.5	5079.3	21950	0	0	246680	160810	36908	21364	5751.6	80501	39645	0	0	3997.6	11550	0	24519	10901	18009	0	105460	105680	7683.5	97466	115480	122960	15823	407110	21384	9704.5	18561	63074	19160	51234	4881.5	343540	499310	28746	125030
sp|P12236|ADT3_HUMAN	sp|P12236|ADT3_HUMAN	sp|P12236|ADT3_HUMAN ADP/ATP translocase 3 OS=Homo sapiens OX=9606 GN=SLC25A6 PE=1 SV=4	sp|P12236|ADT3_HUMAN	P12236	ADT3_HUMAN	SLC25A6	11	3	3	0	0	0	0	0	0	2865.9	0	5175.2	0	8087.5	0	0	0	0	0	0	0	0	0	0	0	0	0	0	0	22243	0	22882	0	0	0	0	0	0	0	12651	0	0	54403
sp|P12259|FA5_HUMAN	sp|P12259|FA5_HUMAN	sp|P12259|FA5_HUMAN Coagulation factor V OS=Homo sapiens OX=9606 GN=F5 PE=1 SV=4	sp|P12259|FA5_HUMAN	P12259	FA5_HUMAN	F5	26	26	22	36209	18627	4883.9	11704	27775	226950	137800	185660	437790	44670	473720	148210	10426	36845	55989	89083	291680	396390	32894	182080	73412	19515	87055	204280	378400	1737900	91787	35219	112330	28752	146320	182930	113470	300110	253190	44613	47869	32719	331690	106780
sp|P12268|IMDH2_HUMAN	sp|P12268|IMDH2_HUMAN	sp|P12268|IMDH2_HUMAN Inosine-5-monophosphate dehydrogenase 2 OS=Homo sapiens OX=9606 GN=IMPDH2 PE=1 SV=2	sp|P12268|IMDH2_HUMAN	P12268	IMDH2_HUMAN	IMPDH2	7	7	7	4748.4	0	0	0	0	16191	3087.9	9573.8	3342	0	3858.8	0	0	0	0	0	0	0	0	0	0	0	0	0	21199	9556.1	9832.8	0	18449	4506.2	0	0	0	9679.8	2369.6	6328.1	11221	20867	0	105080
sp|P12270|TPR_HUMAN	sp|P12270|TPR_HUMAN	sp|P12270|TPR_HUMAN Nucleoprotein TPR OS=Homo sapiens OX=9606 GN=TPR PE=1 SV=3	sp|P12270|TPR_HUMAN	P12270	TPR_HUMAN	TPR	12	12	12	0	2657.9	12978	0	2365.6	0	8355.5	4347.2	8483	2349.2	1834.5	0	0	0	10110	0	0	0	0	0	0	15938	7903.1	0	2222.2	0	15370	3248.7	8838.4	12059	0	8397.5	6215.4	0	0	0	60838	25240	2025.4	182370
sp|P12273|PIP_HUMAN	sp|P12273|PIP_HUMAN	sp|P12273|PIP_HUMAN Prolactin-inducible protein OS=Homo sapiens OX=9606 GN=PIP PE=1 SV=1	sp|P12273|PIP_HUMAN	P12273	PIP_HUMAN	PIP	5	5	5	87097	107040	26633	64703	106400	61600	45417	28399	62967	9305.3	60252	95375	141340	88833	187360	156620	16754	26810	25358	31074	110780	95733	41367	89915	57012	28769	45647	37893	27795	30952	73359	49421	47105	82028	33324	47643	22318	31202	97835	11762
sp|P12277|KCRB_HUMAN	sp|P12277|KCRB_HUMAN	sp|P12277|KCRB_HUMAN Creatine kinase B-type OS=Homo sapiens OX=9606 GN=CKB PE=1 SV=1	sp|P12277|KCRB_HUMAN	P12277	KCRB_HUMAN	CKB	13	13	12	3156.7	18438	556300	40379	106900	61781	205500	257860	55644	17748	148630	25347	0	16208	45276	12020	16338	89002	379720	7889.5	14528	348500	164340	50757	80252	40186	112850	80846	398580	321160	15097	125730	96628	72026	177150	20192	388320	377190	255740	287030
sp|P12314|FCGR1_HUMAN;sp|Q92637|FCGRB_HUMAN	sp|P12314|FCGR1_HUMAN	sp|P12314|FCGR1_HUMAN High affinity immunoglobulin gamma Fc receptor I OS=Homo sapiens OX=9606 GN=FCGR1A PE=1 SV=2	sp|P12314|FCGR1_HUMAN	P12314	FCGR1_HUMAN	FCGR1A	3	3	3	0	0	0	0	0	0	0	0	0	0	0	0	0	0	0	0	0	0	0	0	0	0	0	0	0	0	25866	0	0	0	0	0	0	0	0	0	0	0	0	0
sp|P12318|FCG2A_HUMAN	sp|P12318|FCG2A_HUMAN	sp|P12318|FCG2A_HUMAN Low affinity immunoglobulin gamma Fc region receptor II-a OS=Homo sapiens OX=9606 GN=FCGR2A PE=1 SV=4	sp|P12318|FCG2A_HUMAN	P12318	FCG2A_HUMAN	FCGR2A	2	2	2	0	7115.5	0	0	0	17074	8651.1	21584	123750	0	116350	23790	0	4410.4	23279	0	51593	15849	0	133750	4941	10640	13575	55385	8370.1	58547	33579	3521	32473	19528	7346.7	51060	65903	0	8451.5	59399	9547.4	0	79900	101670
sp|P12429|ANXA3_HUMAN	sp|P12429|ANXA3_HUMAN	sp|P12429|ANXA3_HUMAN Annexin A3 OS=Homo sapiens OX=9606 GN=ANXA3 PE=1 SV=3	sp|P12429|ANXA3_HUMAN	P12429	ANXA3_HUMAN	ANXA3	15	15	15	0	10039	11382	2181.4	13563	30782	345520	245500	60614	3630.3	298910	5781.5	44107	29021	10428	6475.5	12034	8227.1	6132.3	12998	18323	107080	45300	20932	166220	132230	455450	178370	339950	32712	66099	17726	26762	17526	151130	6449.2	190180	499500	23746	401680
sp|P12532|KCRU_HUMAN	sp|P12532|KCRU_HUMAN	sp|P12532|KCRU_HUMAN Creatine kinase U-type, mitochondrial OS=Homo sapiens OX=9606 GN=CKMT1A PE=1 SV=1	sp|P12532|KCRU_HUMAN	P12532	KCRU_HUMAN	CKMT1A	11	11	8	19855	8192.2	57640	29186	103170	89982	239980	408170	43783	28624	204990	64259	12170	111090	34000	37094	20294	105320	20915	31932	25656	257110	214060	124500	341440	127620	615440	292570	357470	742770	25259	152120	139780	169470	404530	17965	823050	229030	65067	1360800
sp|P12724|ECP_HUMAN	sp|P12724|ECP_HUMAN	sp|P12724|ECP_HUMAN Eosinophil cationic protein OS=Homo sapiens OX=9606 GN=RNASE3 PE=1 SV=2	sp|P12724|ECP_HUMAN	P12724	ECP_HUMAN	RNASE3	5	5	5	0	14403	22660	95693	0	53678	5458	4900.1	3753.7	1070800	25531	303000	178730	0	4465.4	146030	9650.8	24971	15254	1517.9	153580	119320	0	0	6502.2	343540	2921.1	32123	6016.4	9992.2	100970	4470	5043.5	0	0	0	9951.6	3052.4	0	7666.2
sp|P12814|ACTN1_HUMAN;sp|P35609|ACTN2_HUMAN;sp|Q08043|ACTN3_HUMAN	sp|P12814|ACTN1_HUMAN	sp|P12814|ACTN1_HUMAN Alpha-actinin-1 OS=Homo sapiens OX=9606 GN=ACTN1 PE=1 SV=2	sp|P12814|ACTN1_HUMAN	P12814	ACTN1_HUMAN	ACTN1	47	29	28	24959	27814	6026.2	31193	375060	112660	498470	1026700	337130	6811.5	709550	85567	21660	362340	137340	44608	409790	179890	63647	247630	201780	918070	988040	412750	1047700	532440	1421400	845210	976660	844580	56240	408470	464570	281560	520700	201550	2258000	1401000	508610	2815800
sp|P12821|ACE_HUMAN	sp|P12821|ACE_HUMAN	sp|P12821|ACE_HUMAN Angiotensin-converting enzyme OS=Homo sapiens OX=9606 GN=ACE PE=1 SV=1	sp|P12821|ACE_HUMAN	P12821	ACE_HUMAN	ACE	7	7	6	35516	0	0	0	89691	60979	38639	123460	127000	12462	103850	8001.3	62624	37105	0	0	121580	0	0	155500	0	55580	19651	17290	103090	92507	74265	23381	37858	22299	0	61445	48844	92866	130130	71620	45216	9654.9	101160	21647
sp|P12830|CADH1_HUMAN	sp|P12830|CADH1_HUMAN	sp|P12830|CADH1_HUMAN Cadherin-1 OS=Homo sapiens OX=9606 GN=CDH1 PE=1 SV=3	sp|P12830|CADH1_HUMAN	P12830	CADH1_HUMAN	CDH1	9	9	8	271620	263320	42318	44275	108910	102140	137930	243710	235160	87365	572300	337730	56601	161860	173810	81483	94488	367170	129370	207800	40819	391320	235370	619020	248240	418310	310290	194200	282500	591120	86471	899790	435760	747090	875770	744790	212250	178890	169740	112610
sp|P12931|SRC_HUMAN;sp|P63185|SRC_RSVSE;sp|P25020|SRC_RSVH1;sp|P00526|SRC_RSVP;sp|P00525|SRC_AVISR;sp|P00524|SRC_RSVSA;sp|P14085|SRC_AVIST;sp|P15054|SRC_AVIS2;sp|P31693|SRC_RSVPA;sp|P14084|SRC_AVISS	sp|P12931|SRC_HUMAN;sp|P63185|SRC_RSVSE;sp|P25020|SRC_RSVH1;sp|P00526|SRC_RSVP;sp|P00525|SRC_AVISR;sp|P00524|SRC_RSVSA;sp|P14085|SRC_AVIST;sp|P15054|SRC_AVIS2;sp|P31693|SRC_RSVPA;sp|P14084|SRC_AVISS	sp|P12931|SRC_HUMAN Proto-oncogene tyrosine-protein kinase Src OS=Homo sapiens OX=9606 GN=SRC PE=1 SV=3;sp|P63185|SRC_RSVSE Tyrosine-protein kinase transforming protein Src OS=Rous sarcoma virus (strain Schmidt-Ruppin E) OX=270623 GN=V-SRC PE=1 SV=3;sp|P25	sp|P12931|SRC_HUMAN	P12931	SRC_HUMAN	SRC	9	9	4	0	15323	9720.4	325050	0	4002.3	166770	18714	36471	9621.7	67859	27611	0	14704	0	13439	10845	21415	23101	31822	0	23797	17884	12964	56751	115220	78541	10633	75350	18082	22477	10274	29502	46565	12403	19858	63773	201770	56182	15951
sp|P12955|PEPD_HUMAN	sp|P12955|PEPD_HUMAN	sp|P12955|PEPD_HUMAN Xaa-Pro dipeptidase OS=Homo sapiens OX=9606 GN=PEPD PE=1 SV=3	sp|P12955|PEPD_HUMAN	P12955	PEPD_HUMAN	PEPD	11	11	11	0	8232.3	186060	112560	2939.1	65813	151920	194920	176060	215870	215790	30201	68048	45905	13429	0	10197	50476	249160	44083	6956.2	195510	161640	60151	255970	19308	173120	41097	157590	39605	27446	134660	31091	91593	195630	21034	519830	59210	82881	419930
sp|P12956|XRCC6_HUMAN	sp|P12956|XRCC6_HUMAN	sp|P12956|XRCC6_HUMAN X-ray repair cross-complementing protein 6 OS=Homo sapiens OX=9606 GN=XRCC6 PE=1 SV=2	sp|P12956|XRCC6_HUMAN	P12956	XRCC6_HUMAN	XRCC6	15	15	15	4513.8	5252.1	11484	13401	3442.5	11559	374320	50786	5587.2	10742	43017	0	13025	23448	70648	15466	11094	4452.6	67513	8105.1	3976.1	169460	61819	3488.9	125950	50022	266130	66712	524310	54821	2980	2637.3	12199	14571	20013	6261.2	230680	716430	33349	471730
sp|P13010|XRCC5_HUMAN	sp|P13010|XRCC5_HUMAN	sp|P13010|XRCC5_HUMAN X-ray repair cross-complementing protein 5 OS=Homo sapiens OX=9606 GN=XRCC5 PE=1 SV=3	sp|P13010|XRCC5_HUMAN	P13010	XRCC5_HUMAN	XRCC5	13	13	12	0	7631.7	2171.7	0	12955	51912	51568	54839	2966.8	0	19060	0	21761	24801	0	19105	6440.3	0	0	5922.6	0	234610	53210	17538	87805	47264	36912	25761	172760	73238	4468.7	0	17968	2137.5	21505	0	160540	216940	16210	365510
sp|P13073|COX41_HUMAN	sp|P13073|COX41_HUMAN	sp|P13073|COX41_HUMAN Cytochrome c oxidase subunit 4 isoform 1, mitochondrial OS=Homo sapiens OX=9606 GN=COX4I1 PE=1 SV=1	sp|P13073|COX41_HUMAN	P13073	COX41_HUMAN	COX4I1	7	7	7	0	0	0	10035	59061	64322	103730	116300	27171	13055	201560	9808.5	0	65860	5945.7	0	18451	10208	0	39941	0	171750	203630	62426	130410	119310	163620	167050	88834	361730	0	163270	138200	92553	174530	4452.6	736740	352980	50630	199730
sp|P13473|LAMP2_HUMAN	sp|P13473|LAMP2_HUMAN	sp|P13473|LAMP2_HUMAN Lysosome-associated membrane glycoprotein 2 OS=Homo sapiens OX=9606 GN=LAMP2 PE=1 SV=2	sp|P13473|LAMP2_HUMAN	P13473	LAMP2_HUMAN	LAMP2	2	2	2	12860	20265	6791.6	12576	0	13645	15619	26403	0	22473	39831	50551	20030	17550	34160	15730	19818	76182	0	148300	0	15210	19760	35161	37995	34146	0	32387	40562	68710	11840	175560	125380	28865	64033	138330	33615	24569	71550	0
sp|P13489|RINI_HUMAN	sp|P13489|RINI_HUMAN	sp|P13489|RINI_HUMAN Ribonuclease inhibitor OS=Homo sapiens OX=9606 GN=RNH1 PE=1 SV=2	sp|P13489|RINI_HUMAN	P13489	RINI_HUMAN	RNH1	10	10	10	48271	37827	53630	66879	65314	13774	76880	196790	37694	5128	69086	41041	10022	9022.2	52444	271160	195890	102770	36467	86613	6585.6	176240	104460	55464	124240	0	56393	99429	167220	326490	0	50738	17045	23173	48787	92333	226430	146340	79891	32680
sp|P13598|ICAM2_HUMAN	sp|P13598|ICAM2_HUMAN	sp|P13598|ICAM2_HUMAN Intercellular adhesion molecule 2 OS=Homo sapiens OX=9606 GN=ICAM2 PE=1 SV=2	sp|P13598|ICAM2_HUMAN	P13598	ICAM2_HUMAN	ICAM2	3	3	3	17002	0	81494	11020	13058	16532	20536	56291	20787	7259	10402	10044	0	24904	12422	0	14518	44626	88796	44548	18910	15844	16433	83752	13770	0	52926	0	6916.4	16791	6695.7	61791	62600	60562	32602	49753	7301.7	33226	29546	6742.2
sp|P13611|CSPG2_HUMAN	sp|P13611|CSPG2_HUMAN	sp|P13611|CSPG2_HUMAN Versican core protein OS=Homo sapiens OX=9606 GN=VCAN PE=1 SV=3	sp|P13611|CSPG2_HUMAN	P13611	CSPG2_HUMAN	VCAN	16	16	16	58710	36356	6432.8	1943.1	14995	38289	112490	12690	211970	0	195890	216740	20578	6484.3	316260	7006.1	142900	85388	0	59067	27321	49232	10138	44596	53590	180110	155550	17042	230700	226320	38256	259700	101340	654810	684620	86679	682770	13746	154150	243850
sp|P13612|ITA4_HUMAN	sp|P13612|ITA4_HUMAN	sp|P13612|ITA4_HUMAN Integrin alpha-4 OS=Homo sapiens OX=9606 GN=ITGA4 PE=1 SV=3	sp|P13612|ITA4_HUMAN	P13612	ITA4_HUMAN	ITGA4	2	2	2	0	0	0	0	0	0	0	0	0	0	0	0	0	0	0	0	0	0	0	0	0	0	0	0	0	0	0	0	0	0	0	0	0	0	0	0	1860.6	0	0	23327
sp|P13639|EF2_HUMAN;sp|O14460|EF2_SCHPO;sp|Q96X45|EF2_NEUCR;sp|Q875Z2|EF2_NAUCC;sp|Q875S0|EF2_LACK1;sp|Q874B9|EF2_PICPA;sp|Q754C8|EF2_ASHGO;sp|Q6FYA7|EF2_CANGA;sp|Q6CPQ9|EF2_KLULA;sp|Q6BJ25|EF2_DEBHA;sp|Q5A0M4|EF2_CANAL;sp|C4YJQ8|EF2_CANAW;sp|A5DI11|EF2_PICGU	sp|P13639|EF2_HUMAN	sp|P13639|EF2_HUMAN Elongation factor 2 OS=Homo sapiens OX=9606 GN=EEF2 PE=1 SV=4	sp|P13639|EF2_HUMAN	P13639	EF2_HUMAN	EEF2	28	28	26	85618	69080	9727.2	111140	193530	134120	2124100	1457800	741010	4507.6	778810	82698	73059	384290	51533	59240	111750	66677	16366	94886	99200	935190	1152000	571220	1295100	628760	1612600	789350	1153800	1144500	176900	215580	259000	288620	597300	392280	1470500	1128400	375430	3104400
sp|P13667|PDIA4_HUMAN	sp|P13667|PDIA4_HUMAN	sp|P13667|PDIA4_HUMAN Protein disulfide-isomerase A4 OS=Homo sapiens OX=9606 GN=PDIA4 PE=1 SV=2	sp|P13667|PDIA4_HUMAN	P13667	PDIA4_HUMAN	PDIA4	29	29	29	126160	37706	8084.7	60514	378230	43938	1228700	495160	210190	19194	541800	19738	45256	259390	31093	88471	231370	80727	50940	79955	43619	944970	697630	386200	661110	325890	1444500	508240	960560	694500	50558	138700	282560	194220	269380	61663	705440	1788700	304610	3465600
sp|P13671|CO6_HUMAN	sp|P13671|CO6_HUMAN	sp|P13671|CO6_HUMAN Complement component C6 OS=Homo sapiens OX=9606 GN=C6 PE=1 SV=3	sp|P13671|CO6_HUMAN	P13671	CO6_HUMAN	C6	23	23	23	454160	629840	189230	133100	677050	550990	1019500	889390	1326200	270570	972550	1227400	200610	909040	822970	806050	2170300	1991600	216550	1232400	524630	477580	475380	1600800	610610	909960	816240	981980	523870	479170	628500	1250500	989210	1301500	1227600	977630	276810	502200	1597700	248750
sp|P13686|PPA5_HUMAN	sp|P13686|PPA5_HUMAN	sp|P13686|PPA5_HUMAN Tartrate-resistant acid phosphatase type 5 OS=Homo sapiens OX=9606 GN=ACP5 PE=1 SV=3	sp|P13686|PPA5_HUMAN	P13686	PPA5_HUMAN	ACP5	5	5	5	0	0	0	0	0	0	0	16286	6022.7	0	5520.4	0	0	14269	0	0	14741	0	0	37454	2514.4	0	0	15258	0	0	0	0	5581.4	1770.8	0	11495	1829.9	31501	31233	22004	549360	0	11763	4895.2
sp|P13688|CEAM1_HUMAN;sp|P31997|CEAM8_HUMAN;sp|P06731|CEAM5_HUMAN	sp|P13688|CEAM1_HUMAN	sp|P13688|CEAM1_HUMAN Carcinoembryonic antigen-related cell adhesion molecule 1 OS=Homo sapiens OX=9606 GN=CEACAM1 PE=1 SV=2	sp|P13688|CEAM1_HUMAN	P13688	CEAM1_HUMAN	CEACAM1	6	6	6	185510	55733	13387	0	88586	211290	101630	123570	146450	78304	87411	600140	212700	60390	207750	119000	1142700	1038000	6624.7	537800	9538	10004	71648	237160	119350	88342	133310	38436	95972	337880	153070	569680	1021300	684720	516060	911750	60959	78050	472870	29049
sp|P13693|TCTP_HUMAN;sp|Q56UQ5|TPT1L_HUMAN	sp|P13693|TCTP_HUMAN	sp|P13693|TCTP_HUMAN Translationally-controlled tumor protein OS=Homo sapiens OX=9606 GN=TPT1 PE=1 SV=1	sp|P13693|TCTP_HUMAN	P13693	TCTP_HUMAN	TPT1	4	4	4	0	54726	8946.3	0	0	0	20323	52185	7107.1	0	8150.6	0	2838	25358	0	0	4289.1	0	17075	0	21756	93750	16935	0	0	0	42384	11561	20074	55657	0	0	9867.5	4708.3	45406	20239	6745.8	24439	6012.9	37918
sp|P13716|HEM2_HUMAN	sp|P13716|HEM2_HUMAN	sp|P13716|HEM2_HUMAN Delta-aminolevulinic acid dehydratase OS=Homo sapiens OX=9606 GN=ALAD PE=1 SV=1	sp|P13716|HEM2_HUMAN	P13716	HEM2_HUMAN	ALAD	11	11	11	240140	67748	62462	64120	875650	34803	254660	1345600	270420	0	366300	7305.4	4125.1	552410	12439	15045	1894400	41099	43305	14680	3141.2	298870	477280	188110	207510	81540	306090	63338	304250	290860	534810	101700	36660	147240	224650	6897.6	1432300	193450	131650	353120
sp|P13727|PRG2_HUMAN	sp|P13727|PRG2_HUMAN	sp|P13727|PRG2_HUMAN Bone marrow proteoglycan OS=Homo sapiens OX=9606 GN=PRG2 PE=1 SV=2	sp|P13727|PRG2_HUMAN	P13727	PRG2_HUMAN	PRG2	6	6	6	0	4039.7	0	0	2616.1	12668	21634	0	7557.2	35844	7938.6	989.62	10077	6070.7	0	0	3804.2	98805	0	50554	0	443650	21961	11077	4668.3	15457	1488.4	4967.8	21140	3154.3	0	0	28869	27726	32144	18669	110530	13762	24403	4781.4
sp|P13762|DRB4_HUMAN	sp|P13762|DRB4_HUMAN	sp|P13762|DRB4_HUMAN HLA class II histocompatibility antigen, DR beta 4 chain OS=Homo sapiens OX=9606 GN=HLA-DRB4 PE=1 SV=2	sp|P13762|DRB4_HUMAN	P13762	DRB4_HUMAN	HLA-DRB4	4	3	2	0	0	0	0	0	0	0	0	0	0	0	0	0	0	0	0	0	0	0	0	0	0	0	0	0	0	0	0	0	0	0	0	0	0	0	0	54792	0	0	1148.4
sp|P13796|PLSL_HUMAN	sp|P13796|PLSL_HUMAN	sp|P13796|PLSL_HUMAN Plastin-2 OS=Homo sapiens OX=9606 GN=LCP1 PE=1 SV=6	sp|P13796|PLSL_HUMAN	P13796	PLSL_HUMAN	LCP1	21	21	15	132420	128440	42250	65953	270520	83453	300680	599530	73632	8802.3	145850	119510	256910	171180	802860	376570	194220	170190	61349	182900	508060	335510	284380	194730	276880	266970	600390	254490	532160	437440	409500	173210	203590	188820	224180	143930	1197000	405210	383730	1178000
sp|P13797|PLST_HUMAN	sp|P13797|PLST_HUMAN	sp|P13797|PLST_HUMAN Plastin-3 OS=Homo sapiens OX=9606 GN=PLS3 PE=1 SV=4	sp|P13797|PLST_HUMAN	P13797	PLST_HUMAN	PLS3	20	14	12	0	0	13085	9654.9	13254	0	178850	150930	6410.5	18289	5292.8	11564	13040	37117	0	6998.1	14209	21595	6581.9	139910	28959	135140	242840	89334	145850	44726	175950	131950	493970	557970	0	62580	239080	75092	148160	125990	240380	273350	73513	369710
sp|P13798|ACPH_HUMAN	sp|P13798|ACPH_HUMAN	sp|P13798|ACPH_HUMAN Acylamino-acid-releasing enzyme OS=Homo sapiens OX=9606 GN=APEH PE=1 SV=4	sp|P13798|ACPH_HUMAN	P13798	ACPH_HUMAN	APEH	13	13	13	4209.4	14639	160220	42275	23545	10451	116870	298850	100130	13450	143210	16642	11912	204260	41900	7943	295010	12211	182360	25490	37043	102560	83965	106960	171940	32433	282190	12379	96397	56927	13995	18730	47368	54444	104120	25852	274990	122600	68222	259080
sp|P13804|ETFA_HUMAN	sp|P13804|ETFA_HUMAN	sp|P13804|ETFA_HUMAN Electron transfer flavoprotein subunit alpha, mitochondrial OS=Homo sapiens OX=9606 GN=ETFA PE=1 SV=1	sp|P13804|ETFA_HUMAN	P13804	ETFA_HUMAN	ETFA	7	7	7	0	2371.6	8471.6	2448.7	0	4861.8	27025	11417	0	6588.7	10399	3978.3	7090.9	2865.5	0	0	1770.9	2100.5	22810	6541.2	0	7687.6	13626	5920.9	13987	5911.4	10474	16407	29530	153710	1492.1	10708	4949.9	1630.8	1782.3	0	45530	11038	2703.4	18112
sp|P13861|KAP2_HUMAN	sp|P13861|KAP2_HUMAN	sp|P13861|KAP2_HUMAN cAMP-dependent protein kinase type II-alpha regulatory subunit OS=Homo sapiens OX=9606 GN=PRKAR2A PE=1 SV=2	sp|P13861|KAP2_HUMAN	P13861	KAP2_HUMAN	PRKAR2A	6	6	6	0	0	0	0	8031.3	0	69979	30177	7197.1	0	21886	11849	12097	26247	8654.3	0	0	6487.9	12216	15358	0	34538	47603	15876	16280	46206	120720	0	83869	73629	0	27676	7257.5	28846	39160	7426.8	15194	63045	8178.3	64771
sp|P13866|SC5A1_HUMAN;sp|Q9NY91|SC5A4_HUMAN	sp|P13866|SC5A1_HUMAN	sp|P13866|SC5A1_HUMAN Sodium/glucose cotransporter 1 OS=Homo sapiens OX=9606 GN=SLC5A1 PE=1 SV=1	sp|P13866|SC5A1_HUMAN	P13866	SC5A1_HUMAN	SLC5A1	6	6	6	30818	24185	0	33516	37641	63255	135230	103290	171230	5484.4	235390	291180	39325	33809	93908	42218	99447	145260	6676.6	96405	30847	220370	167490	139110	165340	545460	257880	64727	84870	113990	137080	137040	208280	168760	149850	145260	123980	187740	168940	225890
sp|Q5VT79|AXA81_HUMAN;sp|P13928|ANXA8_HUMAN	sp|Q5VT79|AXA81_HUMAN;sp|P13928|ANXA8_HUMAN	sp|Q5VT79|AXA81_HUMAN Annexin A8-like protein 1 OS=Homo sapiens OX=9606 GN=ANXA8L1 PE=2 SV=2;sp|P13928|ANXA8_HUMAN Annexin A8 OS=Homo sapiens OX=9606 GN=ANXA8 PE=1 SV=3	sp|Q5VT79|AXA81_HUMAN	Q5VT79	AXA81_HUMAN	ANXA8L1	3	3	3	0	0	0	0	0	0	0	0	0	0	0	2379.3	0	0	0	0	0	3569.3	0	0	0	6789.1	0	0	0	7787.1	0	0	0	28034	0	0	0	0	0	0	0	0	0	0
sp|P13929|ENOB_HUMAN	sp|P13929|ENOB_HUMAN	sp|P13929|ENOB_HUMAN Beta-enolase OS=Homo sapiens OX=9606 GN=ENO3 PE=1 SV=5	sp|P13929|ENOB_HUMAN	P13929	ENOB_HUMAN	ENO3	4	2	2	0	0	0	0	0	0	0	25912	0	0	0	0	0	0	0	0	0	0	0	4224	0	0	3637.6	58758	0	0	2040	0	1977.6	0	0	0	2392.5	0	1774.1	0	2549.2	20495	2241.8	4501
sp|P13987|CD59_HUMAN	sp|P13987|CD59_HUMAN	sp|P13987|CD59_HUMAN CD59 glycoprotein OS=Homo sapiens OX=9606 GN=CD59 PE=1 SV=1	sp|P13987|CD59_HUMAN	P13987	CD59_HUMAN	CD59	3	3	3	108930	125660	0	84594	24064	325610	190580	296680	419840	0	511330	169790	77298	47053	346750	143530	204990	252250	0	94722	210730	90219	164620	182600	197100	763270	196610	79271	182740	250420	191990	76608	235790	50674	41095	257680	112880	136440	438950	220340
sp|P14151|LYAM1_HUMAN	sp|P14151|LYAM1_HUMAN	sp|P14151|LYAM1_HUMAN L-selectin OS=Homo sapiens OX=9606 GN=SELL PE=1 SV=2	sp|P14151|LYAM1_HUMAN	P14151	LYAM1_HUMAN	SELL	6	6	6	22839	15843	0	0	11963	25202	93654	116830	199010	13350	249750	52599	9763.3	85719	55890	42646	173090	432360	0	266060	28938	99887	144980	259530	219170	12281	31737	9154.1	95994	124990	10106	318150	158450	238850	235030	253140	22942	94673	276000	58664
sp|P14174|MIF_HUMAN	sp|P14174|MIF_HUMAN	sp|P14174|MIF_HUMAN Macrophage migration inhibitory factor OS=Homo sapiens OX=9606 GN=MIF PE=1 SV=4	sp|P14174|MIF_HUMAN	P14174	MIF_HUMAN	MIF	2	2	2	18629	0	31597	34579	66975	35845	10423	63683	0	20689	36640	20775	53964	64969	19161	37819	81415	53953	26308	0	42784	41789	18097	28188	43518	104470	44003	269390	129670	311450	54567	63730	41315	56361	64433	20928	53013	38373	16074	98000
sp|P14207|FOLR2_HUMAN	sp|P14207|FOLR2_HUMAN	sp|P14207|FOLR2_HUMAN Folate receptor beta OS=Homo sapiens OX=9606 GN=FOLR2 PE=1 SV=4	sp|P14207|FOLR2_HUMAN	P14207	FOLR2_HUMAN	FOLR2	4	2	2	0	0	0	0	6731.6	0	4568.2	5889.5	11070	0	13290	8403.6	0	0	0	0	9942.5	83888	0	11005	0	0	0	8617.4	0	0	0	0	0	0	0	7949.2	0	0	0	12511	20168	0	0	13564
sp|P14314|GLU2B_HUMAN	sp|P14314|GLU2B_HUMAN	sp|P14314|GLU2B_HUMAN Glucosidase 2 subunit beta OS=Homo sapiens OX=9606 GN=PRKCSH PE=1 SV=2	sp|P14314|GLU2B_HUMAN	P14314	GLU2B_HUMAN	PRKCSH	6	6	6	0	11824	0	21745	0	4241.3	39354	29519	6745.5	0	15699	0	0	32478	25860	29095	16158	60938	0	10342	13790	99352	14229	32900	3481.1	23862	22349	31423	51784	44368	0	15717	10373	7549.3	0	0	61069	64661	48043	97274
sp|P14324|FPPS_HUMAN;sp|Q92250|FPPS_NEUCR;sp|Q4WEB8|ERG20_ASPFU;sp|P49349|FPPS_KLULA;sp|P08524|ERG20_YEAST	sp|P14324|FPPS_HUMAN	sp|P14324|FPPS_HUMAN Farnesyl pyrophosphate synthase OS=Homo sapiens OX=9606 GN=FDPS PE=1 SV=4	sp|P14324|FPPS_HUMAN	P14324	FPPS_HUMAN	FDPS	4	4	4	0	27704	0	0	0	0	57273	23725	19291	0	25517	0	38740	0	0	52269	10380	0	0	10150	43277	82580	45275	11740	30154	27733	21616	24358	72817	10717	22295	27282	35075	28841	41411	27586	47085	92099	21135	157600
sp|P14384|CBPM_HUMAN	sp|P14384|CBPM_HUMAN	sp|P14384|CBPM_HUMAN Carboxypeptidase M OS=Homo sapiens OX=9606 GN=CPM PE=1 SV=2	sp|P14384|CBPM_HUMAN	P14384	CBPM_HUMAN	CPM	15	15	15	306380	183960	10174	79916	403150	651330	531790	772010	2528000	51881	1544800	1188000	132990	596450	190190	157470	627540	2749300	0	3088400	99149	531450	644800	2324900	1879500	837620	1318800	246220	1343700	3520600	192610	3368500	2673900	1450200	1437000	2475300	274280	706050	2961900	374810
sp|P14406|CX7A2_HUMAN	sp|P14406|CX7A2_HUMAN	sp|P14406|CX7A2_HUMAN Cytochrome c oxidase subunit 7A2, mitochondrial OS=Homo sapiens OX=9606 GN=COX7A2 PE=1 SV=1	sp|P14406|CX7A2_HUMAN	P14406	CX7A2_HUMAN	COX7A2	2	2	2	0	0	0	0	13142	0	0	0	0	11875	6964.6	0	0	6460.4	0	0	0	10820	0	0	0	12245	11768	0	0	0	0	0	46101	28363	0	0	13692	0	0	0	14668	23572	0	0
sp|P14543|NID1_HUMAN	sp|P14543|NID1_HUMAN	sp|P14543|NID1_HUMAN Nidogen-1 OS=Homo sapiens OX=9606 GN=NID1 PE=1 SV=3	sp|P14543|NID1_HUMAN	P14543	NID1_HUMAN	NID1	2	2	2	0	0	0	0	0	0	10586	10604	0	7669.5	10661	0	0	0	0	0	0	0	0	0	0	9114.9	9766.9	5921.5	18774	0	12396	13833	10232	4870.3	0	0	0	0	2441.2	0	18447	14405	6315.7	13288
sp|P14550|AK1A1_HUMAN	sp|P14550|AK1A1_HUMAN	sp|P14550|AK1A1_HUMAN Aldo-keto reductase family 1 member A1 OS=Homo sapiens OX=9606 GN=AKR1A1 PE=1 SV=3	sp|P14550|AK1A1_HUMAN	P14550	AK1A1_HUMAN	AKR1A1	17	17	16	8157.6	0	41342	10601	8341.8	90760	456660	668160	662920	57636	261270	53429	42240	7474	13810	27514	67418	156010	73013	56801	41829	745350	706280	149630	572080	507620	865980	380130	898360	575040	4908.4	247030	225150	232920	399930	32545	704540	718060	480310	950930
sp|P14618|KPYM_HUMAN	sp|P14618|KPYM_HUMAN	sp|P14618|KPYM_HUMAN Pyruvate kinase PKM OS=Homo sapiens OX=9606 GN=PKM PE=1 SV=4	sp|P14618|KPYM_HUMAN	P14618	KPYM_HUMAN	PKM	31	31	29	96842	57494	102030	97703	706030	765530	3887800	2076700	1041100	30211	829550	600550	119230	1020700	154960	87812	437120	128610	278340	341600	1285800	2870400	2474900	1023600	2467300	1076200	1659500	1309100	3841100	2224300	143240	514850	789810	715820	1543000	485520	1824500	3185600	698410	1814200
sp|P14625|ENPL_HUMAN	sp|P14625|ENPL_HUMAN	sp|P14625|ENPL_HUMAN Endoplasmin OS=Homo sapiens OX=9606 GN=HSP90B1 PE=1 SV=1	sp|P14625|ENPL_HUMAN	P14625	ENPL_HUMAN	HSP90B1	32	32	27	27009	23772	13571	56639	211370	56698	1527200	624280	281290	10417	546730	71270	26744	305810	45614	80911	358890	170600	33532	134990	22537	640640	1695500	634580	986540	684350	1650500	1418300	1613400	698930	164190	194310	733580	450540	397050	167460	1153700	2687000	540080	1839000
sp|P63162|RSMN_HUMAN;sp|P14678|RSMB_HUMAN	sp|P63162|RSMN_HUMAN;sp|P14678|RSMB_HUMAN	sp|P63162|RSMN_HUMAN Small nuclear ribonucleoprotein-associated protein N OS=Homo sapiens OX=9606 GN=SNRPN PE=1 SV=1;sp|P14678|RSMB_HUMAN Small nuclear ribonucleoprotein-associated proteins B and B OS=Homo sapiens OX=9606 GN=SNRPB PE=1 SV=2	sp|P63162|RSMN_HUMAN	P63162	RSMN_HUMAN	SNRPN	7	7	7	0	0	21928	29709	0	51528	21655	39060	16315	0	52899	0	6178.8	30808	0	6930.9	12750	0	5623	13968	24281	86137	49452	8701.7	35007	5582.3	110870	38363	58813	58648	0	14456	21984	0	26821	1855.1	209180	66961	21464	441110
sp|P14735|IDE_HUMAN	sp|P14735|IDE_HUMAN	sp|P14735|IDE_HUMAN Insulin-degrading enzyme OS=Homo sapiens OX=9606 GN=IDE PE=1 SV=4	sp|P14735|IDE_HUMAN	P14735	IDE_HUMAN	IDE	12	12	12	13701	18162	19067	0	9684.1	19959	17537	21945	28420	0	14421	0	20322	12441	4883.9	11874	16961	12014	0	11630	5434.7	3472.5	32107	11090	87167	23870	84004	5890.9	77193	356450	11111	7726.9	28524	13378	13309	9589	91140	31188	11180	302290
sp|P14778|IL1R1_HUMAN	sp|P14778|IL1R1_HUMAN	sp|P14778|IL1R1_HUMAN Interleukin-1 receptor type 1 OS=Homo sapiens OX=9606 GN=IL1R1 PE=1 SV=1	sp|P14778|IL1R1_HUMAN	P14778	IL1R1_HUMAN	IL1R1	6	6	6	4872	20370	0	0	24138	57492	73002	133870	353320	1545	219160	137410	0	32855	46190	6274.3	88118	128330	0	335230	0	21212	57087	244840	214050	85716	113320	0	116580	123370	36396	196620	203190	94539	63879	428030	60823	90710	538040	52189
sp|P14780|MMP9_HUMAN	sp|P14780|MMP9_HUMAN	sp|P14780|MMP9_HUMAN Matrix metalloproteinase-9 OS=Homo sapiens OX=9606 GN=MMP9 PE=1 SV=3	sp|P14780|MMP9_HUMAN	P14780	MMP9_HUMAN	MMP9	15	15	15	3732.3	0	90526	179810	0	9204.3	3955.4	3073.3	6922.1	411330	228980	161940	256050	12726	633160	1339000	65600	15380	0	3856.4	1528500	18073	0	5089.2	3795.7	32687	2844.4	12446	19987	7568.1	333210	16245	2726.9	5738.9	5982	4369.1	22541	1248.6	37008	4317.8
sp|P14866|HNRPL_HUMAN	sp|P14866|HNRPL_HUMAN	sp|P14866|HNRPL_HUMAN Heterogeneous nuclear ribonucleoprotein L OS=Homo sapiens OX=9606 GN=HNRNPL PE=1 SV=2	sp|P14866|HNRPL_HUMAN	P14866	HNRPL_HUMAN	HNRNPL	9	9	9	8962.1	15276	0	0	6380.2	25501	239930	89633	0	0	27963	13301	0	18339	14962	15432	5487.1	18463	0	32071	21716	199060	86586	17342	104800	27461	94028	59256	281150	106240	0	3502.7	18650	16457	9858.7	19700	264940	298750	18023	662980
sp|P14868|SYDC_HUMAN;sp|P04802|SYDC_YEAST	sp|P14868|SYDC_HUMAN	sp|P14868|SYDC_HUMAN Aspartate--tRNA ligase, cytoplasmic OS=Homo sapiens OX=9606 GN=DARS1 PE=1 SV=2	sp|P14868|SYDC_HUMAN	P14868	SYDC_HUMAN	DARS1	17	17	17	33295	9049.2	68444	230260	50037	79778	320080	202090	139160	33541	123820	106210	19901	96274	55417	155320	114480	33056	51270	12012	84228	366740	301480	71393	318600	231450	87496	133500	483660	154910	28494	43247	85468	52433	83757	20462	406100	513150	92784	441810
sp|P14923|PLAK_HUMAN	sp|P14923|PLAK_HUMAN	sp|P14923|PLAK_HUMAN Junction plakoglobin OS=Homo sapiens OX=9606 GN=JUP PE=1 SV=3	sp|P14923|PLAK_HUMAN	P14923	PLAK_HUMAN	JUP	28	28	24	89747	151710	18586	8968.8	26525	19614	176160	135230	102590	10872	21848	137860	512730	563730	86930	91781	48474	17420	3334700	31964	15250	978840	117320	81943	220700	67178	138950	266540	237710	1601000	73837	128120	83849	104580	45540	1632700	194990	157060	58065	225460
sp|P15085|CBPA1_HUMAN;CON__Q2KIG3	sp|P15085|CBPA1_HUMAN	sp|P15085|CBPA1_HUMAN Carboxypeptidase A1 OS=Homo sapiens OX=9606 GN=CPA1 PE=1 SV=2	sp|P15085|CBPA1_HUMAN	P15085	CBPA1_HUMAN	CPA1	14	14	13	0	0	0	0	7436.6	0	0	0	0	4127.4	26330	751.51	220990	101480	57704	0	9331.7	0	0	6881	2130.9	3001.7	1027800	0	4335.3	68029	0	23446	17801	5404.9	2008300	1339.5	0	662.38	2771.1	0	2610	5564	99046	2738.8
sp|P15086|CBPB1_HUMAN	sp|P15086|CBPB1_HUMAN	sp|P15086|CBPB1_HUMAN Carboxypeptidase B OS=Homo sapiens OX=9606 GN=CPB1 PE=1 SV=4	sp|P15086|CBPB1_HUMAN	P15086	CBPB1_HUMAN	CPB1	12	11	11	0	3988.6	0	0	14722	115190	2917.5	0	5491.9	5935.6	74709	7612.4	129990	54301	101570	0	2055.4	7947.9	0	8016.4	1190.9	10317	496810	5628.1	4280.1	178250	0	33029	32988	7140.5	908630	0	509.74	4593.6	5595.8	19626	8278	7877.6	191580	2137.4
sp|P15088|CBPA3_HUMAN	sp|P15088|CBPA3_HUMAN	sp|P15088|CBPA3_HUMAN Mast cell carboxypeptidase A OS=Homo sapiens OX=9606 GN=CPA3 PE=1 SV=2	sp|P15088|CBPA3_HUMAN	P15088	CBPA3_HUMAN	CPA3	2	2	2	0	0	5326.2	32412	0	0	0	0	0	3609.4	0	0	0	0	0	0	0	0	0	0	0	0	0	0	0	2785.3	0	0	0	0	0	0	0	0	0	0	6024.4	0	0	5305.7
sp|P15104|GLNA_HUMAN;sp|Q96V52|GLNA_EMENI	sp|P15104|GLNA_HUMAN	sp|P15104|GLNA_HUMAN Glutamine synthetase OS=Homo sapiens OX=9606 GN=GLUL PE=1 SV=4	sp|P15104|GLNA_HUMAN	P15104	GLNA_HUMAN	GLUL	6	6	6	7342.7	18412	44721	6322.2	0	0	8867.7	8200.1	9368.2	0	7815.5	8043.9	14743	4776.3	28023	32149	19523	25894	0	13665	10863	8773.2	0	0	0	7592.7	73490	0	7165.9	58552	5170.3	27612	3857	11555	8518.9	0	50291	8828.4	16612	439830
sp|P15121|ALDR_HUMAN	sp|P15121|ALDR_HUMAN	sp|P15121|ALDR_HUMAN Aldo-keto reductase family 1 member B1 OS=Homo sapiens OX=9606 GN=AKR1B1 PE=1 SV=3	sp|P15121|ALDR_HUMAN	P15121	ALDR_HUMAN	AKR1B1	9	9	9	0	0	0	3575.2	0	0	20004	278660	38553	0	48142	0	0	6597.6	0	0	0	13092	0	0	14207	76964	135460	11027	96858	85516	137640	12565	383990	53185	0	8149.8	30118	41527	103000	0	473070	104420	146810	752170
sp|P15144|AMPN_HUMAN;sp|Q17WX7|SURE_HELAH;sp|B2UU78|SURE_HELPS	sp|P15144|AMPN_HUMAN	sp|P15144|AMPN_HUMAN Aminopeptidase N OS=Homo sapiens OX=9606 GN=ANPEP PE=1 SV=4	sp|P15144|AMPN_HUMAN	P15144	AMPN_HUMAN	ANPEP	64	64	64	12523000	10286000	3702100	1881700	7442600	26003000	21335000	21380000	35623000	7930900	24622000	18361000	2860300	9648200	7122600	5164300	41459000	61169000	3668700	43897000	1683800	7496900	21669000	20397000	24760000	28040000	13594000	6271000	13430000	11558000	3891100	31400000	61343000	54595000	43786000	77200000	8590300	18479000	82500000	5200200
sp|P15151|PVR_HUMAN	sp|P15151|PVR_HUMAN	sp|P15151|PVR_HUMAN Poliovirus receptor OS=Homo sapiens OX=9606 GN=PVR PE=1 SV=2	sp|P15151|PVR_HUMAN	P15151	PVR_HUMAN	PVR	2	2	2	0	11399	0	0	28091	9610.4	5740	29767	58479	0	81309	10619	0	4277.7	0	0	50898	35711	0	55074	7879.9	9649.1	13765	38073	22224	13084	35746	7414.9	22357	18336	0	73861	55242	48013	56534	38168	0	2843.9	111220	23765
sp|P15169|CBPN_HUMAN;CON__Q2KJ83	sp|P15169|CBPN_HUMAN	sp|P15169|CBPN_HUMAN Carboxypeptidase N catalytic chain OS=Homo sapiens OX=9606 GN=CPN1 PE=1 SV=1	sp|P15169|CBPN_HUMAN	P15169	CBPN_HUMAN	CPN1	3	3	3	0	0	0	0	0	0	3464	63144	0	0	3129.5	0	0	4037.4	0	0	53751	0	0	0	0	11953	2806.8	75940	34917	20809	21905	39430	7817.6	0	0	3600.6	0	0	12116	0	24020	0	11516	17289
sp|P15170|ERF3A_HUMAN;sp|Q8IYD1|ERF3B_HUMAN	sp|P15170|ERF3A_HUMAN;sp|Q8IYD1|ERF3B_HUMAN	sp|P15170|ERF3A_HUMAN Eukaryotic peptide chain release factor GTP-binding subunit ERF3A OS=Homo sapiens OX=9606 GN=GSPT1 PE=1 SV=1;sp|Q8IYD1|ERF3B_HUMAN Eukaryotic peptide chain release factor GTP-binding subunit ERF3B OS=Homo sapiens OX=9606 GN=GSPT2 PE=1	sp|P15170|ERF3A_HUMAN	P15170	ERF3A_HUMAN	GSPT1	4	4	4	0	0	5605.3	0	0	0	32397	28599	21538	0	17408	0	0	0	0	0	0	0	0	0	0	39771	23631	0	28285	28583	27136	8464.7	60947	25980	0	8159.7	12672	6554.5	34666	0	49730	35915	6810.2	190680
sp|P15291|B4GT1_HUMAN	sp|P15291|B4GT1_HUMAN	sp|P15291|B4GT1_HUMAN Beta-1,4-galactosyltransferase 1 OS=Homo sapiens OX=9606 GN=B4GALT1 PE=1 SV=5	sp|P15291|B4GT1_HUMAN	P15291	B4GT1_HUMAN	B4GALT1	2	2	2	0	4077	0	0	0	4303.8	20293	11886	35964	0	56808	8211.6	0	4279.5	0	0	5744.3	9507.6	0	11671	0	3012.8	12668	24981	28404	31105	34444	8822.2	33094	16748	0	25537	6842.9	39950	47907	0	6907.5	8556.9	41512	40354
sp|P15309|PPAP_HUMAN	sp|P15309|PPAP_HUMAN	sp|P15309|PPAP_HUMAN Prostatic acid phosphatase OS=Homo sapiens OX=9606 GN=ACP3 PE=1 SV=3	sp|P15309|PPAP_HUMAN	P15309	PPAP_HUMAN	ACP3	2	2	2	0	0	0	0	0	0	0	0	1981.3	0	0	0	0	0	0	0	0	0	0	3203.1	0	0	0	0	2645.7	0	0	0	0	8082.6	0	0	0	0	5098.5	0	1747.9	0	3133.7	4340.4
sp|P15311|EZRI_HUMAN	sp|P15311|EZRI_HUMAN	sp|P15311|EZRI_HUMAN Ezrin OS=Homo sapiens OX=9606 GN=EZR PE=1 SV=4	sp|P15311|EZRI_HUMAN	P15311	EZRI_HUMAN	EZR	30	16	16	106940	1152200	436650	424320	509370	386560	776980	570990	375340	1360600	706170	522410	1377600	725760	314770	839680	549900	1046400	814480	1035700	522770	948610	794500	500300	645880	667330	602760	670700	1448100	1140600	499760	1645400	732410	550380	677400	647760	523090	1444700	384800	1132000
sp|P15531|NDKA_HUMAN	sp|P15531|NDKA_HUMAN	sp|P15531|NDKA_HUMAN Nucleoside diphosphate kinase A OS=Homo sapiens OX=9606 GN=NME1 PE=1 SV=1	sp|P15531|NDKA_HUMAN	P15531	NDKA_HUMAN	NME1	6	4	4	10262	13150	18673	9057.5	106700	21151	24133	72649	51652	28792	65379	4489.8	0	82773	16642	0	227470	0	6094.1	0	40596	61101	61056	12714	40191	87546	50333	66323	56211	62938	8964.9	19521	8619.4	15472	8146.7	0	234790	26489	30509	349780
sp|P15559|NQO1_HUMAN	sp|P15559|NQO1_HUMAN	sp|P15559|NQO1_HUMAN NAD(P)H dehydrogenase [quinone] 1 OS=Homo sapiens OX=9606 GN=NQO1 PE=1 SV=1	sp|P15559|NQO1_HUMAN	P15559	NQO1_HUMAN	NQO1	8	8	8	95862	24895	43301	80315	361800	204680	1305000	53403	652320	169480	58906	195760	77011	485420	148480	19060	291130	347770	23125	195390	28334	1413600	2460900	1024100	1444200	215900	907880	768020	1669800	682450	127580	355340	727220	692950	966880	215950	2034300	3267200	445730	1242200
sp|P15586|GNS_HUMAN	sp|P15586|GNS_HUMAN	sp|P15586|GNS_HUMAN N-acetylglucosamine-6-sulfatase OS=Homo sapiens OX=9606 GN=GNS PE=1 SV=3	sp|P15586|GNS_HUMAN	P15586	GNS_HUMAN	GNS	11	11	11	91634	216830	14050	73898	159000	44126	54110	94468	220650	22335	105380	152580	146260	21246	89670	72574	107630	290600	56192	291240	31126	34633	167870	605920	163630	91846	349540	34669	197050	183920	18652	336120	530110	162410	109980	282050	41670	238090	495540	33411
sp|P15814|IGLL1_HUMAN	sp|P15814|IGLL1_HUMAN	sp|P15814|IGLL1_HUMAN Immunoglobulin lambda-like polypeptide 1 OS=Homo sapiens OX=9606 GN=IGLL1 PE=1 SV=1	sp|P15814|IGLL1_HUMAN	P15814	IGLL1_HUMAN	IGLL1	2	2	2	223900	527850	380380	240970	170540	219600	276980	301500	195800	358260	224820	583040	396820	200710	511690	108240	289790	137970	266100	630330	322440	121680	217800	64577	104120	170520	109600	142800	79016	118360	379900	691890	231470	333360	299010	102440	14313	44738	100450	67573
sp|P15880|RS2_HUMAN	sp|P15880|RS2_HUMAN	sp|P15880|RS2_HUMAN 40S ribosomal protein S2 OS=Homo sapiens OX=9606 GN=RPS2 PE=1 SV=2	sp|P15880|RS2_HUMAN	P15880	RS2_HUMAN	RPS2	7	7	7	0	0	0	0	29811	0	90020	65628	9270.7	14692	13301	22935	0	22357	17583	0	0	15927	0	7197.5	2815.2	76801	38953	26988	86025	72113	98897	31709	137880	217550	0	17813	26844	26507	59150	61935	147490	124350	32621	465330
sp|P15907|SIAT1_HUMAN	sp|P15907|SIAT1_HUMAN	sp|P15907|SIAT1_HUMAN Beta-galactoside alpha-2,6-sialyltransferase 1 OS=Homo sapiens OX=9606 GN=ST6GAL1 PE=1 SV=1	sp|P15907|SIAT1_HUMAN	P15907	SIAT1_HUMAN	ST6GAL1	8	8	8	13044	0	7496.9	25442	0	18198	49814	30968	13760	10990	0	0	9556.1	31932	16053	0	7216.6	33910	0	145530	20164	15070	13545	8892	12316	22292	3625.8	14877	8410.2	23529	28765	103270	18598	37200	66817	8697.7	15985	32879	39738	8393.6
sp|P15924|DESP_HUMAN	sp|P15924|DESP_HUMAN	sp|P15924|DESP_HUMAN Desmoplakin OS=Homo sapiens OX=9606 GN=DSP PE=1 SV=3	sp|P15924|DESP_HUMAN	P15924	DESP_HUMAN	DSP	118	118	118	519870	389600	106120	154400	308240	426060	472540	405280	350240	25088	167910	772560	2291000	464420	669520	404220	218290	161000	99916	163590	557180	1587200	310860	243730	372290	244820	426910	792820	783780	6144300	407140	128010	161140	450420	93804	7866300	376670	252690	197170	444120
sp|P15941|MUC1_HUMAN	sp|P15941|MUC1_HUMAN	sp|P15941|MUC1_HUMAN Mucin-1 OS=Homo sapiens OX=9606 GN=MUC1 PE=1 SV=3	sp|P15941|MUC1_HUMAN	P15941	MUC1_HUMAN	MUC1	6	6	6	69138	46716	1661.5	17226	39003	42653	15015	30059	343940	36271	212350	693140	83499	30827	133830	47933	35985	131600	7612.2	175930	311460	73978	13076	55101	83554	144160	143980	76011	41436	167640	217160	115860	42281	39984	24950	95870	5969.7	34878	107480	101320
sp|P16035|TIMP2_HUMAN	sp|P16035|TIMP2_HUMAN	sp|P16035|TIMP2_HUMAN Metalloproteinase inhibitor 2 OS=Homo sapiens OX=9606 GN=TIMP2 PE=1 SV=2	sp|P16035|TIMP2_HUMAN	P16035	TIMP2_HUMAN	TIMP2	6	6	6	70933	117900	19797	45880	31287	171560	105320	188300	256710	99980	520310	365210	67295	30203	262500	105300	75255	234810	19637	373780	79751	37994	107370	274650	110080	530930	136340	32005	76966	161960	99572	243880	281140	200690	226220	259430	54346	76677	194960	50632
sp|P16070|CD44_HUMAN	sp|P16070|CD44_HUMAN	sp|P16070|CD44_HUMAN CD44 antigen OS=Homo sapiens OX=9606 GN=CD44 PE=1 SV=3	sp|P16070|CD44_HUMAN	P16070	CD44_HUMAN	CD44	4	4	3	9883.7	17336	17689	65651	25201	13497	9649.1	12574	26436	9129	32931	26255	34003	20493	38419	24636	68213	71356	12706	73417	34391	9716.5	19033	28757	6490.6	62524	15393	24181	16894	66887	32097	84831	61651	57783	49270	86899	67925	6301.5	23443	65986
sp|P16083|NQO2_HUMAN	sp|P16083|NQO2_HUMAN	sp|P16083|NQO2_HUMAN Ribosyldihydronicotinamide dehydrogenase [quinone] OS=Homo sapiens OX=9606 GN=NQO2 PE=1 SV=5	sp|P16083|NQO2_HUMAN	P16083	NQO2_HUMAN	NQO2	4	4	4	7280.9	11673	20462	0	6234.3	12553	118910	46833	0	0	27046	0	0	6329.2	15621	9023.2	10248	0	10118	49315	0	0	76237	23694	4013.1	0	84500	0	118360	3934.7	0	8512	32391	7211.6	40232	5095.8	138090	93766	205070	153410
sp|P16144|ITB4_HUMAN	sp|P16144|ITB4_HUMAN	sp|P16144|ITB4_HUMAN Integrin beta-4 OS=Homo sapiens OX=9606 GN=ITGB4 PE=1 SV=5	sp|P16144|ITB4_HUMAN	P16144	ITB4_HUMAN	ITGB4	19	19	19	80824	69516	58931	42604	51890	97041	73917	128920	121550	42479	80563	245620	94488	10027	176520	207100	69974	14121	0	65706	77957	81584	69382	148400	103470	14362	365960	99239	106430	7330.5	27853	114130	119540	62378	85172	56330	109100	310140	92192	613380
sp|P16152|CBR1_HUMAN	sp|P16152|CBR1_HUMAN	sp|P16152|CBR1_HUMAN Carbonyl reductase [NADPH] 1 OS=Homo sapiens OX=9606 GN=CBR1 PE=1 SV=3	sp|P16152|CBR1_HUMAN	P16152	CBR1_HUMAN	CBR1	14	14	12	4530.4	15279	0	7292.5	159640	11253	1060100	376700	124450	12564	128200	78312	0	141320	4277.9	150220	44249	18467	0	19769	62318	333490	800490	132760	402640	39535	384230	244440	1675000	841490	16065	96173	61981	122270	138900	9817.2	565720	1097300	70524	422660
sp|P16157|ANK1_HUMAN	sp|P16157|ANK1_HUMAN	sp|P16157|ANK1_HUMAN Ankyrin-1 OS=Homo sapiens OX=9606 GN=ANK1 PE=1 SV=3	sp|P16157|ANK1_HUMAN	P16157	ANK1_HUMAN	ANK1	42	42	37	13773	17174	1170.1	21352	1086400	0	19331	939680	8673.8	3313.6	23648	3206.6	5182.8	2149000	1903.2	5646.6	3072100	5875.4	0	2320.9	1637.6	3929.4	77427	71663	3282.2	3816.8	9709.5	1104.2	71402	2118.6	15091	73642	3036.1	16904	38728	3229.1	1751800	1675.7	71966	23123
sp|P16219|ACADS_HUMAN	sp|P16219|ACADS_HUMAN	sp|P16219|ACADS_HUMAN Short-chain specific acyl-CoA dehydrogenase, mitochondrial OS=Homo sapiens OX=9606 GN=ACADS PE=1 SV=1	sp|P16219|ACADS_HUMAN	P16219	ACADS_HUMAN	ACADS	7	7	7	14909	51191	330060	12405	54660	0	306490	24846	24115	232130	168550	0	21730	74661	219040	0	97992	4863.1	3653500	0	138840	146260	111370	129430	75269	504570	28317	44176	706770	616740	4648.4	43898	43873	133070	59931	0	422420	148960	119900	704840
sp|P16233|LIPP_HUMAN	sp|P16233|LIPP_HUMAN	sp|P16233|LIPP_HUMAN Pancreatic triacylglycerol lipase OS=Homo sapiens OX=9606 GN=PNLIP PE=1 SV=1	sp|P16233|LIPP_HUMAN	P16233	LIPP_HUMAN	PNLIP	12	12	11	2100.2	50640	21390	0	18735	87651	362330	69428	89024	5275.6	125200	3851.9	526470	61475	832360	0	13230	12155	36778	20791	7225.9	26463	1069700	171970	51605	574820	26665	0	69553	7022.7	1167900	59534	19634	22382	106860	8374.2	28284	4737.4	285940	8007.5
sp|P16278|BGAL_HUMAN	sp|P16278|BGAL_HUMAN	sp|P16278|BGAL_HUMAN Beta-galactosidase OS=Homo sapiens OX=9606 GN=GLB1 PE=1 SV=2	sp|P16278|BGAL_HUMAN	P16278	BGAL_HUMAN	GLB1	6	6	6	0	0	42578	11878	8030	4919.6	27125	18714	6171.2	31964	24232	0	0	8152	0	0	18715	0	0	16468	0	28011	21647	27327	35178	52985	65879	40468	36591	23110	0	16039	39599	18931	20585	11077	113450	33933	37779	316610
sp|P16284|PECA1_HUMAN	sp|P16284|PECA1_HUMAN	sp|P16284|PECA1_HUMAN Platelet endothelial cell adhesion molecule OS=Homo sapiens OX=9606 GN=PECAM1 PE=1 SV=2	sp|P16284|PECA1_HUMAN	P16284	PECA1_HUMAN	PECAM1	3	3	3	0	0	0	0	16182	0	0	7070.6	0	11623	14424	0	0	10341	9192.3	0	0	10839	0	0	19075	24758	20378	0	30522	14668	7633.8	0	28953	11818	12433	0	0	8326.7	0	6043.6	33197	0	6843.9	17235
sp|P16401|H15_HUMAN	sp|P16401|H15_HUMAN	sp|P16401|H15_HUMAN Histone H1.5 OS=Homo sapiens OX=9606 GN=H1-5 PE=1 SV=3	sp|P16401|H15_HUMAN	P16401	H15_HUMAN	H1-5	3	3	2	0	0	0	4994	0	0	0	0	5636.3	12231	0	0	0	0	0	0	0	0	0	0	0	0	0	0	5154.2	0	0	0	6572.5	158700	0	0	0	0	0	0	2528.4	0	0	0
sp|P16422|EPCAM_HUMAN	sp|P16422|EPCAM_HUMAN	sp|P16422|EPCAM_HUMAN Epithelial cell adhesion molecule OS=Homo sapiens OX=9606 GN=EPCAM PE=1 SV=2	sp|P16422|EPCAM_HUMAN	P16422	EPCAM_HUMAN	EPCAM	6	6	6	10211	0	17526	24055	12383	46886	167520	147010	46553	23454	73486	0	0	17643	0	0	16767	0	22102	14956	29305	269370	262030	93847	98502	63379	205740	52870	149940	80711	0	65532	8271.1	4538.8	55848	0	356440	211480	218530	296120
sp|P16435|NCPR_HUMAN	sp|P16435|NCPR_HUMAN	sp|P16435|NCPR_HUMAN NADPH--cytochrome P450 reductase OS=Homo sapiens OX=9606 GN=POR PE=1 SV=2	sp|P16435|NCPR_HUMAN	P16435	NCPR_HUMAN	POR	5	5	5	0	0	0	0	6012.1	0	8935	8657.3	0	0	8964.5	0	0	0	0	41486	0	0	0	0	29382	14799	0	4777.1	27955	0	0	12995	12039	32725	0	0	20992	0	0	0	11993	13102	11712	31714
sp|P16452|EPB42_HUMAN	sp|P16452|EPB42_HUMAN	sp|P16452|EPB42_HUMAN Protein 4.2 OS=Homo sapiens OX=9606 GN=EPB42 PE=1 SV=3	sp|P16452|EPB42_HUMAN	P16452	EPB42_HUMAN	EPB42	21	21	21	175700	178290	165450	398840	1140600	11159	96418	1098300	75550	159680	13938	0	15305	1563200	11209	10480	3323900	33855	36019	3209.6	2707.9	19740	148520	103640	14043	19092	15300	45206	107120	5281.1	522180	191820	24657	122950	99623	4943.5	1256000	3242.3	90783	63201
sp|P16615|AT2A2_HUMAN	sp|P16615|AT2A2_HUMAN	sp|P16615|AT2A2_HUMAN Sarcoplasmic/endoplasmic reticulum calcium ATPase 2 OS=Homo sapiens OX=9606 GN=ATP2A2 PE=1 SV=1	sp|P16615|AT2A2_HUMAN	P16615	AT2A2_HUMAN	ATP2A2	20	20	13	11175	5073.6	10201	32689	31504	30283	220520	199040	14778	14663	90152	8319.5	0	19308	11952	973.13	5650.8	7182.7	0	0	31295	262760	173800	45082	87623	98092	322960	97297	221560	132820	25341	61629	53644	57438	113990	14366	468380	137630	52722	591350
sp|P16662|UD2B7_HUMAN	sp|P16662|UD2B7_HUMAN	sp|P16662|UD2B7_HUMAN UDP-glucuronosyltransferase 2B7 OS=Homo sapiens OX=9606 GN=UGT2B7 PE=1 SV=2	sp|P16662|UD2B7_HUMAN	P16662	UD2B7_HUMAN	UGT2B7	3	3	2	0	0	0	0	0	2681.1	0	17011	0	2448.7	0	0	13906	0	0	0	0	0	0	2237.8	0	0	0	0	42113	0	0	0	0	1767.5	7129.4	0	0	0	0	0	0	51883	0	0
sp|P16671|CD36_HUMAN	sp|P16671|CD36_HUMAN	sp|P16671|CD36_HUMAN Platelet glycoprotein 4 OS=Homo sapiens OX=9606 GN=CD36 PE=1 SV=2	sp|P16671|CD36_HUMAN	P16671	CD36_HUMAN	CD36	5	5	4	0	0	0	0	0	46112	228510	0	0	29642	24368	36061	0	0	0	0	56757	0	0	0	0	0	0	341030	205550	0	212020	0	50664	72407	4602.6	26251	31440	42327	15370	0	218590	9476.4	780510	0
sp|P16885|PLCG2_HUMAN	sp|P16885|PLCG2_HUMAN	sp|P16885|PLCG2_HUMAN 1-phosphatidylinositol 4,5-bisphosphate phosphodiesterase gamma-2 OS=Homo sapiens OX=9606 GN=PLCG2 PE=1 SV=4	sp|P16885|PLCG2_HUMAN	P16885	PLCG2_HUMAN	PLCG2	7	7	7	0	0	0	0	0	41792	108810	51644	31546	0	16603	0	49362	8726.2	0	0	0	0	0	0	0	52337	28522	10025	66021	0	49771	16285	95175	0	20841	5265.7	9937.3	20525	55553	0	128890	28145	13264	88086
sp|P16930|FAAA_HUMAN	sp|P16930|FAAA_HUMAN	sp|P16930|FAAA_HUMAN Fumarylacetoacetase OS=Homo sapiens OX=9606 GN=FAH PE=1 SV=2	sp|P16930|FAAA_HUMAN	P16930	FAAA_HUMAN	FAH	14	14	12	227820	109770	375220	16591	51133	84838	76997	160910	251400	238510	190640	134300	42614	101800	148860	40838	29557	207950	208000	68127	27358	72545	93014	129090	115620	79164	89426	109090	100390	51455	118660	174800	73885	108540	79843	72140	208960	116060	338930	93507
sp|P17050|NAGAB_HUMAN	sp|P17050|NAGAB_HUMAN	sp|P17050|NAGAB_HUMAN Alpha-N-acetylgalactosaminidase OS=Homo sapiens OX=9606 GN=NAGA PE=1 SV=2	sp|P17050|NAGAB_HUMAN	P17050	NAGAB_HUMAN	NAGA	4	4	4	0	0	0	41456	7765.8	21776	9480	12809	34236	0	11344	4034.9	0	0	0	0	11417	17804	14647	0	0	10559	19348	56806	9635.5	17769	50195	12969	10096	15662	0	63272	21759	53132	55002	12724	51752	31017	33898	44555
sp|P17174|AATC_HUMAN;sp|Q56114|AAT_SALTI;sp|P58661|AAT_SALTY;sp|P44425|AAT_HAEIN;sp|P00509|AAT_ECOLI	sp|P17174|AATC_HUMAN	sp|P17174|AATC_HUMAN Aspartate aminotransferase, cytoplasmic OS=Homo sapiens OX=9606 GN=GOT1 PE=1 SV=3	sp|P17174|AATC_HUMAN	P17174	AATC_HUMAN	GOT1	20	20	18	193300	128090	285830	19274	200820	577770	1194200	1168700	1484000	4107.7	1104200	102200	12396	290620	12466	15384	381040	369580	91073	388410	18866	1707500	1497000	1317900	1948800	242630	1681500	602800	1730900	823320	9071.8	660340	682980	869090	1353100	109430	1211700	1265400	1568300	760310
sp|P17181|INAR1_HUMAN	sp|P17181|INAR1_HUMAN	sp|P17181|INAR1_HUMAN Interferon alpha/beta receptor 1 OS=Homo sapiens OX=9606 GN=IFNAR1 PE=1 SV=3	sp|P17181|INAR1_HUMAN	P17181	INAR1_HUMAN	IFNAR1	11	11	11	134810	99992	0	26232	41304	160930	105520	227290	451720	0	375220	317990	5869.5	72061	75891	17948	201900	588620	7865.6	432550	0	51223	227420	362600	236170	134010	133860	75115	116880	182940	99903	175530	755030	549940	376280	600210	38073	121160	669060	57462
sp|P17213|BPI_HUMAN	sp|P17213|BPI_HUMAN	sp|P17213|BPI_HUMAN Bactericidal permeability-increasing protein OS=Homo sapiens OX=9606 GN=BPI PE=1 SV=4	sp|P17213|BPI_HUMAN	P17213	BPI_HUMAN	BPI	5	5	5	0	0	50769	105160	0	0	0	2059.3	0	0	0	0	114400	0	67108	407740	0	0	9405.4	0	224920	4617.1	0	0	0	4100.8	0	0	6514	0	0	0	0	0	0	0	6899.3	784.85	0	0
sp|P17252|KPCA_HUMAN;sp|P05771|KPCB_HUMAN	sp|P17252|KPCA_HUMAN	sp|P17252|KPCA_HUMAN Protein kinase C alpha type OS=Homo sapiens OX=9606 GN=PRKCA PE=1 SV=4	sp|P17252|KPCA_HUMAN	P17252	KPCA_HUMAN	PRKCA	5	5	4	0	0	0	17368	6941.7	32809	8624.3	34335	13792	0	10798	0	0	0	17999	0	0	0	0	4702.7	0	69995	35362	7219.2	24545	63824	28792	33095	23636	2692.5	0	0	18936	2566	4321.5	0	25834	22763	9866.4	63016
sp|P17301|ITA2_HUMAN	sp|P17301|ITA2_HUMAN	sp|P17301|ITA2_HUMAN Integrin alpha-2 OS=Homo sapiens OX=9606 GN=ITGA2 PE=1 SV=2	sp|P17301|ITA2_HUMAN	P17301	ITA2_HUMAN	ITGA2	6	6	6	0	0	0	4456.9	0	0	0	0	0	29976	4075.6	0	0	6441.6	0	0	4466.8	19652	0	0	0	2784	0	0	0	12335	14220	0	0	0	4807.7	0	3306.6	0	0	0	75361	0	36450	21091
sp|P17405|ASM_HUMAN	sp|P17405|ASM_HUMAN	sp|P17405|ASM_HUMAN Sphingomyelin phosphodiesterase OS=Homo sapiens OX=9606 GN=SMPD1 PE=1 SV=5	sp|P17405|ASM_HUMAN	P17405	ASM_HUMAN	SMPD1	2	2	2	0	0	0	0	3031.2	34372	0	16473	2891.9	0	5166.7	0	0	0	0	0	0	0	0	0	0	20462	0	8981.3	8881.9	18822	970.69	22758	7433.5	0	0	0	0	0	2102.5	0	0	1940.9	17152	0
sp|P17516|AK1C4_HUMAN	sp|P17516|AK1C4_HUMAN	sp|P17516|AK1C4_HUMAN Aldo-keto reductase family 1 member C4 OS=Homo sapiens OX=9606 GN=AKR1C4 PE=1 SV=3	sp|P17516|AK1C4_HUMAN	P17516	AK1C4_HUMAN	AKR1C4	10	6	6	17003	0	0	8794.9	20909	14632	89207	195070	26134	23160	41554	0	4427.9	19621	0	0	7236.8	0	0	44514	14812	83908	130240	28112	109030	0	57464	10087	312390	35870	0	9879.2	75766	16567	66425	18155	163820	157180	64357	53373
sp|P17540|KCRS_HUMAN	sp|P17540|KCRS_HUMAN	sp|P17540|KCRS_HUMAN Creatine kinase S-type, mitochondrial OS=Homo sapiens OX=9606 GN=CKMT2 PE=1 SV=2	sp|P17540|KCRS_HUMAN	P17540	KCRS_HUMAN	CKMT2	7	4	4	0	0	2392.2	0	0	6117.8	73675	9168.3	9316.9	8132.7	6856.5	38486	29784	16229	0	0	0	9077.3	31404	0	9826.8	332540	9988.9	2350.6	49364	8057.3	27163	13621	59386	96481	9329.6	5628.6	17987	16995	17744	0	72593	41600	9819.8	18369
sp|P17568|NDUB7_HUMAN	sp|P17568|NDUB7_HUMAN	sp|P17568|NDUB7_HUMAN NADH dehydrogenase [ubiquinone] 1 beta subcomplex subunit 7 OS=Homo sapiens OX=9606 GN=NDUFB7 PE=1 SV=4	sp|P17568|NDUB7_HUMAN	P17568	NDUB7_HUMAN	NDUFB7	4	4	4	76482	0	0	0	16086	51575	33810	42372	94470	0	133970	50635	0	60505	20698	9217.8	149610	68444	0	42109	0	58816	140060	35161	63441	60402	59908	98976	67297	141850	30654	17494	32013	46697	47141	106450	88847	97447	66170	176430
sp|P17612|KAPCA_HUMAN	sp|P17612|KAPCA_HUMAN	sp|P17612|KAPCA_HUMAN cAMP-dependent protein kinase catalytic subunit alpha OS=Homo sapiens OX=9606 GN=PRKACA PE=1 SV=2	sp|P17612|KAPCA_HUMAN	P17612	KAPCA_HUMAN	PRKACA	7	7	4	7620.5	0	0	0	18667	10608	73755	45155	14229	0	38108	0	0	6406.5	0	5988.2	0	2576.9	0	10041	7041.4	26701	40715	0	32520	23510	39725	4557.7	77539	0	0	0	10482	0	4905.3	0	58743	42679	3354.1	160060
sp|P17655|CAN2_HUMAN	sp|P17655|CAN2_HUMAN	sp|P17655|CAN2_HUMAN Calpain-2 catalytic subunit OS=Homo sapiens OX=9606 GN=CAPN2 PE=1 SV=6	sp|P17655|CAN2_HUMAN	P17655	CAN2_HUMAN	CAPN2	19	19	18	0	0	3458.6	3548.5	142830	129920	408150	342130	193600	12063	136920	24926	0	45234	8939.6	4592.5	17017	9747.1	22156	14585	12058	382820	574200	162050	406960	129930	316980	175480	551240	205810	9989.4	90576	118340	131200	257260	17995	473380	411510	126500	758000
sp|P17693|HLAG_HUMAN	sp|P17693|HLAG_HUMAN	sp|P17693|HLAG_HUMAN HLA class I histocompatibility antigen, alpha chain G OS=Homo sapiens OX=9606 GN=HLA-G PE=1 SV=1	sp|P17693|HLAG_HUMAN	P17693	HLAG_HUMAN	HLA-G	2	2	2	89608	72328	23862	26810	48893	38902	29937	16854	35128	0	20736	152280	66674	0	67043	75103	11877	48281	0	59109	114470	49755	0	24435	11268	0	13808	19147	12956	18506	52378	23287	17636	38790	34121	18466	0	53854	19156	0
sp|P17813|EGLN_HUMAN	sp|P17813|EGLN_HUMAN	sp|P17813|EGLN_HUMAN Endoglin OS=Homo sapiens OX=9606 GN=ENG PE=1 SV=2	sp|P17813|EGLN_HUMAN	P17813	EGLN_HUMAN	ENG	4	4	4	0	36298	0	4613	13952	0	4483.7	0	6206.7	0	0	0	16570	12220	0	0	7228.7	0	81254	0	0	0	0	0	0	4578.1	5787.5	13520	4644	13249	2521.8	9398.5	0	5647.3	10282	9481	16153	0	0	108500
sp|P17844|DDX5_HUMAN	sp|P17844|DDX5_HUMAN	sp|P17844|DDX5_HUMAN Probable ATP-dependent RNA helicase DDX5 OS=Homo sapiens OX=9606 GN=DDX5 PE=1 SV=1	sp|P17844|DDX5_HUMAN	P17844	DDX5_HUMAN	DDX5	6	3	3	0	0	0	0	0	4193.7	49000	0	0	0	4525.1	90564	0	0	0	0	0	0	16475	0	0	0	0	10073	9307.8	8611.4	8469.6	0	29722	7150	4819	0	0	19923	3768.1	0	7602.4	14597	0	33903
sp|P17858|PFKAL_HUMAN	sp|P17858|PFKAL_HUMAN	sp|P17858|PFKAL_HUMAN ATP-dependent 6-phosphofructokinase, liver type OS=Homo sapiens OX=9606 GN=PFKL PE=1 SV=6	sp|P17858|PFKAL_HUMAN	P17858	PFKAL_HUMAN	PFKL	24	24	21	8317.1	13640	16420	21751	103260	398270	1090600	730150	514520	12531	586320	2619.3	8305.8	253530	14020	5421.8	370410	32250	21322	21011	10260	1208100	1068200	190540	796590	138050	722490	479700	780940	205030	24269	93250	400720	431130	712230	36236	902870	832970	256650	998090
sp|P17931|LEG3_HUMAN	sp|P17931|LEG3_HUMAN	sp|P17931|LEG3_HUMAN Galectin-3 OS=Homo sapiens OX=9606 GN=LGALS3 PE=1 SV=5	sp|P17931|LEG3_HUMAN	P17931	LEG3_HUMAN	LGALS3	8	8	8	0	31396	0	10157	71049	138510	269400	643960	463160	13235	324690	18455	40501	100640	0	16148	65235	0	43974	52317	64070	668350	424740	133860	571210	419860	1076300	444960	541250	254990	68075	74825	99347	80649	174280	103870	1337000	603220	220910	2148500
sp|P17936|IBP3_HUMAN	sp|P17936|IBP3_HUMAN	sp|P17936|IBP3_HUMAN Insulin-like growth factor-binding protein 3 OS=Homo sapiens OX=9606 GN=IGFBP3 PE=1 SV=2	sp|P17936|IBP3_HUMAN	P17936	IBP3_HUMAN	IGFBP3	5	5	5	0	5880.3	0	13499	0	17579	22927	21800	66443	16307	15123	18513	0	20598	39035	0	5695	119300	0	83172	11067	14264	16182	83023	9194	38013	22915	13881	31496	110970	0	81023	41631	29871	46949	56422	4327.4	26294	93116	7245.8
sp|P17987|TCPA_HUMAN	sp|P17987|TCPA_HUMAN	sp|P17987|TCPA_HUMAN T-complex protein 1 subunit alpha OS=Homo sapiens OX=9606 GN=TCP1 PE=1 SV=1	sp|P17987|TCPA_HUMAN	P17987	TCPA_HUMAN	TCP1	14	14	14	328990	884360	619800	486700	765890	478460	669710	611160	443080	645560	253020	1522600	1752100	751270	3086400	1346100	927800	1252700	2356400	148370	394930	731600	861050	466260	976650	660870	522080	1146200	480100	1319000	2244300	437830	461340	835860	661550	1429200	1031600	896300	401590	489940
sp|P18031|PTN1_HUMAN	sp|P18031|PTN1_HUMAN	sp|P18031|PTN1_HUMAN Tyrosine-protein phosphatase non-receptor type 1 OS=Homo sapiens OX=9606 GN=PTPN1 PE=1 SV=1	sp|P18031|PTN1_HUMAN	P18031	PTN1_HUMAN	PTPN1	2	2	2	0	0	0	0	0	0	0	0	0	0	0	8519.2	0	0	0	0	0	0	0	0	0	0	0	0	0	0	4549.5	0	6872.5	0	0	0	0	0	0	0	1869.6	0	0	36985
sp|P18077|RL35A_HUMAN	sp|P18077|RL35A_HUMAN	sp|P18077|RL35A_HUMAN 60S ribosomal protein L35a OS=Homo sapiens OX=9606 GN=RPL35A PE=1 SV=2	sp|P18077|RL35A_HUMAN	P18077	RL35A_HUMAN	RPL35A	2	2	2	0	0	0	2012.2	1785.6	17060	39920	24254	33084	0	55801	0	0	3873.8	0	0	0	0	0	0	0	97691	96277	5615.5	75810	125440	52329	18447	107730	64561	0	0	8325.3	0	19464	0	111120	63031	22530	253660
sp|P18084|ITB5_HUMAN	sp|P18084|ITB5_HUMAN	sp|P18084|ITB5_HUMAN Integrin beta-5 OS=Homo sapiens OX=9606 GN=ITGB5 PE=1 SV=1	sp|P18084|ITB5_HUMAN	P18084	ITB5_HUMAN	ITGB5	6	6	5	0	0	0	0	0	0	1612.4	0	0	0	1629	0	0	1931.7	0	0	0	0	0	0	0	2370.7	0	0	0	0	4100.7	0	2468.3	0	0	0	0	0	0	0	52794	0	1586.1	99234
sp|P18085|ARF4_HUMAN;sp|P34727|ARF_AJECA	sp|P18085|ARF4_HUMAN	sp|P18085|ARF4_HUMAN ADP-ribosylation factor 4 OS=Homo sapiens OX=9606 GN=ARF4 PE=1 SV=3	sp|P18085|ARF4_HUMAN	P18085	ARF4_HUMAN	ARF4	9	9	6	98796	93336	170280	207880	210280	197230	442460	456690	231520	116740	276210	133900	76620	261110	49102	39774	336220	277520	93762	88621	80760	757940	592500	217530	575530	410760	308730	853270	691250	601990	77861	218230	401830	283680	256910	235630	534400	1282700	365810	579190
sp|P18124|RL7_HUMAN	sp|P18124|RL7_HUMAN	sp|P18124|RL7_HUMAN 60S ribosomal protein L7 OS=Homo sapiens OX=9606 GN=RPL7 PE=1 SV=1	sp|P18124|RL7_HUMAN	P18124	RL7_HUMAN	RPL7	7	7	7	0	0	0	9090.3	0	2238.5	41311	6556.1	0	0	13826	0	52213	0	0	4258.8	0	4237.3	0	0	0	9304.6	6109.3	2449.6	5801.6	7287	64935	0	38184	15952	0	0	18077	0	6597.9	0	41292	11601	0	331500
sp|P18206|VINC_HUMAN	sp|P18206|VINC_HUMAN	sp|P18206|VINC_HUMAN Vinculin OS=Homo sapiens OX=9606 GN=VCL PE=1 SV=4	sp|P18206|VINC_HUMAN	P18206	VINC_HUMAN	VCL	25	25	24	22629	26931	5704	11353	372970	22275	121780	199710	24346	0	15885	40014	28025	215860	42191	4430.3	217030	136010	0	10890	437520	123900	314560	147710	325810	81387	563840	520130	112160	750150	32647	131660	137060	88029	145190	20733	1052200	198600	24375	1130200
sp|P18283|GPX2_HUMAN	sp|P18283|GPX2_HUMAN	sp|P18283|GPX2_HUMAN Glutathione peroxidase 2 OS=Homo sapiens OX=9606 GN=GPX2 PE=1 SV=3	sp|P18283|GPX2_HUMAN	P18283	GPX2_HUMAN	GPX2	12	12	12	0	0	9415.1	13771	85494	10389	312270	201750	17912	5321.9	12857	30358	1308.9	129920	25583	49976	11774	22674	43899	53249	36544	179560	471260	168150	349360	52289	277860	174830	351670	268060	7616.8	70458	127080	122190	180910	0	333830	509390	75642	283370
sp|P18428|LBP_HUMAN	sp|P18428|LBP_HUMAN	sp|P18428|LBP_HUMAN Lipopolysaccharide-binding protein OS=Homo sapiens OX=9606 GN=LBP PE=1 SV=3	sp|P18428|LBP_HUMAN	P18428	LBP_HUMAN	LBP	11	11	11	526320	703560	82906	85944	352990	440900	255120	773790	704160	211960	1199500	2135500	209620	335860	322400	187010	2458100	780280	48522	1560900	332520	313250	795410	1207200	459660	294780	654700	458060	536560	332300	307640	1216200	1326600	314980	312050	1126000	236700	376220	1486500	286450
sp|P18564|ITB6_HUMAN	sp|P18564|ITB6_HUMAN	sp|P18564|ITB6_HUMAN Integrin beta-6 OS=Homo sapiens OX=9606 GN=ITGB6 PE=1 SV=2	sp|P18564|ITB6_HUMAN	P18564	ITB6_HUMAN	ITGB6	2	2	2	0	0	0	4364.7	0	0	0	0	0	0	0	0	0	0	0	0	0	0	0	0	0	0	0	0	0	0	2059.2	3225	0	2258.9	0	0	0	0	0	0	3836	0	0	13429
sp|P18577|RHCE_HUMAN;sp|Q02161|RHD_HUMAN	sp|P18577|RHCE_HUMAN;sp|Q02161|RHD_HUMAN	sp|P18577|RHCE_HUMAN Blood group Rh(CE) polypeptide OS=Homo sapiens OX=9606 GN=RHCE PE=1 SV=2;sp|Q02161|RHD_HUMAN Blood group Rh(D) polypeptide OS=Homo sapiens OX=9606 GN=RHD PE=1 SV=3	sp|P18577|RHCE_HUMAN	P18577	RHCE_HUMAN	RHCE	3	3	3	0	40403	28434	44050	76181	0	9592.4	299940	10457	45575	0	0	0	110930	0	0	113670	0	0	69971	0	0	5303	11372	0	11396	9084	0	19080	0	46833	40967	58222	18186	40636	69706	104920	0	0	7043.5
sp|P18621|RL17_HUMAN	sp|P18621|RL17_HUMAN	sp|P18621|RL17_HUMAN 60S ribosomal protein L17 OS=Homo sapiens OX=9606 GN=RPL17 PE=1 SV=3	sp|P18621|RL17_HUMAN	P18621	RL17_HUMAN	RPL17	4	4	4	0	3855.7	6141.1	0	6925.4	0	48968	31278	2225.6	0	3849.2	4849.9	0	36862	4074.2	0	2318.6	0	33588	2649.8	7457	75122	38907	6474.9	23649	10879	58790	22899	81092	142720	0	6828	2914.1	0	27284	30356	57749	63790	0	273190
sp|P18669|PGAM1_HUMAN;sp|P15259|PGAM2_HUMAN;sp|Q8N0Y7|PGAM4_HUMAN;sp|P30798|GPMA_ZYMMO;sp|Q0C678|GPMA_HYPNA;sp|A7HZ35|GPMA_PARL1;sp|P36623|PMGY_SCHPO;sp|Q8RFG9|GPMA_FUSNN;sp|B1XS92|GPMA_POLNS;sp|A4T096|GPMA_POLAQ;sp|A9KN01|GPMA_LACP7	sp|P18669|PGAM1_HUMAN	sp|P18669|PGAM1_HUMAN Phosphoglycerate mutase 1 OS=Homo sapiens OX=9606 GN=PGAM1 PE=1 SV=2	sp|P18669|PGAM1_HUMAN	P18669	PGAM1_HUMAN	PGAM1	13	13	11	80347	93742	307840	127430	345310	396340	375060	1081700	719660	5060.3	856130	102950	79800	316150	54005	26386	302530	103340	389500	145330	224110	727980	2474600	278660	849700	453870	1420600	778550	1592900	1133300	36809	277960	98677	440050	720750	22835	1821100	1209000	699700	1237900
sp|P18754|RCC1_HUMAN	sp|P18754|RCC1_HUMAN	sp|P18754|RCC1_HUMAN Regulator of chromosome condensation OS=Homo sapiens OX=9606 GN=RCC1 PE=1 SV=1	sp|P18754|RCC1_HUMAN	P18754	RCC1_HUMAN	RCC1	6	6	6	1765	0	0	26587	1718.1	5003.8	3395.4	5099.5	0	0	0	1466.2	0	4537.8	0	6594	0	4844.5	0	3729.8	11712	11497	3899.4	0	5031.8	10678	10540	5838.5	74269	7310.4	0	2641.7	0	0	5877.9	0	11025	35717	5703.4	204570
sp|P19022|CADH2_HUMAN	sp|P19022|CADH2_HUMAN	sp|P19022|CADH2_HUMAN Cadherin-2 OS=Homo sapiens OX=9606 GN=CDH2 PE=1 SV=4	sp|P19022|CADH2_HUMAN	P19022	CADH2_HUMAN	CDH2	2	2	2	6498	0	0	0	0	0	0	9483.9	25811	0	32709	7220	15377	0	0	0	0	30615	0	5676.8	0	0	6469.8	42485	18255	3022.1	17888	0	5187	10303	0	8232.3	6308.8	9860.4	10738	0	0	0	10255	0
sp|P19075|TSN8_HUMAN	sp|P19075|TSN8_HUMAN	sp|P19075|TSN8_HUMAN Tetraspanin-8 OS=Homo sapiens OX=9606 GN=TSPAN8 PE=1 SV=1	sp|P19075|TSN8_HUMAN	P19075	TSN8_HUMAN	TSPAN8	4	4	4	122760	123870	22759	44128	13060	100120	36535	5473.8	34411	36684	19711	8035.7	87670	16054	129000	133990	28219	30906	0	5993.5	0	13757	33616	37453	85153	1352300	33945	38687	112310	88756	0	0	62035	64191	14038	0	197620	107130	106580	224400
sp|P19320|VCAM1_HUMAN	sp|P19320|VCAM1_HUMAN	sp|P19320|VCAM1_HUMAN Vascular cell adhesion protein 1 OS=Homo sapiens OX=9606 GN=VCAM1 PE=1 SV=1	sp|P19320|VCAM1_HUMAN	P19320	VCAM1_HUMAN	VCAM1	20	20	19	162690	249160	20330	14489	98289	122220	328570	243470	657840	61056	523460	352710	116280	178760	515530	99830	340220	734100	14230	1375800	54705	141630	244700	910420	358490	168470	185100	88785	389870	389210	188150	1083700	965400	767920	770250	1254600	177700	168210	989960	297600
sp|P19338|NUCL_HUMAN	sp|P19338|NUCL_HUMAN	sp|P19338|NUCL_HUMAN Nucleolin OS=Homo sapiens OX=9606 GN=NCL PE=1 SV=3	sp|P19338|NUCL_HUMAN	P19338	NUCL_HUMAN	NCL	11	11	11	7639.2	5328.3	61896	34482	19482	58854	49732	40873	7407.9	205930	15812	9053.4	14003	20563	0	0	60575	14353	0	4263.5	6112.4	98149	73603	56877	38106	9200.6	93479	25612	167920	299090	9547.7	18233	104480	26965	3218.9	0	77881	477880	16370	85015
sp|P19367|HXK1_HUMAN	sp|P19367|HXK1_HUMAN	sp|P19367|HXK1_HUMAN Hexokinase-1 OS=Homo sapiens OX=9606 GN=HK1 PE=1 SV=3	sp|P19367|HXK1_HUMAN	P19367	HXK1_HUMAN	HK1	7	7	7	37361	0	26412	17737	19888	41803	25693	40676	0	0	3491.2	6829.4	17844	7810.7	8182.5	24473	0	9437.6	0	40064	15908	14509	15657	0	22218	4480.5	47992	15666	55808	46217	0	0	6025.2	5456.9	4752.2	14036	310590	40071	5984.3	241130
sp|P19404|NDUV2_HUMAN	sp|P19404|NDUV2_HUMAN	sp|P19404|NDUV2_HUMAN NADH dehydrogenase [ubiquinone] flavoprotein 2, mitochondrial OS=Homo sapiens OX=9606 GN=NDUFV2 PE=1 SV=2	sp|P19404|NDUV2_HUMAN	P19404	NDUV2_HUMAN	NDUFV2	4	4	4	0	0	0	0	0	0	0	10839	0	0	0	0	0	0	0	0	0	0	0	0	0	16737	26137	0	0	9418.1	25803	12709	24590	43340	0	0	0	0	0	0	30845	19617	0	12821
sp|P19440|GGT1_HUMAN;sp|A6NGU5|GGT3_HUMAN;sp|P36268|GGT2_HUMAN;sp|Q14390|GGTL2_HUMAN;sp|B5MD39|GGTL3_HUMAN;sp|Q9BX51|GGTL1_HUMAN	sp|P19440|GGT1_HUMAN;sp|A6NGU5|GGT3_HUMAN;sp|P36268|GGT2_HUMAN	sp|P19440|GGT1_HUMAN Glutathione hydrolase 1 proenzyme OS=Homo sapiens OX=9606 GN=GGT1 PE=1 SV=2;sp|A6NGU5|GGT3_HUMAN Putative glutathione hydrolase 3 proenzyme OS=Homo sapiens OX=9606 GN=GGT3P PE=5 SV=2;sp|P36268|GGT2_HUMAN Inactive glutathione hydrolase	sp|P19440|GGT1_HUMAN	P19440	GGT1_HUMAN	GGT1	18	18	18	296280	241580	221290	101110	489240	945240	645400	922110	1437900	225900	725320	903630	78504	105390	482990	157140	1104600	3905200	267570	2128200	56643	263180	931220	720340	963640	755900	1080200	144220	741970	2089100	69830	968320	3703000	1460600	1247600	3717700	886180	1697400	4954800	145190
sp|P19634|SL9A1_HUMAN	sp|P19634|SL9A1_HUMAN	sp|P19634|SL9A1_HUMAN Sodium/hydrogen exchanger 1 OS=Homo sapiens OX=9606 GN=SLC9A1 PE=1 SV=2	sp|P19634|SL9A1_HUMAN	P19634	SL9A1_HUMAN	SLC9A1	2	2	2	0	0	0	0	0	8767	26294	32844	4140.1	0	7622.4	14276	3920.6	0	0	0	18466	18835	0	0	0	20440	31795	8736.5	22899	6867.2	15414	10683	29824	5371.8	14000	8032.3	0	3155	8926.7	0	30325	34295	4973.3	68886
sp|P19652|A1AG2_HUMAN	sp|P19652|A1AG2_HUMAN	sp|P19652|A1AG2_HUMAN Alpha-1-acid glycoprotein 2 OS=Homo sapiens OX=9606 GN=ORM2 PE=1 SV=2	sp|P19652|A1AG2_HUMAN	P19652	A1AG2_HUMAN	ORM2	9	5	5	393990	283060	231830	224400	108920	559790	80372	111540	328160	1888100	351880	1160300	200830	154760	571110	659000	239660	569740	373640	1036100	527160	249960	152760	237930	106640	342200	169300	338180	159020	167010	203020	556010	630480	222660	221640	637570	66357	198240	634920	142900
sp|P19784|CSK22_HUMAN	sp|P19784|CSK22_HUMAN	sp|P19784|CSK22_HUMAN Casein kinase II subunit alpha OS=Homo sapiens OX=9606 GN=CSNK2A2 PE=1 SV=1	sp|P19784|CSK22_HUMAN	P19784	CSK22_HUMAN	CSNK2A2	4	4	4	0	0	19799	18306	9272.9	0	11576	0	0	0	0	11266	78501	28771	37424	0	0	0	16223	6693.6	13018	3901.1	25936	0	8119.5	0	4466.4	17977	40606	16335	85572	0	0	46344	0	26437	9210.7	9424.2	0	11222
sp|P19823|ITIH2_HUMAN;sp|Q6XQI4|L_JUNIN;sp|P20430|L_TACVF	sp|P19823|ITIH2_HUMAN	sp|P19823|ITIH2_HUMAN Inter-alpha-trypsin inhibitor heavy chain H2 OS=Homo sapiens OX=9606 GN=ITIH2 PE=1 SV=2	sp|P19823|ITIH2_HUMAN	P19823	ITIH2_HUMAN	ITIH2	34	34	26	2191900	2340400	795830	518900	3650700	1727800	3632600	2744100	1856400	1196800	931800	947530	326800	5739200	690140	799480	4197000	1728800	759060	3427100	1002400	1865600	2602500	4226800	2626100	2492300	1775900	4790800	2468400	1350700	1891000	5088800	1923000	3662900	4646000	2175400	1805400	1499000	2819700	1191700
sp|P19827|ITIH1_HUMAN	sp|P19827|ITIH1_HUMAN	sp|P19827|ITIH1_HUMAN Inter-alpha-trypsin inhibitor heavy chain H1 OS=Homo sapiens OX=9606 GN=ITIH1 PE=1 SV=3	sp|P19827|ITIH1_HUMAN	P19827	ITIH1_HUMAN	ITIH1	23	23	20	1556300	1689100	514650	841510	1641000	1758900	1618200	2100200	1448900	1135400	783230	522980	394220	1802900	320420	1005200	2041600	1146800	309240	1436100	1190200	794860	865210	1471300	1215200	1525100	680210	2671100	304000	632110	1031400	970420	720180	810540	902770	734080	1135100	549080	1006400	665750
sp|P19835|CEL_HUMAN	sp|P19835|CEL_HUMAN	sp|P19835|CEL_HUMAN Bile salt-activated lipase OS=Homo sapiens OX=9606 GN=CEL PE=1 SV=3	sp|P19835|CEL_HUMAN	P19835	CEL_HUMAN	CEL	9	9	8	0	0	0	0	0	4856.9	1856.7	435.89	0	2772	4844.4	0	5808.2	11262	51359	0	0	3080.6	0	2614.6	0	0	619340	4906.8	0	8088.5	0	0	4713.2	0	110820	4352.4	3134.4	0	3432.1	5191.1	9831.5	0	58146	0
sp|P19838|NFKB1_HUMAN	sp|P19838|NFKB1_HUMAN	sp|P19838|NFKB1_HUMAN Nuclear factor NF-kappa-B p105 subunit OS=Homo sapiens OX=9606 GN=NFKB1 PE=1 SV=2	sp|P19838|NFKB1_HUMAN	P19838	NFKB1_HUMAN	NFKB1	3	3	3	0	0	8654.1	0	0	0	4607.5	0	2827.4	0	0	0	0	0	0	0	0	0	0	0	0	2476.3	2116.2	0	2718.9	0	3783.2	0	18544	0	0	0	0	0	0	0	14743	15743	0	30293
sp|P20020|AT2B1_HUMAN;sp|P23634|AT2B4_HUMAN	sp|P20020|AT2B1_HUMAN;sp|P23634|AT2B4_HUMAN	sp|P20020|AT2B1_HUMAN Plasma membrane calcium-transporting ATPase 1 OS=Homo sapiens OX=9606 GN=ATP2B1 PE=1 SV=4;sp|P23634|AT2B4_HUMAN Plasma membrane calcium-transporting ATPase 4 OS=Homo sapiens OX=9606 GN=ATP2B4 PE=1 SV=2	sp|P20020|AT2B1_HUMAN	P20020	AT2B1_HUMAN	ATP2B1	2	2	2	0	0	0	9584.1	11011	0	0	8274.1	0	12364	6575.5	0	0	12864	0	17768	10948	9409.3	0	11421	0	17313	11753	13299	8653.6	0	0	0	10521	19163	0	8504.1	10556	0	0	0	8787.5	23345	7334.3	23879
sp|P20036|DPA1_HUMAN	sp|P20036|DPA1_HUMAN	sp|P20036|DPA1_HUMAN HLA class II histocompatibility antigen, DP alpha 1 chain OS=Homo sapiens OX=9606 GN=HLA-DPA1 PE=1 SV=1	sp|P20036|DPA1_HUMAN	P20036	DPA1_HUMAN	HLA-DPA1	3	3	3	0	0	0	0	0	0	0	7768.6	0	0	4479.8	0	0	0	0	0	0	0	0	0	0	3112.1	0	0	4179.6	20860	29271	0	3794.6	4890.3	0	0	0	0	0	0	108530	0	0	107380
sp|P20042|IF2B_HUMAN	sp|P20042|IF2B_HUMAN	sp|P20042|IF2B_HUMAN Eukaryotic translation initiation factor 2 subunit 2 OS=Homo sapiens OX=9606 GN=EIF2S2 PE=1 SV=2	sp|P20042|IF2B_HUMAN	P20042	IF2B_HUMAN	EIF2S2	2	2	2	25038	25405	0	0	0	0	19234	6308.2	0	0	3529.5	0	0	4079	0	0	0	0	23203	0	0	0	6332	0	0	0	0	0	0	7580.7	0	0	0	0	0	0	18699	0	0	19237
sp|P20061|TCO1_HUMAN	sp|P20061|TCO1_HUMAN	sp|P20061|TCO1_HUMAN Transcobalamin-1 OS=Homo sapiens OX=9606 GN=TCN1 PE=1 SV=2	sp|P20061|TCO1_HUMAN	P20061	TCO1_HUMAN	TCN1	4	4	4	22977	34729	5147.6	41889	0	28547	70318	16019	105450	35320	101680	385450	35106	3376.3	97568	59660	20706	131240	0	53216	69938	26950	7020.4	102340	116890	43598	105910	36139	15139	72602	169550	183890	112540	104020	101220	95569	8643.1	6552.1	109100	31876
sp|P20073|ANXA7_HUMAN	sp|P20073|ANXA7_HUMAN	sp|P20073|ANXA7_HUMAN Annexin A7 OS=Homo sapiens OX=9606 GN=ANXA7 PE=1 SV=3	sp|P20073|ANXA7_HUMAN	P20073	ANXA7_HUMAN	ANXA7	8	8	8	823610	176020	375780	243260	135590	145450	215890	329660	206140	106060	340110	485440	609450	60025	1850200	902920	316510	1806500	402100	197910	337370	178350	89427	90517	123680	310960	172040	93382	241320	347410	266370	127090	59940	217170	211020	27380	486450	158140	96207	546180
sp|P20138|CD33_HUMAN	sp|P20138|CD33_HUMAN	sp|P20138|CD33_HUMAN Myeloid cell surface antigen CD33 OS=Homo sapiens OX=9606 GN=CD33 PE=1 SV=2	sp|P20138|CD33_HUMAN	P20138	CD33_HUMAN	CD33	3	3	3	0	0	0	0	0	0	3245.6	0	10964	0	2433.1	4717.6	0	0	0	0	0	9424.8	0	58354	0	0	2591.5	5645.9	3837.6	0	0	0	5106.7	4578	0	56941	24596	7898.7	6660.9	10281	0	2767.7	6915	6486.6
sp|P20160|CAP7_HUMAN	sp|P20160|CAP7_HUMAN	sp|P20160|CAP7_HUMAN Azurocidin OS=Homo sapiens OX=9606 GN=AZU1 PE=1 SV=3	sp|P20160|CAP7_HUMAN	P20160	CAP7_HUMAN	AZU1	7	7	7	42082	46271	1235400	3800700	67149	162540	19068	40542	23613	4426100	260240	476600	315100	224250	11019	580840	198970	427830	950870	58381	899550	124560	19299	4942.5	9645.7	999130	40199	406690	16738	122350	165210	127400	85149	5829.4	17827	10692	60158	10314	26403	12677
sp|P20231|TRYB2_HUMAN;sp|Q15661|TRYB1_HUMAN;sp|Q9BZJ3|TRYD_HUMAN	sp|P20231|TRYB2_HUMAN;sp|Q15661|TRYB1_HUMAN	sp|P20231|TRYB2_HUMAN Tryptase beta-2 OS=Homo sapiens OX=9606 GN=TPSB2 PE=1 SV=2;sp|Q15661|TRYB1_HUMAN Tryptase alpha/beta-1 OS=Homo sapiens OX=9606 GN=TPSAB1 PE=1 SV=1	sp|P20231|TRYB2_HUMAN	P20231	TRYB2_HUMAN	TPSB2	8	7	6	21010	25886	0	6010.8	0	0	13289	3808.9	0	0	5654.2	21724	20597	5130.5	18466	19589	4626.8	8215.5	6859.7	0	11629	3168	5645.6	8398.6	7888.9	51540	32852	22575	22323	33476	452.16	0	4111	9038.2	3951.6	4901.4	805070	30131	3318.1	696180
sp|P20292|AL5AP_HUMAN	sp|P20292|AL5AP_HUMAN	sp|P20292|AL5AP_HUMAN Arachidonate 5-lipoxygenase-activating protein OS=Homo sapiens OX=9606 GN=ALOX5AP PE=1 SV=2	sp|P20292|AL5AP_HUMAN	P20292	AL5AP_HUMAN	ALOX5AP	3	3	3	13707	0	108900	23841	0	0	10208	0	6043.1	178580	0	7416.2	0	0	19169	36929	1898.7	4613.4	33297	42366	26283	1568.5	0	0	7336.8	66743	6543.4	1898.1	7848.9	6971.7	0	0	32026	6566	27255	25074	2166.1	5734.7	0	53106
sp|P20337|RAB3B_HUMAN	sp|P20337|RAB3B_HUMAN	sp|P20337|RAB3B_HUMAN Ras-related protein Rab-3B OS=Homo sapiens OX=9606 GN=RAB3B PE=1 SV=2	sp|P20337|RAB3B_HUMAN	P20337	RAB3B_HUMAN	RAB3B	2	2	2	0	0	0	0	0	0	0	3065.1	0	0	0	0	0	0	0	0	0	0	0	0	0	6229.2	5181.2	4102	6647.4	3628	5349.6	0	11720	6264.7	0	0	0	0	0	0	0	22151	0	0
sp|Q9NRW1|RAB6B_HUMAN;sp|P20340|RAB6A_HUMAN;sp|P17608|RYH1_SCHPO;sp|Q99260|YPT6_YEAST;sp|P07560|SEC4_YEAST;sp|O42819|SEC4_CANGA;sp|Q14964|RB39A_HUMAN	sp|Q9NRW1|RAB6B_HUMAN;sp|P20340|RAB6A_HUMAN;sp|P17608|RYH1_SCHPO	sp|Q9NRW1|RAB6B_HUMAN Ras-related protein Rab-6B OS=Homo sapiens OX=9606 GN=RAB6B PE=1 SV=1;sp|P20340|RAB6A_HUMAN Ras-related protein Rab-6A OS=Homo sapiens OX=9606 GN=RAB6A PE=1 SV=3;sp|P17608|RYH1_SCHPO GTP-binding protein ryh1 OS=Schizosaccharomyces pom	sp|Q9NRW1|RAB6B_HUMAN	Q9NRW1	RAB6B_HUMAN	RAB6B	3	3	3	0	0	129270	0	24141	6023.4	20085	8901.2	4926.2	71286	29271	87752	0	0	48972	0	35008	16069	79919	16048	0	118240	67010	765.4	21774	74519	28689	10317	16624	91708	0	23582	58389	10815	0	99020	18313	68173	36444	26859
sp|P20591|MX1_HUMAN	sp|P20591|MX1_HUMAN	sp|P20591|MX1_HUMAN Interferon-induced GTP-binding protein Mx1 OS=Homo sapiens OX=9606 GN=MX1 PE=1 SV=4	sp|P20591|MX1_HUMAN	P20591	MX1_HUMAN	MX1	6	6	6	0	0	0	0	5599.5	0	251200	5258.5	0	1241.2	32817	1908.4	0	3990.7	6900.1	0	0	0	0	20007	6307.2	2010.9	128050	0	10669	0	1132.1	0	6929.1	0	0	1392.7	0	7739.7	3000.7	0	6656.2	2316.3	961.49	79539
sp|P20594|ANPRB_HUMAN	sp|P20594|ANPRB_HUMAN	sp|P20594|ANPRB_HUMAN Atrial natriuretic peptide receptor 2 OS=Homo sapiens OX=9606 GN=NPR2 PE=1 SV=1	sp|P20594|ANPRB_HUMAN	P20594	ANPRB_HUMAN	NPR2	3	3	3	0	20571	0	7188.5	8683.2	0	0	37412	0	13473	6288.1	20975	35392	19066	27885	20403	44903	122320	0	37650	0	7600.4	16529	48512	25029	0	39897	33402	12800	5315.1	24818	59056	5788.8	0	59920	29893	17246	27250	78889	11112
sp|P20618|PSB1_HUMAN	sp|P20618|PSB1_HUMAN	sp|P20618|PSB1_HUMAN Proteasome subunit beta type-1 OS=Homo sapiens OX=9606 GN=PSMB1 PE=1 SV=2	sp|P20618|PSB1_HUMAN	P20618	PSB1_HUMAN	PSMB1	8	8	8	70283	39254	330230	443220	180710	181650	326540	366510	244580	203150	184680	216960	175230	184950	116310	87045	296760	154290	367470	202380	70832	267690	389520	162340	363520	217220	369280	261870	234020	226000	103420	215910	113060	98106	133630	66228	536580	223390	224600	480170
sp|P20645|MPRD_HUMAN	sp|P20645|MPRD_HUMAN	sp|P20645|MPRD_HUMAN Cation-dependent mannose-6-phosphate receptor OS=Homo sapiens OX=9606 GN=M6PR PE=1 SV=1	sp|P20645|MPRD_HUMAN	P20645	MPRD_HUMAN	M6PR	2	2	2	0	0	0	0	11483	0	23233	18387	49640	0	22386	0	0	35228	0	0	0	0	0	1233.2	0	0	32190	4537.3	9703.2	0	0	28321	5510.6	0	22943	10707	0	16909	0	0	73511	10907	26835	118260
sp|P20700|LMNB1_HUMAN	sp|P20700|LMNB1_HUMAN	sp|P20700|LMNB1_HUMAN Lamin-B1 OS=Homo sapiens OX=9606 GN=LMNB1 PE=1 SV=2	sp|P20700|LMNB1_HUMAN	P20700	LMNB1_HUMAN	LMNB1	14	12	12	0	16780	0	0	38167	26280	16347	48032	10877	0	26605	6188.8	47730	50535	60355	99505	17957	12402	0	15217	103340	147320	64792	27374	69671	57066	69611	114580	44473	109970	55803	28085	30216	24430	32754	5239.3	305750	71171	22821	248600
sp|P20702|ITAX_HUMAN	sp|P20702|ITAX_HUMAN	sp|P20702|ITAX_HUMAN Integrin alpha-X OS=Homo sapiens OX=9606 GN=ITGAX PE=1 SV=3	sp|P20702|ITAX_HUMAN	P20702	ITAX_HUMAN	ITGAX	3	3	3	0	0	0	0	0	0	0	0	7642.6	0	0	0	0	0	0	0	0	0	0	4821.4	0	0	0	0	0	7470.8	7909	2195.1	0	0	0	0	0	8587.9	0	0	13728	0	0	10268
sp|P20742|PZP_HUMAN	sp|P20742|PZP_HUMAN	sp|P20742|PZP_HUMAN Pregnancy zone protein OS=Homo sapiens OX=9606 GN=PZP PE=1 SV=4	sp|P20742|PZP_HUMAN	P20742	PZP_HUMAN	PZP	21	13	13	140560	121730	85203	8577.2	10023	106250	19366	101440	353170	119340	50358	127470	33403	26162	176980	79878	84466	47965	40115	79623	160470	8442.7	15731	28402	50612	144150	17580	156880	5255.5	13949	88157	19641	70369	52624	150940	89201	5037.9	0	12749	23096
sp|P20815|CP3A5_HUMAN	sp|P20815|CP3A5_HUMAN	sp|P20815|CP3A5_HUMAN Cytochrome P450 3A5 OS=Homo sapiens OX=9606 GN=CYP3A5 PE=1 SV=1	sp|P20815|CP3A5_HUMAN	P20815	CP3A5_HUMAN	CYP3A5	2	2	2	0	0	0	0	0	0	93941	0	0	0	0	0	0	10421	0	0	7998.5	5746.5	0	7201.4	0	2395.8	32782	10722	0	6567.2	0	9250.8	11833	9843.4	0	10836	0	0	0	10207	8655.7	19676	7157.6	4490.6
sp|P20827|EFNA1_HUMAN	sp|P20827|EFNA1_HUMAN	sp|P20827|EFNA1_HUMAN Ephrin-A1 OS=Homo sapiens OX=9606 GN=EFNA1 PE=1 SV=2	sp|P20827|EFNA1_HUMAN	P20827	EFNA1_HUMAN	EFNA1	4	4	4	256170	316530	0	45740	73481	59813	94011	86639	237020	0	49031	262500	0	293470	0	0	1090800	202070	0	40782	0	141010	194140	255070	254860	84141	95553	136750	35910	107320	16145	608560	799910	191770	241230	342440	6423.9	102220	482640	50585
sp|P20908|CO5A1_HUMAN	sp|P20908|CO5A1_HUMAN	sp|P20908|CO5A1_HUMAN Collagen alpha-1(V) chain OS=Homo sapiens OX=9606 GN=COL5A1 PE=1 SV=3	sp|P20908|CO5A1_HUMAN	P20908	CO5A1_HUMAN	COL5A1	3	3	3	17616	14128	0	0	51215	0	28405	70476	115860	0	217640	22098	0	89170	0	0	5580.3	91017	0	258770	0	38380	29071	429150	116730	68635	39790	6424	114100	31284	5706.6	151140	149320	256630	245740	161700	45644	47137	336470	52121
sp|P20933|ASPG_HUMAN	sp|P20933|ASPG_HUMAN	sp|P20933|ASPG_HUMAN N(4)-(beta-N-acetylglucosaminyl)-L-asparaginase OS=Homo sapiens OX=9606 GN=AGA PE=1 SV=2	sp|P20933|ASPG_HUMAN	P20933	ASPG_HUMAN	AGA	5	5	5	14214	28806	0	89383	0	67180	8097.3	42937	102350	340140	166090	0	9031.2	39693	5376.9	28577	41798	133700	0	50003	22271	14483	39622	101660	22997	106030	39321	74334	62518	90305	32652	60280	149370	7836.1	8419.1	79190	46628	38416	102320	61188
sp|P20936|RASA1_HUMAN	sp|P20936|RASA1_HUMAN	sp|P20936|RASA1_HUMAN Ras GTPase-activating protein 1 OS=Homo sapiens OX=9606 GN=RASA1 PE=1 SV=1	sp|P20936|RASA1_HUMAN	P20936	RASA1_HUMAN	RASA1	2	2	2	0	0	0	0	2992.2	0	0	0	0	0	0	0	0	0	0	0	0	0	0	0	0	0	0	0	0	0	2966.5	2822.7	11416	0	0	0	0	0	0	3325.1	0	0	0	18860
sp|P21128|ENDOU_HUMAN	sp|P21128|ENDOU_HUMAN	sp|P21128|ENDOU_HUMAN Uridylate-specific endoribonuclease OS=Homo sapiens OX=9606 GN=ENDOU PE=1 SV=2	sp|P21128|ENDOU_HUMAN	P21128	ENDOU_HUMAN	ENDOU	4	4	4	0	0	0	4042.7	0	5843.7	15220	11939	0	16055	26291	0	0	16815	0	17956	0	0	0	0	0	12461	0	27630	18449	0	0	0	0	127900	0	0	9505.9	0	18729	0	0	0	0	0
sp|P21266|GSTM3_HUMAN	sp|P21266|GSTM3_HUMAN	sp|P21266|GSTM3_HUMAN Glutathione S-transferase Mu 3 OS=Homo sapiens OX=9606 GN=GSTM3 PE=1 SV=3	sp|P21266|GSTM3_HUMAN	P21266	GSTM3_HUMAN	GSTM3	13	13	11	0	0	68365	111940	127730	78338	291930	335380	159520	0	191800	7495.5	3687.2	95101	23929	22487	34295	71437	7953	81995	8660.5	674730	734340	122100	361200	118140	260260	338140	572790	350930	44625	90029	254280	270850	560220	12311	195440	1008500	138960	155670
sp|P21281|VATB2_HUMAN;sp|P15313|VATB1_HUMAN;sp|P31411|VATB_SCHPO;sp|P11593|VATB_NEUCR	sp|P21281|VATB2_HUMAN	sp|P21281|VATB2_HUMAN V-type proton ATPase subunit B, brain isoform OS=Homo sapiens OX=9606 GN=ATP6V1B2 PE=1 SV=3	sp|P21281|VATB2_HUMAN	P21281	VATB2_HUMAN	ATP6V1B2	5	5	5	0	0	0	0	0	0	0	8911	0	0	0	4301.8	0	0	0	0	0	0	0	10090	0	0	7293.5	0	0	0	2571.5	0	12697	56959	0	0	4301.2	0	0	17111	27144	14638	5821.4	0
sp|P21291|CSRP1_HUMAN	sp|P21291|CSRP1_HUMAN	sp|P21291|CSRP1_HUMAN Cysteine and glycine-rich protein 1 OS=Homo sapiens OX=9606 GN=CSRP1 PE=1 SV=3	sp|P21291|CSRP1_HUMAN	P21291	CSRP1_HUMAN	CSRP1	4	4	4	0	0	34408	45675	18222	0	5102.2	25762	7715.7	649870	7440.3	54595	59992	35580	0	45525	14139	36517	0	9496.2	19703	96626	34100	6997.5	21701	0	38403	47411	39452	58133	98064	43967	20170	5952.7	43576	20739	32314	43425	18127	73033
sp|P21333|FLNA_HUMAN	sp|P21333|FLNA_HUMAN	sp|P21333|FLNA_HUMAN Filamin-A OS=Homo sapiens OX=9606 GN=FLNA PE=1 SV=4	sp|P21333|FLNA_HUMAN	P21333	FLNA_HUMAN	FLNA	58	56	53	75508	112210	914620	2174600	287740	311310	244040	521600	41684	2229000	377530	52317	294130	637030	466940	1935500	705610	95406	78765	29109	3502800	701510	230230	117630	209550	475190	936360	82963	455220	572260	312330	131830	63286	31696	79423	82056	3754200	255340	30988	3644100
sp|P21397|AOFA_HUMAN	sp|P21397|AOFA_HUMAN	sp|P21397|AOFA_HUMAN Amine oxidase [flavin-containing] A OS=Homo sapiens OX=9606 GN=MAOA PE=1 SV=1	sp|P21397|AOFA_HUMAN	P21397	AOFA_HUMAN	MAOA	15	15	14	12972	16938	24533	35910	29344	23592	450720	353150	16782	10022	183860	2904.4	8491.4	84282	0	14986	14200	10733	16229	30009	25572	428550	654890	99260	245970	180560	402130	381810	994580	257550	5117.5	143990	350680	104970	289990	38703	1061300	621530	185400	1194000
sp|P21399|ACOHC_HUMAN	sp|P21399|ACOHC_HUMAN	sp|P21399|ACOHC_HUMAN Cytoplasmic aconitate hydratase OS=Homo sapiens OX=9606 GN=ACO1 PE=1 SV=3	sp|P21399|ACOHC_HUMAN	P21399	ACOHC_HUMAN	ACO1	10	10	10	29125	96771	0	0	0	45323	292090	216500	60347	0	124090	871320	56504	315580	76055	22761	247820	104330	0	256610	97323	311490	389480	97223	210970	0	280880	336450	750390	451620	64885	130130	63442	41797	193880	201650	298860	611140	68784	301210
sp|P21439|MDR3_HUMAN	sp|P21439|MDR3_HUMAN	sp|P21439|MDR3_HUMAN Phosphatidylcholine translocator ABCB4 OS=Homo sapiens OX=9606 GN=ABCB4 PE=1 SV=2	sp|P21439|MDR3_HUMAN	P21439	MDR3_HUMAN	ABCB4	34	33	26	701950	536220	5325.7	26072	18246	355210	294440	728740	517720	9852.3	935310	775900	14409	11670	110120	63025	252930	709020	34846	1486800	23628	39477	520880	322340	534850	305710	946700	9504.5	743200	32143	50426	550990	2394000	884820	801670	2378100	183360	746570	1875800	151430
sp|P21589|5NTD_HUMAN	sp|P21589|5NTD_HUMAN	sp|P21589|5NTD_HUMAN 5-nucleotidase OS=Homo sapiens OX=9606 GN=NT5E PE=1 SV=1	sp|P21589|5NTD_HUMAN	P21589	5NTD_HUMAN	NT5E	26	26	26	1834900	1671900	1201100	247180	2378900	4584800	3451000	5124600	7250100	205260	3965500	2111100	198140	3340700	392390	569920	3528500	6771300	843880	5412300	196160	1891200	3368600	7169700	5265900	2720600	2862100	898480	3003000	2982000	485740	6439200	5102800	5034700	4142500	5628900	316810	5159800	14932000	988320
sp|P21695|GPDA_HUMAN	sp|P21695|GPDA_HUMAN	sp|P21695|GPDA_HUMAN Glycerol-3-phosphate dehydrogenase [NAD(+)], cytoplasmic OS=Homo sapiens OX=9606 GN=GPD1 PE=1 SV=4	sp|P21695|GPDA_HUMAN	P21695	GPDA_HUMAN	GPD1	6	6	6	0	0	0	0	0	0	15059	17806	14994	0	6188.7	0	0	5735.9	0	0	0	0	112770	54282	0	13503	8480.5	29222	18115	10840	13172	16143	53989	36980	0	44278	19540	9324.4	9612.6	34729	22333	56012	21854	60738
sp|P21709|EPHA1_HUMAN	sp|P21709|EPHA1_HUMAN	sp|P21709|EPHA1_HUMAN Ephrin type-A receptor 1 OS=Homo sapiens OX=9606 GN=EPHA1 PE=1 SV=4	sp|P21709|EPHA1_HUMAN	P21709	EPHA1_HUMAN	EPHA1	7	7	7	0	17570	0	0	3058.9	7355.4	10475	18303	98779	5904.6	84327	0	8335.1	7815	6121.4	8532.5	3757.8	11305	0	35475	10103	8424.9	18149	334150	51839	7588.3	17149	16083	131070	18767	0	115110	73972	13499	25193	48436	17662	14541	598360	29241
sp|P21796|VDAC1_HUMAN	sp|P21796|VDAC1_HUMAN	sp|P21796|VDAC1_HUMAN Voltage-dependent anion-selective channel protein 1 OS=Homo sapiens OX=9606 GN=VDAC1 PE=1 SV=2	sp|P21796|VDAC1_HUMAN	P21796	VDAC1_HUMAN	VDAC1	12	12	12	31362	0	60644	49801	236700	455740	1691200	830300	314570	108460	831230	136960	107140	232860	183190	55027	186470	135560	15556	149910	60108	1068600	1198900	332900	999450	569520	769410	888130	1157000	579100	69515	373910	451930	288410	529860	92647	1718100	1440000	492270	1617400
sp|P21810|PGS1_HUMAN	sp|P21810|PGS1_HUMAN	sp|P21810|PGS1_HUMAN Biglycan OS=Homo sapiens OX=9606 GN=BGN PE=1 SV=2	sp|P21810|PGS1_HUMAN	P21810	PGS1_HUMAN	BGN	2	2	2	0	0	37111	33156	22407	0	0	0	21272	0	0	17553	0	0	16542	0	0	0	53167	0	0	17097	5715.9	0	8896.3	0	0	0	12177	0	33135	0	12703	0	0	15649	25769	16727	0	13350
sp|P21912|SDHB_HUMAN;sp|Q59662|SDHB_PARDE;sp|Q75CI4|SDHB_ASHGO;sp|P21911|SDHB_SCHPO;sp|Q70KF8|SDHB_UROFA	sp|P21912|SDHB_HUMAN	sp|P21912|SDHB_HUMAN Succinate dehydrogenase [ubiquinone] iron-sulfur subunit, mitochondrial OS=Homo sapiens OX=9606 GN=SDHB PE=1 SV=3	sp|P21912|SDHB_HUMAN	P21912	SDHB_HUMAN	SDHB	6	6	6	0	36144	40352	0	92621	17190	76359	141440	0	17236	30773	0	0	10570	0	0	35347	0	0	0	0	74952	101510	68707	159930	14749	419360	75779	291040	638930	0	167040	159390	83185	0	0	712600	126220	26507	1045000
sp|P21964|COMT_HUMAN	sp|P21964|COMT_HUMAN	sp|P21964|COMT_HUMAN Catechol O-methyltransferase OS=Homo sapiens OX=9606 GN=COMT PE=1 SV=2	sp|P21964|COMT_HUMAN	P21964	COMT_HUMAN	COMT	6	6	6	0	0	0	0	0	768.43	4745.5	0	0	0	0	837.69	0	0	0	0	0	2297.2	0	0	0	3194.5	3849	0	10890	0	7010.1	0	91851	18325	0	7006.7	7886.1	0	4912	6098.3	2967.4	29961	1336	20017
sp|P21980|TGM2_HUMAN;sp|P49221|TGM4_HUMAN	sp|P21980|TGM2_HUMAN	sp|P21980|TGM2_HUMAN Protein-glutamine gamma-glutamyltransferase 2 OS=Homo sapiens OX=9606 GN=TGM2 PE=1 SV=2	sp|P21980|TGM2_HUMAN	P21980	TGM2_HUMAN	TGM2	21	21	21	12088	27712	6792.2	48878	119720	76739	94721	639210	100970	13211	114540	20813	18995	30957	21658	41623	195480	35269	11411	61259	67789	32036	42216	36055	17120	246740	397250	39007	129320	1841.6	228650	49997	16206	6400.7	26340	15979	1838200	51613	29188	1150600
sp|P22033|MUTA_HUMAN	sp|P22033|MUTA_HUMAN	sp|P22033|MUTA_HUMAN Methylmalonyl-CoA mutase, mitochondrial OS=Homo sapiens OX=9606 GN=MMUT PE=1 SV=4	sp|P22033|MUTA_HUMAN	P22033	MUTA_HUMAN	MMUT	8	8	6	12420	0	0	0	3875.3	0	57222	35364	2691.7	1212.6	16475	0	0	0	4483.3	0	0	40115	0	13485	0	13910	9624.6	0	68248	7788.4	43036	0	45974	2886.9	0	5679.2	7131.4	34789	4874.2	19407	75433	99378	4699	31581
sp|P22059|OSBP1_HUMAN	sp|P22059|OSBP1_HUMAN	sp|P22059|OSBP1_HUMAN Oxysterol-binding protein 1 OS=Homo sapiens OX=9606 GN=OSBP PE=1 SV=1	sp|P22059|OSBP1_HUMAN	P22059	OSBP1_HUMAN	OSBP	11	11	11	0	0	0	0	14889	35230	162160	81307	95546	0	52524	942.61	0	12167	0	0	0	6090.6	0	8981.2	0	142660	133340	16600	138640	66085	165360	17066	185670	33228	3774.4	4598.2	32958	15965	77005	18885	229050	138680	31357	405140
sp|P22061|PIMT_HUMAN	sp|P22061|PIMT_HUMAN	sp|P22061|PIMT_HUMAN Protein-L-isoaspartate(D-aspartate) O-methyltransferase OS=Homo sapiens OX=9606 GN=PCMT1 PE=1 SV=4	sp|P22061|PIMT_HUMAN	P22061	PIMT_HUMAN	PCMT1	5	5	5	0	0	0	3977.1	32562	0	9277	145610	26717	5538.3	25555	0	0	17727	0	0	60861	4275.6	0	0	6206	9965.3	42077	6513.2	14929	47986	36587	10317	55566	31780	0	0	6799.3	0	0	4489.9	422050	16663	24527	142450
sp|P22087|FBRL_HUMAN	sp|P22087|FBRL_HUMAN	sp|P22087|FBRL_HUMAN rRNA 2-O-methyltransferase fibrillarin OS=Homo sapiens OX=9606 GN=FBL PE=1 SV=2	sp|P22087|FBRL_HUMAN	P22087	FBRL_HUMAN	FBL	7	7	6	3283.3	0	0	0	4951.1	6119.7	8488.9	9395.2	0	0	4396.5	0	0	11511	8213.8	0	0	0	0	0	0	20056	5696.6	5657.6	6888.7	0	9609.7	4793	42434	6833.4	4558.4	0	0	0	2665	16671	53630	107070	1814.7	131870
sp|P22102|PUR2_HUMAN	sp|P22102|PUR2_HUMAN	sp|P22102|PUR2_HUMAN Trifunctional purine biosynthetic protein adenosine-3 OS=Homo sapiens OX=9606 GN=GART PE=1 SV=1	sp|P22102|PUR2_HUMAN	P22102	PUR2_HUMAN	GART	8	8	8	6264.9	33846	6214.4	0	16343	6886	17976	33906	2192.5	0	2265.9	9378.5	1320.3	3261.6	32375	7154.4	4987.5	0	0	7500.5	2710.8	16716	80936	11866	5723.7	0	24921	9159.3	149290	0	0	4755.5	19321	3270.3	10239	1061.5	76227	52045	3697.2	140830
sp|P22105|TENX_HUMAN	sp|P22105|TENX_HUMAN	sp|P22105|TENX_HUMAN Tenascin-X OS=Homo sapiens OX=9606 GN=TNXB PE=1 SV=5	sp|P22105|TENX_HUMAN	P22105	TENX_HUMAN	TNXB	3	3	3	0	0	0	0	0	0	0	0	19657	0	0	0	0	0	0	0	0	0	0	0	0	0	707.71	7218	0	0	3799.2	0	22471	0	0	0	14553	5022.8	7874.6	0	26790	1491.9	2505.2	6974.9
sp|P22234|PUR6_HUMAN	sp|P22234|PUR6_HUMAN	sp|P22234|PUR6_HUMAN Multifunctional protein ADE2 OS=Homo sapiens OX=9606 GN=PAICS PE=1 SV=3	sp|P22234|PUR6_HUMAN	P22234	PUR6_HUMAN	PAICS	5	5	5	110950	137540	36632	100180	9131.7	61210	31474	51744	36248	7907.3	37264	0	15356	9299.6	19827	73174	36808	10930	25653	32027	61580	30951	51625	8967.7	41871	23348	31079	12969	42110	21255	10596	9647.2	30742	15289	29667	93862	68467	27288	20756	110810
sp|P22307|SCP2_HUMAN	sp|P22307|SCP2_HUMAN	sp|P22307|SCP2_HUMAN Sterol carrier protein 2 OS=Homo sapiens OX=9606 GN=SCP2 PE=1 SV=2	sp|P22307|SCP2_HUMAN	P22307	SCP2_HUMAN	SCP2	4	4	4	0	0	0	0	0	0	7774.4	6907.4	0	0	4961.3	0	0	7192.9	0	0	0	3499.1	0	0	0	7899.2	18628	0	15761	19141	10682	20610	10134	41953	0	0	8954.8	2172.5	7725.5	0	25301	33965	4471.6	91639
sp|P22314|UBA1_HUMAN;sp|P52495|UBA1_CANAW;sp|P22515|UBA1_YEAST	sp|P22314|UBA1_HUMAN	sp|P22314|UBA1_HUMAN Ubiquitin-like modifier-activating enzyme 1 OS=Homo sapiens OX=9606 GN=UBA1 PE=1 SV=3	sp|P22314|UBA1_HUMAN	P22314	UBA1_HUMAN	UBA1	14	14	14	23858	16361	8525.6	14004	104000	0	494230	92826	21822	4152.4	16519	1170.4	6961.7	130950	25342	6444	148830	6566.4	0	24434	56118	98969	52693	15281	99266	11066	194500	52435	511690	356820	172590	71591	103120	100410	115760	21702	180770	377850	13728	285860
sp|P22352|GPX3_HUMAN	sp|P22352|GPX3_HUMAN	sp|P22352|GPX3_HUMAN Glutathione peroxidase 3 OS=Homo sapiens OX=9606 GN=GPX3 PE=1 SV=2	sp|P22352|GPX3_HUMAN	P22352	GPX3_HUMAN	GPX3	5	5	5	214110	157340	510160	330720	97907	189850	287960	115170	134850	965290	277790	269930	273060	195550	114420	128990	178550	290440	484080	75150	103320	59323	103130	298220	170540	99859	147740	249730	24513	108270	365270	334640	79894	152360	126840	31100	170630	73471	140630	11333
sp|P22392|NDKB_HUMAN;sp|O60361|NDK8_HUMAN	sp|P22392|NDKB_HUMAN;sp|O60361|NDK8_HUMAN	sp|P22392|NDKB_HUMAN Nucleoside diphosphate kinase B OS=Homo sapiens OX=9606 GN=NME2 PE=1 SV=1;sp|O60361|NDK8_HUMAN Putative nucleoside diphosphate kinase OS=Homo sapiens OX=9606 GN=NME2P1 PE=5 SV=1	sp|P22392|NDKB_HUMAN	P22392	NDKB_HUMAN	NME2	7	7	5	34530	21884	39686	104000	353150	183850	281770	635360	548230	18726	422050	13024	14749	326890	42463	3276.2	668670	134260	12564	44601	129150	478570	532880	149320	541040	567950	797270	656320	546070	511210	34067	188390	272430	172260	367690	90370	1267000	396980	227880	1246400
sp|P35325|SPR2B_HUMAN;sp|P22532|SPR2D_HUMAN;sp|P35326|SPR2A_HUMAN;sp|P22531|SPR2E_HUMAN;sp|Q9BYE4|SPR2G_HUMAN;sp|Q96RM1|SPR2F_HUMAN	sp|P35325|SPR2B_HUMAN;sp|P22532|SPR2D_HUMAN;sp|P35326|SPR2A_HUMAN;sp|P22531|SPR2E_HUMAN;sp|Q9BYE4|SPR2G_HUMAN	sp|P35325|SPR2B_HUMAN Small proline-rich protein 2B OS=Homo sapiens OX=9606 GN=SPRR2B PE=2 SV=1;sp|P22532|SPR2D_HUMAN Small proline-rich protein 2D OS=Homo sapiens OX=9606 GN=SPRR2D PE=2 SV=2;sp|P35326|SPR2A_HUMAN Small proline-rich protein 2A OS=Homo sapi	sp|P35325|SPR2B_HUMAN	P35325	SPR2B_HUMAN	SPRR2B	4	4	4	0	2041.6	0	0	4718.3	3795.8	1008.6	0	1121.7	0	0	10404	2453.3	0	0	0	0	783.09	0	0	4963.4	0	0	0	763	0	0	0	0	296900	3041.6	0	1272.2	32173	1674.4	0	0	0	0	0
sp|P22626|ROA2_HUMAN	sp|P22626|ROA2_HUMAN	sp|P22626|ROA2_HUMAN Heterogeneous nuclear ribonucleoproteins A2/B1 OS=Homo sapiens OX=9606 GN=HNRNPA2B1 PE=1 SV=2	sp|P22626|ROA2_HUMAN	P22626	ROA2_HUMAN	HNRNPA2B1	14	14	13	12181	122080	25938	154200	375760	204250	1256400	694590	142840	43090	254650	58510	146750	417950	299520	242870	89590	26483	39898	65524	35458	643210	844750	247320	1085800	371680	916380	1001900	1842100	1546200	46297	202110	308110	200320	532310	49905	727970	2515500	228090	2795700
sp|P22694|KAPCB_HUMAN;sp|P06245|KAPB_YEAST;sp|P06244|KAPA_YEAST;sp|P05986|KAPC_YEAST	sp|P22694|KAPCB_HUMAN	sp|P22694|KAPCB_HUMAN cAMP-dependent protein kinase catalytic subunit beta OS=Homo sapiens OX=9606 GN=PRKACB PE=1 SV=2	sp|P22694|KAPCB_HUMAN	P22694	KAPCB_HUMAN	PRKACB	5	2	2	0	0	0	0	6194.2	25435	28950	16254	15565	5154.7	19877	0	9309	12157	0	0	0	38566	0	22965	0	27711	21959	7146.6	15892	42801	0	11729	32611	0	0	11187	5124.7	9778.7	9867.1	15346	19927	15127	10081	21081
sp|P22695|QCR2_HUMAN	sp|P22695|QCR2_HUMAN	sp|P22695|QCR2_HUMAN Cytochrome b-c1 complex subunit 2, mitochondrial OS=Homo sapiens OX=9606 GN=UQCRC2 PE=1 SV=3	sp|P22695|QCR2_HUMAN	P22695	QCR2_HUMAN	UQCRC2	14	14	14	6968.5	1528.5	0	9276.9	49856	11855	654370	24749	0	0	87507	6548.7	0	73344	27683	0	8597.8	9512.5	0	6110	0	117000	227670	39347	190070	36796	100910	94811	682520	207230	24510	135750	82239	61187	170830	32125	608830	791360	81006	556780
sp|P22735|TGM1_HUMAN	sp|P22735|TGM1_HUMAN	sp|P22735|TGM1_HUMAN Protein-glutamine gamma-glutamyltransferase K OS=Homo sapiens OX=9606 GN=TGM1 PE=1 SV=4	sp|P22735|TGM1_HUMAN	P22735	TGM1_HUMAN	TGM1	6	6	6	0	9661.1	0	0	0	0	0	0	0	0	0	0	12593	0	0	0	0	0	0	8751.3	0	0	0	0	0	0	0	0	3262.7	122500	0	6210.8	0	3501.2	0	9170.4	0	0	0	0
[truncated: 1,841 more rows]
[truncated: 8 more columns]

## Sheet: CHL_vs_polyp
Accession	Symbol	Gene name	p value	Fold change
Q8TF66	LRRC15	LRC15_HUMAN	0.00707135	47.1949
P04003	C4BPA	C4BPA_HUMAN	2.76318e-05	27.6408
P12724	RNASE3	ECP_HUMAN	0.000993434	26.6898
P08311	CTSG	CATG_HUMAN	0.00394769	16.9564
P14780	MMP9	MMP9_HUMAN	0.00431468	16.9027
Q9HD89	RETN	RETN_HUMAN	0.00178251	16.2864
Q6UX06	OLFM4	OLFM4_HUMAN	0.00111365	15.7465
[truncated: 248 more rows]

## Sheet: acute_vs_polyp
Accession	Symbol	Gene name	p value	Fold change
[truncated: 436 more rows]

[truncated: 2 more sheets: chronic_vs_polyp, acute_vs_chronic]
