# Supplementary material for: Insight into the mechanism of gallstone disease by proteomic and metaproteomic characterization of human bile
Source: Front Microbiol. 2023 Dec 4;14:1276951. doi: 10.3389/fmicb.2023.1276951 (PMC10726133; doi:10.3389/fmicb.2023.1276951)
Supplement: Supplementary file 6 [file Table_6.XLSX]

## Sheet: Title
SupplementaryTable6. Functional enrichment analysis of differential human proteins between different groups of bile samples.
Function enrichment analysis of differential human proteins was performed using g:Profiler (https://biit.cs.ut.ee/gprofiler/gost).
In the g:Profiler analysis, the multiple testing correction method was Benjamini-Hochberg FDR and the threshold was set as 0.0001. No electronic GO annotations were allowed. Gene ontology of molecular function (GO_MF), cellular component (GO_CC), and biological process (GO_BP), and biological pathways of KEGG, Reactome (REAC), and WikiPathways (WP) were analyzed.

## Sheet: CHL_vs_polyp
					Upregulated in CHL				Downregulated in CHL
source	term_name	term_id	term_size	effective_domain_size	adjusted_p_value__Upregulated	query_size__Upregulated	intersection_size__Upregulated	Up_genes	adjusted_p_value__Downregulated	query_size__Downregulated	intersection_size__Downregulated	Down_genes
GO:MF	serine-type endopeptidase activity	GO:0004252	180	20195	6.97858e-11	62	12	CTSG,MMP9,AZU1,ELANE,CTRC,PRTN3,CELA3A,F12,LTF,MMP1,CTRB2,CD5L	0.0365014	184	6	HPN,DPP4,PROC,TMPRSS6,PRSS8,FURIN
GO:MF	serine-type peptidase activity	GO:0008236	198	20195	9.19746e-11	62	12	CTSG,MMP9,AZU1,ELANE,CTRC,PRTN3,CELA3A,F12,LTF,MMP1,CTRB2,CD5L	0.00486045	184	8	HPN,DPP4,PROC,TMPRSS6,PRSS8,FURIN,DPP7,DPP10
GO:MF	serine hydrolase activity	GO:0017171	202	20195	9.19746e-11	62	12	CTSG,MMP9,AZU1,ELANE,CTRC,PRTN3,CELA3A,F12,LTF,MMP1,CTRB2,CD5L	0.00525925	184	8	HPN,DPP4,PROC,TMPRSS6,PRSS8,FURIN,DPP7,DPP10
GO:MF	sulfur compound binding	GO:1901681	274	20195	4.42957e-08	62	11	CTSG,AZU1,MPO,ELANE,HRG,LTF,ECI2,RTN4R,FN1,TF,CFH	0.17729	184	5
GO:MF	endopeptidase activity	GO:0004175	450	20195	4.74255e-08	62	13	CTSG,MMP9,AZU1,ELANE,CTRC,PRTN3,CELA3A,F12,LTF,CASP14,MMP1,CTRB2,CD5L	0.00747628	184	12	HPN,CTSZ,DPP4,PROC,TMPRSS6,PRSS8,MME,FURIN,UQCRC2,ADAM9,CAPN5,ERAP1
GO:MF	heparin binding	GO:0008201	173	20195	1.2651e-07	62	9	CTSG,AZU1,MPO,ELANE,HRG,LTF,RTN4R,FN1,CFH	0.292443	184	3
GO:MF	peptidase activity	GO:0008233	639	20195	2.45149e-07	62	14	CTSG,MMP9,AZU1,CPA1,ELANE,CTRC,PRTN3,CELA3A,F12,LTF,CASP14,MMP1,CTRB2,CD5L	3.13799e-05	184	21	CNDP2,HPN,CTSZ,DPP4,PROC,TMPRSS6,LAP3,PRSS8,ANPEP,MME,GGT1,ENPEP,CPQ,FURIN,UQCRC2,FOLH1,ADAM9,CAPN5,ERAP1,DPP7,DPP10
GO:MF	protease binding	GO:0002020	140	20195	3.68419e-07	62	8	CTSG,ELANE,SERPINB4,CSTA,TIMP1,TTN,FN1,A2M	0.0936871	184	4
GO:MF	peptidase regulator activity	GO:0061134	231	20195	1.04633e-06	62	9	SERPINB4,HRG,CSTA,LTF,SERPINB5,C5,TIMP1,FN1,A2M	0.0101503	184	8	SPINT1,VIL1,CST6,PRDX3,COL6A3,GAS6,FURIN,CD109
GO:MF	glycosaminoglycan binding	GO:0005539	244	20195	1.50726e-06	62	9	CTSG,AZU1,MPO,ELANE,HRG,LTF,RTN4R,FN1,CFH	0.141137	184	5
GO:MF	endopeptidase inhibitor activity	GO:0004866	180	20195	1.90411e-06	62	8	SERPINB4,HRG,CSTA,LTF,SERPINB5,C5,TIMP1,A2M	0.00319998	184	8	SPINT1,VIL1,CST6,PRDX3,COL6A3,GAS6,FURIN,CD109
GO:MF	peptidase inhibitor activity	GO:0030414	186	20195	2.24828e-06	62	8	SERPINB4,HRG,CSTA,LTF,SERPINB5,C5,TIMP1,A2M	0.00386283	184	8	SPINT1,VIL1,CST6,PRDX3,COL6A3,GAS6,FURIN,CD109
GO:MF	endopeptidase regulator activity	GO:0061135	194	20195	2.86996e-06	62	8	SERPINB4,HRG,CSTA,LTF,SERPINB5,C5,TIMP1,A2M	0.00454326	184	8	SPINT1,VIL1,CST6,PRDX3,COL6A3,GAS6,FURIN,CD109
GO:MF	proteoglycan binding	GO:0043394	36	20195	8.62396e-05	62	4	AZU1,HRG,FN1,CFH	0.0999018	184	2
GO:MF	signaling receptor binding	GO:0005102	1564	20195	0.000237302	62	16	CTSG,RETN,PRTN3,CRP,S100A9,S100A8,FGA,HRG,FGB,FGG,C5,TIMP1,IGHG2,FN1,A2M,TF	0.0148664	184	26	ATP5F1B,CDH5,ITGA1,IL1R1,PDGFRB,ITGB1,DPP4,ACTN4,VCAM1,HSPA1A,VPS35,ACTN1,HLA-A,COL5A1,LRP1,IGHA2,MSN,CANX,GAS6,PTPRD,ADAM9,GNA11,BCAP31,ERAP1,CDH17,FERMT2
GO:MF	heparan sulfate proteoglycan binding	GO:0043395	18	20195	0.000350684	62	3	AZU1,HRG,CFH	0.232579	184	1
GO:MF	enzyme inhibitor activity	GO:0004857	406	20195	0.000496288	62	8	SERPINB4,HRG,CSTA,LTF,SERPINB5,C5,TIMP1,A2M	0.0496968	184	9	SPINT1,VIL1,CST6,PRDX3,COL6A3,GAS6,FURIN,TMBIM6,CD109
GO:MF	opsonin binding	GO:0001846	21	20195	0.000508066	62	3	CRP,APCS,CFH	1	-1	-1
GO:MF	Toll-like receptor 4 binding	GO:0035662	4	20195	0.000759285	62	2	S100A9,S100A8	1	-1	-1
GO:MF	complement binding	GO:0001848	26	20195	0.000888837	62	3	CRP,APCS,CFH	1	-1	-1
GO:MF	extracellular matrix structural constituent	GO:0005201	174	20195	0.00222636	62	5	FGA,FGB,FGG,MUC5AC,FN1	0.00907836	184	7	IGFBP7,COL6A1,COL5A1,COL6A3,MMRN2,ABI3BP,VCAN
GO:MF	arachidonic acid binding	GO:0050544	7	20195	0.00222636	62	2	S100A9,S100A8	1	-1	-1
GO:MF	icosatetraenoic acid binding	GO:0050543	7	20195	0.00222636	62	2	S100A9,S100A8	1	-1	-1
GO:MF	icosanoid binding	GO:0050542	8	20195	0.00270412	62	2	S100A9,S100A8	1	-1	-1
GO:MF	complement component C1q complex binding	GO:0001849	8	20195	0.00270412	62	2	CRP,APCS	1	-1	-1
GO:MF	serine-type endopeptidase inhibitor activity	GO:0004867	102	20195	0.00277307	62	4	SERPINB4,HRG,SERPINB5,A2M	0.0556118	184	4
GO:MF	RAGE receptor binding	GO:0050786	10	20195	0.00401954	62	2	S100A9,S100A8	1	-1	-1
GO:MF	cysteine-type endopeptidase inhibitor activity	GO:0004869	53	20195	0.0052847	62	3	HRG,CSTA,LTF	0.0105922	184	4	VIL1,CST6,PRDX3,GAS6
GO:MF	Toll-like receptor binding	GO:0035325	12	20195	0.00530377	62	2	S100A9,S100A8	1	-1	-1
GO:MF	protein binding	GO:0005515	14881	20195	0.00892277	62	56	LRRC15,C4BPA,CTSG,MMP9,RETN,OLFM4,AZU1,FLNC,CPA1,MPO,ELANE,SERPINB4,CTRC,ANXA10,PRTN3,LCN2,CRP,S100A9,FCGBP,S100A8,HNRNPA0,DEFA3,TRRAP,CELA3A,ADD2,APCS,FGA,NT5C3A,HRG,CSTA,GOLM1,F12,LTF,ECI2,IL18R1,FGB,H1-2,FGG,RTN4R,SERPINB5,C1QA,MUC5AC,C5,MUC5B,CASP14,CFP,DDAH2,TIMP1,TTN,IGHG2,FN1,ABCF1,A2M,TF,PPP1CB,CFH	0.00101205	184	158	CLRN3,PGM2,LGALS2,CFL1,PDCD6,AKR1C1,ATP5F1B,RAB5C,MRC1,CRYZ,ENTPD8,IGFBP7,CDH5,ITGA1,ARF1,TFR2,ATP1B1,ABCC2,ALDH3A2,HEXA,EIF5,HSD17B11,HPN,IL1R1,GPC1,CTSZ,ACTR2,NQO1,PROCR,PDGFRB,ITGB1,DPP4,MAN2A1,YIF1A,SPINT1,ACTN4,DPYSL2,VCAM1,HEXB,HSD17B4,PROC,HSPA1A,TMPRSS6,EHD1,LAP3,ECH1,VIL1,VPS35,PRSS8,LHPP,UQCRC1,GNB2,ACTR3,SARAF,AOX1,MME,ACTN1,OGFR,PI4KA,CRHBP,SSH3,CAB39,COL6A1,LAMP2,HLA-A,SPTBN1,SPTAN1,…
GO:MF	collagen binding	GO:0005518	70	20195	0.0108178	62	3	LRRC15,MMP9,FN1	0.000944954	184	6	ITGA1,ITGB1,COL6A1,ADAM9,ABI3BP,MRC2
GO:MF	long-chain fatty acid binding	GO:0036041	18	20195	0.011078	62	2	S100A9,S100A8	1	-1	-1
GO:MF	catalytic activity, acting on a protein	GO:0140096	2349	20195	0.0121671	62	16	CTSG,MMP9,AZU1,CPA1,ELANE,CTRC,PRTN3,CELA3A,F12,LTF,CASP14,MMP1,CTRB2,CD5L,TTN,PPP1CB	0.0693234	184	31
GO:MF	molecular function inhibitor activity	GO:0140678	739	20195	0.013902	62	8	SERPINB4,HRG,CSTA,LTF,SERPINB5,C5,TIMP1,A2M	0.218531	184	10
GO:MF	transition metal ion binding	GO:0046914	1117	20195	0.0148068	62	10	MMP9,CPA1,LCN2,S100A9,S100A8,HRG,LTF,MMP1,TIMP1,TF	0.110132	184	16
GO:MF	calcium-dependent protein binding	GO:0048306	82	20195	0.0148068	62	3	S100A9,S100A8,A2M	0.257268	184	2
GO:MF	antioxidant activity	GO:0016209	83	20195	0.0149357	62	3	EPX,MPO,S100A9	0.0954671	184	3
GO:MF	carboxylic acid binding	GO:0031406	204	20195	0.022749	62	4	S100A9,S100A8,RTN4R,DDAH2	0.0936167	184	5
GO:MF	organic acid binding	GO:0043177	216	20195	0.0272366	62	4	S100A9,S100A8,RTN4R,DDAH2	0.108083	184	5
GO:MF	lipopolysaccharide binding	GO:0001530	37	20195	0.0335971	62	2	RNASE3,LTF	1	-1	-1
GO:MF	structural molecule activity	GO:0005198	1107	20195	0.0343412	62	9	OLFM4,ADD2,FGA,FGB,H1-2,FGG,MUC5AC,TTN,FN1	0.10424	184	16
GO:MF	calcium ion binding	GO:0005509	727	20195	0.0354011	62	7	ANXA10,CRP,S100A9,S100A8,APCS,F12,TTN	0.00423287	184	17	PDCD6,CDH5,ACTN4,PROC,EHD1,VIL1,ACTN1,SPTAN1,LRP1,DSG2,CANX,MAN1A1,GAS6,CDH17,VCAN,ENPP3,STAB1
GO:MF	metal ion binding	GO:0046872	4317	20195	0.0384405	62	22	MMP9,CPA1,EPX,MPO,ANXA10,LCN2,CRP,S100A9,S100A8,CLYBL,APCS,FGA,NT5C3A,HRG,F12,LTF,FGG,MMP1,TIMP1,TTN,TF,PPP1CB	0.0381096	184	54	GDA,PGM2,PDCD6,CRYZ,ENTPD8,CDH5,ITGA1,ARF1,CNDP2,GPC1,ITGB1,MAN2A1,ACTN4,PROC,EHD1,LAP3,VIL1,LHPP,UQCRC1,ADH1B,ANPEP,AOX1,MME,ACTN1,RO60,SPTAN1,ARG1,COL5A1,LRP1,DSG2,ENPEP,CPQ,ACSM3,CANX,MAN1A1,GAS6,MAN2B1,FURIN,ATP8B1,UQCRC2,LIMA1,FOLH1,ADH5,ADAM9,GNA11,ADH4,ERAP1,CDH17,VCAN,ENPP3,ADH1A,ABCG8,STAB1,HMGCL
GO:MF	cation binding	GO:0043169	4410	20195	0.042845	62	22	MMP9,CPA1,EPX,MPO,ANXA10,LCN2,CRP,S100A9,S100A8,CLYBL,APCS,FGA,NT5C3A,HRG,F12,LTF,FGG,MMP1,TIMP1,TTN,TF,PPP1CB	0.0417926	184	54	GDA,PGM2,PDCD6,CRYZ,ENTPD8,CDH5,ITGA1,ARF1,CNDP2,GPC1,ITGB1,MAN2A1,ACTN4,PROC,EHD1,LAP3,VIL1,LHPP,UQCRC1,ADH1B,ANPEP,AOX1,MME,ACTN1,RO60,SPTAN1,ARG1,COL5A1,LRP1,DSG2,ENPEP,CPQ,ACSM3,CANX,MAN1A1,GAS6,MAN2B1,FURIN,ATP8B1,UQCRC2,LIMA1,FOLH1,ADH5,ADAM9,GNA11,ADH4,ERAP1,CDH17,VCAN,ENPP3,ADH1A,ABCG8,STAB1,HMGCL
GO:MF	cytokine binding	GO:0019955	143	20195	0.042845	62	3	ELANE,IL18R1,A2M	0.223276	184	3
GO:MF	heme binding	GO:0020037	142	20195	0.042845	62	3	EPX,MPO,HRG	1	-1	-1
GO:MF	fatty acid binding	GO:0005504	50	20195	0.0449442	62	2	S100A9,S100A8	0.452768	184	1
GO:MF	tetrapyrrole binding	GO:0046906	152	20195	0.0489493	62	3	EPX,MPO,HRG	1	-1	-1
GO:MF	peroxidase activity	GO:0004601	54	20195	0.0492585	62	2	EPX,MPO	0.154642	184	2
GO:MF	catalytic activity	GO:0003824	5758	20195	0.0577406	62	26		2.73746e-14	184	107	GDA,PGM2,AKR1C1,ATP5F1B,RAB5C,GFPT1,GALM,CRYZ,ENTPD8,AKR1D1,ARF1,ABCC2,ALDH3A2,HEXA,HSD17B11,CNDP2,HPN,IL1R1,CTSZ,NQO1,PDGFRB,DPP4,MAN2A1,DPYSL2,VCAM1,HEXB,HSD17B4,PROC,HSPA1A,TMPRSS6,LAP3,ECH1,PRSS8,LHPP,UQCRC1,ADH1B,GNB2,ANPEP,ART3,AOX1,MME,PI4KA,SSH3,ARG1,ACADVL,RAB35,ACP2,BTD,ABCB11,PRDX3,GGT1,CLN5,ENPEP,ALDOB,MAOA,CPQ,ACSM3,CES1,GAA,GSTM1,PTPRG,MAN1A1,GPX4,ABCB4,PTPRD,MAN2B1,FURIN,ATP8B1,SDH…
GO:MF	hydrolase activity	GO:0016787	2479	20195	0.000149676	62	21	RNASE3,CTSG,MMP9,AZU1,CPA1,ELANE,CTRC,PRTN3,CELA3A,CLYBL,NT5C3A,F12,LTF,IL18R1,CASP14,DDAH2,MMP1,CTRB2,CD5L,ABCF1,PPP1CB	4.2488e-14	184	66	GDA,RAB5C,ENTPD8,ARF1,ABCC2,HEXA,CNDP2,HPN,IL1R1,CTSZ,DPP4,MAN2A1,DPYSL2,HEXB,PROC,HSPA1A,TMPRSS6,LAP3,PRSS8,LHPP,GNB2,ANPEP,MME,SSH3,ARG1,RAB35,ACP2,BTD,ABCB11,GGT1,CLN5,ENPEP,CPQ,CES1,GAA,PTPRG,MAN1A1,ABCB4,PTPRD,MAN2B1,FURIN,ATP8B1,UQCRC2,NAGA,FOLH1,ADAM9,SMC3,GFM1,GNA11,FUCA1,CAPN5,ALDH2,ABCB1,PTP4A1,ERAP1,CNP,DPP7,DPP10,FUCA2,TREH,ENPP3,PTPRM,RALB,ABCG8,SEPTIN8,RUVBL2
GO:MF	exopeptidase activity	GO:0008238	101	20195	0.396227	62	1		3.47529e-08	184	12	CNDP2,HPN,CTSZ,DPP4,LAP3,ANPEP,MME,ENPEP,CPQ,FOLH1,ERAP1,DPP7
GO:MF	hydrolase activity, acting on glycosyl bonds	GO:0016798	138	20195	0.468004	62	1		9.94017e-07	184	12	HEXA,IL1R1,MAN2A1,HEXB,CLN5,GAA,MAN1A1,MAN2B1,NAGA,FUCA1,FUCA2,TREH
GO:MF	protein-containing complex binding	GO:0044877	1311	20195	0.00525462	62	12	LRRC15,MMP9,FLNC,CRP,ADD2,APCS,HRG,H1-2,RTN4R,TTN,FN1,ABCF1	1.21552e-06	184	35	CFL1,CDH5,ITGA1,ATP1B1,ACTR2,ITGB1,ACTN4,VCAM1,VIL1,UQCRC1,GNB2,ACTR3,ACTN1,COL6A1,HLA-A,SPTBN1,SPTAN1,COL5A1,LRP1,SORL1,MYO1D,LIMA1,SLC3A1,ADAM9,SMC3,GNA11,BCAP31,CDH17,ABI3BP,SNX9,MRC2,NOP58,STAB1,FERMT2,RUVBL2
GO:MF	cell adhesion molecule binding	GO:0050839	562	20195	0.0870274	62	5		1.25471e-06	184	22	CDH5,ITGA1,EIF5,ITGB1,ACTN4,VCAM1,HSPA1A,EHD1,ACTN1,PI4KA,SPTBN1,SPTAN1,COL5A1,DSG2,MSN,PTPRD,LIMA1,ADAM9,CDH17,PTPRM,SNX9,FERMT2
GO:MF	hydrolase activity, hydrolyzing O-glycosyl compounds	GO:0004553	98	20195	1	-1	-1		2.39501e-06	184	10	HEXA,MAN2A1,HEXB,GAA,MAN1A1,MAN2B1,NAGA,FUCA1,FUCA2,TREH
GO:MF	oxidoreductase activity	GO:0016491	751	20195	0.780313	62	2		9.1153e-06	184	24	AKR1C1,CRYZ,AKR1D1,ALDH3A2,HSD17B11,NQO1,VCAM1,HSD17B4,UQCRC1,ADH1B,AOX1,ACADVL,PRDX3,MAOA,GPX4,SDHA,DLD,DCXR,ADH5,ALDH2,ADH4,ADH1A,STAB1,NDUFS4
GO:MF	alcohol dehydrogenase activity, zinc-dependent	GO:0004024	7	20195	1	-1	-1		1.97032e-05	184	4	ADH1B,ADH5,ADH4,ADH1A
GO:MF	oxidoreductase activity, acting on CH-OH group of donors	GO:0016614	141	20195	1	-1	-1		4.79508e-05	184	10	AKR1C1,AKR1D1,ALDH3A2,HSD17B11,HSD17B4,ADH1B,DCXR,ADH5,ADH4,ADH1A
GO:MF	aminopeptidase activity	GO:0004177	39	20195	1	-1	-1		8.66441e-05	184	6	DPP4,LAP3,ANPEP,ENPEP,ERAP1,DPP7
GO:MF	small molecule binding	GO:0036094	2584	20195	0.515886	62	9		0.000116059	184	47	AKR1C1,ATP5F1B,RAB5C,MRC1,CRYZ,ENTPD8,ARF1,ABCC2,EIF5,ACTR2,PDGFRB,ACTN4,HSPA1A,EHD1,ACTR3,AOX1,PI4KA,ACADVL,RAB35,ABCB11,CLN5,ALDOB,MAOA,ACSM3,ABCB4,FURIN,MYO1D,ATP8B1,SDHA,DLD,ADH5,SMC3,GFM1,GNA11,ALDH2,ABCB1,ADH4,NPC1L1,CNP,ACSL1,RALB,ASS1,SUCLG1,SLC46A1,ABCG8,SEPTIN8,RUVBL2
GO:MF	alcohol dehydrogenase (NAD+) activity	GO:0004022	11	20195	1	-1	-1		0.000116059	184	4	ADH1B,ADH5,ADH4,ADH1A
GO:MF	metallopeptidase activity	GO:0008237	203	20195	0.0781528	62	3		0.000130197	184	11	CNDP2,TMPRSS6,LAP3,ANPEP,MME,ENPEP,CPQ,UQCRC2,FOLH1,ADAM9,ERAP1
GO:MF	metalloexopeptidase activity	GO:0008235	67	20195	0.305913	62	1		0.000130197	184	7	CNDP2,LAP3,ANPEP,ENPEP,CPQ,FOLH1,ERAP1
GO:MF	alcohol dehydrogenase [NAD(P)+] activity	GO:0018455	12	20195	1	-1	-1		0.000139585	184	4	ADH1B,ADH5,ADH4,ADH1A
GO:MF	oxidoreductase activity, acting on the CH-OH group of donors, NAD or NADP as acceptor	GO:0016616	131	20195	1	-1	-1		0.000139585	184	9	AKR1C1,AKR1D1,HSD17B11,HSD17B4,ADH1B,DCXR,ADH5,ADH4,ADH1A
GO:MF	oxidoreductase activity, acting on the aldehyde or oxo group of donors	GO:0016903	49	20195	1	-1	-1		0.000217485	184	6	ALDH3A2,AOX1,DLD,ADH5,ALDH2,ADH4
GO:MF	actin filament binding	GO:0051015	221	20195	0.0870274	62	3		0.000235511	184	11	CFL1,ACTR2,ACTN4,VIL1,ACTR3,ACTN1,SPTBN1,SPTAN1,MYO1D,LIMA1,FERMT2
GO:MF	anion binding	GO:0043168	2458	20195	0.60323	62	8		0.000261426	184	44	AKR1C1,ATP5F1B,RAB5C,CRYZ,ENTPD8,ARF1,ABCC2,EIF5,ACTR2,PDGFRB,HSPA1A,EHD1,VIL1,ACTR3,AOX1,MME,PI4KA,ACADVL,RAB35,ABCB11,MAOA,ACSM3,GSTM1,ABCB4,FURIN,MYO1D,ATP8B1,SDHA,FOLH1,DLD,ADH5,SMC3,GFM1,GNA11,ABCB1,ACSL1,RALB,ASS1,SNX18,SLC46A1,ABCG8,SEPTIN8,FERMT2,RUVBL2
GO:MF	ion binding	GO:0043167	6120	20195	0.090984	62	26		0.000270881	184	84	GDA,PGM2,PDCD6,AKR1C1,ATP5F1B,RAB5C,CRYZ,ENTPD8,CDH5,ITGA1,ARF1,ABCC2,EIF5,CNDP2,GPC1,ACTR2,PDGFRB,ITGB1,MAN2A1,ACTN4,PROC,HSPA1A,EHD1,LAP3,VIL1,LHPP,UQCRC1,ADH1B,ACTR3,ANPEP,AOX1,MME,ACTN1,PI4KA,RO60,SPTAN1,ARG1,ACADVL,RAB35,COL5A1,ABCB11,LRP1,DSG2,ENPEP,MAOA,CPQ,ACSM3,GSTM1,CANX,MAN1A1,GAS6,ABCB4,MAN2B1,FURIN,MYO1D,ATP8B1,SDHA,UQCRC2,LIMA1,FOLH1,DLD,ADH5,ADAM9,SMC3,GFM1,GNA11,ABCB1,ADH4,ERAP1,C…
GO:MF	xenobiotic transmembrane transporter activity	GO:0042910	31	20195	1	-1	-1		0.000281249	184	5	ABCC2,ABCB11,ABCB4,ABCB1,SLC46A1
GO:MF	oxidoreductase activity, acting on NAD(P)H, quinone or similar compound as acceptor	GO:0016655	57	20195	1	-1	-1		0.000420635	184	6	AKR1C1,CRYZ,NQO1,DCXR,ADH4,NDUFS4
GO:MF	integrin binding	GO:0005178	158	20195	0.506014	62	1		0.000461912	184	9	ITGA1,ITGB1,ACTN4,VCAM1,ACTN1,COL5A1,ADAM9,CDH17,FERMT2
GO:MF	aldehyde dehydrogenase [NAD(P)+] activity	GO:0004030	18	20195	1	-1	-1		0.000551237	184	4	ALDH3A2,ADH5,ALDH2,ADH4
GO:MF	primary active transmembrane transporter activity	GO:0015399	167	20195	1	-1	-1		0.000664942	184	9	ATP5F1B,ATP1B1,ABCC2,UQCRC1,ABCB11,ABCB4,ABCB1,ABCG8,NDUFS4
GO:MF	pyrophosphatase activity	GO:0016462	770	20195	0.970113	62	1		0.00067732	184	20	RAB5C,ENTPD8,ARF1,ABCC2,HSPA1A,LHPP,GNB2,RAB35,ABCB11,ABCB4,ATP8B1,SMC3,GFM1,GNA11,ABCB1,ENPP3,RALB,ABCG8,SEPTIN8,RUVBL2
GO:MF	hydrolase activity, acting on acid anhydrides	GO:0016817	771	20195	0.970113	62	1		0.00067732	184	20	RAB5C,ENTPD8,ARF1,ABCC2,HSPA1A,LHPP,GNB2,RAB35,ABCB11,ABCB4,ATP8B1,SMC3,GFM1,GNA11,ABCB1,ENPP3,RALB,ABCG8,SEPTIN8,RUVBL2
GO:MF	hydrolase activity, acting on acid anhydrides, in phosphorus-containing anhydrides	GO:0016818	771	20195	0.970113	62	1		0.00067732	184	20	RAB5C,ENTPD8,ARF1,ABCC2,HSPA1A,LHPP,GNB2,RAB35,ABCB11,ABCB4,ATP8B1,SMC3,GFM1,GNA11,ABCB1,ENPP3,RALB,ABCG8,SEPTIN8,RUVBL2
GO:MF	growth factor binding	GO:0019838	132	20195	0.460549	62	1		0.000718456	184	8	IGFBP7,IL1R1,GPC1,PDGFRB,COL6A1,COL5A1,FURIN,CD109
GO:MF	oxidoreductase activity, acting on the aldehyde or oxo group of donors, NAD or NADP as acceptor	GO:0016620	40	20195	1	-1	-1		0.000732565	184	5	ALDH3A2,DLD,ADH5,ALDH2,ADH4
GO:MF	ATPase-coupled transmembrane transporter activity	GO:0042626	101	20195	1	-1	-1		0.000914169	184	7	ATP5F1B,ATP1B1,ABCC2,ABCB11,ABCB4,ABCB1,ABCG8
GO:MF	phosphatidylcholine floppase activity	GO:0090554	8	20195	1	-1	-1		0.00091962	184	3	ABCB4,ATP8B1,ABCB1
GO:MF	carbohydrate binding	GO:0030246	282	20195	0.693795	62	1		0.00119929	184	11	LGALS2,MRC1,GALM,MAN2A1,CLN5,ALDOB,GAA,CANX,MAN2B1,VCAN,MRC2
GO:MF	cadherin binding	GO:0045296	334	20195	0.753332	62	1		0.00119929	184	12	CDH5,EIF5,ITGB1,HSPA1A,EHD1,PI4KA,SPTBN1,SPTAN1,LIMA1,CDH17,PTPRM,SNX9
GO:MF	nucleotide binding	GO:0000166	2178	20195	0.970113	62	4		0.00119929	184	38	ATP5F1B,RAB5C,CRYZ,ENTPD8,ARF1,ABCC2,EIF5,ACTR2,PDGFRB,HSPA1A,EHD1,ACTR3,AOX1,PI4KA,ACADVL,RAB35,ABCB11,MAOA,ACSM3,ABCB4,MYO1D,ATP8B1,SDHA,DLD,SMC3,GFM1,GNA11,ALDH2,ABCB1,ADH4,CNP,ACSL1,RALB,ASS1,SUCLG1,ABCG8,SEPTIN8,RUVBL2
GO:MF	nucleoside phosphate binding	GO:1901265	2179	20195	0.970113	62	4		0.00119929	184	38	ATP5F1B,RAB5C,CRYZ,ENTPD8,ARF1,ABCC2,EIF5,ACTR2,PDGFRB,HSPA1A,EHD1,ACTR3,AOX1,PI4KA,ACADVL,RAB35,ABCB11,MAOA,ACSM3,ABCB4,MYO1D,ATP8B1,SDHA,DLD,SMC3,GFM1,GNA11,ALDH2,ABCB1,ADH4,CNP,ACSL1,RALB,ASS1,SUCLG1,ABCG8,SEPTIN8,RUVBL2
GO:MF	protein dimerization activity	GO:0046983	1099	20195	0.951969	62	2		0.00120867	184	24	PDCD6,ATP1B1,ALDH3A2,HEXA,ITGB1,DPP4,MAN2A1,ACTN4,HSD17B4,VIL1,LHPP,AOX1,MME,ACTN1,CPQ,GSTM1,PHB2,NAGA,SLC3A1,SMC3,NPC1L1,SNX9,ABCG8,RUVBL2
GO:MF	carboxypeptidase activity	GO:0004180	47	20195	0.239663	62	1		0.00123575	184	5	CNDP2,CTSZ,LAP3,CPQ,FOLH1
GO:MF	actin binding	GO:0003779	451	20195	0.268935	62	3		0.00126482	184	14	CFL1,ACTR2,ITGB1,ACTN4,VIL1,ACTR3,ACTN1,SSH3,SPTBN1,SPTAN1,MSN,MYO1D,LIMA1,FERMT2
GO:MF	metalloaminopeptidase activity	GO:0070006	25	20195	1	-1	-1		0.00128105	184	4	LAP3,ANPEP,ENPEP,ERAP1
GO:MF	amide binding	GO:0033218	397	20195	0.224001	62	3		0.00128143	184	13	ANPEP,MME,CRHBP,HLA-A,ACADVL,LRP1,ENPEP,PHB2,SORL1,FURIN,FOLH1,ERAP1,SLC46A1
GO:MF	S-(hydroxymethyl)glutathione dehydrogenase activity	GO:0051903	2	20195	1	-1	-1		0.00128143	184	2	ADH5,ADH4
GO:MF	proton-dependent oligopeptide secondary active transmembrane transporter activity	GO:0005427	2	20195	1	-1	-1		0.00128143	184	2	SLC15A1,CDH17
GO:MF	alpha-L-fucosidase activity	GO:0004560	2	20195	1	-1	-1		0.00128143	184	2	FUCA1,FUCA2
GO:MF	fucosidase activity	GO:0015928	2	20195	1	-1	-1		0.00128143	184	2	FUCA1,FUCA2
GO:MF	secondary active oligopeptide transmembrane transporter activity	GO:0015322	2	20195	1	-1	-1		0.00128143	184	2	SLC15A1,CDH17
GO:MF	carbohydrate derivative binding	GO:0097367	2301	20195	0.0694677	62	13		0.00129959	184	39	LGALS2,ATP5F1B,RAB5C,GFPT1,ENTPD8,ARF1,ABCC2,EIF5,ACTR2,PDGFRB,ACTN4,HSPA1A,EHD1,VIL1,ACTR3,PI4KA,ACADVL,RAB35,COL5A1,ABCB11,LRP1,ACSM3,ABCB4,FURIN,MYO1D,ATP8B1,SMC3,GFM1,GNA11,ABCB1,ABI3BP,ACSL1,VCAN,RALB,ASS1,ABCG8,SEPTIN8,STAB1,RUVBL2
GO:MF	protein homodimerization activity	GO:0042803	710	20195	0.753332	62	2		0.00129959	184	18	PDCD6,ALDH3A2,DPP4,MAN2A1,ACTN4,HSD17B4,VIL1,LHPP,AOX1,MME,ACTN1,CPQ,GSTM1,PHB2,NAGA,NPC1L1,SNX9,RUVBL2
GO:MF	ribonucleoside triphosphate phosphatase activity	GO:0017111	707	20195	0.970113	62	1		0.00129959	184	18	RAB5C,ENTPD8,ARF1,ABCC2,HSPA1A,GNB2,RAB35,ABCB11,ABCB4,ATP8B1,SMC3,GFM1,GNA11,ABCB1,RALB,ABCG8,SEPTIN8,RUVBL2
GO:MF	ABC-type transporter activity	GO:0140359	50	20195	1	-1	-1		0.00129959	184	5	ABCC2,ABCB11,ABCB4,ABCB1,ABCG8
GO:MF	platelet-derived growth factor binding	GO:0048407	11	20195	1	-1	-1		0.00164155	184	3	PDGFRB,COL6A1,COL5A1
GO:MF	alditol:NADP+ 1-oxidoreductase activity	GO:0004032	12	20195	1	-1	-1		0.00213524	184	3	AKR1C1,AKR1D1,ADH4
GO:MF	oxidoreductase activity, acting on NAD(P)H	GO:0016651	90	20195	1	-1	-1		0.00237075	184	6	AKR1C1,CRYZ,NQO1,DCXR,ADH4,NDUFS4
GO:MF	ABC-type xenobiotic transporter activity	GO:0008559	14	20195	1	-1	-1		0.00319998	184	3	ABCC2,ABCB11,ABCB1
GO:MF	glycerophospholipid flippase activity	GO:0140333	14	20195	1	-1	-1		0.00319998	184	3	ABCB4,ATP8B1,ABCB1
GO:MF	17-beta-hydroxysteroid dehydrogenase (NAD+) activity	GO:0044594	14	20195	1	-1	-1		0.00319998	184	3	AKR1C1,HSD17B11,HSD17B4
GO:MF	low-density lipoprotein particle receptor activity	GO:0005041	15	20195	1	-1	-1		0.00386283	184	3	LRP1,SORL1,STAB1
GO:MF	steroid dehydrogenase activity	GO:0016229	37	20195	1	-1	-1		0.00422231	184	4	AKR1C1,AKR1D1,HSD17B11,HSD17B4
GO:MF	floppase activity	GO:0140328	16	20195	1	-1	-1		0.00423287	184	3	ABCB4,ATP8B1,ABCB1
GO:MF	alpha-mannosidase activity	GO:0004559	16	20195	1	-1	-1		0.00423287	184	3	MAN2A1,MAN1A1,MAN2B1
GO:MF	hexosaminidase activity	GO:0015929	16	20195	1	-1	-1		0.00423287	184	3	HEXA,HEXB,NAGA
GO:MF	dipeptidase activity	GO:0016805	16	20195	1	-1	-1		0.00423287	184	3	CNDP2,CPQ,FOLH1
GO:MF	aldehyde dehydrogenase (NAD+) activity	GO:0004029	16	20195	1	-1	-1		0.00423287	184	3	ALDH3A2,ADH5,ALDH2
GO:MF	flippase activity	GO:0140327	17	20195	1	-1	-1		0.00476518	184	3	ABCB4,ATP8B1,ABCB1
GO:MF	transmembrane receptor protein tyrosine phosphatase activity	GO:0005001	17	20195	1	-1	-1		0.00476518	184	3	PTPRG,PTPRD,PTPRM
GO:MF	transmembrane receptor protein phosphatase activity	GO:0019198	17	20195	1	-1	-1		0.00476518	184	3	PTPRG,PTPRD,PTPRM
GO:MF	mannosidase activity	GO:0015923	17	20195	1	-1	-1		0.00476518	184	3	MAN2A1,MAN1A1,MAN2B1
GO:MF	N-acetyl-beta-D-galactosaminidase activity	GO:0102148	4	20195	1	-1	-1		0.00486954	184	2	HEXA,HEXB
GO:MF	NADPH:quinone reductase activity	GO:0003960	4	20195	1	-1	-1		0.00486954	184	2	CRYZ,ADH4
GO:MF	lipoprotein particle receptor activity	GO:0030228	18	20195	1	-1	-1		0.00525925	184	3	LRP1,SORL1,STAB1
GO:MF	phosphatidylcholine transporter activity	GO:0008525	18	20195	1	-1	-1		0.00525925	184	3	ABCB4,ATP8B1,ABCB1
GO:MF	active transmembrane transporter activity	GO:0022804	428	20195	1	-1	-1		0.00547967	184	12	ATP5F1B,ATP1B1,ABCC2,UQCRC1,SLC15A1,ABCB11,ABCB4,ABCB1,CDH17,SLC46A1,ABCG8,NDUFS4
GO:MF	peptide binding	GO:0042277	311	20195	0.730489	62	1		0.00549453	184	10	ANPEP,MME,CRHBP,HLA-A,LRP1,ENPEP,SORL1,FURIN,FOLH1,ERAP1
GO:MF	NAD-retinol dehydrogenase activity	GO:0004745	19	20195	1	-1	-1		0.00598208	184	3	ADH1B,ADH4,ADH1A
GO:MF	purine nucleotide binding	GO:0017076	2019	20195	0.987134	62	3		0.00602812	184	33	ATP5F1B,RAB5C,CRYZ,ENTPD8,ARF1,ABCC2,EIF5,ACTR2,PDGFRB,HSPA1A,EHD1,ACTR3,AOX1,PI4KA,ACADVL,RAB35,ABCB11,ACSM3,ABCB4,MYO1D,ATP8B1,SMC3,GFM1,GNA11,ALDH2,ABCB1,ADH4,ACSL1,RALB,ASS1,ABCG8,SEPTIN8,RUVBL2
GO:MF	virus receptor activity	GO:0001618	77	20195	1	-1	-1		0.00623718	184	5	MRC1,ITGB1,DPP4,HSPA1A,ANPEP
GO:MF	exogenous protein binding	GO:0140272	78	20195	1	-1	-1		0.00653975	184	5	MRC1,ITGB1,DPP4,HSPA1A,ANPEP
GO:MF	ketosteroid monooxygenase activity	GO:0047086	5	20195	1	-1	-1		0.00707014	184	2	AKR1C1,AKR1D1
GO:MF	collagen binding involved in cell-matrix adhesion	GO:0098639	5	20195	1	-1	-1		0.00707014	184	2	ITGA1,ITGB1
GO:MF	ATP-dependent activity	GO:0140657	575	20195	0.932326	62	1		0.00711863	184	14	ATP5F1B,ATP1B1,ABCC2,HSPA1A,ABCB11,ACSM3,ABCB4,MYO1D,ATP8B1,SMC3,ABCB1,ACSL1,ABCG8,RUVBL2
GO:MF	identical protein binding	GO:0042802	2136	20195	0.0837015	62	12		0.00736193	184	34	PDCD6,CRYZ,ALDH3A2,NQO1,DPP4,MAN2A1,ACTN4,DPYSL2,HEXB,HSD17B4,EHD1,VIL1,LHPP,AOX1,MME,ACTN1,ARG1,ACADVL,PRDX3,ALDOB,CPQ,GSTM1,PTPRG,GPX4,PHB2,NAGA,DCXR,ADH5,NPC1L1,PTPRM,SNX9,ASS1,ARRDC1,RUVBL2
GO:MF	cysteine-type endopeptidase inhibitor activity involved in apoptotic process	GO:0043027	21	20195	1	-1	-1		0.00739695	184	3	VIL1,PRDX3,GAS6
GO:MF	ATPase binding	GO:0051117	86	20195	1	-1	-1		0.00931867	184	5	ATP1B1,ALDOB,RALB,NOP58,RUVBL2
GO:MF	beta-N-acetylhexosaminidase activity	GO:0004563	6	20195	1	-1	-1		0.00967221	184	2	HEXA,HEXB
GO:MF	oligopeptide transmembrane transporter activity	GO:0035673	6	20195	1	-1	-1		0.00967221	184	2	SLC15A1,CDH17
GO:MF	cargo receptor activity	GO:0038024	88	20195	0.361544	62	1		0.0100142	184	5	MRC1,TFR2,LRP1,SORL1,STAB1
GO:MF	alcohol dehydrogenase (NADP+) activity	GO:0008106	24	20195	1	-1	-1		0.0101503	184	3	AKR1C1,AKR1D1,ADH4
GO:MF	flavin adenine dinucleotide binding	GO:0050660	90	20195	1	-1	-1		0.0106374	184	5	AOX1,ACADVL,MAOA,SDHA,DLD
GO:MF	glyceraldehyde-3-phosphate dehydrogenase (NAD+) (non-phosphorylating) activity	GO:0043878	7	20195	1	-1	-1		0.0124344	184	2	ALDH3A2,ALDH2
GO:MF	cell-matrix adhesion mediator activity	GO:0098634	7	20195	1	-1	-1		0.0124344	184	2	ITGA1,ITGB1
GO:MF	phosphatidylethanolamine flippase activity	GO:0090555	7	20195	1	-1	-1		0.0124344	184	2	ABCB4,ABCB1
GO:MF	ATPase-coupled intramembrane lipid transporter activity	GO:0140326	27	20195	1	-1	-1		0.0135639	184	3	ABCB4,ATP8B1,ABCB1
GO:MF	laminin binding	GO:0043236	28	20195	0.163894	62	1		0.0148664	184	3	GPC1,ITGB1,ADAM9
GO:MF	protein tyrosine phosphatase activity	GO:0004725	100	20195	1	-1	-1		0.0158532	184	5	SSH3,PTPRG,PTPRD,PTP4A1,PTPRM
GO:MF	enzyme binding	GO:0019899	2093	20195	0.0769712	62	12		0.0168635	184	32	CDH5,ITGA1,ATP1B1,IL1R1,PDGFRB,ITGB1,DPP4,DPYSL2,HSPA1A,EHD1,UQCRC1,GNB2,CAB39,LAMP2,SPTBN1,PRDX3,ALDOB,MSN,GSTM1,GAS6,SORL1,FURIN,ADAM9,ABCB1,NPC1L1,RALB,SNX9,TMBIM6,NOP58,ARRDC1,FERMT2,RUVBL2
GO:MF	aldo-keto reductase (NADP) activity	GO:0004033	31	20195	1	-1	-1		0.0193811	184	3	AKR1C1,AKR1D1,ADH4
GO:MF	mannosyl-oligosaccharide mannosidase activity	GO:0015924	9	20195	1	-1	-1		0.019399	184	2	MAN2A1,MAN1A1
GO:MF	primary amine oxidase activity	GO:0008131	9	20195	1	-1	-1		0.019399	184	2	VCAM1,MAOA
GO:MF	metallodipeptidase activity	GO:0070573	9	20195	1	-1	-1		0.019399	184	2	CNDP2,CPQ
GO:MF	acid-thiol ligase activity	GO:0016878	32	20195	1	-1	-1		0.0203282	184	3	ACSM3,ACSL1,SUCLG1
GO:MF	steroid dehydrogenase activity, acting on the CH-OH group of donors, NAD or NADP as acceptor	GO:0033764	32	20195	1	-1	-1		0.0203282	184	3	AKR1C1,HSD17B11,HSD17B4
GO:MF	oxidoreductase activity, acting on the CH-CH group of donors	GO:0016627	66	20195	1	-1	-1		0.0205341	184	4	AKR1C1,AKR1D1,ACADVL,SDHA
GO:MF	structural constituent of cytoskeleton	GO:0005200	109	20195	0.415977	62	1		0.0212836	184	5	ACTR2,ACTR3,SPTBN1,SPTAN1,MSN
GO:MF	dipeptidyl-peptidase activity	GO:0008239	10	20195	1	-1	-1		0.0228986	184	2	DPP4,DPP7
GO:MF	TFIID-class transcription factor complex binding	GO:0001094	10	20195	1	-1	-1		0.0228986	184	2	NOP58,RUVBL2
GO:MF	cardiolipin binding	GO:1901612	11	20195	1	-1	-1		0.0273639	184	2	MME,ATP8B1
GO:MF	peptide transmembrane transporter activity	GO:1904680	11	20195	1	-1	-1		0.0273639	184	2	SLC15A1,CDH17
GO:MF	electron transfer activity	GO:0009055	117	20195	1	-1	-1		0.0276302	184	5	UQCRC1,SDHA,ADH5,ALDH2,NDUFS4
GO:MF	purine ribonucleotide binding	GO:0032555	1917	20195	0.985623	62	3		0.0282624	184	29	ATP5F1B,RAB5C,ENTPD8,ARF1,ABCC2,EIF5,ACTR2,PDGFRB,HSPA1A,EHD1,ACTR3,PI4KA,ACADVL,RAB35,ABCB11,ACSM3,ABCB4,MYO1D,ATP8B1,SMC3,GFM1,GNA11,ABCB1,ACSL1,RALB,ASS1,ABCG8,SEPTIN8,RUVBL2
GO:MF	cytoskeletal protein binding	GO:0008092	1008	20195	0.31489	62	5		0.0308138	184	18	CFL1,ACTR2,ITGB1,ACTN4,DPYSL2,VIL1,ACTR3,ACTN1,SSH3,SPTBN1,SPTAN1,ALDOB,MSN,MYO1D,LIMA1,SMC3,NPC1L1,FERMT2
GO:MF	cysteine-type endopeptidase regulator activity involved in apoptotic process	GO:0043028	38	20195	1	-1	-1		0.0308138	184	3	VIL1,PRDX3,GAS6
GO:MF	ribonucleotide binding	GO:0032553	1934	20195	0.985623	62	3		0.0310628	184	29	ATP5F1B,RAB5C,ENTPD8,ARF1,ABCC2,EIF5,ACTR2,PDGFRB,HSPA1A,EHD1,ACTR3,PI4KA,ACADVL,RAB35,ABCB11,ACSM3,ABCB4,MYO1D,ATP8B1,SMC3,GFM1,GNA11,ABCB1,ACSL1,RALB,ASS1,ABCG8,SEPTIN8,RUVBL2
GO:MF	purine ribonucleoside triphosphate binding	GO:0035639	1848	20195	1	62	2		0.0310628	184	28	ATP5F1B,RAB5C,ENTPD8,ARF1,ABCC2,EIF5,ACTR2,PDGFRB,HSPA1A,EHD1,ACTR3,PI4KA,RAB35,ABCB11,ACSM3,ABCB4,MYO1D,ATP8B1,SMC3,GFM1,GNA11,ABCB1,ACSL1,RALB,ASS1,ABCG8,SEPTIN8,RUVBL2
GO:MF	oxidoreductase activity, acting on a sulfur group of donors, NAD(P) as acceptor	GO:0016668	12	20195	1	-1	-1		0.0310628	184	2	PRDX3,DLD
GO:MF	lipid transporter activity	GO:0005319	174	20195	1	-1	-1		0.0315227	184	6	ABCB11,ABCB4,ATP8B1,ABCB1,NPC1L1,ABCG8
GO:MF	extracellular matrix structural constituent conferring tensile strength	GO:0030020	41	20195	1	-1	-1		0.0364389	184	3	COL6A1,COL5A1,COL6A3
GO:MF	ligase activity, forming carbon-sulfur bonds	GO:0016877	42	20195	1	-1	-1		0.0381096	184	3	ACSM3,ACSL1,SUCLG1
GO:MF	low-density lipoprotein particle binding	GO:0030169	16	20195	0.112465	62	1		0.0384254	184	2	SORL1,STAB1
GO:MF	phosphoric ester hydrolase activity	GO:0042578	380	20195	0.45601	62	2		0.0384254	184	9	LHPP,SSH3,ACP2,PTPRG,PTPRD,PTP4A1,CNP,ENPP3,PTPRM
GO:MF	ATP hydrolysis activity	GO:0016887	375	20195	0.785154	62	1		0.0384254	184	9	ABCC2,HSPA1A,ABCB11,ABCB4,ATP8B1,SMC3,ABCB1,ABCG8,RUVBL2
GO:MF	adenyl nucleotide binding	GO:0030554	1659	20195	0.970113	62	3		0.0384254	184	25	ATP5F1B,CRYZ,ENTPD8,ABCC2,ACTR2,PDGFRB,HSPA1A,EHD1,ACTR3,AOX1,PI4KA,ACADVL,ABCB11,ACSM3,ABCB4,MYO1D,ATP8B1,SMC3,ALDH2,ABCB1,ADH4,ACSL1,ASS1,ABCG8,RUVBL2
GO:MF	G protein activity	GO:0003925	43	20195	1	-1	-1		0.0384254	184	3	RAB5C,GNA11,RALB
GO:MF	aldose 1-epimerase activity	GO:0004034	1	20195	1	-1	-1		0.0384254	184	1	GALM
GO:MF	amide transmembrane transporter activity	GO:0042887	46	20195	1	-1	-1		0.0384254	184	3	SLC15A1,CDH17,SLC46A1
GO:MF	lipid binding	GO:0008289	831	20195	0.0517967	62	7		0.0386896	184	15	AKR1D1,VIL1,MME,SPTBN1,ACADVL,RAB35,GAS6,PHB2,ATP8B1,ADH5,ADH4,NPC1L1,SNX9,SNX18,FERMT2
GO:MF	GTP binding	GO:0005525	391	20195	1	-1	-1		0.0410729	184	9	RAB5C,ARF1,EIF5,EHD1,RAB35,GFM1,GNA11,RALB,SEPTIN8
GO:MF	binding	GO:0005488	18338	20195	0.145961	62	60		0.0415265	184	176	GDA,CLRN3,PGM2,LGALS2,CFL1,PDCD6,AKR1C1,ATP5F1B,RAB5C,MRC1,GFPT1,GALM,CRYZ,ENTPD8,IGFBP7,AKR1D1,CDH5,ITGA1,ARF1,TFR2,ATP1B1,ABCC2,ALDH3A2,HEXA,EIF5,HSD17B11,CNDP2,HPN,IL1R1,GPC1,CTSZ,ACTR2,NQO1,PROCR,PDGFRB,ITGB1,DPP4,MAN2A1,YIF1A,SPINT1,ACTN4,DPYSL2,VCAM1,HEXB,HSD17B4,PROC,HSPA1A,TMPRSS6,EHD1,LAP3,ECH1,VIL1,VPS35,PRSS8,LHPP,UQCRC1,ADH1B,GNB2,ACTR3,ANPEP,SARAF,AOX1,MME,ACTN1,OGFR,PI4KA,CRHBP,SSH3…
GO:MF	apolipoprotein binding	GO:0034185	18	20195	1	-1	-1		0.0468516	184	2	LRP1,CANX
GO:MF	GTPase activity	GO:0003924	333	20195	1	-1	-1		0.0468516	184	8	RAB5C,ARF1,GNB2,RAB35,GFM1,GNA11,RALB,SEPTIN8
GO:MF	estradiol 17-beta-dehydrogenase [NAD(P)] activity	GO:0004303	18	20195	1	-1	-1		0.0468516	184	2	AKR1C1,HSD17B11
GO:MF	NAD binding	GO:0051287	52	20195	1	-1	-1		0.0479226	184	3	AOX1,ALDH2,ADH4
GO:BP	defense response	GO:0006952	1823	21110	2.16323e-19	59	35	C4BPA,RNASE3,CTSG,MMP9,AZU1,EPX,MPO,ELANE,SERPINB4,PRTN3,LCN2,CRP,S100A9,S100A8,HNRNPA0,DEFA3,APCS,FGA,NT5C3A,HRG,F12,LTF,IL18R1,FGB,C1QA,C5,CFP,TIMP1,CD5L,IGHG2,FN1,ABCF1,A2M,TF,CFH	0.00454023	182	31	LGALS2,MRC1,CDH5,TFR2,ATP1B1,IL1R1,ACTR2,NQO1,ITGB1,DPP4,VCAM1,PROC,HSPA1A,VPS35,ACTR3,CRHBP,HLA-A,ARG1,LRP1,GGT1,IGHA2,GPX4,PHB2,FURIN,MMRN2,ERAP1,ABI3BP,ENPP3,STXBP2,ASS1,STAB1
GO:BP	humoral immune response	GO:0006959	323	21110	4.03884e-19	59	20	C4BPA,RNASE3,CTSG,AZU1,ELANE,PRTN3,S100A9,DEFA3,FGA,HRG,LTF,FGB,C1QA,C5,CFP,CD5L,IGHG2,A2M,TF,CFH	0.805506	182	2
GO:BP	defense response to other organism	GO:0098542	1243	21110	1.53625e-16	59	28	C4BPA,RNASE3,CTSG,AZU1,EPX,MPO,ELANE,SERPINB4,PRTN3,LCN2,CRP,S100A9,S100A8,DEFA3,APCS,FGA,NT5C3A,HRG,F12,LTF,FGB,C1QA,C5,CFP,IGHG2,A2M,TF,CFH	0.241319	182	15
GO:BP	biological process involved in interspecies interaction between organisms	GO:0044419	1752	21110	6.03161e-16	59	31	LRRC15,C4BPA,RNASE3,CTSG,AZU1,EPX,MPO,ELANE,SERPINB4,PRTN3,LCN2,CRP,S100A9,S100A8,HNRNPA0,DEFA3,APCS,FGA,NT5C3A,HRG,F12,LTF,FGB,C1QA,C5,CFP,IGHG2,FN1,A2M,TF,CFH	0.0013519	182	32	CFL1,MRC1,ARF1,ATP1B1,HPN,ACTR2,NQO1,ITGB1,DPP4,VCAM1,HSPA1A,VIL1,ACTR3,ANPEP,PI4KA,HLA-A,ARG1,PRDX3,IGHA2,GAS6,PHB2,FURIN,ADH5,MMRN2,ADAM9,ERAP1,CNP,FUCA2,STXBP2,ASS1,WWP1,STAB1
GO:BP	response to other organism	GO:0051707	1581	21110	3.68618e-15	59	29	C4BPA,RNASE3,CTSG,AZU1,EPX,MPO,ELANE,SERPINB4,PRTN3,LCN2,CRP,S100A9,S100A8,HNRNPA0,DEFA3,APCS,FGA,NT5C3A,HRG,F12,LTF,FGB,C1QA,C5,CFP,IGHG2,A2M,TF,CFH	0.0413087	182	24	CFL1,MRC1,ARF1,ATP1B1,ACTR2,NQO1,VCAM1,HSPA1A,VIL1,ACTR3,HLA-A,ARG1,PRDX3,IGHA2,PHB2,ADH5,MMRN2,ADAM9,ERAP1,CNP,FUCA2,STXBP2,ASS1,STAB1
GO:BP	response to external biotic stimulus	GO:0043207	1584	21110	3.68618e-15	59	29	C4BPA,RNASE3,CTSG,AZU1,EPX,MPO,ELANE,SERPINB4,PRTN3,LCN2,CRP,S100A9,S100A8,HNRNPA0,DEFA3,APCS,FGA,NT5C3A,HRG,F12,LTF,FGB,C1QA,C5,CFP,IGHG2,A2M,TF,CFH	0.0417431	182	24	CFL1,MRC1,ARF1,ATP1B1,ACTR2,NQO1,VCAM1,HSPA1A,VIL1,ACTR3,HLA-A,ARG1,PRDX3,IGHA2,PHB2,ADH5,MMRN2,ADAM9,ERAP1,CNP,FUCA2,STXBP2,ASS1,STAB1
GO:BP	response to biotic stimulus	GO:0009607	1621	21110	5.87809e-15	59	29	C4BPA,RNASE3,CTSG,AZU1,EPX,MPO,ELANE,SERPINB4,PRTN3,LCN2,CRP,S100A9,S100A8,HNRNPA0,DEFA3,APCS,FGA,NT5C3A,HRG,F12,LTF,FGB,C1QA,C5,CFP,IGHG2,A2M,TF,CFH	0.0499987	182	24	CFL1,MRC1,ARF1,ATP1B1,ACTR2,NQO1,VCAM1,HSPA1A,VIL1,ACTR3,HLA-A,ARG1,PRDX3,IGHA2,PHB2,ADH5,MMRN2,ADAM9,ERAP1,CNP,FUCA2,STXBP2,ASS1,STAB1
GO:BP	defense response to bacterium	GO:0042742	388	21110	6.82117e-14	59	17	RNASE3,CTSG,AZU1,EPX,MPO,ELANE,LCN2,CRP,S100A9,S100A8,DEFA3,FGA,LTF,FGB,CFP,IGHG2,TF	0.51955	182	4
GO:BP	response to external stimulus	GO:0009605	2900	21110	8.15343e-14	59	35	C4BPA,RNASE3,CTSG,MMP9,RETN,AZU1,EPX,MPO,ELANE,SERPINB4,PRTN3,LCN2,CRP,S100A9,S100A8,HNRNPA0,DEFA3,APCS,FGA,NT5C3A,HRG,F12,LTF,FGB,FGG,RTN4R,C1QA,C5,CFP,TTN,IGHG2,A2M,TF,PPP1CB,CFH	0.000155908	182	49	LGALS2,CFL1,MRC1,CDH5,ITGA1,ARF1,ATP1B1,HPN,IL1R1,ACTR2,NQO1,PDGFRB,DPP4,DPYSL2,VCAM1,PROC,HSPA1A,VIL1,VPS35,ACTR3,LAMP2,HLA-A,ARG1,PRDX3,GGT1,IGHA2,PLXNB2,GPX4,GAS6,PHB2,PTPRD,SORL1,FURIN,ADH5,MMRN2,ADAM9,GNA11,ERAP1,CNP,FUCA2,ACSL1,ENPP3,PTPRM,RALB,STXBP2,ASS1,ABCG8,CD109,STAB1
GO:BP	antimicrobial humoral response	GO:0019730	127	21110	2.1052e-13	59	12	RNASE3,CTSG,AZU1,ELANE,PRTN3,S100A9,DEFA3,FGA,HRG,LTF,FGB,TF	0.40919	182	2
GO:BP	proteolysis	GO:0006508	1780	21110	3.88224e-12	59	27	CTSG,MMP9,AZU1,CPA1,ELANE,SERPINB4,CTRC,PRTN3,S100A9,S100A8,TRRAP,CELA3A,FGA,HRG,CSTA,F12,LTF,FGB,FGG,SERPINB5,CASP14,MMP1,CTRB2,TIMP1,CD5L,A2M,CFH	4.3918e-07	182	42	PDCD6,CNDP2,HPN,CTSZ,DPP4,SPINT1,PROC,HSPA1A,TMPRSS6,LAP3,VIL1,PRSS8,ANPEP,MME,CST6,LRP1,PRDX3,GGT1,CLN5,ENPEP,PSMD6,CPQ,COL6A3,CANX,MAN1A1,GAS6,SORL1,FURIN,UQCRC2,FOLH1,DLD,ADAM9,CAPN5,BCAP31,ERAP1,DPP7,DPP10,SNX9,ARRDC1,WWP1,CD109,PSMD10
GO:BP	response to stress	GO:0006950	4017	21110	3.88224e-12	59	38	C4BPA,RNASE3,CTSG,MMP9,AZU1,EPX,MPO,ELANE,SERPINB4,PRTN3,LCN2,CRP,S100A9,S100A8,HNRNPA0,DEFA3,TRRAP,APCS,FGA,NT5C3A,HRG,F12,LTF,IL18R1,FGB,FGG,RTN4R,C1QA,C5,CFP,TIMP1,CD5L,IGHG2,FN1,ABCF1,A2M,TF,CFH	0.000178108	182	61	LGALS2,PDCD6,MRC1,IGFBP7,CDH5,TFR2,ATP1B1,IL1R1,ACTR2,NQO1,PROCR,PDGFRB,ITGB1,DPP4,ACTN4,VCAM1,PROC,HSPA1A,VIL1,VPS35,ACTR3,CRHBP,CAB39,LAMP2,HLA-A,ARG1,ACADVL,COL5A1,ABCB11,LRP1,PRDX3,GGT1,IGHA2,GSTM1,CANX,MAN1A1,GPX4,GAS6,PHB2,FURIN,ADH5,MMRN2,ADAM9,SMC3,BCAP31,ABCB1,NPC1L1,ERAP1,ABI3BP,ENPP3,RALB,STXBP2,TMBIM6,NUDT16L1,ASS1,CD109,SLC30A10,STAB1,PSMD10,FERMT2,RUVBL2
GO:BP	immune response	GO:0006955	1946	21110	3.88224e-12	59	28	C4BPA,RNASE3,CTSG,AZU1,EPX,ELANE,SERPINB4,PRTN3,LCN2,CRP,S100A9,S100A8,DEFA3,APCS,FGA,HRG,F12,LTF,IL18R1,FGB,C1QA,C5,CFP,CD5L,IGHG2,A2M,TF,CFH	0.425079	182	19
GO:BP	immune system process	GO:0002376	2710	21110	4.54754e-12	59	32	C4BPA,RNASE3,CTSG,MMP9,AZU1,EPX,MPO,ELANE,SERPINB4,PRTN3,LCN2,CRP,S100A9,S100A8,DEFA3,ADD2,APCS,FGA,HRG,F12,LTF,IL18R1,FGB,C1QA,C5,CFP,CD5L,IGHG2,FN1,A2M,TF,CFH	0.166494	182	31
GO:BP	response to bacterium	GO:0009617	786	21110	2.35508e-11	59	19	C4BPA,RNASE3,CTSG,AZU1,EPX,MPO,ELANE,LCN2,CRP,S100A9,S100A8,HNRNPA0,DEFA3,FGA,LTF,FGB,CFP,IGHG2,TF	0.0176195	182	16	MRC1,NQO1,VCAM1,VIL1,HLA-A,ARG1,PRDX3,IGHA2,ADH5,MMRN2,ADAM9,ERAP1,CNP,FUCA2,ASS1,STAB1
GO:BP	defense response to fungus	GO:0050832	59	21110	5.0944e-10	59	8	CTSG,MPO,ELANE,S100A9,S100A8,DEFA3,HRG,LTF	0.493022	182	1
GO:BP	antibacterial humoral response	GO:0019731	64	21110	9.46803e-10	59	8	RNASE3,CTSG,ELANE,DEFA3,FGA,LTF,FGB,TF	0.223287	182	2
GO:BP	innate immune response	GO:0045087	996	21110	1.24881e-09	59	19	C4BPA,RNASE3,SERPINB4,LCN2,CRP,S100A9,S100A8,DEFA3,APCS,FGA,F12,LTF,FGB,C1QA,C5,CFP,IGHG2,A2M,CFH	0.202664	182	13
GO:BP	response to fungus	GO:0009620	70	21110	1.78364e-09	59	8	CTSG,MPO,ELANE,S100A9,S100A8,DEFA3,HRG,LTF	0.539748	182	1
GO:BP	inflammatory response	GO:0006954	803	21110	3.46182e-09	59	17	MMP9,AZU1,ELANE,CRP,S100A9,S100A8,HNRNPA0,APCS,F12,IL18R1,C1QA,C5,TIMP1,CD5L,FN1,ABCF1,A2M	0.0097503	182	17	LGALS2,CDH5,TFR2,IL1R1,ITGB1,VCAM1,PROC,VPS35,CRHBP,LRP1,GGT1,GPX4,FURIN,ABI3BP,ENPP3,ASS1,STAB1
GO:BP	immune effector process	GO:0002252	693	21110	3.88742e-09	59	16	C4BPA,CTSG,AZU1,EPX,MPO,ELANE,SERPINB4,CRP,IL18R1,C1QA,C5,CFP,CD5L,IGHG2,A2M,CFH	0.191399	182	10
GO:BP	blood coagulation, fibrin clot formation	GO:0072378	17	21110	7.10286e-08	59	5	FGA,F12,FGB,FGG,FN1	1	-1	-1
GO:BP	negative regulation of response to external stimulus	GO:0032102	401	21110	7.36936e-08	59	12	ELANE,SERPINB4,APCS,FGA,HRG,F12,LTF,FGB,FGG,RTN4R,C5,A2M	0.0562513	182	9
GO:BP	regulation of response to external stimulus	GO:0032101	1037	21110	1.46843e-07	59	17	MMP9,AZU1,ELANE,SERPINB4,S100A9,S100A8,APCS,FGA,HRG,F12,LTF,FGB,FGG,RTN4R,C5,A2M,CFH	0.0201948	182	19	LGALS2,CDH5,IL1R1,PDGFRB,DPP4,PROC,HSPA1A,VPS35,HLA-A,ARG1,GGT1,GPX4,GAS6,PHB2,FURIN,MMRN2,ERAP1,ENPP3,CD109
GO:BP	protein activation cascade	GO:0072376	20	21110	1.55607e-07	59	5	FGA,F12,FGB,FGG,FN1	1	-1	-1
GO:BP	positive regulation of response to stimulus	GO:0048584	2283	21110	2.00197e-07	59	24	C4BPA,CTSG,MMP9,AZU1,ELANE,S100A9,S100A8,TRRAP,FGA,HRG,F12,LTF,IL18R1,FGB,FGG,RTN4R,C1QA,C5,CFP,CD5L,IGHG2,FN1,A2M,CFH	0.303554	182	24
GO:BP	complement activation	GO:0006956	134	21110	2.41366e-07	59	8	C4BPA,C1QA,C5,CFP,CD5L,IGHG2,A2M,CFH	0.740781	182	1
GO:BP	negative regulation of response to wounding	GO:1903035	89	21110	3.43192e-07	59	7	APCS,FGA,HRG,F12,FGB,FGG,RTN4R	0.303735	182	2
GO:BP	fibrinolysis	GO:0042730	27	21110	6.88139e-07	59	5	FGA,HRG,F12,FGB,FGG	1	-1	-1
GO:BP	positive regulation of biological process	GO:0048518	6358	21110	7.40244e-07	59	39	LRRC15,C4BPA,CTSG,MMP9,RETN,OLFM4,AZU1,EPX,ELANE,PRTN3,LCN2,CRP,S100A9,S100A8,HNRNPA0,TRRAP,CLYBL,FGA,HRG,F12,LTF,IL18R1,FGB,FGG,RTN4R,C1QA,C5,CFP,DDAH2,MMP1,TIMP1,CD5L,TTN,IGHG2,FN1,ABCF1,A2M,TF,CFH	0.0272413	182	73	LGALS2,CFL1,PDCD6,AKR1C1,ATP5F1B,CDH5,ITGA1,TFR2,ATP1B1,HPN,IL1R1,GPC1,ACTR2,NQO1,PDGFRB,ITGB1,DPP4,MAN2A1,SPINT1,ACTN4,VCAM1,HEXB,PROC,HSPA1A,TMPRSS6,EHD1,VIL1,VPS35,PRSS8,ACTR3,MME,ACTN1,CAB39,HLA-A,SPTBN1,ARG1,ABCB11,LRP1,PRDX3,MAOA,IGHA2,CES1,MSN,PLXNB2,GAS6,ABCB4,PHB2,PTPRD,SORL1,FURIN,DCXR,MMRN2,ADAM9,GNA11,BCAP31,ABCB1,PTP4A1,ERAP1,CDH17,ABI3BP,DPP10,ACSL1,ENPP3,RALB,SNX9,STXBP2,ASS1,SNX18…
GO:BP	acute inflammatory response	GO:0002526	118	21110	2.22787e-06	59	7	ELANE,CRP,S100A8,APCS,F12,FN1,A2M	0.194235	182	3
GO:BP	biological process involved in interaction with symbiont	GO:0051702	119	21110	2.28819e-06	59	7	CTSG,AZU1,ELANE,APCS,HRG,LTF,FN1	0.0935202	182	4
GO:BP	response to stimulus	GO:0050896	9081	21110	2.5081e-06	59	46	C4BPA,RNASE3,CTSG,MMP9,RETN,OLFM4,AZU1,CPA1,EPX,MPO,ELANE,SERPINB4,PRTN3,LCN2,CRP,S100A9,S100A8,HNRNPA0,DEFA3,TRRAP,APCS,FGA,NT5C3A,HRG,F12,LTF,IL18R1,FGB,FGG,RTN4R,C1QA,MUC5AC,C5,CFP,DDAH2,MMP1,TIMP1,CD5L,TTN,IGHG2,FN1,ABCF1,A2M,TF,PPP1CB,CFH	0.000622481	182	107	LGALS2,CFL1,PDCD6,AKR1C1,ATP5F1B,MRC1,CRYZ,IGFBP7,CDH5,ITGA1,ARF1,TFR2,ATP1B1,ABCC2,HEXA,HPN,IL1R1,GPC1,ACTR2,NQO1,PROCR,PDGFRB,ITGB1,DPP4,SPINT1,ACTN4,DPYSL2,VCAM1,PROC,HSPA1A,TMPRSS6,EHD1,VIL1,VPS35,UQCRC1,GNB2,ACTR3,ANPEP,AOX1,MME,PI4KA,CRHBP,CAB39,COL6A1,LAMP2,HLA-A,SPTBN1,RO60,ARG1,ACADVL,RAB35,COL5A1,ABCB11,LRP1,PRDX3,GGT1,ENPEP,MAOA,IGHA2,CES1,MSN,GSTM1,CANX,PTPRG,MAN1A1,PLXNB2,GPX4,GAS6,A…
GO:BP	negative regulation of wound healing	GO:0061045	73	21110	2.79069e-06	59	6	APCS,FGA,HRG,F12,FGB,FGG	0.25137	182	2
GO:BP	cell killing	GO:0001906	189	21110	2.79069e-06	59	8	CTSG,AZU1,ELANE,SERPINB4,DEFA3,LTF,CD5L,CFH	0.34217	182	3
GO:BP	positive regulation of immune response	GO:0050778	730	21110	4.25545e-06	59	13	C4BPA,CTSG,ELANE,HRG,LTF,IL18R1,C1QA,C5,CFP,CD5L,IGHG2,A2M,CFH	0.796617	182	5
GO:BP	antimicrobial humoral immune response mediated by antimicrobial peptide	GO:0061844	84	21110	6.15587e-06	59	6	RNASE3,ELANE,S100A9,DEFA3,HRG,LTF	1	-1	-1
GO:BP	leukocyte migration	GO:0050900	396	21110	6.3472e-06	59	10	CTSG,MMP9,AZU1,EPX,ELANE,PRTN3,S100A9,S100A8,ADD2,C5	0.163408	182	7
GO:BP	regulation of immune response	GO:0050776	912	21110	7.17066e-06	59	14	C4BPA,CTSG,ELANE,SERPINB4,HRG,LTF,IL18R1,C1QA,C5,CFP,CD5L,IGHG2,A2M,CFH	0.289043	182	11
GO:BP	regulation of peptidase activity	GO:0052547	406	21110	7.59596e-06	59	10	MMP9,SERPINB4,S100A9,S100A8,HRG,CSTA,LTF,SERPINB5,TIMP1,A2M	0.004804	182	12	PDCD6,SPINT1,VIL1,CST6,LRP1,PRDX3,COL6A3,GAS6,SORL1,FURIN,BCAP31,CD109
GO:BP	negative regulation of peptidase activity	GO:0010466	224	21110	8.70398e-06	59	8	MMP9,SERPINB4,HRG,CSTA,LTF,SERPINB5,TIMP1,A2M	0.00380044	182	9	SPINT1,VIL1,CST6,LRP1,PRDX3,COL6A3,GAS6,SORL1,CD109
GO:BP	protein metabolic process	GO:0019538	5449	21110	9.50535e-06	59	34	C4BPA,CTSG,MMP9,AZU1,CPA1,ELANE,SERPINB4,CTRC,PRTN3,S100A9,S100A8,TRRAP,CELA3A,APCS,FGA,HRG,CSTA,F12,LTF,FGB,H1-2,FGG,SERPINB5,CASP14,MMP1,CTRB2,TIMP1,CD5L,TTN,FN1,ABCF1,A2M,PPP1CB,CFH	9.8599e-05	182	77	PDCD6,GFPT1,CDH5,ITGA1,TFR2,HEXA,EIF5,CNDP2,HPN,GPC1,CTSZ,NQO1,PDGFRB,DPP4,MAN2A1,SPINT1,HEXB,PROC,HSPA1A,TMPRSS6,LAP3,VIL1,VPS35,PRSS8,ANPEP,MME,SSH3,CAB39,LAMP2,SPTBN1,CST6,ABCB11,LRP1,PRDX3,GGT1,CLN5,ENPEP,PSMD6,CPQ,MSN,COL6A3,CANX,PTPRG,MAN1A1,RPL32,PLXNB2,GAS6,PHB2,PTPRD,SORL1,MAN2B1,FURIN,UQCRC2,FOLH1,DLD,ADH5,ADAM9,GFM1,CAPN5,BCAP31,PTP4A1,NPC1L1,ERAP1,DLST,DPP7,DPP10,ACSL1,PTPRM,RALB,SNX9…
GO:BP	negative regulation of endopeptidase activity	GO:0010951	153	21110	9.52078e-06	59	7	MMP9,SERPINB4,HRG,LTF,SERPINB5,TIMP1,A2M	0.14017	182	4
GO:BP	defense response to Gram-negative bacterium	GO:0050829	93	21110	9.52078e-06	59	6	RNASE3,CTSG,AZU1,ELANE,DEFA3,LTF	1	-1	-1
GO:BP	negative regulation of multicellular organismal process	GO:0051241	1110	21110	1.06763e-05	59	15	CTSG,RETN,EPX,ELANE,APCS,FGA,HRG,F12,LTF,IL18R1,FGB,FGG,RTN4R,TIMP1,FN1	0.122677	182	16
GO:BP	regulation of endopeptidase activity	GO:0052548	325	21110	1.06875e-05	59	9	MMP9,SERPINB4,S100A9,S100A8,HRG,LTF,SERPINB5,TIMP1,A2M	0.105676	182	7
GO:BP	negative regulation of blood coagulation	GO:0030195	50	21110	1.06875e-05	59	5	FGA,HRG,F12,FGB,FGG	0.45044	182	1
GO:BP	organonitrogen compound metabolic process	GO:1901564	6441	21110	1.11901e-05	59	37	C4BPA,CTSG,MMP9,AZU1,CPA1,ELANE,SERPINB4,CTRC,PRTN3,S100A9,S100A8,TRRAP,CELA3A,CLYBL,APCS,FGA,NT5C3A,HRG,CSTA,F12,LTF,FGB,H1-2,FGG,SERPINB5,CASP14,DDAH2,MMP1,CTRB2,TIMP1,CD5L,TTN,FN1,ABCF1,A2M,PPP1CB,CFH	2.77548e-08	182	98	GDA,PGM2,PDCD6,ATP5F1B,GFPT1,CDH5,ITGA1,TFR2,ATP1B1,ABCC2,HEXA,EIF5,CNDP2,HPN,GPC1,CTSZ,NQO1,PDGFRB,DPP4,MAN2A1,SPINT1,VCAM1,HEXB,HSD17B4,PROC,HSPA1A,TMPRSS6,LAP3,VIL1,VPS35,PRSS8,ANPEP,MME,SSH3,CAB39,LAMP2,SPTBN1,ARG1,BTD,CST6,ABCB11,LRP1,PRDX3,GGT1,CLN5,ENPEP,MAOA,PSMD6,CPQ,ACSM3,MSN,GSTM1,COL6A3,CANX,PTPRG,MAN1A1,RPL32,PLXNB2,GAS6,PHB2,PTPRD,SORL1,MAN2B1,FURIN,SDHA,UQCRC2,FOLH1,DLD,DCXR,ADH5,A…
GO:BP	negative regulation of hydrolase activity	GO:0051346	330	21110	1.11901e-05	59	9	MMP9,SERPINB4,APCS,HRG,CSTA,LTF,SERPINB5,TIMP1,A2M	0.00976901	182	10	SPINT1,VIL1,CST6,LRP1,PRDX3,COL6A3,GAS6,SORL1,TMBIM6,CD109
GO:BP	regulation of response to wounding	GO:1903034	161	21110	1.11901e-05	59	7	APCS,FGA,HRG,F12,FGB,FGG,RTN4R	0.0743438	182	5
GO:BP	negative regulation of hemostasis	GO:1900047	51	21110	1.11901e-05	59	5	FGA,HRG,F12,FGB,FGG	0.455798	182	1
GO:BP	regulation of complement activation	GO:0030449	21	21110	1.11901e-05	59	4	C4BPA,CD5L,A2M,CFH	1	-1	-1
GO:BP	wound healing	GO:0042060	443	21110	1.27915e-05	59	10	CTSG,S100A8,APCS,FGA,HRG,F12,FGB,FGG,TIMP1,FN1	0.0435597	182	10	PROCR,PDGFRB,ITGB1,PROC,VIL1,COL5A1,GAS6,ABI3BP,CD109,FERMT2
GO:BP	negative regulation of coagulation	GO:0050819	54	21110	1.35451e-05	59	5	FGA,HRG,F12,FGB,FGG	0.192951	182	2
GO:BP	induction of bacterial agglutination	GO:0043152	6	21110	1.35451e-05	59	3	RNASE3,FGA,FGB	1	-1	-1
GO:BP	regulation of immune system process	GO:0002682	1504	21110	1.4483e-05	59	17	C4BPA,CTSG,EPX,ELANE,SERPINB4,APCS,HRG,LTF,IL18R1,C1QA,C5,CFP,CD5L,IGHG2,FN1,A2M,CFH	0.273652	182	17
GO:BP	response to wounding	GO:0009611	576	21110	1.53598e-05	59	11	CTSG,S100A8,APCS,FGA,HRG,F12,FGB,FGG,RTN4R,TIMP1,FN1	0.0390069	182	12	PROCR,PDGFRB,ITGB1,PROC,VIL1,ARG1,COL5A1,GAS6,PHB2,ABI3BP,CD109,FERMT2
GO:BP	plasminogen activation	GO:0031639	26	21110	2.44769e-05	59	4	FGA,F12,FGB,FGG	0.0978219	182	2
GO:BP	zymogen activation	GO:0031638	65	21110	3.19129e-05	59	5	FGA,F12,FGB,FGG,CD5L	0.0263944	182	4	HPN,CTSZ,GGT1,FURIN
GO:BP	killing by host of symbiont cells	GO:0051873	29	21110	3.73557e-05	59	4	CTSG,AZU1,ELANE,HRG	0.341343	182	1
GO:BP	regulation of response to stress	GO:0080134	1438	21110	3.90762e-05	59	16	MMP9,ELANE,SERPINB4,S100A9,S100A8,TRRAP,APCS,FGA,HRG,F12,LTF,FGB,FGG,RTN4R,A2M,CFH	0.00299595	182	27	LGALS2,CDH5,IL1R1,ACTR2,ITGB1,PROC,HSPA1A,VIL1,VPS35,CRHBP,HLA-A,ARG1,GGT1,GPX4,PHB2,FURIN,MMRN2,BCAP31,ABCB1,ERAP1,ENPP3,TMBIM6,NUDT16L1,CD109,PSMD10,FERMT2,RUVBL2
GO:BP	positive regulation of cell-substrate adhesion	GO:0010811	126	21110	4.06622e-05	59	6	OLFM4,FGA,HRG,FGB,FGG,FN1	0.407293	182	2
GO:BP	regulation of blood coagulation	GO:0030193	70	21110	4.33279e-05	59	5	FGA,HRG,F12,FGB,FGG	0.539748	182	1
GO:BP	regulation of wound healing	GO:0061041	130	21110	4.72863e-05	59	6	APCS,FGA,HRG,F12,FGB,FGG	0.0435597	182	5	ITGB1,PROC,VIL1,CD109,FERMT2
GO:BP	regulation of hemostasis	GO:1900046	72	21110	4.8341e-05	59	5	FGA,HRG,F12,FGB,FGG	0.548206	182	1
GO:BP	platelet aggregation	GO:0070527	74	21110	5.45796e-05	59	5	CTSG,FGA,FGB,FGG,FN1	1	-1	-1
GO:BP	regulation of hydrolase activity	GO:0051336	969	21110	5.58166e-05	59	13	MMP9,SERPINB4,PRTN3,S100A9,S100A8,APCS,HRG,CSTA,LTF,RTN4R,SERPINB5,TIMP1,A2M	0.00123373	182	22	PDCD6,ITGA1,PDGFRB,ITGB1,SPINT1,HSPA1A,VIL1,CST6,LRP1,PRDX3,COL6A3,PLXNB2,GAS6,PHB2,SORL1,FURIN,BCAP31,SNX9,TMBIM6,SNX18,CD109,FERMT2
GO:BP	regulation of coagulation	GO:0050818	75	21110	5.58166e-05	59	5	FGA,HRG,F12,FGB,FGG	0.256807	182	2
GO:BP	platelet activation	GO:0030168	135	21110	5.58166e-05	59	6	CTSG,FGA,HRG,FGB,FGG,FN1	1	-1	-1
GO:BP	regulation of response to stimulus	GO:0048583	4013	21110	6.53123e-05	59	27	C4BPA,CTSG,MMP9,AZU1,ELANE,SERPINB4,S100A9,S100A8,TRRAP,APCS,FGA,HRG,F12,LTF,IL18R1,FGB,FGG,RTN4R,C1QA,C5,CFP,TIMP1,CD5L,IGHG2,FN1,A2M,CFH	0.0573379	182	48
GO:BP	biological process involved in symbiotic interaction	GO:0044403	317	21110	6.86733e-05	59	8	LRRC15,CTSG,AZU1,ELANE,APCS,HRG,LTF,FN1	0.0002784	182	13	CFL1,MRC1,HPN,ITGB1,DPP4,HSPA1A,ANPEP,PI4KA,ARG1,GAS6,FURIN,FUCA2,WWP1
GO:BP	negative regulation of proteolysis	GO:0045861	319	21110	7.09469e-05	59	8	MMP9,SERPINB4,HRG,CSTA,LTF,SERPINB5,TIMP1,A2M	0.00798535	182	10	CTSZ,SPINT1,VIL1,CST6,LRP1,PRDX3,COL6A3,GAS6,SORL1,CD109
GO:BP	cellular response to UV-A	GO:0071492	11	21110	8.20815e-05	59	3	MMP9,MMP1,TIMP1	0.202664	182	1
GO:BP	blood coagulation	GO:0007596	229	21110	8.20815e-05	59	7	CTSG,FGA,HRG,F12,FGB,FGG,FN1	0.422923	182	3
GO:BP	neutrophil-mediated killing of bacterium	GO:0070944	11	21110	8.20815e-05	59	3	CTSG,AZU1,ELANE	1	-1	-1
GO:BP	regulation of proteolysis	GO:0030162	708	21110	8.57463e-05	59	11	MMP9,SERPINB4,S100A9,S100A8,HRG,CSTA,F12,LTF,SERPINB5,TIMP1,A2M	0.00143436	182	18	PDCD6,HPN,CTSZ,SPINT1,HSPA1A,VIL1,CST6,LRP1,PRDX3,COL6A3,GAS6,SORL1,FURIN,ADAM9,BCAP31,SNX9,CD109,PSMD10
GO:BP	response to lipopolysaccharide	GO:0032496	333	21110	9.10016e-05	59	8	CTSG,MPO,ELANE,S100A9,S100A8,HNRNPA0,DEFA3,LTF	0.0271	182	9	MRC1,NQO1,VCAM1,ARG1,PRDX3,ADH5,ADAM9,CNP,ASS1
GO:BP	coagulation	GO:0050817	234	21110	9.10016e-05	59	7	CTSG,FGA,HRG,F12,FGB,FGG,FN1	0.431431	182	3
GO:BP	hemostasis	GO:0007599	235	21110	9.24082e-05	59	7	CTSG,FGA,HRG,F12,FGB,FGG,FN1	0.43323	182	3
GO:BP	neutrophil-mediated killing of symbiont cell	GO:0070943	12	21110	0.000100036	59	3	CTSG,AZU1,ELANE	0.214086	182	1
GO:BP	leukocyte mediated immunity	GO:0002443	455	21110	0.000100036	59	9	C4BPA,CTSG,AZU1,ELANE,SERPINB4,IL18R1,C1QA,C5,IGHG2	0.455227	182	5
GO:BP	myeloid leukocyte migration	GO:0097529	242	21110	0.000107977	59	7	CTSG,AZU1,EPX,PRTN3,S100A9,S100A8,C5	0.446199	182	3
GO:BP	negative regulation of immune system process	GO:0002683	466	21110	0.000118432	59	9	C4BPA,CTSG,EPX,SERPINB4,APCS,LTF,C5,FN1,A2M	0.334401	182	6
GO:BP	response to molecule of bacterial origin	GO:0002237	352	21110	0.000125508	59	8	CTSG,MPO,ELANE,S100A9,S100A8,HNRNPA0,DEFA3,LTF	0.0347218	182	9	MRC1,NQO1,VCAM1,ARG1,PRDX3,ADH5,ADAM9,CNP,ASS1
GO:BP	positive regulation of immune system process	GO:0002684	1068	21110	0.00012962	59	13	C4BPA,CTSG,ELANE,HRG,LTF,IL18R1,C1QA,C5,CFP,CD5L,IGHG2,A2M,CFH	0.422822	182	11
GO:BP	positive regulation of cell adhesion	GO:0045785	477	21110	0.000137953	59	9	CTSG,OLFM4,AZU1,ELANE,FGA,HRG,FGB,FGG,FN1	0.34813	182	6
GO:BP	positive regulation of substrate adhesion-dependent cell spreading	GO:1900026	44	21110	0.000142717	59	4	OLFM4,FGA,FGB,FGG	0.422923	182	1
GO:BP	regulation of catalytic activity	GO:0050790	1840	21110	0.000147103	59	17	MMP9,AZU1,ELANE,SERPINB4,PRTN3,S100A9,S100A8,APCS,HRG,CSTA,LTF,RTN4R,SERPINB5,DDAH2,TIMP1,TTN,A2M	0.0247834	182	28	PDCD6,ITGA1,NQO1,PDGFRB,ITGB1,SPINT1,HSPA1A,VIL1,CAB39,CST6,LRP1,PRDX3,COL6A3,PLXNB2,GAS6,PHB2,SORL1,FURIN,ADAM9,BCAP31,ACSL1,RALB,SNX9,TMBIM6,SNX18,CD109,PSMD10,FERMT2
GO:BP	response to UV-A	GO:0070141	14	21110	0.000148272	59	3	MMP9,MMP1,TIMP1	0.233235	182	1
GO:BP	neutrophil mediated cytotoxicity	GO:0070942	14	21110	0.000148272	59	3	CTSG,AZU1,ELANE	0.233235	182	1
GO:BP	neutrophil aggregation	GO:0070488	2	21110	0.00015249	59	2	S100A9,S100A8	1	-1	-1
GO:BP	homotypic cell-cell adhesion	GO:0034109	98	21110	0.000156839	59	5	CTSG,FGA,FGB,FGG,FN1	0.643019	182	1
GO:BP	response to metal ion	GO:0010038	369	21110	0.000158253	59	8	MMP9,CPA1,S100A8,FGA,FGB,FGG,TTN,TF	0.0414014	182	9	PDCD6,TFR2,NQO1,VCAM1,CRHBP,ARG1,ADAM9,ASS1,SLC30A10
GO:BP	regulation of humoral immune response	GO:0002920	46	21110	0.000158253	59	4	C4BPA,CD5L,A2M,CFH	1	-1	-1
GO:BP	regulation of immune effector process	GO:0002697	373	21110	0.000169364	59	8	C4BPA,EPX,SERPINB4,IL18R1,CFP,CD5L,A2M,CFH	0.139355	182	7
GO:BP	positive regulation of heterotypic cell-cell adhesion	GO:0034116	15	21110	0.00017341	59	3	FGA,FGB,FGG	1	-1	-1
GO:BP	regulation of multicellular organismal process	GO:0051239	3021	21110	0.000191844	59	22	CTSG,MMP9,RETN,AZU1,EPX,ELANE,LCN2,CRP,APCS,FGA,HRG,F12,LTF,IL18R1,FGB,FGG,RTN4R,C5,TIMP1,IGHG2,FN1,TF	0.00114801	182	47	CFL1,PDCD6,ATP5F1B,CDH5,ATP1B1,HPN,IL1R1,PROCR,PDGFRB,ITGB1,DPP4,MAN2A1,SPINT1,VCAM1,PROC,HSPA1A,VIL1,VPS35,MME,CRHBP,HLA-A,SPTBN1,ARG1,LRP1,DSG2,IGHA2,GAA,PTPRG,PLXNB2,GAS6,PHB2,PTPRD,SORL1,FURIN,MMRN2,ADAM9,ERAP1,ABI3BP,ACSL1,ENPP3,PTPRM,STXBP2,ABCG8,CD109,STAB1,FERMT2,RUVBL2
GO:BP	acute-phase response	GO:0006953	50	21110	0.000212273	59	4	CRP,APCS,FN1,A2M	0.180199	182	2
GO:BP	positive regulation of multicellular organismal process	GO:0051240	1704	21110	0.000214557	59	16	RETN,AZU1,EPX,ELANE,LCN2,FGA,HRG,F12,LTF,IL18R1,FGB,FGG,C5,IGHG2,FN1,TF	0.0109233	182	28	CFL1,PDCD6,CDH5,IL1R1,PDGFRB,ITGB1,DPP4,MAN2A1,SPINT1,VCAM1,HSPA1A,VIL1,VPS35,MME,HLA-A,SPTBN1,LRP1,IGHA2,PLXNB2,GAS6,PTPRD,SORL1,FURIN,MMRN2,ERAP1,ABI3BP,ACSL1,FERMT2
GO:BP	cell death	GO:0008219	2129	21110	0.000220462	59	18	MMP9,AZU1,MPO,ELANE,LCN2,S100A9,S100A8,TRRAP,FGA,HRG,LTF,FGB,FGG,C1QA,CASP14,DDAH2,TIMP1,CD5L	0.0570017	182	29
GO:BP	complement activation, alternative pathway	GO:0006957	17	21110	0.000242949	59	3	C5,CFP,CFH	1	-1	-1
GO:BP	opsonization	GO:0008228	17	21110	0.000242949	59	3	C4BPA,CRP,CFP	1	-1	-1
GO:BP	substrate adhesion-dependent cell spreading	GO:0034446	111	21110	0.000257164	59	5	OLFM4,FGA,FGB,FGG,FN1	0.365201	182	2
GO:BP	programmed cell death	GO:0012501	1961	21110	0.000289006	59	17	MMP9,AZU1,MPO,ELANE,LCN2,S100A9,S100A8,TRRAP,FGA,HRG,LTF,FGB,FGG,CASP14,DDAH2,TIMP1,CD5L	0.122677	182	25
GO:BP	iron ion transport	GO:0006826	56	21110	0.000312048	59	4	LCN2,HRG,LTF,TF	0.195836	182	2
GO:BP	activation of immune response	GO:0002253	545	21110	0.000323825	59	9	C4BPA,LTF,C1QA,C5,CFP,CD5L,IGHG2,A2M,CFH	0.747284	182	4
GO:BP	positive regulation of cellular process	GO:0048522	5615	21110	0.000335128	59	31	LRRC15,CTSG,MMP9,RETN,OLFM4,AZU1,ELANE,PRTN3,CRP,S100A9,S100A8,TRRAP,CLYBL,FGA,HRG,LTF,IL18R1,FGB,FGG,RTN4R,C1QA,CFP,DDAH2,MMP1,TIMP1,CD5L,TTN,IGHG2,FN1,ABCF1,TF	0.0378801	182	65	LGALS2,PDCD6,AKR1C1,ATP5F1B,CDH5,ITGA1,TFR2,ATP1B1,HPN,IL1R1,GPC1,ACTR2,NQO1,PDGFRB,ITGB1,DPP4,MAN2A1,SPINT1,ACTN4,VCAM1,HEXB,PROC,HSPA1A,TMPRSS6,EHD1,VIL1,VPS35,ACTR3,MME,ACTN1,CAB39,HLA-A,SPTBN1,ARG1,LRP1,PRDX3,MAOA,IGHA2,MSN,PLXNB2,GAS6,ABCB4,PHB2,PTPRD,SORL1,FURIN,DCXR,ADAM9,GNA11,BCAP31,ABCB1,PTP4A1,CDH17,ABI3BP,DPP10,ACSL1,RALB,SNX9,ASS1,SNX18,SLC30A10,PSMD10,NDUFS4,FERMT2,RUVBL2
GO:BP	regulation of biological process	GO:0050789	12480	21110	0.000335128	59	50	LRRC15,C4BPA,CTSG,MMP9,RETN,OLFM4,AZU1,EPX,MPO,ELANE,SERPINB4,PRTN3,LCN2,CRP,S100A9,S100A8,HNRNPA0,DEFA3,TRRAP,CLYBL,ADD2,APCS,FGA,HRG,CSTA,GOLM1,F12,LTF,IL18R1,FGB,H1-2,FGG,RTN4R,SERPINB5,C1QA,MUC5AC,C5,CFP,DDAH2,MMP1,TIMP1,CD5L,TTN,IGHG2,FN1,ABCF1,A2M,TF,PPP1CB,CFH	0.106323	182	121
GO:BP	response to oxygen-containing compound	GO:1901700	1796	21110	0.000375722	59	16	CTSG,MMP9,RETN,MPO,ELANE,S100A9,S100A8,HNRNPA0,DEFA3,FGA,LTF,FGB,FGG,TIMP1,TTN,A2M	0.0010161	182	33	PDCD6,AKR1C1,MRC1,IGFBP7,NQO1,PDGFRB,VCAM1,VPS35,CRHBP,COL6A1,ARG1,ABCB11,LRP1,PRDX3,CES1,MSN,MAN1A1,GPX4,GAS6,ABCB4,PHB2,SORL1,ADH5,ADAM9,GNA11,ADH4,CNP,ACSL1,TMBIM6,ASS1,SLC30A10,NDUFS4,RUVBL2
GO:BP	response to inorganic substance	GO:0010035	562	21110	0.000397406	59	9	MMP9,CPA1,MPO,S100A8,FGA,FGB,FGG,TTN,TF	0.0606435	182	11
GO:BP	extracellular matrix disassembly	GO:0022617	61	21110	0.000411352	59	4	CTSG,MMP9,ELANE,MMP1	0.00429575	182	5	HPN,DPP4,TMPRSS6,LRP1,FURIN
GO:BP	regulation of substrate adhesion-dependent cell spreading	GO:1900024	61	21110	0.000411352	59	4	OLFM4,FGA,FGB,FGG	0.214086	182	2
GO:BP	leukocyte migration involved in inflammatory response	GO:0002523	21	21110	0.000425525	59	3	ELANE,S100A9,S100A8	1	-1	-1
GO:BP	phagocytosis	GO:0006909	315	21110	0.000428598	59	7	C4BPA,AZU1,ELANE,PRTN3,CRP,CFP,IGHG2	0.400619	182	4
GO:BP	regulation of defense response	GO:0031347	726	21110	0.000467643	59	10	MMP9,ELANE,SERPINB4,S100A9,S100A8,APCS,F12,LTF,A2M,CFH	0.0201948	182	15	LGALS2,CDH5,IL1R1,PROC,HSPA1A,VPS35,HLA-A,ARG1,GGT1,GPX4,PHB2,FURIN,MMRN2,ERAP1,ENPP3
GO:BP	regulation of cell-substrate adhesion	GO:0010810	216	21110	0.000478107	59	6	OLFM4,FGA,HRG,FGB,FGG,FN1	0.398532	182	3
GO:BP	regulation of heterotypic cell-cell adhesion	GO:0034114	24	21110	0.000621707	59	3	FGA,FGB,FGG	1	-1	-1
GO:BP	protein maturation	GO:0051604	339	21110	0.000660453	59	7	CTSG,FGA,F12,FGB,FGG,CD5L,FN1	0.00429575	182	11	TFR2,HPN,CTSZ,DPP4,MME,GGT1,CLN5,ENPEP,SORL1,FURIN,ADAM9
GO:BP	apoptotic process	GO:0006915	1905	21110	0.000708785	59	16	MMP9,AZU1,MPO,LCN2,S100A9,S100A8,TRRAP,FGA,HRG,LTF,FGB,FGG,CASP14,DDAH2,TIMP1,CD5L	0.13559	182	24
GO:BP	regulation of molecular function	GO:0065009	2586	21110	0.000712637	59	19	MMP9,AZU1,ELANE,SERPINB4,PRTN3,S100A9,S100A8,ADD2,APCS,HRG,CSTA,LTF,IL18R1,RTN4R,SERPINB5,DDAH2,TIMP1,TTN,A2M	0.0391084	182	35	PDCD6,ITGA1,ATP1B1,CTSZ,NQO1,PDGFRB,ITGB1,SPINT1,ACTN4,HSPA1A,VIL1,CRHBP,CAB39,CST6,LRP1,PRDX3,CLN5,ALDOB,COL6A3,PLXNB2,GAS6,PHB2,SORL1,FURIN,ADAM9,BCAP31,ABCB1,ACSL1,RALB,SNX9,TMBIM6,SNX18,CD109,PSMD10,FERMT2
GO:BP	response to chemical	GO:0042221	4124	21110	0.000733619	59	25	RNASE3,CTSG,MMP9,RETN,AZU1,CPA1,EPX,MPO,ELANE,S100A9,S100A8,HNRNPA0,DEFA3,FGA,HRG,F12,LTF,IL18R1,FGB,FGG,C5,TIMP1,TTN,A2M,TF	0.000116093	182	63	PDCD6,AKR1C1,ATP5F1B,MRC1,CRYZ,IGFBP7,ITGA1,TFR2,ABCC2,HPN,IL1R1,ACTR2,NQO1,PDGFRB,ITGB1,DPP4,ACTN4,DPYSL2,VCAM1,HSPA1A,VPS35,UQCRC1,ACTR3,AOX1,MME,CRHBP,CAB39,COL6A1,RO60,ARG1,ABCB11,LRP1,PRDX3,CES1,MSN,GSTM1,CANX,MAN1A1,PLXNB2,GPX4,GAS6,ABCB4,PHB2,PTPRD,SORL1,ADH5,ADAM9,GNA11,BCAP31,ABCB1,ADH4,NPC1L1,CNP,ACSL1,PTPRM,RALB,STXBP2,TMBIM6,ASS1,ABCG8,SLC30A10,NDUFS4,RUVBL2
GO:BP	cell motility	GO:0048870	1705	21110	0.000748203	59	15	LRRC15,CTSG,MMP9,AZU1,EPX,ELANE,PRTN3,S100A9,S100A8,ADD2,HRG,C5,TIMP1,FN1,TF	0.00368279	182	30	PDCD6,ATP5F1B,CDH5,ITGA1,IL1R1,GPC1,PDGFRB,ITGB1,DPP4,ACTN4,VCAM1,HEXB,VIL1,ACTR3,COL5A1,LRP1,ENPEP,MSN,PTPRG,PLXNB2,GAS6,PHB2,SORL1,LIMA1,MMRN2,ADAM9,PTP4A1,VCAN,PTPRM,FERMT2
GO:BP	sequestering of metal ion	GO:0051238	26	21110	0.000756664	59	3	LCN2,S100A9,S100A8	1	-1	-1
GO:BP	cell migration	GO:0016477	1505	21110	0.000760902	59	14	LRRC15,CTSG,MMP9,AZU1,EPX,ELANE,PRTN3,S100A9,S100A8,ADD2,HRG,C5,TIMP1,FN1	0.00128317	182	29	PDCD6,ATP5F1B,CDH5,ITGA1,IL1R1,GPC1,PDGFRB,ITGB1,DPP4,ACTN4,VCAM1,HEXB,VIL1,COL5A1,LRP1,ENPEP,MSN,PTPRG,PLXNB2,GAS6,PHB2,SORL1,LIMA1,MMRN2,ADAM9,PTP4A1,VCAN,PTPRM,FERMT2
GO:BP	regulation of cell adhesion	GO:0030155	778	21110	0.000771607	59	10	CTSG,OLFM4,AZU1,ELANE,FGA,HRG,FGB,FGG,FN1,PPP1CB	0.185858	182	11
GO:BP	cellular extravasation	GO:0045123	74	21110	0.000784692	59	4	AZU1,ELANE,PRTN3,ADD2	0.035894	182	4	ITGA1,IL1R1,ITGB1,VCAM1
GO:BP	cell adhesion	GO:0007155	1530	21110	0.000888755	59	14	CTSG,OLFM4,AZU1,ELANE,S100A9,S100A8,ADD2,FGA,HRG,CSTA,FGB,FGG,FN1,PPP1CB	0.000418811	182	31	LGALS2,ATP5F1B,IGFBP7,CDH5,ITGA1,ATP1B1,ITGB1,DPP4,ACTN4,VCAM1,ACTN1,COL6A1,HLA-A,ARG1,COL5A1,DSG2,MSN,COL6A3,PLXNB2,GAS6,PTPRD,MMRN2,ADAM9,CDH17,ABI3BP,VCAN,PTPRM,LSAMP,ASS1,STAB1,FERMT2
GO:BP	negative regulation of biological process	GO:0048519	5932	21110	0.000902873	59	31	LRRC15,C4BPA,CTSG,MMP9,RETN,AZU1,EPX,MPO,ELANE,SERPINB4,PRTN3,CRP,HNRNPA0,ADD2,APCS,FGA,HRG,CSTA,F12,LTF,IL18R1,FGB,H1-2,FGG,RTN4R,SERPINB5,C5,DDAH2,TIMP1,FN1,A2M	0.0814137	182	65
GO:BP	innate immune response in mucosa	GO:0002227	28	21110	0.000905447	59	3	RNASE3,DEFA3,LTF	1	-1	-1
GO:BP	biological regulation	GO:0065007	12891	21110	0.000933831	59	50	LRRC15,C4BPA,CTSG,MMP9,RETN,OLFM4,AZU1,EPX,MPO,ELANE,SERPINB4,PRTN3,LCN2,CRP,S100A9,S100A8,HNRNPA0,DEFA3,TRRAP,CLYBL,ADD2,APCS,FGA,HRG,CSTA,GOLM1,F12,LTF,IL18R1,FGB,H1-2,FGG,RTN4R,SERPINB5,C1QA,MUC5AC,C5,CFP,DDAH2,MMP1,TIMP1,CD5L,TTN,IGHG2,FN1,ABCF1,A2M,TF,PPP1CB,CFH	0.00758276	182	133	LGALS2,CFL1,PDCD6,AKR1C1,ATP5F1B,RAB5C,GFPT1,IGFBP7,AKR1D1,CDH5,ITGA1,ARF1,TFR2,ATP1B1,ABCC2,HEXA,EIF5,HSD17B11,HPN,IL1R1,GPC1,CTSZ,ACTR2,NQO1,PROCR,PDGFRB,ITGB1,DPP4,MAN2A1,SPINT1,ACTN4,DPYSL2,VCAM1,HEXB,HSD17B4,PROC,HSPA1A,TMPRSS6,EHD1,VIL1,VPS35,PRSS8,ADH1B,GNB2,ACTR3,ANPEP,SARAF,MME,ACTN1,OGFR,PI4KA,CRHBP,SSH3,CAB39,LAMP2,HLA-A,SPTBN1,RO60,SPTAN1,ARG1,ACADVL,RAB35,COL5A1,CST6,ABCB11,LRP1,PRDX…
GO:BP	protein processing	GO:0016485	250	21110	0.000953028	59	6	CTSG,FGA,F12,FGB,FGG,CD5L	0.00625476	182	9	HPN,CTSZ,DPP4,MME,GGT1,CLN5,ENPEP,FURIN,ADAM9
GO:BP	negative regulation of catalytic activity	GO:0043086	644	21110	0.000953028	59	9	MMP9,SERPINB4,APCS,HRG,CSTA,LTF,SERPINB5,TIMP1,A2M	0.106323	182	11
GO:BP	regulation of body fluid levels	GO:0050878	367	21110	0.000965885	59	7	CTSG,FGA,HRG,F12,FGB,FGG,FN1	0.678985	182	3
GO:BP	negative regulation of extrinsic apoptotic signaling pathway via death domain receptors	GO:1902042	29	21110	0.000970308	59	3	FGA,FGB,FGG	1	-1	-1
GO:BP	vasoconstriction	GO:0042310	81	21110	0.00104368	59	4	CRP,FGA,FGB,FGG	1	-1	-1
GO:BP	locomotion	GO:0040011	1365	21110	0.00106937	59	13	LRRC15,RNASE3,CTSG,MMP9,AZU1,ELANE,S100A9,S100A8,HRG,C5,TIMP1,FN1,TF	0.00578154	182	25	PDCD6,ATP5F1B,CDH5,ITGA1,IL1R1,PDGFRB,ITGB1,DPP4,ACTN4,DPYSL2,VCAM1,VIL1,VPS35,LRP1,MSN,PTPRG,PLXNB2,GAS6,PTPRD,SORL1,MMRN2,ADAM9,PTP4A1,PTPRM,FERMT2
GO:BP	negative regulation of endothelial cell apoptotic process	GO:2000352	31	21110	0.00115444	59	3	FGA,FGB,FGG	0.116976	182	2
GO:BP	positive regulation of vasoconstriction	GO:0045907	31	21110	0.00115444	59	3	FGA,FGB,FGG	1	-1	-1
GO:BP	regulation of protein metabolic process	GO:0051246	2496	21110	0.00133781	59	18	C4BPA,MMP9,AZU1,ELANE,SERPINB4,S100A9,S100A8,APCS,HRG,CSTA,F12,LTF,SERPINB5,TIMP1,TTN,FN1,ABCF1,A2M	0.0398525	182	34	PDCD6,CDH5,ITGA1,TFR2,EIF5,HPN,CTSZ,NQO1,PDGFRB,SPINT1,HSPA1A,VIL1,VPS35,CAB39,CST6,LRP1,PRDX3,MSN,COL6A3,PLXNB2,GAS6,PHB2,SORL1,FURIN,ADAM9,BCAP31,ACSL1,RALB,SNX9,CD109,PSMD10,NDUFS4,FERMT2,RUVBL2
GO:BP	negative regulation of response to stimulus	GO:0048585	1616	21110	0.00145175	59	14	C4BPA,MMP9,ELANE,SERPINB4,APCS,FGA,HRG,F12,LTF,FGB,FGG,RTN4R,C5,A2M	0.00595044	182	28	PDCD6,CDH5,ITGA1,GPC1,ITGB1,DPP4,PROC,HSPA1A,TMPRSS6,VPS35,CRHBP,HLA-A,ARG1,LRP1,GAS6,PHB2,PTPRD,SORL1,FURIN,MMRN2,LEMD2,ENPP3,TMBIM6,NUDT16L1,ARRDC1,CD109,PSMD10,RUVBL2
GO:BP	regulation of cell death	GO:0010941	1648	21110	0.00177524	59	14	MMP9,AZU1,MPO,S100A9,S100A8,TRRAP,FGA,HRG,LTF,FGB,FGG,C1QA,DDAH2,TIMP1	0.0133257	182	27	LGALS2,CFL1,CDH5,ITGA1,HPN,CTSZ,NQO1,PDGFRB,ITGB1,ACTN4,PROC,HSPA1A,VIL1,VPS35,ACTN1,LRP1,PRDX3,GPX4,GAS6,PHB2,SORL1,BCAP31,TMBIM6,SLC30A10,PSMD10,FERMT2,RUVBL2
GO:BP	neutrophil mediated immunity	GO:0002446	37	21110	0.00191636	59	3	CTSG,AZU1,ELANE	0.137033	182	2
GO:BP	regulation of apoptotic process	GO:0042981	1459	21110	0.0019744	59	13	MMP9,AZU1,MPO,S100A9,S100A8,TRRAP,FGA,HRG,LTF,FGB,FGG,DDAH2,TIMP1	0.0797472	182	21
GO:BP	transition metal ion transport	GO:0000041	97	21110	0.0019744	59	4	LCN2,HRG,LTF,TF	0.153721	182	3
GO:BP	response to yeast	GO:0001878	7	21110	0.00197805	59	2	MPO,ELANE	1	-1	-1
GO:BP	autocrine signaling	GO:0035425	7	21110	0.00197805	59	2	S100A9,S100A8	1	-1	-1
GO:BP	mucosal immune response	GO:0002385	39	21110	0.00216871	59	3	RNASE3,DEFA3,LTF	1	-1	-1
GO:BP	regulation of programmed cell death	GO:0043067	1491	21110	0.00238253	59	13	MMP9,AZU1,MPO,S100A9,S100A8,TRRAP,FGA,HRG,LTF,FGB,FGG,DDAH2,TIMP1	0.0593745	182	22
GO:BP	astrocyte development	GO:0014002	41	21110	0.00247486	59	3	S100A9,S100A8,C1QA	0.40919	182	1
GO:BP	phagocytosis, recognition	GO:0006910	104	21110	0.00247486	59	4	C4BPA,CRP,CFP,IGHG2	0.661059	182	1
GO:BP	sequestering of zinc ion	GO:0032119	8	21110	0.00252874	59	2	S100A9,S100A8	1	-1	-1
GO:BP	regulation of complement-dependent cytotoxicity	GO:1903659	8	21110	0.00252874	59	2	CD5L,CFH	1	-1	-1
GO:BP	organ or tissue specific immune response	GO:0002251	43	21110	0.00279146	59	3	RNASE3,DEFA3,LTF	1	-1	-1
GO:BP	cell chemotaxis	GO:0060326	318	21110	0.00301182	59	6	CTSG,AZU1,S100A9,S100A8,HRG,C5	0.263266	182	5
GO:BP	positive regulation of peptide secretion	GO:0002793	111	21110	0.00305478	59	4	S100A8,FGA,FGB,FGG	0.365201	182	2
GO:BP	complement activation, classical pathway	GO:0006958	111	21110	0.00305478	59	4	C4BPA,C1QA,C5,IGHG2	0.680639	182	1
GO:BP	collagen catabolic process	GO:0030574	45	21110	0.00311553	59	3	MMP9,PRTN3,MMP1	0.0097503	182	4	ITGB1,TMPRSS6,FURIN,MRC2
GO:BP	cell-cell adhesion	GO:0098609	950	21110	0.00311923	59	10	CTSG,ELANE,S100A9,S100A8,ADD2,FGA,CSTA,FGB,FGG,FN1	0.0562513	182	16
GO:BP	positive regulation of secretion	GO:0051047	322	21110	0.00311923	59	6	RETN,S100A8,FGA,FGB,FGG,TTN	0.268194	182	5
GO:BP	cell activation	GO:0001775	1157	21110	0.00356679	59	11	CTSG,AZU1,FGA,HRG,IL18R1,FGB,FGG,C1QA,TIMP1,IGHG2,FN1	0.186884	182	15
GO:BP	regulation of extrinsic apoptotic signaling pathway via death domain receptors	GO:1902041	48	21110	0.00368116	59	3	FGA,FGB,FGG	1	-1	-1
GO:BP	positive regulation of gene expression	GO:0010628	1165	21110	0.00373656	59	11	AZU1,EPX,ELANE,CRP,HNRNPA0,F12,IL18R1,C5,TTN,FN1,ABCF1	0.252277	182	14
GO:BP	endocytosis	GO:0006897	798	21110	0.00385174	59	9	C4BPA,AZU1,ELANE,PRTN3,CRP,CFP,CD5L,IGHG2,TF	0.00454023	182	18	RAB5C,MRC1,ARF1,TFR2,ITGB1,DPP4,DPYSL2,EHD1,LRP1,IGHA2,CANX,GAS6,SORL1,RALB,SNX9,MRC2,SNX18,STAB1
GO:BP	chemotaxis	GO:0006935	631	21110	0.00388415	59	8	RNASE3,CTSG,AZU1,ELANE,S100A9,S100A8,HRG,C5	0.213617	182	9
GO:BP	negative regulation of immune effector process	GO:0002698	120	21110	0.00388811	59	4	C4BPA,EPX,SERPINB4,A2M	0.0952922	182	4
GO:BP	taxis	GO:0042330	633	21110	0.00391928	59	8	RNASE3,CTSG,AZU1,ELANE,S100A9,S100A8,HRG,C5	0.214086	182	9
GO:BP	defense response to Gram-positive bacterium	GO:0050830	121	21110	0.00396465	59	4	RNASE3,CTSG,CRP,DEFA3	0.707968	182	1
GO:BP	regulation of endothelial cell apoptotic process	GO:2000351	50	21110	0.00398189	59	3	FGA,FGB,FGG	0.180199	182	2
GO:BP	positive regulation of intracellular signal transduction	GO:1902533	997	21110	0.00428124	59	10	ELANE,S100A9,S100A8,FGA,LTF,IL18R1,FGB,FGG,RTN4R,FN1	0.456368	182	10
GO:BP	humoral immune response mediated by circulating immunoglobulin	GO:0002455	124	21110	0.00428124	59	4	C4BPA,C1QA,C5,IGHG2	0.71637	182	1
GO:BP	myeloid leukocyte differentiation	GO:0002573	225	21110	0.00434071	59	5	MMP9,PRTN3,APCS,LTF,TF	0.881593	182	1
GO:BP	regulation of opsonization	GO:1903027	11	21110	0.00434071	59	2	C4BPA,CFP	1	-1	-1
GO:BP	complement-dependent cytotoxicity	GO:0097278	11	21110	0.00434071	59	2	CD5L,CFH	1	-1	-1
GO:BP	regulation of platelet activation	GO:0010543	53	21110	0.00456782	59	3	CTSG,HRG,FGG	1	-1	-1
GO:BP	regulation of cellular process	GO:0050794	11108	21110	0.00459288	59	44	LRRC15,C4BPA,CTSG,MMP9,RETN,OLFM4,AZU1,MPO,ELANE,SERPINB4,PRTN3,CRP,S100A9,S100A8,HNRNPA0,DEFA3,TRRAP,CLYBL,ADD2,APCS,FGA,HRG,LTF,IL18R1,FGB,H1-2,FGG,RTN4R,SERPINB5,C1QA,MUC5AC,C5,CFP,DDAH2,MMP1,TIMP1,CD5L,TTN,IGHG2,FN1,ABCF1,TF,PPP1CB,CFH	0.115016	182	109
GO:BP	lymphocyte mediated immunity	GO:0002449	353	21110	0.0045952	59	6	C4BPA,SERPINB4,IL18R1,C1QA,C5,IGHG2	0.460143	182	4
GO:BP	leukocyte mediated cytotoxicity	GO:0001909	128	21110	0.00462958	59	4	CTSG,AZU1,ELANE,SERPINB4	0.21437	182	3
GO:BP	endothelial cell apoptotic process	GO:0072577	55	21110	0.00495298	59	3	FGA,FGB,FGG	0.194235	182	2
GO:BP	luteinization	GO:0001553	12	21110	0.00499729	59	2	RETN,A2M	1	-1	-1
GO:BP	cell-matrix adhesion	GO:0007160	238	21110	0.00531723	59	5	FGA,HRG,FGB,FGG,FN1	0.0849441	182	6
GO:BP	regulation of anatomical structure size	GO:0090066	511	21110	0.00533165	59	7	CRP,ADD2,FGA,FGB,FGG,RTN4R,FN1	0.123847	182	9
GO:BP	blood circulation	GO:0008015	513	21110	0.00539738	59	7	CTSG,AZU1,CRP,FGA,FGB,FGG,TTN	0.00391019	182	14	CDH5,ITGA1,ATP1B1,CTSZ,ANPEP,DSG2,ENPEP,ACSM3,GAA,GAS6,ADH5,GNA11,ERAP1,FERMT2
GO:BP	cell-substrate adhesion	GO:0031589	367	21110	0.00539738	59	6	OLFM4,FGA,HRG,FGB,FGG,FN1	0.0403375	182	9	ITGA1,ITGB1,ACTN4,VCAM1,ACTN1,GAS6,ADAM9,ABI3BP,FERMT2
GO:BP	leukocyte chemotaxis	GO:0030595	240	21110	0.00540349	59	5	CTSG,AZU1,S100A9,S100A8,C5	0.442505	182	3
GO:BP	regulation of apoptotic signaling pathway	GO:2001233	369	21110	0.00549151	59	6	MMP9,S100A9,S100A8,FGA,FGB,FGG	0.487676	182	4
GO:BP	leukocyte aggregation	GO:0070486	13	21110	0.00564442	59	2	S100A9,S100A8	0.223287	182	1
GO:BP	negative regulation by host of viral process	GO:0044793	13	21110	0.00564442	59	2	APCS,LTF	1	-1	-1
GO:BP	negative regulation of epithelial cell apoptotic process	GO:1904036	59	21110	0.00576684	59	3	FGA,FGB,FGG	0.204766	182	2
GO:BP	regulation of inflammatory response	GO:0050727	374	21110	0.00576894	59	6	MMP9,ELANE,S100A9,S100A8,APCS,F12	0.0435597	182	9	LGALS2,CDH5,IL1R1,PROC,VPS35,GGT1,GPX4,FURIN,ENPP3
GO:BP	heterotypic cell-cell adhesion	GO:0034113	60	21110	0.00598216	59	3	FGA,FGB,FGG	0.0821191	182	3
GO:BP	positive regulation of hormone secretion	GO:0046887	140	21110	0.00598216	59	4	RETN,FGA,FGB,FGG	0.440846	182	2
GO:BP	regulation of vesicle-mediated transport	GO:0060627	532	21110	0.00628092	59	7	AZU1,PRTN3,FGA,FGB,FGG,CFP,TF	0.137033	182	9
GO:BP	monocyte activation	GO:0042117	14	21110	0.00628092	59	2	AZU1,FN1	0.233235	182	1
GO:BP	iron coordination entity transport	GO:1901678	14	21110	0.00628092	59	2	LCN2,HRG	0.233235	182	1
GO:BP	regulation of tube diameter	GO:0035296	143	21110	0.00628092	59	4	CRP,FGA,FGB,FGG	0.758737	182	1
GO:BP	blood vessel diameter maintenance	GO:0097746	143	21110	0.00628092	59	4	CRP,FGA,FGB,FGG	0.758737	182	1
GO:BP	negative regulation of complement activation	GO:0045916	14	21110	0.00628092	59	2	C4BPA,A2M	1	-1	-1
GO:BP	negative regulation of chemotaxis	GO:0050922	62	21110	0.00630241	59	3	ELANE,HRG,C5	0.506345	182	1
GO:BP	regulation of vasoconstriction	GO:0019229	62	21110	0.00630241	59	3	FGA,FGB,FGG	1	-1	-1
GO:BP	regulation of tube size	GO:0035150	144	21110	0.00635078	59	4	CRP,FGA,FGB,FGG	0.760989	182	1
GO:BP	negative regulation of apoptotic process	GO:0043066	884	21110	0.00647784	59	9	MMP9,AZU1,MPO,FGA,LTF,FGB,FGG,DDAH2,TIMP1	0.06069	182	15
GO:BP	positive regulation of protein secretion	GO:0050714	145	21110	0.00647784	59	4	FGA,FGB,FGG,TTN	0.250605	182	3
GO:BP	intracellular signal transduction	GO:0035556	2669	21110	0.00660953	59	17	MMP9,AZU1,ELANE,S100A9,S100A8,FGA,LTF,IL18R1,FGB,FGG,RTN4R,MUC5AC,DDAH2,TTN,FN1,TF,PPP1CB	0.395387	182	26
GO:BP	protein nitrosylation	GO:0017014	15	21110	0.00690944	59	2	S100A9,S100A8	0.241799	182	1
GO:BP	peptidyl-cysteine S-nitrosylation	GO:0018119	15	21110	0.00690944	59	2	S100A9,S100A8	0.241799	182	1
GO:BP	response to calcium ion	GO:0051592	151	21110	0.00736318	59	4	FGA,FGB,FGG,TTN	0.264694	182	3
GO:BP	negative regulation of programmed cell death	GO:0043069	905	21110	0.00746931	59	9	MMP9,AZU1,MPO,FGA,LTF,FGB,FGG,DDAH2,TIMP1	0.0435597	182	16	CFL1,CDH5,HPN,NQO1,PDGFRB,ITGB1,PROC,HSPA1A,VIL1,PRDX3,GPX4,GAS6,PHB2,TMBIM6,SLC30A10,PSMD10
GO:BP	vascular process in circulatory system	GO:0003018	265	21110	0.00747428	59	5	AZU1,CRP,FGA,FGB,FGG	0.112112	182	6
GO:BP	response to UV	GO:0009411	153	21110	0.00762262	59	4	MMP9,ELANE,MMP1,TIMP1	0.267886	182	3
GO:BP	adhesion of symbiont to host	GO:0044406	16	21110	0.00769554	59	2	LRRC15,LTF	0.0562513	182	2
GO:BP	response to lipid	GO:0033993	916	21110	0.00798151	59	9	CTSG,MPO,ELANE,S100A9,S100A8,HNRNPA0,DEFA3,LTF,A2M	0.0014426	182	21	AKR1C1,MRC1,IGFBP7,NQO1,PDGFRB,VCAM1,HSPA1A,CRHBP,ARG1,PRDX3,CES1,MSN,GPX4,ABCB4,PHB2,ADH5,ADAM9,CNP,ACSL1,ASS1,RUVBL2
GO:BP	positive regulation of transport	GO:0051050	921	21110	0.00823353	59	9	RETN,AZU1,S100A8,FGA,FGB,FGG,CFP,TTN,TF	0.0037259	182	20	TFR2,ATP1B1,PDGFRB,ITGB1,ACTN4,EHD1,VPS35,PRSS8,ABCB11,LRP1,CES1,MSN,GAS6,ABCB4,SORL1,ADAM9,GNA11,BCAP31,ABCB1,ACSL1
GO:BP	positive regulation of NF-kappaB transcription factor activity	GO:0051092	157	21110	0.00823353	59	4	S100A9,S100A8,LTF,IL18R1	0.486877	182	2
GO:BP	regulation of cytokine production	GO:0001817	739	21110	0.00835285	59	8	AZU1,EPX,ELANE,CRP,LTF,IL18R1,C5,FN1	0.41564	182	8
GO:BP	neuroinflammatory response	GO:0150076	71	21110	0.0086632	59	3	MMP9,AZU1,C1QA	0.246245	182	2
GO:BP	granulocyte migration	GO:0097530	160	21110	0.00867755	59	4	EPX,PRTN3,S100A9,S100A8	0.282174	182	3
GO:BP	cytokine production	GO:0001816	745	21110	0.00867755	59	8	AZU1,EPX,ELANE,CRP,LTF,IL18R1,C5,FN1	0.420972	182	8
GO:BP	positive regulation of metabolic process	GO:0009893	3848	21110	0.00947336	59	21	C4BPA,MMP9,AZU1,EPX,ELANE,LCN2,CRP,S100A9,S100A8,HNRNPA0,TRRAP,CLYBL,F12,LTF,IL18R1,C5,DDAH2,TTN,FN1,ABCF1,TF	0.272519	182	39
GO:BP	positive regulation of secretion by cell	GO:1903532	293	21110	0.0109972	59	5	RETN,FGA,FGB,FGG,TTN	0.365201	182	4
GO:BP	circulatory system process	GO:0003013	599	21110	0.011008	59	7	CTSG,AZU1,CRP,FGA,FGB,FGG,TTN	0.00080594	182	17	CDH5,ITGA1,ATP1B1,ABCC2,CTSZ,ANPEP,LRP1,DSG2,ENPEP,ACSM3,GAA,GAS6,ADH5,GNA11,ABCB1,ERAP1,FERMT2
GO:BP	chronic inflammatory response	GO:0002544	20	21110	0.0113953	59	2	S100A9,S100A8	0.280221	182	1
GO:BP	aging	GO:0007568	174	21110	0.0114494	59	4	RETN,MPO,C1QA,TIMP1	0.00020899	182	10	NQO1,PDGFRB,VCAM1,MME,ARG1,CANX,GPX4,GNA11,CNP,ASS1
GO:BP	catabolic process	GO:0009056	2601	21110	0.0129411	59	16	C4BPA,RNASE3,MMP9,CPA1,EPX,MPO,ELANE,PRTN3,S100A9,S100A8,HNRNPA0,NT5C3A,ECI2,DDAH2,MMP1,TIMP1	1.61772e-16	182	71	GDA,PGM2,GALM,CRYZ,ENTPD8,AKR1D1,ABCC2,HEXA,HSD17B11,GPC1,CTSZ,NQO1,ITGB1,HEXB,HSD17B4,HSPA1A,TMPRSS6,ECH1,VPS35,ANPEP,MME,LAMP2,ARG1,ACADVL,ABCB11,LRP1,PRDX3,GGT1,CLN5,ENPEP,ALDOB,MAOA,PSMD6,CPQ,CES1,MSN,GAA,GSTM1,CANX,MAN1A1,PHB2,SORL1,MAN2B1,FURIN,NAGA,DLD,DCXR,ADH5,ADAM9,FUCA1,ALDH2,BCAP31,ADH4,ERAP1,CNP,DLST,DPP7,FUCA2,ACSL1,TREH,ENPP3,RALB,SNX9,TMBIM6,MRC2,SUCLG1,SNX18,ARRDC1,WWP1,PSMD10,HM…
GO:BP	extrinsic apoptotic signaling pathway via death domain receptors	GO:0008625	83	21110	0.0129411	59	3	FGA,FGB,FGG	1	-1	-1
GO:BP	positive regulation of exocytosis	GO:0045921	84	21110	0.0133352	59	3	FGA,FGB,FGG	1	-1	-1
GO:BP	negative regulation of molecular function	GO:0044092	1001	21110	0.0136758	59	9	MMP9,SERPINB4,APCS,HRG,CSTA,LTF,SERPINB5,TIMP1,A2M	0.0474288	182	17	CTSZ,NQO1,SPINT1,VIL1,CRHBP,CAB39,CST6,LRP1,PRDX3,COL6A3,GAS6,PHB2,SORL1,RALB,TMBIM6,CD109,PSMD10
GO:BP	astrocyte differentiation	GO:0048708	85	21110	0.0136758	59	3	S100A9,S100A8,C1QA	0.596739	182	1
GO:BP	negative regulation of protein metabolic process	GO:0051248	1004	21110	0.0138671	59	9	MMP9,SERPINB4,APCS,HRG,CSTA,LTF,SERPINB5,TIMP1,A2M	0.156041	182	14
GO:BP	negative regulation of cell death	GO:0060548	1005	21110	0.0139019	59	9	MMP9,AZU1,MPO,FGA,LTF,FGB,FGG,DDAH2,TIMP1	0.0154253	182	19	CFL1,CDH5,HPN,NQO1,PDGFRB,ITGB1,PROC,HSPA1A,VIL1,VPS35,PRDX3,GPX4,GAS6,PHB2,SORL1,TMBIM6,SLC30A10,PSMD10,FERMT2
GO:BP	vesicle-mediated transport	GO:0016192	1654	21110	0.0140394	59	12	C4BPA,AZU1,ELANE,PRTN3,CRP,FGA,FGB,FGG,CFP,CD5L,IGHG2,TF	0.000622481	182	32	PDCD6,RAB5C,MRC1,ARF1,TFR2,ITGB1,DPP4,YIF1A,DPYSL2,HSPA1A,EHD1,VPS35,CRHBP,SPTBN1,RAB35,LRP1,CLN5,IGHA2,CES1,MSN,CANX,GAS6,SORL1,MYO1D,BCAP31,RALB,SNX9,STXBP2,MRC2,SNX18,SEPTIN8,STAB1
GO:BP	positive regulation of cell-cell adhesion	GO:0022409	317	21110	0.0147379	59	5	CTSG,ELANE,FGA,FGB,FGG	0.593848	182	3
GO:BP	extracellular matrix organization	GO:0030198	324	21110	0.016139	59	5	CTSG,MMP9,ELANE,SERPINB5,MMP1	0.00886531	182	10	HPN,ITGB1,DPP4,SPINT1,TMPRSS6,COL5A1,LRP1,GAS6,FURIN,ABI3BP
GO:BP	extracellular structure organization	GO:0043062	325	21110	0.0162185	59	5	CTSG,MMP9,ELANE,SERPINB5,MMP1	0.00898095	182	10	HPN,ITGB1,DPP4,SPINT1,TMPRSS6,COL5A1,LRP1,GAS6,FURIN,ABI3BP
GO:BP	ERK1 and ERK2 cascade	GO:0070371	325	21110	0.0162185	59	5	FGA,FGB,FGG,FN1,TF	0.271797	182	5
GO:BP	regulation of locomotion	GO:0040012	1033	21110	0.0162988	59	9	LRRC15,MMP9,AZU1,ELANE,HRG,C5,TIMP1,FN1,TF	0.00505241	182	21	PDCD6,ATP5F1B,CDH5,IL1R1,PDGFRB,ITGB1,DPP4,ACTN4,VIL1,VPS35,LRP1,MSN,PTPRG,PLXNB2,GAS6,SORL1,MMRN2,ADAM9,PTP4A1,PTPRM,FERMT2
GO:BP	response to light stimulus	GO:0009416	326	21110	0.0162988	59	5	MMP9,ELANE,MMP1,TIMP1,PPP1CB	0.271797	182	5
GO:BP	external encapsulating structure organization	GO:0045229	327	21110	0.0163798	59	5	CTSG,MMP9,ELANE,SERPINB5,MMP1	0.00929753	182	10	HPN,ITGB1,DPP4,SPINT1,TMPRSS6,COL5A1,LRP1,GAS6,FURIN,ABI3BP
GO:BP	cellular response to UV	GO:0034644	92	21110	0.0163798	59	3	MMP9,MMP1,TIMP1	0.311965	182	2
GO:BP	cellular oxidant detoxification	GO:0098869	94	21110	0.0171868	59	3	EPX,MPO,S100A9	0.150806	182	3
GO:BP	regulation of chemokine production	GO:0032642	94	21110	0.0171868	59	3	AZU1,ELANE,C5	1	-1	-1
GO:BP	chemokine production	GO:0032602	94	21110	0.0171868	59	3	AZU1,ELANE,C5	1	-1	-1
GO:BP	regulation of peptide secretion	GO:0002791	203	21110	0.0183635	59	4	S100A8,FGA,FGB,FGG	0.37156	182	3
GO:BP	immunoglobulin mediated immune response	GO:0016064	203	21110	0.0183635	59	4	C4BPA,C1QA,C5,IGHG2	0.856115	182	1
GO:BP	acute inflammatory response to antigenic stimulus	GO:0002438	27	21110	0.0188527	59	2	ELANE,A2M	1	-1	-1
GO:BP	regulation of peptide transport	GO:0090087	205	21110	0.0188713	59	4	S100A8,FGA,FGB,FGG	0.376993	182	3
GO:BP	cellular component disassembly	GO:0022411	498	21110	0.0189167	59	6	CTSG,MMP9,ELANE,ADD2,C1QA,MMP1	0.00721907	182	13	CFL1,HPN,ITGB1,DPP4,TMPRSS6,VIL1,LAMP2,SPTBN1,SPTAN1,LRP1,PHB2,FURIN,LIMA1
GO:BP	negative regulation of extrinsic apoptotic signaling pathway	GO:2001237	98	21110	0.0189167	59	3	FGA,FGB,FGG	0.643019	182	1
GO:BP	B cell mediated immunity	GO:0019724	206	21110	0.0189758	59	4	C4BPA,C1QA,C5,IGHG2	0.859355	182	1
GO:BP	positive regulation of signaling	GO:0023056	1742	21110	0.0189863	59	12	MMP9,RETN,ELANE,S100A9,S100A8,FGA,LTF,IL18R1,FGB,FGG,RTN4R,FN1	0.185858	182	21
GO:BP	regulation of cell killing	GO:0031341	100	21110	0.0189863	59	3	SERPINB4,CD5L,CFH	0.334401	182	2
GO:BP	positive regulation of cell communication	GO:0010647	1744	21110	0.0190956	59	12	MMP9,RETN,ELANE,S100A9,S100A8,FGA,LTF,IL18R1,FGB,FGG,RTN4R,FN1	0.185858	182	21
GO:BP	regulation of phagocytosis	GO:0050764	101	21110	0.019187	59	3	AZU1,PRTN3,CFP	0.652145	182	1
GO:BP	hydrogen peroxide catabolic process	GO:0042744	29	21110	0.0199517	59	2	EPX,MPO	0.341343	182	1
GO:BP	collagen metabolic process	GO:0032963	103	21110	0.0201311	59	3	MMP9,PRTN3,MMP1	0.00119794	182	7	PDGFRB,ITGB1,TMPRSS6,ARG1,COL5A1,FURIN,MRC2
GO:BP	intracellular monoatomic cation homeostasis	GO:0030003	515	21110	0.0206011	59	6	ELANE,CTRC,LCN2,S100A9,S100A8,TF	0.0213687	182	12	ATP5F1B,CDH5,ARF1,TFR2,ATP1B1,HEXB,TMPRSS6,CLN5,BCAP31,TMBIM6,SLC46A1,SLC30A10
GO:BP	regulation of epithelial cell apoptotic process	GO:1904035	105	21110	0.0210259	59	3	FGA,FGB,FGG	0.346577	182	2
GO:BP	positive regulation of coagulation	GO:0050820	30	21110	0.0210259	59	2	HRG,F12	1	-1	-1
GO:BP	negative regulation of cellular process	GO:0048523	4753	21110	0.0211315	59	23	LRRC15,CTSG,MMP9,AZU1,MPO,ELANE,SERPINB4,PRTN3,CRP,HNRNPA0,ADD2,APCS,FGA,HRG,LTF,FGB,H1-2,FGG,RTN4R,C5,DDAH2,TIMP1,FN1	0.0352125	182	57	CFL1,PDCD6,ATP5F1B,IGFBP7,CDH5,ITGA1,ARF1,HPN,GPC1,NQO1,PDGFRB,ITGB1,DPP4,SPINT1,ACTN4,PROC,HSPA1A,TMPRSS6,VIL1,VPS35,CRHBP,SSH3,CAB39,LAMP2,HLA-A,SPTBN1,SPTAN1,ARG1,ACADVL,COL5A1,LRP1,PRDX3,PTPRG,PLXNB2,GPX4,GAS6,PHB2,PTPRD,SORL1,FURIN,ATP8B1,LIMA1,MMRN2,LEMD2,ABI3BP,ENPP3,PTPRM,TMBIM6,NUDT16L1,ASS1,ARRDC1,WWP1,CD109,SLC30A10,PSMD10,FERMT2,RUVBL2
GO:BP	positive regulation of signal transduction	GO:0009967	1538	21110	0.0211315	59	11	MMP9,ELANE,S100A9,S100A8,FGA,LTF,IL18R1,FGB,FGG,RTN4R,FN1	0.298114	182	17
GO:BP	adaptive immune response based on somatic recombination of immune receptors built from immunoglobulin superfamily domains	GO:0002460	360	21110	0.0216325	59	5	C4BPA,IL18R1,C1QA,C5,IGHG2	0.472612	182	4
GO:BP	intracellular monoatomic ion homeostasis	GO:0006873	524	21110	0.0219465	59	6	ELANE,CTRC,LCN2,S100A9,S100A8,TF	0.0236827	182	12	ATP5F1B,CDH5,ARF1,TFR2,ATP1B1,HEXB,TMPRSS6,CLN5,BCAP31,TMBIM6,SLC46A1,SLC30A10
GO:BP	regulation of platelet aggregation	GO:0090330	31	21110	0.0220322	59	2	CTSG,FGG	1	-1	-1
GO:BP	positive regulation of peptide hormone secretion	GO:0090277	109	21110	0.0228542	59	3	FGA,FGB,FGG	0.359149	182	2
GO:BP	regulation of chemotaxis	GO:0050920	224	21110	0.0229687	59	4	AZU1,ELANE,HRG,C5	0.414579	182	3
GO:BP	cellular detoxification	GO:1990748	110	21110	0.0232818	59	3	EPX,MPO,S100A9	0.00705055	182	6	NQO1,PRDX3,GSTM1,GPX4,ADH5,ADH4
GO:BP	inorganic ion homeostasis	GO:0098771	533	21110	0.0234319	59	6	ELANE,CTRC,LCN2,S100A9,S100A8,TF	0.0510695	182	11
GO:BP	regulation of metabolic process	GO:0019222	7345	21110	0.0242947	59	31	C4BPA,MMP9,AZU1,EPX,ELANE,SERPINB4,LCN2,CRP,S100A9,S100A8,HNRNPA0,TRRAP,CLYBL,APCS,HRG,CSTA,GOLM1,F12,LTF,IL18R1,H1-2,SERPINB5,C5,DDAH2,TIMP1,TTN,FN1,ABCF1,A2M,TF,PPP1CB	0.514239	182	65
GO:BP	leukocyte tethering or rolling	GO:0050901	33	21110	0.024401	59	2	ELANE,ADD2	0.123847	182	2
GO:BP	myeloid leukocyte mediated immunity	GO:0002444	113	21110	0.0247564	59	3	CTSG,AZU1,ELANE	0.371474	182	2
GO:BP	negative regulation of apoptotic signaling pathway	GO:2001234	231	21110	0.0250883	59	4	MMP9,FGA,FGB,FGG	0.427539	182	3
GO:BP	adaptive immune response	GO:0002250	726	21110	0.0251319	59	7	C4BPA,FGA,IL18R1,FGB,C1QA,C5,IGHG2	0.794333	182	5
GO:BP	regulation of cysteine-type endopeptidase activity	GO:2000116	233	21110	0.0256879	59	4	MMP9,S100A9,S100A8,LTF	0.153721	182	5
GO:BP	cell recognition	GO:0008037	237	21110	0.0270959	59	4	C4BPA,CRP,CFP,IGHG2	0.436736	182	3
GO:BP	glial cell development	GO:0021782	118	21110	0.0273696	59	3	S100A9,S100A8,C1QA	0.700264	182	1
GO:BP	cellular response to toxic substance	GO:0097237	119	21110	0.0279262	59	3	EPX,MPO,S100A9	0.00954201	182	6	NQO1,PRDX3,GSTM1,GPX4,ADH5,ADH4
GO:BP	myeloid leukocyte activation	GO:0002274	240	21110	0.0280375	59	4	CTSG,AZU1,C1QA,FN1	0.442505	182	3
GO:BP	negative regulation of response to biotic stimulus	GO:0002832	120	21110	0.0283915	59	3	SERPINB4,LTF,A2M	0.391449	182	2
GO:BP	negative regulation of defense response	GO:0031348	243	21110	0.0290949	59	4	ELANE,SERPINB4,APCS,A2M	0.0435597	182	7	CDH5,PROC,VPS35,HLA-A,ARG1,FURIN,ENPP3
GO:BP	peptide cross-linking	GO:0018149	37	21110	0.02932	59	2	CSTA,FN1	1	-1	-1
GO:BP	regulation of localization	GO:0032879	2115	21110	0.0298561	59	13	LRRC15,MMP9,RETN,AZU1,PRTN3,CRP,S100A8,FGA,FGB,FGG,CFP,TTN,TF	1.38489e-05	182	43	RAB5C,ARF1,TFR2,ATP1B1,GPC1,PDGFRB,ITGB1,ACTN4,HSPA1A,EHD1,VIL1,VPS35,PRSS8,GNB2,SARAF,CRHBP,CAB39,SPTBN1,ARG1,ABCB11,LRP1,CES1,MSN,GAS6,ABCB4,PHB2,SORL1,FURIN,ATP8B1,ADAM9,GNA11,BCAP31,ABCB1,DPP10,ACSL1,RALB,STXBP2,TMBIM6,ABCG8,SEPTIN8,SLC30A10,FERMT2,RUVBL2
GO:BP	cell differentiation	GO:0030154	4318	21110	0.0302001	59	21	MMP9,RETN,AZU1,FLNC,PRTN3,CRP,S100A9,S100A8,ADD2,APCS,CSTA,LTF,IL18R1,FGG,RTN4R,C1QA,CASP14,TTN,FN1,A2M,TF	0.0326941	182	53	CFL1,PDCD6,AKR1C1,ATP5F1B,CDH5,ITGA1,HEXA,HPN,GPC1,PDGFRB,ITGB1,MAN2A1,SPINT1,ACTN4,DPYSL2,VCAM1,HEXB,HSD17B4,PROC,HSPA1A,EHD1,VIL1,ANPEP,MME,ACTN1,COL6A1,ACADVL,RAB35,COL5A1,LRP1,PRDX3,CLN5,CES1,MSN,PTPRG,PLXNB2,GAS6,PTPRD,SORL1,ATP8B1,DLD,ADAM9,GNA11,LEMD2,ERAP1,CNP,CDH17,ABI3BP,VCAN,PTPRM,MRC2,CD109,FERMT2
GO:BP	cellular developmental process	GO:0048869	4344	21110	0.0302001	59	21	MMP9,RETN,AZU1,FLNC,PRTN3,CRP,S100A9,S100A8,ADD2,APCS,CSTA,LTF,IL18R1,FGG,RTN4R,C1QA,CASP14,TTN,FN1,A2M,TF	0.0355588	182	53	CFL1,PDCD6,AKR1C1,ATP5F1B,CDH5,ITGA1,HEXA,HPN,GPC1,PDGFRB,ITGB1,MAN2A1,SPINT1,ACTN4,DPYSL2,VCAM1,HEXB,HSD17B4,PROC,HSPA1A,EHD1,VIL1,ANPEP,MME,ACTN1,COL6A1,ACADVL,RAB35,COL5A1,LRP1,PRDX3,CLN5,CES1,MSN,PTPRG,PLXNB2,GAS6,PTPRD,SORL1,ATP8B1,DLD,ADAM9,GNA11,LEMD2,ERAP1,CNP,CDH17,ABI3BP,VCAN,PTPRM,MRC2,CD109,FERMT2
GO:BP	neutrophil-mediated killing of fungus	GO:0070947	2	21110	0.0302001	59	1	ELANE	0.0840152	182	1
GO:BP	leukocyte cell-cell adhesion	GO:0007159	402	21110	0.0302001	59	5	CTSG,ELANE,S100A9,S100A8,ADD2	0.166192	182	7
GO:BP	MAPK cascade	GO:0000165	772	21110	0.0302001	59	7	ELANE,FGA,FGB,FGG,FN1,TF,PPP1CB	0.252185	182	10
GO:BP	cellular response to light stimulus	GO:0071482	127	21110	0.0302001	59	3	MMP9,MMP1,TIMP1	0.40919	182	2
GO:BP	peptide secretion	GO:0002790	250	21110	0.0302001	59	4	S100A8,FGA,FGB,FGG	0.462963	182	3
GO:BP	regulation of hormone secretion	GO:0046883	255	21110	0.0303464	59	4	RETN,FGA,FGB,FGG	0.473892	182	3
GO:BP	intracellular zinc ion homeostasis	GO:0006882	41	21110	0.0315754	59	2	S100A9,S100A8	0.40919	182	1
GO:BP	neutrophil migration	GO:1990266	131	21110	0.031601	59	3	PRTN3,S100A9,S100A8	0.223167	182	3
GO:BP	regulation of cell motility	GO:2000145	988	21110	0.0319139	59	8	LRRC15,MMP9,ELANE,HRG,C5,TIMP1,FN1,TF	0.00660699	182	20	PDCD6,ATP5F1B,CDH5,IL1R1,PDGFRB,ITGB1,DPP4,ACTN4,VIL1,LRP1,MSN,PTPRG,PLXNB2,GAS6,SORL1,MMRN2,ADAM9,PTP4A1,PTPRM,FERMT2
GO:BP	monoatomic cation homeostasis	GO:0055080	591	21110	0.0320834	59	6	ELANE,CTRC,LCN2,S100A9,S100A8,TF	0.0435597	182	12	ATP5F1B,CDH5,ARF1,TFR2,ATP1B1,HEXB,TMPRSS6,CLN5,BCAP31,TMBIM6,SLC46A1,SLC30A10
GO:BP	macrophage chemotaxis	GO:0048246	42	21110	0.0327055	59	2	AZU1,C5	1	-1	-1
GO:BP	myeloid cell differentiation	GO:0030099	419	21110	0.0331454	59	5	MMP9,PRTN3,APCS,LTF,TF	0.569804	182	4
GO:BP	epithelial cell apoptotic process	GO:1904019	135	21110	0.0336983	59	3	FGA,FGB,FGG	0.429405	182	2
GO:BP	positive regulation of macromolecule metabolic process	GO:0010604	3535	21110	0.0336983	59	18	C4BPA,MMP9,AZU1,EPX,ELANE,CRP,S100A9,S100A8,HNRNPA0,TRRAP,F12,LTF,IL18R1,C5,TTN,FN1,ABCF1,TF	0.438531	182	33
GO:BP	regulation of protein secretion	GO:0050708	265	21110	0.0336983	59	4	FGA,FGB,FGG,TTN	0.493157	182	3
GO:BP	apoptotic signaling pathway	GO:0097190	599	21110	0.0336983	59	6	MMP9,S100A9,S100A8,FGA,FGB,FGG	0.658664	182	5
GO:BP	detoxification	GO:0098754	136	21110	0.0341317	59	3	EPX,MPO,S100A9	0.00097743	182	8	NQO1,PRDX3,GSTM1,GPX4,ADH5,ABCB1,ADH4,SLC30A10
GO:BP	monoatomic ion homeostasis	GO:0050801	602	21110	0.0342124	59	6	ELANE,CTRC,LCN2,S100A9,S100A8,TF	0.0479499	182	12	ATP5F1B,CDH5,ARF1,TFR2,ATP1B1,HEXB,TMPRSS6,CLN5,BCAP31,TMBIM6,SLC46A1,SLC30A10
GO:BP	peptide transport	GO:0015833	267	21110	0.0342924	59	4	S100A8,FGA,FGB,FGG	0.194235	182	5
GO:BP	membrane protein ectodomain proteolysis	GO:0006509	44	21110	0.0345854	59	2	PRTN3,TIMP1	0.00917364	182	4	FURIN,ADAM9,ERAP1,SNX9
GO:BP	sarcomere organization	GO:0045214	44	21110	0.0345854	59	2	FLNC,TTN	0.422923	182	1
GO:BP	positive regulation of DNA-binding transcription factor activity	GO:0051091	268	21110	0.0345854	59	4	S100A9,S100A8,LTF,IL18R1	0.49883	182	3
GO:BP	regulation of nitrogen compound metabolic process	GO:0051171	5662	21110	0.0356081	59	25	C4BPA,MMP9,AZU1,ELANE,SERPINB4,S100A9,S100A8,HNRNPA0,TRRAP,CLYBL,APCS,HRG,CSTA,F12,LTF,IL18R1,H1-2,SERPINB5,DDAH2,TIMP1,TTN,FN1,ABCF1,A2M,TF	0.705639	182	47
GO:BP	leukocyte differentiation	GO:0002521	610	21110	0.035696	59	6	MMP9,PRTN3,APCS,LTF,IL18R1,TF	0.671833	182	5
GO:BP	modulation by host of viral process	GO:0044788	45	21110	0.0357234	59	2	APCS,LTF	0.163408	182	2
GO:BP	chromosome condensation	GO:0030261	45	21110	0.0357234	59	2	H1-2,TTN	1	-1	-1
GO:BP	regulation of cell growth	GO:0001558	432	21110	0.0359142	59	5	S100A9,S100A8,HRG,RTN4R,FN1	0.294636	182	6
GO:BP	microglial cell activation	GO:0001774	46	21110	0.0370723	59	2	AZU1,C1QA	1	-1	-1
GO:BP	leukocyte adhesion to vascular endothelial cell	GO:0061756	47	21110	0.0384361	59	2	ELANE,ADD2	0.170357	182	2
GO:BP	regulation of acute inflammatory response	GO:0002673	47	21110	0.0384361	59	2	APCS,F12	1	-1	-1
GO:BP	cell development	GO:0048468	2763	21110	0.0384425	59	15	MMP9,FLNC,PRTN3,S100A9,S100A8,ADD2,APCS,LTF,IL18R1,FGG,RTN4R,C1QA,TTN,FN1,TF	0.0706682	182	35
GO:BP	regulation of secretion	GO:0051046	623	21110	0.0384425	59	6	RETN,S100A8,FGA,FGB,FGG,TTN	0.294971	182	8
GO:BP	regulation of intracellular signal transduction	GO:1902531	1728	21110	0.0384425	59	11	MMP9,ELANE,S100A9,S100A8,FGA,LTF,IL18R1,FGB,FGG,RTN4R,FN1	0.353253	182	18
GO:BP	peptidyl-cysteine modification	GO:0018198	48	21110	0.0388418	59	2	S100A9,S100A8	0.175227	182	2
GO:BP	endodermal cell differentiation	GO:0035987	48	21110	0.0388418	59	2	MMP9,FN1	0.175227	182	2
GO:BP	negative regulation of cytokine production	GO:0001818	283	21110	0.0388418	59	4	EPX,ELANE,LTF,FN1	0.529545	182	3
GO:BP	protein polymerization	GO:0051258	287	21110	0.0392669	59	4	ADD2,FGA,FGB,FGG	0.0344463	182	8	CDH5,HSPA1A,VIL1,SSH3,SPTBN1,SPTAN1,GPX4,SNX9
GO:BP	negative regulation of myeloid leukocyte differentiation	GO:0002762	50	21110	0.0398886	59	2	APCS,LTF	1	-1	-1
GO:BP	regulation of endocytosis	GO:0030100	290	21110	0.040279	59	4	AZU1,PRTN3,CFP,TF	0.223372	182	5
GO:BP	response to radiation	GO:0009314	455	21110	0.040279	59	5	MMP9,ELANE,MMP1,TIMP1,PPP1CB	0.322713	182	6
GO:BP	regulation of response to biotic stimulus	GO:0002831	457	21110	0.0408483	59	5	SERPINB4,HRG,LTF,A2M,CFH	0.324462	182	6
GO:BP	positive regulation of molecular function	GO:0044093	1522	21110	0.041113	59	10	MMP9,AZU1,ELANE,PRTN3,S100A9,S100A8,ADD2,LTF,IL18R1,RTN4R	0.0307747	182	24	PDCD6,ITGA1,ATP1B1,PDGFRB,ITGB1,ACTN4,HSPA1A,CAB39,LRP1,PRDX3,CLN5,ALDOB,GAS6,PHB2,SORL1,ADAM9,BCAP31,ABCB1,ACSL1,RALB,SNX9,SNX18,PSMD10,FERMT2
GO:BP	regulation of extrinsic apoptotic signaling pathway	GO:2001236	154	21110	0.0417563	59	3	FGA,FGB,FGG	0.780854	182	1
GO:BP	ovulation cycle process	GO:0022602	52	21110	0.0420555	59	2	RETN,A2M	1	-1	-1
GO:BP	killing of cells of another organism	GO:0031640	52	21110	0.0420555	59	2	DEFA3,LTF	1	-1	-1
GO:BP	positive regulation of endocytosis	GO:0045807	155	21110	0.0421169	59	3	AZU1,CFP,TF	0.271797	182	3
GO:BP	glial cell activation	GO:0061900	53	21110	0.043302	59	2	AZU1,C1QA	0.465116	182	1
GO:BP	hydrogen peroxide metabolic process	GO:0042743	53	21110	0.043302	59	2	EPX,MPO	0.465116	182	1
GO:BP	regulation of ERK1 and ERK2 cascade	GO:0070372	301	21110	0.0446057	59	4	FGA,FGB,FGG,FN1	0.241799	182	5
GO:BP	negative regulation of lymphocyte mediated immunity	GO:0002707	54	21110	0.0446656	59	2	C4BPA,SERPINB4	0.192951	182	2
GO:BP	embryo implantation	GO:0007566	55	21110	0.0461546	59	2	MMP9,TIMP1	0.474821	182	1
GO:BP	regulation of cell-cell adhesion	GO:0022407	476	21110	0.0467346	59	5	CTSG,ELANE,FGA,FGB,FGG	0.485855	182	5
GO:BP	calcium-independent cell-matrix adhesion	GO:0007161	4	21110	0.0474488	59	1	FN1	0.123847	182	1
GO:BP	endoderm formation	GO:0001706	57	21110	0.0474488	59	2	MMP9,FN1	0.200998	182	2
GO:BP	positive regulation of cytokine production	GO:0001819	481	21110	0.0474488	59	5	AZU1,EPX,ELANE,IL18R1,C5	0.354142	182	6
GO:BP	hormone secretion	GO:0046879	312	21110	0.0478897	59	4	RETN,FGA,FGB,FGG	0.584741	182	3
GO:BP	positive regulation of protein transport	GO:0051222	313	21110	0.0482966	59	4	FGA,FGB,FGG,TTN	0.160372	182	6
GO:BP	positive regulation of cell growth	GO:0030307	167	21110	0.0483864	59	3	S100A9,S100A8,FN1	0.512995	182	2
GO:BP	membrane protein proteolysis	GO:0033619	58	21110	0.0484753	59	2	PRTN3,TIMP1	0.00374295	182	5	TMPRSS6,FURIN,ADAM9,ERAP1,SNX9
GO:BP	response to cadmium ion	GO:0046686	59	21110	0.04997	59	2	MMP9,CPA1	0.493022	182	1
GO:BP	organic substance catabolic process	GO:1901575	2157	21110	0.102854	59	11		2.02256e-14	182	61	GDA,PGM2,GALM,ENTPD8,AKR1D1,ABCC2,HEXA,HSD17B11,GPC1,CTSZ,NQO1,HEXB,HSD17B4,HSPA1A,ECH1,VPS35,ANPEP,MME,LAMP2,ARG1,ACADVL,ABCB11,LRP1,PRDX3,GGT1,CLN5,ENPEP,ALDOB,MAOA,PSMD6,CPQ,CES1,MSN,GAA,CANX,MAN1A1,SORL1,MAN2B1,FURIN,NAGA,DLD,DCXR,ADH5,ADAM9,FUCA1,ALDH2,BCAP31,ADH4,ERAP1,CNP,DLST,DPP7,FUCA2,TREH,ENPP3,SNX9,SUCLG1,ARRDC1,WWP1,PSMD10,HMGCL
GO:BP	cellular catabolic process	GO:0044248	1513	21110	0.0399076	59	10	RNASE3,EPX,MPO,S100A9,S100A8,HNRNPA0,NT5C3A,ECI2,DDAH2,TIMP1	7.18345e-12	182	47	GDA,CRYZ,ENTPD8,AKR1D1,ABCC2,HEXA,GPC1,HEXB,HSD17B4,HSPA1A,ECH1,VPS35,ANPEP,MME,LAMP2,ARG1,ACADVL,ABCB11,LRP1,PRDX3,ENPEP,MAOA,CPQ,GAA,GSTM1,PHB2,SORL1,FURIN,NAGA,DLD,DCXR,ADH5,ADAM9,FUCA1,ALDH2,ADH4,ERAP1,CNP,DLST,ACSL1,ENPP3,RALB,SNX9,TMBIM6,SUCLG1,SNX18,HMGCL
GO:BP	small molecule metabolic process	GO:0044281	1865	21110	0.513277	59	6		1.04644e-11	182	52	GDA,PGM2,AKR1C1,ATP5F1B,GFPT1,GALM,ENTPD8,AKR1D1,ATP1B1,ALDH3A2,HEXA,NQO1,MAN2A1,HEXB,HSD17B4,HSPA1A,ECH1,ADH1B,MME,ARG1,ACADVL,BTD,ABCB11,GGT1,ALDOB,ACSM3,CES1,GAA,GSTM1,GPX4,MAN2B1,ATP8B1,SDHA,LIMA1,DLD,DCXR,ADH5,FUCA1,ALDH2,ADH4,NPC1L1,CNP,DLST,FUCA2,ACSL1,ENPP3,ASS1,ADH1A,SUCLG1,SLC46A1,NDUFS4,HMGCL
GO:BP	regulation of biological quality	GO:0065008	2964	21110	0.0955862	59	14		4.83641e-09	182	62	CFL1,AKR1C1,ATP5F1B,AKR1D1,CDH5,ITGA1,ARF1,TFR2,ATP1B1,HSD17B11,HPN,CTSZ,PROCR,ITGB1,DPP4,DPYSL2,HEXB,HSD17B4,PROC,HSPA1A,VIL1,VPS35,ADH1B,ANPEP,MME,CRHBP,SSH3,LAMP2,SPTBN1,SPTAN1,PRDX3,CLN5,DSG2,ENPEP,MAOA,CPQ,ACSM3,MSN,GAA,PLXNB2,GAS6,ABCB4,PHB2,PTPRD,FURIN,ATP8B1,LIMA1,DLD,ADH5,GNA11,BCAP31,ABCB1,ADH4,ERAP1,CNP,SNX9,STXBP2,TMBIM6,ADH1A,SEPTIN8,FERMT2,RUVBL2
GO:BP	carboxylic acid metabolic process	GO:0019752	951	21110	0.584019	59	3		8.66992e-08	182	31	AKR1C1,GFPT1,AKR1D1,ALDH3A2,HEXA,HEXB,HSD17B4,ECH1,ADH1B,ARG1,ACADVL,BTD,ABCB11,GGT1,ALDOB,ACSM3,CES1,GSTM1,GPX4,ATP8B1,SDHA,DLD,DCXR,ADH5,ADH4,DLST,ACSL1,ASS1,ADH1A,SLC46A1,HMGCL
GO:BP	oxoacid metabolic process	GO:0043436	973	21110	0.387975	59	4		1.33016e-07	182	31	AKR1C1,GFPT1,AKR1D1,ALDH3A2,HEXA,HEXB,HSD17B4,ECH1,ADH1B,ARG1,ACADVL,BTD,ABCB11,GGT1,ALDOB,ACSM3,CES1,GSTM1,GPX4,ATP8B1,SDHA,DLD,DCXR,ADH5,ADH4,DLST,ACSL1,ASS1,ADH1A,SLC46A1,HMGCL
GO:BP	organic acid metabolic process	GO:0006082	979	21110	0.390888	59	4		1.37407e-07	182	31	AKR1C1,GFPT1,AKR1D1,ALDH3A2,HEXA,HEXB,HSD17B4,ECH1,ADH1B,ARG1,ACADVL,BTD,ABCB11,GGT1,ALDOB,ACSM3,CES1,GSTM1,GPX4,ATP8B1,SDHA,DLD,DCXR,ADH5,ADH4,DLST,ACSL1,ASS1,ADH1A,SLC46A1,HMGCL
GO:BP	organonitrogen compound catabolic process	GO:1901565	1383	21110	0.290798	59	6		2.13131e-07	182	37	GDA,ABCC2,HEXA,GPC1,CTSZ,NQO1,HEXB,HSPA1A,VPS35,ANPEP,MME,LAMP2,ARG1,LRP1,CLN5,ENPEP,MAOA,PSMD6,CPQ,MSN,CANX,MAN1A1,SORL1,FURIN,DLD,ADAM9,FUCA1,BCAP31,ERAP1,DLST,DPP7,SNX9,SUCLG1,ARRDC1,WWP1,PSMD10,HMGCL
GO:BP	monocarboxylic acid metabolic process	GO:0032787	628	21110	0.86562	59	1		3.69839e-07	182	24	AKR1C1,AKR1D1,ALDH3A2,HEXA,HEXB,HSD17B4,ECH1,ADH1B,ACADVL,BTD,ABCB11,GGT1,ALDOB,ACSM3,CES1,GSTM1,GPX4,ATP8B1,DLD,DCXR,ADH5,ADH4,ACSL1,ADH1A
GO:BP	localization	GO:0051179	5604	21110	0.168696	59	21		1.13668e-06	182	85	CFL1,PDCD6,AKR1C1,ATP5F1B,RAB5C,MRC1,CDH5,ARF1,TFR2,ATP1B1,ABCC2,HEXA,HPN,GPC1,ACTR2,PDGFRB,ITGB1,DPP4,YIF1A,ACTN4,DPYSL2,HEXB,HSPA1A,EHD1,VIL1,VPS35,PRSS8,UQCRC1,GNB2,ACTR3,SARAF,CRHBP,CAB39,LAMP2,SPTBN1,ARG1,RAB35,SLC15A1,ABCB11,LRP1,CLN5,IGHA2,CES1,MSN,GAA,CANX,MAN1A1,GAS6,ABCB4,PHB2,SORL1,FURIN,MYO1D,ATP8B1,LIMA1,SLC3A1,ADAM9,GNA11,BCAP31,ABCB1,LEMD2,NPC1L1,CNP,CDH17,DPP10,ACSL1,MAMDC4,RALB,S…
GO:BP	small molecule catabolic process	GO:0044282	379	21110	0.386284	59	2		1.49108e-06	182	18	GDA,GALM,AKR1D1,HEXA,HEXB,HSD17B4,ECH1,ARG1,ACADVL,ABCB11,ALDOB,DLD,DCXR,ADH5,ALDH2,ADH4,DLST,HMGCL
GO:BP	generation of precursor metabolites and energy	GO:0006091	449	21110	0.774518	59	1		3.3379e-06	182	19	PGM2,ATP5F1B,GFPT1,UQCRC1,ADH1B,ACADVL,GAA,PHB2,SDHA,UQCRC2,DLD,ADH5,ALDH2,ADH4,DLST,ADH1A,SUCLG1,NDUFS4,HMGCL
GO:BP	lipid metabolic process	GO:0006629	1418	21110	0.934217	59	2		3.3742e-06	182	35	AKR1C1,ATP5F1B,IGFBP7,AKR1D1,ALDH3A2,HEXA,HSD17B11,PDGFRB,HEXB,HSD17B4,ECH1,ADH1B,AOX1,PI4KA,ACADVL,ABCB11,LRP1,GGT1,ACSM3,CES1,GSTM1,GPX4,ABCB4,PHB2,SORL1,ATP8B1,NAGA,LIMA1,ADH5,FUCA1,ADH4,NPC1L1,ACSL1,ADH1A,HMGCL
GO:BP	hormone metabolic process	GO:0042445	244	21110	0.581485	59	1		6.38384e-06	182	14	AKR1C1,AKR1D1,HSD17B11,HPN,CTSZ,DPP4,HSD17B4,ADH1B,MME,ENPEP,CPQ,FURIN,ADH4,ADH1A
GO:BP	response to endogenous stimulus	GO:0009719	1720	21110	0.44361	59	6		1.22809e-05	182	38	PDCD6,AKR1C1,IGFBP7,CDH5,HPN,GPC1,NQO1,PDGFRB,ITGB1,SPINT1,VCAM1,HSPA1A,TMPRSS6,EHD1,VIL1,VPS35,MME,CRHBP,CAB39,COL6A1,ARG1,RAB35,ABCB11,LRP1,CES1,GAS6,PHB2,SORL1,FURIN,MMRN2,ADAM9,GNA11,LEMD2,ACSL1,ASS1,CD109,SLC30A10,FERMT2
GO:BP	establishment of localization	GO:0051234	4964	21110	0.169706	59	19		1.57514e-05	182	75	CFL1,PDCD6,AKR1C1,ATP5F1B,RAB5C,MRC1,ARF1,TFR2,ATP1B1,ABCC2,HPN,ACTR2,PDGFRB,ITGB1,DPP4,YIF1A,ACTN4,DPYSL2,HSPA1A,EHD1,VIL1,VPS35,PRSS8,UQCRC1,GNB2,SARAF,CRHBP,CAB39,LAMP2,SPTBN1,ARG1,RAB35,SLC15A1,ABCB11,LRP1,CLN5,IGHA2,CES1,MSN,CANX,MAN1A1,GAS6,ABCB4,PHB2,SORL1,FURIN,MYO1D,ATP8B1,LIMA1,SLC3A1,ADAM9,GNA11,BCAP31,ABCB1,NPC1L1,CNP,CDH17,DPP10,ACSL1,MAMDC4,RALB,SNX9,STXBP2,TMBIM6,TMEM63A,MRC2,SNX18…
GO:BP	transport	GO:0006810	4802	21110	0.145024	59	19		1.97795e-05	182	73	PDCD6,AKR1C1,ATP5F1B,RAB5C,MRC1,ARF1,TFR2,ATP1B1,ABCC2,HPN,ACTR2,PDGFRB,ITGB1,DPP4,YIF1A,ACTN4,DPYSL2,HSPA1A,EHD1,VIL1,VPS35,PRSS8,UQCRC1,GNB2,SARAF,CRHBP,CAB39,LAMP2,SPTBN1,ARG1,RAB35,SLC15A1,ABCB11,LRP1,CLN5,IGHA2,CES1,MSN,CANX,MAN1A1,GAS6,ABCB4,PHB2,SORL1,FURIN,MYO1D,ATP8B1,LIMA1,SLC3A1,ADAM9,GNA11,BCAP31,ABCB1,NPC1L1,CNP,CDH17,DPP10,ACSL1,MAMDC4,RALB,SNX9,STXBP2,TMBIM6,TMEM63A,MRC2,SNX18,SLC4…
GO:BP	carbohydrate derivative metabolic process	GO:1901135	1059	21110	0.844933	59	2		2.11129e-05	182	28	GDA,PGM2,AKR1C1,ATP5F1B,GFPT1,ATP1B1,HEXA,GPC1,PDGFRB,MAN2A1,HEXB,HSD17B4,HSPA1A,ALDOB,ACSM3,MAN1A1,MAN2B1,SDHA,NAGA,DLD,DCXR,FUCA1,DLST,FUCA2,ACSL1,ENPP3,SUCLG1,NDUFS4
GO:BP	response to toxic substance	GO:0009636	234	21110	0.0877986	59	3		2.18449e-05	182	13	NQO1,PDGFRB,ARG1,PRDX3,CES1,GSTM1,GPX4,ADH5,ABCB1,ADH4,CNP,ASS1,SLC30A10
GO:BP	regulation of transport	GO:0051049	1771	21110	0.0417563	59	11	MMP9,RETN,AZU1,PRTN3,S100A8,FGA,FGB,FGG,CFP,TTN,TF	5.78917e-05	182	37	RAB5C,ARF1,TFR2,ATP1B1,PDGFRB,ITGB1,ACTN4,HSPA1A,EHD1,VPS35,PRSS8,GNB2,SARAF,CRHBP,CAB39,ARG1,ABCB11,LRP1,CES1,MSN,GAS6,ABCB4,PHB2,SORL1,FURIN,ATP8B1,ADAM9,GNA11,BCAP31,ABCB1,DPP10,ACSL1,STXBP2,TMBIM6,ABCG8,SEPTIN8,SLC30A10
GO:BP	cellular response to chemical stimulus	GO:0070887	2722	21110	0.0345854	59	15	CTSG,MMP9,AZU1,EPX,MPO,S100A9,S100A8,DEFA3,HRG,LTF,IL18R1,FGB,FGG,C5,TF	9.08357e-05	182	48	AKR1C1,ATP5F1B,MRC1,CRYZ,IGFBP7,ITGA1,TFR2,ABCC2,IL1R1,ACTR2,NQO1,PDGFRB,DPP4,ACTN4,VCAM1,HSPA1A,VPS35,ACTR3,AOX1,MME,CRHBP,CAB39,COL6A1,RO60,ARG1,ABCB11,LRP1,PRDX3,CES1,MSN,GSTM1,GPX4,GAS6,ABCB4,PHB2,SORL1,ADH5,ADAM9,GNA11,ABCB1,ADH4,ACSL1,RALB,STXBP2,TMBIM6,ASS1,SLC30A10,RUVBL2
GO:BP	multicellular organismal process	GO:0032501	7716	21110	0.0258913	59	32	CTSG,MMP9,RETN,AZU1,EPX,MPO,ELANE,LCN2,CRP,S100A9,S100A8,ADD2,APCS,FGA,HRG,F12,LTF,IL18R1,FGB,FGG,RTN4R,SERPINB5,C1QA,C5,CASP14,CTRB2,TIMP1,TTN,IGHG2,FN1,A2M,TF	8.65889e-05	182	99	GDA,CLRN3,LGALS2,CFL1,PDCD6,AKR1C1,ATP5F1B,CRYZ,IGFBP7,AKR1D1,CDH5,ITGA1,ATP1B1,ABCC2,ALDH3A2,HEXA,HPN,IL1R1,GPC1,CTSZ,PROCR,PDGFRB,ITGB1,DPP4,MAN2A1,SPINT1,DPYSL2,VCAM1,HEXB,HSD17B4,PROC,HSPA1A,EHD1,VIL1,VPS35,ANPEP,MME,CRHBP,COL6A1,HLA-A,SPTBN1,RO60,ARG1,ACADVL,RAB35,COL5A1,BTD,LRP1,PRDX3,GGT1,CLN5,DSG2,ENPEP,IGHA2,ACSM3,MSN,GAA,PTPRG,PLXNB2,GPX4,GAS6,PHB2,PTPRD,SORL1,MAN2B1,FURIN,ATP8B1,SDHA,L…
GO:BP	macromolecule localization	GO:0033036	3201	21110	0.848937	59	7		7.13852e-05	182	54	PDCD6,AKR1C1,RAB5C,CDH5,ARF1,TFR2,ATP1B1,ABCC2,HEXA,GPC1,ITGB1,YIF1A,ACTN4,HEXB,EHD1,VIL1,VPS35,LAMP2,SPTBN1,RAB35,SLC15A1,ABCB11,LRP1,CES1,MSN,CANX,MAN1A1,GAS6,ABCB4,PHB2,SORL1,FURIN,MYO1D,ATP8B1,LIMA1,ADAM9,GNA11,BCAP31,ABCB1,LEMD2,NPC1L1,DPP10,ACSL1,MAMDC4,SNX9,STXBP2,NOP58,SNX18,ARRDC1,ABCG8,SEPTIN8,PSMD10,FERMT2,RUVBL2
GO:BP	organic hydroxy compound metabolic process	GO:1901615	567	21110	1	-1	-1		7.30178e-05	182	19	AKR1C1,AKR1D1,ALDH3A2,HPN,NQO1,VPS35,ADH1B,ACADVL,ABCB11,MAOA,CPQ,CES1,ATP8B1,LIMA1,ADH5,ALDH2,ADH4,NPC1L1,ADH1A
GO:BP	ethanol oxidation	GO:0006069	9	21110	1	-1	-1		8.65889e-05	182	4	ADH1B,ADH5,ADH4,ADH1A
GO:BP	ethanol metabolic process	GO:0006067	20	21110	1	-1	-1		8.65889e-05	182	5	ADH1B,ADH5,ALDH2,ADH4,ADH1A
GO:BP	cholesterol homeostasis	GO:0042632	87	21110	1	-1	-1		9.8599e-05	182	8	AKR1C1,EHD1,ABCB11,ACSM3,CES1,LIMA1,NPC1L1,ABCG8
GO:BP	response to organic substance	GO:0010033	2809	21110	0.00465037	59	18	CTSG,MMP9,RETN,MPO,ELANE,S100A9,S100A8,HNRNPA0,DEFA3,FGA,F12,LTF,IL18R1,FGB,FGG,TIMP1,TTN,A2M	9.08357e-05	182	49	PDCD6,AKR1C1,ATP5F1B,MRC1,IGFBP7,HPN,IL1R1,ACTR2,NQO1,PDGFRB,ITGB1,ACTN4,VCAM1,HSPA1A,VPS35,UQCRC1,ACTR3,MME,CRHBP,CAB39,COL6A1,RO60,ARG1,ABCB11,LRP1,PRDX3,CES1,MSN,CANX,MAN1A1,GPX4,GAS6,ABCB4,PHB2,SORL1,ADH5,ADAM9,GNA11,BCAP31,ADH4,CNP,ACSL1,RALB,STXBP2,TMBIM6,ASS1,SLC30A10,NDUFS4,RUVBL2
GO:BP	cellular response to xenobiotic stimulus	GO:0071466	191	21110	1	-1	-1		9.8599e-05	182	11	AKR1C1,CRYZ,ABCC2,NQO1,AOX1,CRHBP,ABCB11,GSTM1,GAS6,ABCB1,ACSL1
GO:BP	cytoskeleton-dependent cytokinesis	GO:0061640	119	21110	1	-1	-1		0.000100075	182	9	CFL1,ARF1,ACTR2,ACTR3,SPTBN1,RAB35,SNX9,SNX18,SEPTIN8
GO:BP	sterol homeostasis	GO:0055092	88	21110	1	-1	-1		0.000100075	182	8	AKR1C1,EHD1,ABCB11,ACSM3,CES1,LIMA1,NPC1L1,ABCG8
GO:BP	organic substance transport	GO:0071702	3017	21110	0.806001	59	7		0.000106959	182	51	PDCD6,AKR1C1,RAB5C,ARF1,TFR2,ATP1B1,ABCC2,PDGFRB,ITGB1,YIF1A,ACTN4,EHD1,VIL1,VPS35,SARAF,CRHBP,LAMP2,SPTBN1,ARG1,RAB35,SLC15A1,ABCB11,LRP1,CES1,CANX,MAN1A1,GAS6,ABCB4,PHB2,SORL1,FURIN,MYO1D,ATP8B1,LIMA1,SLC3A1,ADAM9,GNA11,BCAP31,ABCB1,NPC1L1,CDH17,ACSL1,MAMDC4,SNX9,STXBP2,TMBIM6,SNX18,SLC46A1,ARRDC1,ABCG8,SEPTIN8
GO:BP	peptide catabolic process	GO:0043171	22	21110	1	-1	-1		0.000106959	182	5	ANPEP,MME,ENPEP,CPQ,ERAP1
GO:BP	response to xenobiotic stimulus	GO:0009410	434	21110	1	-1	-1		0.000116093	182	16	AKR1C1,CRYZ,ABCC2,NQO1,AOX1,CRHBP,ARG1,ABCB11,GSTM1,GAS6,ABCB1,NPC1L1,ACSL1,PTPRM,ASS1,ABCG8
GO:BP	nucleobase-containing small molecule metabolic process	GO:0055086	606	21110	0.85566	59	1		0.00012198	182	19	GDA,PGM2,ATP5F1B,GFPT1,ENTPD8,ATP1B1,NQO1,HSD17B4,HSPA1A,ACSM3,SDHA,DLD,DCXR,CNP,DLST,ACSL1,ENPP3,SUCLG1,NDUFS4
GO:BP	xenobiotic metabolic process	GO:0006805	124	21110	1	-1	-1		0.00012198	182	9	AKR1C1,CRYZ,ABCC2,NQO1,AOX1,ABCB11,GSTM1,ABCB1,ACSL1
GO:BP	amide metabolic process	GO:0043603	1196	21110	0.720576	59	3		0.000124011	182	28	GDA,HEXA,EIF5,CTSZ,DPP4,HEXB,HSD17B4,ANPEP,MME,ARG1,BTD,GGT1,CLN5,ENPEP,CPQ,ACSM3,RPL32,PLXNB2,SORL1,FURIN,DLD,GFM1,ERAP1,DLST,ACSL1,ASS1,SUCLG1,SLC46A1
GO:BP	intestinal absorption	GO:0050892	42	21110	1	-1	-1		0.000134338	182	6	AKR1C1,VIL1,LIMA1,NPC1L1,SLC46A1,ABCG8
GO:BP	cellular response to growth factor stimulus	GO:0071363	680	21110	0.887426	59	1		0.000155908	182	20	PDCD6,CDH5,GPC1,PDGFRB,SPINT1,VCAM1,HSPA1A,TMPRSS6,EHD1,VIL1,ARG1,RAB35,GAS6,SORL1,FURIN,MMRN2,ADAM9,LEMD2,CD109,FERMT2
GO:BP	cellular lipid metabolic process	GO:0044255	1012	21110	0.959993	59	1		0.000173055	182	25	AKR1C1,ALDH3A2,HEXA,PDGFRB,HEXB,HSD17B4,ECH1,ADH1B,PI4KA,ACADVL,ABCB11,LRP1,GGT1,ACSM3,CES1,GSTM1,GPX4,PHB2,SORL1,NAGA,ADH5,FUCA1,ADH4,ACSL1,ADH1A
GO:BP	homeostatic process	GO:0042592	1673	21110	0.186614	59	8		0.000175982	182	34	LGALS2,AKR1C1,ATP5F1B,CDH5,ARF1,TFR2,ATP1B1,NQO1,ITGB1,HEXB,HSPA1A,TMPRSS6,EHD1,LAMP2,ACADVL,ABCB11,PRDX3,CLN5,IGHA2,ACSM3,CES1,GAA,GAS6,ABCB4,LIMA1,DLD,BCAP31,NPC1L1,ACSL1,ENPP3,TMBIM6,SLC46A1,ABCG8,SLC30A10
GO:BP	organic acid catabolic process	GO:0016054	255	21110	0.262279	59	2		0.000178108	182	12	AKR1D1,HEXA,HEXB,HSD17B4,ECH1,ARG1,ACADVL,ABCB11,DLD,DCXR,DLST,HMGCL
GO:BP	carboxylic acid catabolic process	GO:0046395	255	21110	0.262279	59	2		0.000178108	182	12	AKR1D1,HEXA,HEXB,HSD17B4,ECH1,ARG1,ACADVL,ABCB11,DLD,DCXR,DLST,HMGCL
GO:BP	cellular response to endogenous stimulus	GO:0071495	1469	21110	0.831078	59	3		0.00022498	182	31	PDCD6,AKR1C1,IGFBP7,CDH5,GPC1,PDGFRB,SPINT1,VCAM1,HSPA1A,TMPRSS6,EHD1,VIL1,VPS35,CRHBP,COL6A1,ARG1,RAB35,LRP1,GAS6,PHB2,SORL1,FURIN,MMRN2,ADAM9,GNA11,LEMD2,ACSL1,ASS1,CD109,SLC30A10,FERMT2
GO:BP	response to growth factor	GO:0070848	710	21110	0.898859	59	1		0.00025173	182	20	PDCD6,CDH5,GPC1,PDGFRB,SPINT1,VCAM1,HSPA1A,TMPRSS6,EHD1,VIL1,ARG1,RAB35,GAS6,SORL1,FURIN,MMRN2,ADAM9,LEMD2,CD109,FERMT2
GO:BP	regulation of protein-containing complex assembly	GO:0043254	422	21110	0.211797	59	3		0.000282152	182	15	CDH5,HSPA1A,VIL1,VPS35,SSH3,LAMP2,SPTBN1,SPTAN1,MSN,SORL1,CDH17,RALB,SNX9,SEPTIN8,FERMT2
GO:BP	developmental process	GO:0032502	6489	21110	0.0744841	59	26		0.000282235	182	85	GDA,CFL1,PDCD6,AKR1C1,ATP5F1B,IGFBP7,CDH5,ITGA1,ALDH3A2,HEXA,HPN,GPC1,CTSZ,NQO1,PDGFRB,ITGB1,MAN2A1,SPINT1,ACTN4,DPYSL2,VCAM1,HEXB,HSD17B4,PROC,HSPA1A,EHD1,VIL1,VPS35,ANPEP,MME,ACTN1,COL6A1,SPTBN1,RO60,ARG1,ACADVL,RAB35,COL5A1,BTD,CST6,LRP1,PRDX3,GGT1,CLN5,DSG2,ENPEP,CPQ,CES1,MSN,GAA,COL6A3,CANX,PTPRG,PLXNB2,GPX4,GAS6,PHB2,PTPRD,SORL1,FURIN,ATP8B1,SDHA,DLD,MMRN2,ADAM9,SMC3,GNA11,BCAP31,LEMD2,ERAP…
GO:BP	lipid localization	GO:0010876	483	21110	0.484255	59	2		0.000300751	182	16	AKR1C1,ABCC2,HEXA,HEXB,EHD1,ABCB11,LRP1,CES1,ABCB4,FURIN,ATP8B1,LIMA1,ABCB1,NPC1L1,ACSL1,ABCG8
GO:BP	nucleoside phosphate metabolic process	GO:0006753	539	21110	0.826996	59	1		0.000300751	182	17	GDA,ATP5F1B,ENTPD8,ATP1B1,NQO1,HSD17B4,HSPA1A,ACSM3,SDHA,DLD,DCXR,CNP,DLST,ACSL1,ENPP3,SUCLG1,NDUFS4
GO:BP	organophosphate metabolic process	GO:0019637	989	21110	0.957171	59	1		0.000300751	182	24	GDA,ATP5F1B,GFPT1,ENTPD8,ATP1B1,NQO1,PDGFRB,HEXB,HSD17B4,HSPA1A,PI4KA,ALDOB,ACSM3,GPX4,PHB2,SDHA,DLD,DCXR,CNP,DLST,ACSL1,ENPP3,SUCLG1,NDUFS4
GO:BP	cholesterol transport	GO:0030301	109	21110	1	-1	-1		0.000300751	182	8	AKR1C1,LRP1,CES1,ABCB4,FURIN,LIMA1,NPC1L1,ABCG8
GO:BP	regulation of hormone levels	GO:0010817	543	21110	0.0665317	59	5		0.000312801	182	17	AKR1C1,AKR1D1,TFR2,HSD17B11,HPN,CTSZ,DPP4,HSD17B4,ADH1B,MME,CRHBP,ENPEP,CPQ,FURIN,GNA11,ADH4,ADH1A
GO:BP	phosphate-containing compound metabolic process	GO:0006796	2763	21110	0.243963	59	11		0.000391265	182	46	GDA,ATP5F1B,GFPT1,ENTPD8,CDH5,ITGA1,ATP1B1,NQO1,PDGFRB,HEXB,HSD17B4,HSPA1A,LHPP,PI4KA,SSH3,CAB39,SPTBN1,ACP2,LRP1,PRDX3,ALDOB,ACSM3,PTPRG,PLXNB2,GPX4,GAS6,PHB2,PTPRD,SORL1,SDHA,DLD,DCXR,ADAM9,PTP4A1,CNP,DLST,ACSL1,ENPP3,PTPRM,RALB,SNX9,SUCLG1,CD109,PSMD10,NDUFS4,FERMT2
GO:BP	glycolipid catabolic process	GO:0019377	15	21110	1	-1	-1		0.000408164	182	4	HEXA,HEXB,NAGA,FUCA1
GO:BP	purine-containing compound metabolic process	GO:0072521	499	21110	1	-1	-1		0.000418811	182	16	GDA,PGM2,ATP5F1B,ATP1B1,NQO1,HSD17B4,HSPA1A,ACSM3,SDHA,DLD,DCXR,DLST,ACSL1,ENPP3,SUCLG1,NDUFS4
GO:BP	phosphorus metabolic process	GO:0006793	2788	21110	0.249802	59	11		0.000467308	182	46	GDA,ATP5F1B,GFPT1,ENTPD8,CDH5,ITGA1,ATP1B1,NQO1,PDGFRB,HEXB,HSD17B4,HSPA1A,LHPP,PI4KA,SSH3,CAB39,SPTBN1,ACP2,LRP1,PRDX3,ALDOB,ACSM3,PTPRG,PLXNB2,GPX4,GAS6,PHB2,PTPRD,SORL1,SDHA,DLD,DCXR,ADAM9,PTP4A1,CNP,DLST,ACSL1,ENPP3,PTPRM,RALB,SNX9,SUCLG1,CD109,PSMD10,NDUFS4,FERMT2
GO:BP	anatomical structure morphogenesis	GO:0009653	2712	21110	0.439987	59	9		0.00051569	182	45	CFL1,PDCD6,ATP5F1B,CDH5,ITGA1,HEXA,HPN,GPC1,CTSZ,PDGFRB,ITGB1,MAN2A1,SPINT1,DPYSL2,HEXB,EHD1,VIL1,VPS35,ANPEP,ACTN1,COL6A1,SPTBN1,ARG1,COL5A1,CST6,LRP1,ENPEP,MSN,GAA,PLXNB2,PHB2,PTPRD,FURIN,ATP8B1,DLD,MMRN2,ADAM9,LEMD2,ERAP1,CNP,TREH,PTPRM,CD109,STAB1,FERMT2
GO:BP	regulation of cellular component organization	GO:0051128	2462	21110	0.107716	59	12		0.000534662	182	42	CFL1,RAB5C,IGFBP7,CDH5,ARF1,TFR2,HPN,ACTR2,PDGFRB,ITGB1,DPP4,DPYSL2,HSPA1A,EHD1,VIL1,VPS35,ACTR3,OGFR,SSH3,LAMP2,SPTBN1,SPTAN1,COL5A1,LRP1,MSN,PTPRG,PLXNB2,GAS6,ABCB4,PTPRD,SORL1,ATP8B1,LIMA1,ADAM9,CDH17,RALB,SNX9,SNX18,SEPTIN8,PSMD10,FERMT2,RUVBL2
GO:BP	entry into host	GO:0044409	159	21110	0.455549	59	1		0.000534662	182	9	MRC1,ITGB1,DPP4,HSPA1A,ANPEP,GAS6,FURIN,FUCA2,WWP1
GO:BP	fatty acid metabolic process	GO:0006631	399	21110	0.737776	59	1		0.000534662	182	14	AKR1C1,ALDH3A2,HSD17B4,ECH1,ACADVL,ABCB11,GGT1,ACSM3,CES1,GSTM1,GPX4,ADH5,ADH4,ACSL1
GO:BP	lipid homeostasis	GO:0055088	159	21110	1	-1	-1		0.000534662	182	9	AKR1C1,EHD1,ABCB11,ACSM3,CES1,ABCB4,LIMA1,NPC1L1,ABCG8
GO:BP	carbohydrate catabolic process	GO:0016052	158	21110	1	-1	-1		0.000534662	182	9	PGM2,GALM,HEXA,HEXB,ALDOB,GAA,MAN2B1,NAGA,TREH
GO:BP	anatomical structure development	GO:0048856	5896	21110	0.0791088	59	24		0.000540867	182	78	GDA,CFL1,PDCD6,AKR1C1,ATP5F1B,IGFBP7,CDH5,ITGA1,ALDH3A2,HEXA,HPN,GPC1,CTSZ,PDGFRB,ITGB1,MAN2A1,SPINT1,ACTN4,DPYSL2,VCAM1,HEXB,HSD17B4,PROC,HSPA1A,EHD1,VIL1,VPS35,ANPEP,MME,ACTN1,COL6A1,SPTBN1,RO60,ARG1,ACADVL,RAB35,COL5A1,BTD,CST6,LRP1,PRDX3,CLN5,DSG2,ENPEP,CPQ,CES1,MSN,GAA,COL6A3,PTPRG,PLXNB2,GAS6,PHB2,PTPRD,SORL1,FURIN,ATP8B1,SDHA,DLD,MMRN2,ADAM9,GNA11,LEMD2,ERAP1,CNP,CDH17,ABI3BP,VCAN,TREH,PTP…
GO:BP	sterol transport	GO:0015918	123	21110	1	-1	-1		0.000595782	182	8	AKR1C1,LRP1,CES1,ABCB4,FURIN,LIMA1,NPC1L1,ABCG8
GO:BP	diterpenoid metabolic process	GO:0016101	89	21110	1	-1	-1		0.000607907	182	7	AKR1C1,ALDH3A2,ADH1B,LRP1,ADH5,ADH4,ADH1A
GO:BP	receptor-mediated endocytosis	GO:0006898	256	21110	0.594616	59	1		0.000690469	182	11	MRC1,ARF1,TFR2,ITGB1,DPP4,LRP1,CANX,SORL1,RALB,SNX9,STAB1
GO:BP	nucleotide metabolic process	GO:0009117	528	21110	0.821083	59	1		0.000690469	182	16	GDA,ATP5F1B,ATP1B1,NQO1,HSD17B4,HSPA1A,ACSM3,SDHA,DLD,DCXR,CNP,DLST,ACSL1,ENPP3,SUCLG1,NDUFS4
GO:BP	purine nucleotide metabolic process	GO:0006163	469	21110	1	-1	-1		0.000690469	182	15	GDA,ATP5F1B,ATP1B1,NQO1,HSD17B4,HSPA1A,ACSM3,SDHA,DLD,DCXR,DLST,ACSL1,ENPP3,SUCLG1,NDUFS4
GO:BP	enzyme-linked receptor protein signaling pathway	GO:0007167	990	21110	0.607299	59	3		0.000709396	182	23	PDCD6,CDH5,ITGA1,HEXA,GPC1,PDGFRB,HSPA1A,TMPRSS6,VIL1,SPTBN1,LRP1,PTPRG,GAS6,PTPRD,SORL1,FURIN,MMRN2,ADAM9,LEMD2,RALB,CD109,SLC30A10,FERMT2
GO:BP	monosaccharide metabolic process	GO:0005996	258	21110	1	-1	-1		0.000724473	182	11	PGM2,GALM,HEXA,MAN2A1,HEXB,ALDOB,GAA,MAN2B1,DCXR,FUCA1,FUCA2
GO:BP	multicellular organism development	GO:0007275	4658	21110	0.238496	59	17		0.000789289	182	65	GDA,CFL1,PDCD6,ATP5F1B,IGFBP7,CDH5,ITGA1,ALDH3A2,HEXA,HPN,GPC1,CTSZ,PDGFRB,ITGB1,MAN2A1,SPINT1,DPYSL2,VCAM1,HEXB,HSD17B4,PROC,HSPA1A,EHD1,VPS35,ANPEP,MME,COL6A1,SPTBN1,RO60,ARG1,RAB35,COL5A1,BTD,LRP1,CLN5,DSG2,ENPEP,GAA,PTPRG,PLXNB2,GAS6,PHB2,PTPRD,SORL1,FURIN,ATP8B1,SDHA,DLD,MMRN2,GNA11,LEMD2,ERAP1,CNP,CDH17,ABI3BP,VCAN,PTPRM,LSAMP,ASS1,WWP1,CD109,STAB1,NDUFS4,FERMT2,RUVBL2
GO:BP	positive regulation of protein catabolic process	GO:0045732	214	21110	0.537676	59	1		0.000791555	182	10	HSPA1A,VPS35,LRP1,MSN,SORL1,FURIN,ADAM9,BCAP31,SNX9,PSMD10
GO:BP	chemical homeostasis	GO:0048878	1003	21110	0.143928	59	6		0.000811245	182	23	AKR1C1,ATP5F1B,CDH5,ARF1,TFR2,ATP1B1,HEXB,TMPRSS6,EHD1,ABCB11,CLN5,ACSM3,CES1,GAS6,ABCB4,LIMA1,BCAP31,NPC1L1,ENPP3,TMBIM6,SLC46A1,ABCG8,SLC30A10
GO:BP	intestinal cholesterol absorption	GO:0030299	19	21110	1	-1	-1		0.000811245	182	4	AKR1C1,LIMA1,NPC1L1,ABCG8
GO:BP	lysosomal protein catabolic process	GO:1905146	19	21110	1	-1	-1		0.000811245	182	4	VPS35,LAMP2,LRP1,DPP7
GO:BP	carbohydrate derivative catabolic process	GO:1901136	172	21110	0.475794	59	1		0.000813744	182	9	GDA,HEXA,GPC1,HEXB,MAN1A1,NAGA,FUCA1,FUCA2,SUCLG1
GO:BP	purine ribonucleotide metabolic process	GO:0009150	369	21110	1	-1	-1		0.000852088	182	13	GDA,ATP5F1B,ATP1B1,HSD17B4,HSPA1A,ACSM3,SDHA,DLD,DLST,ACSL1,ENPP3,SUCLG1,NDUFS4
GO:BP	monocarboxylic acid catabolic process	GO:0072329	134	21110	0.412066	59	1		0.000906787	182	8	AKR1D1,HEXA,HEXB,HSD17B4,ECH1,ACADVL,ABCB11,DCXR
GO:BP	signaling receptor ligand precursor processing	GO:0140448	40	21110	0.200999	59	1		0.000953663	182	5	CTSZ,DPP4,MME,ENPEP,FURIN
GO:BP	glycoside metabolic process	GO:0016137	20	21110	1	-1	-1		0.000953663	182	4	AKR1C1,NAGA,FUCA1,FUCA2
GO:BP	sulfur compound metabolic process	GO:0006790	322	21110	1	-1	-1		0.000979472	182	12	HEXA,GPC1,HEXB,HSD17B4,BTD,GGT1,ACSM3,GSTM1,DLD,DLST,ACSL1,SUCLG1
GO:BP	terpenoid metabolic process	GO:0006721	100	21110	1	-1	-1		0.0010161	182	7	AKR1C1,ALDH3A2,ADH1B,LRP1,ADH5,ADH4,ADH1A
GO:BP	cellular aldehyde metabolic process	GO:0006081	70	21110	1	-1	-1		0.00119794	182	6	AKR1C1,ALDH3A2,ALDOB,ADH5,ALDH2,ADH4
GO:BP	xenobiotic transport	GO:0042908	43	21110	1	-1	-1		0.00123373	182	5	ABCC2,ABCB11,ABCB4,ATP8B1,ABCB1
GO:BP	organic hydroxy compound transport	GO:0015850	280	21110	1	-1	-1		0.00123373	182	11	AKR1C1,ABCC2,ABCB11,LRP1,CES1,ABCB4,FURIN,ATP8B1,LIMA1,NPC1L1,ABCG8
GO:BP	ribonucleotide metabolic process	GO:0009259	389	21110	0.730197	59	1		0.00125367	182	13	GDA,ATP5F1B,ATP1B1,HSD17B4,HSPA1A,ACSM3,SDHA,DLD,DLST,ACSL1,ENPP3,SUCLG1,NDUFS4
GO:BP	glycoside catabolic process	GO:0016139	8	21110	1	-1	-1		0.00125367	182	3	NAGA,FUCA1,FUCA2
GO:BP	lipid digestion	GO:0044241	22	21110	1	-1	-1		0.00125367	182	4	AKR1C1,LIMA1,NPC1L1,ABCG8
GO:BP	movement in host	GO:0044000	186	21110	0.497488	59	1		0.00125753	182	9	MRC1,ITGB1,DPP4,HSPA1A,ANPEP,GAS6,FURIN,FUCA2,WWP1
GO:BP	carbohydrate metabolic process	GO:0005975	569	21110	0.843459	59	1		0.00126488	182	16	PGM2,GALM,HEXA,MAN2A1,HEXB,ALDOB,GAA,MAN1A1,MAN2B1,NAGA,SLC3A1,DCXR,FUCA1,ALDH2,FUCA2,TREH
GO:BP	energy derivation by oxidation of organic compounds	GO:0015980	336	21110	0.680642	59	1		0.00128317	182	12	PGM2,ATP5F1B,GFPT1,UQCRC1,ACADVL,GAA,SDHA,UQCRC2,DLD,DLST,SUCLG1,NDUFS4
GO:BP	intestinal lipid absorption	GO:0098856	23	21110	1	-1	-1		0.00140841	182	4	AKR1C1,LIMA1,NPC1L1,ABCG8
GO:BP	protein catabolic process in the vacuole	GO:0007039	23	21110	1	-1	-1		0.00140841	182	4	VPS35,LAMP2,LRP1,DPP7
GO:BP	primary alcohol metabolic process	GO:0034308	108	21110	1	-1	-1		0.00141715	182	7	AKR1C1,ALDH3A2,ADH1B,ADH5,ALDH2,ADH4,ADH1A
GO:BP	ribose phosphate metabolic process	GO:0019693	398	21110	0.737776	59	1		0.0014426	182	13	GDA,ATP5F1B,ATP1B1,HSD17B4,HSPA1A,ACSM3,SDHA,DLD,DLST,ACSL1,ENPP3,SUCLG1,NDUFS4
GO:BP	cytokinesis	GO:0000910	192	21110	1	-1	-1		0.00146232	182	9	CFL1,ARF1,ACTR2,ACTR3,SPTBN1,RAB35,SNX9,SNX18,SEPTIN8
GO:BP	lipid catabolic process	GO:0016042	346	21110	0.690597	59	1		0.00157569	182	12	AKR1D1,HEXA,HSD17B11,HEXB,HSD17B4,ECH1,ACADVL,ABCB11,CES1,SORL1,NAGA,FUCA1
GO:BP	metabolic process	GO:0008152	14409	21110	0.0678353	59	48		0.00161716	182	148	GDA,PGM2,PDCD6,AKR1C1,ATP5F1B,GFPT1,GALM,CRYZ,ENTPD8,IGFBP7,AKR1D1,CDH5,ITGA1,TFR2,ATP1B1,ABCC2,ALDH3A2,HEXA,EIF5,HSD17B11,CNDP2,HPN,IL1R1,GPC1,CTSZ,ACTR2,NQO1,PDGFRB,ITGB1,DPP4,MAN2A1,SPINT1,ACTN4,DPYSL2,VCAM1,HEXB,HSD17B4,PROC,HSPA1A,TMPRSS6,LAP3,ECH1,VIL1,VPS35,PRSS8,LHPP,UQCRC1,ADH1B,ACTR3,ANPEP,AOX1,MME,ACTN1,PI4KA,SSH3,CAB39,LAMP2,HLA-A,SPTBN1,RO60,ARG1,ACADVL,ACP2,COL5A1,BTD,CST6,ABCB11,LR…
GO:BP	negative regulation of protein-containing complex assembly	GO:0031333	152	21110	0.442521	59	1		0.00167257	182	8	CDH5,VIL1,VPS35,SSH3,LAMP2,SPTBN1,SPTAN1,SORL1
GO:BP	viral entry into host cell	GO:0046718	152	21110	0.442521	59	1		0.00167257	182	8	MRC1,ITGB1,DPP4,HSPA1A,ANPEP,GAS6,FURIN,WWP1
GO:BP	nitrogen compound transport	GO:0071705	2290	21110	0.694364	59	6		0.0016911	182	38	PDCD6,RAB5C,ARF1,TFR2,ATP1B1,ABCC2,ITGB1,YIF1A,ACTN4,EHD1,VPS35,CRHBP,LAMP2,SPTBN1,ARG1,RAB35,SLC15A1,LRP1,CANX,MAN1A1,GAS6,PHB2,SORL1,MYO1D,ATP8B1,SLC3A1,ADAM9,GNA11,BCAP31,ABCB1,CDH17,MAMDC4,SNX9,STXBP2,SNX18,SLC46A1,ARRDC1,SEPTIN8
GO:BP	bile acid metabolic process	GO:0008206	49	21110	1	-1	-1		0.00195016	182	5	AKR1C1,AKR1D1,ABCB11,CES1,ATP8B1
GO:BP	carboxylic acid transport	GO:0046942	356	21110	1	-1	-1		0.00197169	182	12	AKR1C1,ABCC2,ITGB1,ARG1,ABCB11,CES1,ABCB4,ATP8B1,SLC3A1,ABCB1,ACSL1,SLC46A1
GO:BP	organic acid transport	GO:0015849	357	21110	1	-1	-1		0.0020092	182	12	AKR1C1,ABCC2,ITGB1,ARG1,ABCB11,CES1,ABCB4,ATP8B1,SLC3A1,ABCB1,ACSL1,SLC46A1
GO:BP	macromolecule catabolic process	GO:0009057	1397	21110	0.295857	59	6		0.00202094	182	27	PGM2,HEXA,GPC1,CTSZ,NQO1,HEXB,HSPA1A,VPS35,MME,LAMP2,LRP1,CLN5,PSMD6,MSN,GAA,CANX,MAN1A1,SORL1,FURIN,ADAM9,FUCA1,BCAP31,DPP7,SNX9,ARRDC1,WWP1,PSMD10
GO:BP	protein localization to endosome	GO:0036010	26	21110	1	-1	-1		0.00205931	182	4	VPS35,RAB35,MSN,SORL1
GO:BP	glycosyl compound metabolic process	GO:1901657	81	21110	0.304694	59	1		0.00213026	182	6	GDA,PGM2,AKR1C1,NAGA,FUCA1,FUCA2
GO:BP	anatomical structure formation involved in morphogenesis	GO:0048646	1174	21110	0.205156	59	6		0.00221839	182	24	PDCD6,ATP5F1B,CDH5,GPC1,PDGFRB,ITGB1,SPINT1,EHD1,ANPEP,ACTN1,COL6A1,SPTBN1,COL5A1,ENPEP,PLXNB2,FURIN,ATP8B1,MMRN2,ADAM9,LEMD2,ERAP1,PTPRM,CD109,STAB1
GO:BP	cellular response to stimulus	GO:0051716	7521	21110	0.0764502	59	29		0.00248049	182	90	CFL1,PDCD6,AKR1C1,ATP5F1B,MRC1,CRYZ,IGFBP7,CDH5,ITGA1,TFR2,ATP1B1,ABCC2,HEXA,IL1R1,GPC1,ACTR2,NQO1,PDGFRB,ITGB1,DPP4,ACTN4,DPYSL2,VCAM1,HSPA1A,TMPRSS6,VIL1,VPS35,GNB2,ACTR3,ANPEP,AOX1,MME,PI4KA,CRHBP,CAB39,COL6A1,LAMP2,HLA-A,SPTBN1,RO60,ARG1,RAB35,ABCB11,LRP1,PRDX3,ENPEP,MAOA,IGHA2,CES1,MSN,GSTM1,CANX,PTPRG,MAN1A1,PLXNB2,GPX4,GAS6,ABCB4,PHB2,PTPRD,SORL1,FURIN,ADH5,MMRN2,ADAM9,SMC3,GNA11,CAPN5,BCA…
GO:BP	supramolecular fiber organization	GO:0097435	819	21110	0.296996	59	4		0.00258317	182	19	CFL1,CDH5,ARF1,ACTR2,PDGFRB,ITGB1,HSPA1A,VIL1,ACTR3,ACTN1,SSH3,SPTBN1,SPTAN1,COL5A1,FURIN,MYO1D,LIMA1,SNX9,FERMT2
GO:BP	biological process involved in interaction with host	GO:0051701	210	21110	0.0744841	59	3		0.00259122	182	9	MRC1,ITGB1,DPP4,HSPA1A,ANPEP,GAS6,FURIN,FUCA2,WWP1
GO:BP	protein catabolic process	GO:0030163	1041	21110	0.42806	59	4		0.00272683	182	22	GPC1,CTSZ,NQO1,HSPA1A,VPS35,MME,LAMP2,LRP1,CLN5,PSMD6,MSN,CANX,MAN1A1,SORL1,FURIN,ADAM9,BCAP31,DPP7,SNX9,ARRDC1,WWP1,PSMD10
GO:BP	bile acid secretion	GO:0032782	11	21110	1	-1	-1		0.00280261	182	3	ABCB11,CES1,ABCB4
GO:BP	retinoid metabolic process	GO:0001523	86	21110	1	-1	-1		0.00282612	182	6	AKR1C1,ADH1B,LRP1,ADH5,ADH4,ADH1A
GO:BP	alcohol metabolic process	GO:0006066	374	21110	1	-1	-1		0.00287214	182	12	AKR1C1,AKR1D1,ALDH3A2,ADH1B,ACADVL,CES1,LIMA1,ADH5,ALDH2,ADH4,NPC1L1,ADH1A
GO:BP	lipid transport	GO:0006869	435	21110	0.765365	59	1		0.00299244	182	13	AKR1C1,ABCC2,ABCB11,LRP1,CES1,ABCB4,FURIN,ATP8B1,LIMA1,ABCB1,NPC1L1,ACSL1,ABCG8
GO:BP	transmembrane receptor protein serine/threonine kinase signaling pathway	GO:0007178	378	21110	0.719881	59	1		0.00308425	182	12	CDH5,HEXA,HSPA1A,TMPRSS6,SPTBN1,LRP1,SORL1,FURIN,ADAM9,LEMD2,CD109,FERMT2
GO:BP	steroid metabolic process	GO:0008202	321	21110	1	-1	-1		0.00308425	182	11	AKR1C1,IGFBP7,AKR1D1,HSD17B11,HSD17B4,ACADVL,ABCB11,CES1,ATP8B1,LIMA1,NPC1L1
GO:BP	mitotic cytokinesis	GO:0000281	89	21110	1	-1	-1		0.00327592	182	6	CFL1,ARF1,SPTBN1,RAB35,SNX9,SNX18
GO:BP	vacuole organization	GO:0007033	220	21110	1	-1	-1		0.003433	182	9	HEXA,MAN2A1,HEXB,VPS35,ACP2,CLN5,GAA,RALB,SNX18
GO:BP	system development	GO:0048731	3987	21110	0.166519	59	16		0.00380044	182	55	GDA,CFL1,PDCD6,ATP5F1B,CDH5,ITGA1,ALDH3A2,HEXA,HPN,GPC1,CTSZ,PDGFRB,ITGB1,MAN2A1,SPINT1,DPYSL2,VCAM1,HEXB,HSD17B4,EHD1,VPS35,ANPEP,MME,SPTBN1,RO60,ARG1,RAB35,COL5A1,BTD,LRP1,CLN5,DSG2,ENPEP,GAA,PTPRG,PLXNB2,GAS6,PTPRD,SORL1,ATP8B1,SDHA,MMRN2,GNA11,LEMD2,ERAP1,CNP,CDH17,ABI3BP,VCAN,PTPRM,LSAMP,ASS1,WWP1,STAB1,NDUFS4
GO:BP	regulation of cell migration	GO:0030334	927	21110	0.057595	59	7		0.00392732	182	20	PDCD6,ATP5F1B,CDH5,IL1R1,PDGFRB,ITGB1,DPP4,ACTN4,VIL1,LRP1,MSN,PTPRG,PLXNB2,GAS6,SORL1,MMRN2,ADAM9,PTP4A1,PTPRM,FERMT2
GO:BP	bile acid and bile salt transport	GO:0015721	32	21110	1	-1	-1		0.00403751	182	4	AKR1C1,ABCC2,ABCB11,ATP8B1
GO:BP	actin filament organization	GO:0007015	453	21110	0.233623	59	3		0.00405664	182	13	CFL1,ARF1,ACTR2,VIL1,ACTR3,ACTN1,SSH3,SPTBN1,SPTAN1,MYO1D,LIMA1,SNX9,FERMT2
GO:BP	transmembrane transport	GO:0055085	1558	21110	0.995832	59	1		0.004197	182	28	ATP5F1B,ATP1B1,ABCC2,HPN,ITGB1,ACTN4,UQCRC1,GNB2,CRHBP,CAB39,ARG1,SLC15A1,ABCB11,GAS6,ABCB4,PHB2,ATP8B1,SLC3A1,ABCB1,CDH17,DPP10,ACSL1,TMBIM6,TMEM63A,SLC46A1,ABCG8,WWP1,SLC30A10
GO:BP	cellular lipid catabolic process	GO:0044242	229	21110	0.560667	59	1		0.00422266	182	9	HEXA,HEXB,HSD17B4,ECH1,ACADVL,ABCB11,SORL1,NAGA,FUCA1
GO:BP	response to organic cyclic compound	GO:0014070	935	21110	0.795373	59	2		0.00422266	182	20	IGFBP7,NQO1,PDGFRB,HSPA1A,VPS35,CRHBP,ARG1,ABCB11,CES1,MSN,GPX4,ABCB4,PHB2,ADAM9,GNA11,ACSL1,RALB,ASS1,NDUFS4,RUVBL2
GO:BP	acyl-CoA metabolic process	GO:0006637	95	21110	1	-1	-1		0.00422266	182	6	HSD17B4,ACSM3,DLD,DLST,ACSL1,SUCLG1
GO:BP	hexose metabolic process	GO:0019318	229	21110	1	-1	-1		0.00422266	182	9	PGM2,GALM,MAN2A1,ALDOB,GAA,MAN2B1,DCXR,FUCA1,FUCA2
GO:BP	thioester metabolic process	GO:0035383	95	21110	1	-1	-1		0.00422266	182	6	HSD17B4,ACSM3,DLD,DLST,ACSL1,SUCLG1
GO:BP	glycosyl compound catabolic process	GO:1901658	33	21110	1	-1	-1		0.00429575	182	4	GDA,NAGA,FUCA1,FUCA2
GO:BP	positive regulation of protein localization to plasma membrane	GO:1903078	61	21110	1	-1	-1		0.00429575	182	5	ITGB1,VIL1,SPTBN1,LRP1,DPP10
GO:BP	actin filament depolymerization	GO:0030042	62	21110	0.262279	59	1		0.00454023	182	5	CFL1,VIL1,SPTBN1,SPTAN1,LIMA1
GO:BP	protein localization to plasma membrane	GO:0072659	286	21110	0.630026	59	1		0.00454023	182	10	ATP1B1,ITGB1,EHD1,VIL1,VPS35,SPTBN1,LRP1,GAS6,SORL1,DPP10
GO:BP	isoprenoid metabolic process	GO:0006720	138	21110	1	-1	-1		0.00454023	182	7	AKR1C1,ALDH3A2,ADH1B,LRP1,ADH5,ADH4,ADH1A
GO:BP	actin cytoskeleton organization	GO:0030036	731	21110	0.13424	59	5		0.00469085	182	17	CFL1,ARF1,ACTR2,PDGFRB,ITGB1,ACTN4,VIL1,ACTR3,ACTN1,SSH3,SPTBN1,SPTAN1,LRP1,MYO1D,LIMA1,SNX9,FERMT2
GO:BP	digestion	GO:0007586	139	21110	0.420403	59	1		0.00469085	182	7	AKR1C1,AKR1D1,VIL1,LIMA1,NPC1L1,SLC46A1,ABCG8
GO:BP	cellular homeostasis	GO:0019725	804	21110	0.0805677	59	6		0.00476858	182	18	ATP5F1B,CDH5,ARF1,TFR2,ATP1B1,NQO1,HEXB,TMPRSS6,LAMP2,PRDX3,CLN5,GAA,GAS6,DLD,BCAP31,TMBIM6,SLC46A1,SLC30A10
GO:BP	xenobiotic transmembrane transport	GO:0006855	14	21110	1	-1	-1		0.00476858	182	3	ABCC2,ABCB11,ATP8B1
GO:BP	xenobiotic export from cell	GO:0046618	14	21110	1	-1	-1		0.00476858	182	3	ABCC2,ABCB11,ABCB1
GO:BP	formaldehyde catabolic process	GO:0046294	3	21110	1	-1	-1		0.004804	182	2	ADH5,ADH4
GO:BP	meiotic chromosome movement towards spindle pole	GO:0016344	3	21110	1	-1	-1		0.004804	182	2	ACTR2,ACTR3
GO:BP	regulation of dopamine biosynthetic process	GO:1903179	3	21110	1	-1	-1		0.004804	182	2	VPS35,ALDH2
GO:BP	regulation of cholesterol transport	GO:0032374	64	21110	1	-1	-1		0.00490593	182	5	LRP1,CES1,ABCB4,FURIN,ABCG8
GO:BP	regulation of sterol transport	GO:0032371	64	21110	1	-1	-1		0.00490593	182	5	LRP1,CES1,ABCB4,FURIN,ABCG8
GO:BP	system process	GO:0003008	2283	21110	0.402518	59	8		0.00524584	182	36	CLRN3,AKR1C1,CRYZ,CDH5,ITGA1,ATP1B1,ABCC2,HEXA,HPN,CTSZ,ITGB1,HEXB,VIL1,VPS35,ANPEP,MME,CRHBP,LRP1,CLN5,DSG2,ENPEP,IGHA2,ACSM3,GAA,GAS6,MAN2B1,ATP8B1,LIMA1,ADH5,GNA11,ABCB1,NPC1L1,ERAP1,SLC46A1,ABCG8,FERMT2
GO:BP	positive regulation of protein localization	GO:1903829	475	21110	0.11904	59	4		0.00537653	182	13	ITGB1,VIL1,VPS35,SPTBN1,LRP1,MSN,GAS6,SORL1,ADAM9,GNA11,BCAP31,DPP10,FERMT2
GO:BP	sulfur compound catabolic process	GO:0044273	36	21110	1	-1	-1		0.00537653	182	4	HEXA,GPC1,HEXB,SUCLG1
GO:BP	actin filament-based process	GO:0030029	817	21110	0.166519	59	5		0.00542155	182	18	CFL1,ARF1,ACTR2,PDGFRB,ITGB1,ACTN4,VIL1,ACTR3,ACTN1,SSH3,SPTBN1,SPTAN1,LRP1,DSG2,MYO1D,LIMA1,SNX9,FERMT2
GO:BP	positive regulation of cellular component organization	GO:0051130	1119	21110	0.0509577	59	8		0.00550901	182	22	CDH5,TFR2,ACTR2,PDGFRB,HSPA1A,EHD1,VIL1,VPS35,ACTR3,LRP1,MSN,PLXNB2,GAS6,ABCB4,PTPRD,ADAM9,CDH17,RALB,SNX9,SNX18,FERMT2,RUVBL2
GO:BP	aldehyde catabolic process	GO:0046185	15	21110	1	-1	-1		0.00550901	182	3	ADH5,ALDH2,ADH4
GO:BP	lysosome organization	GO:0007040	103	21110	1	-1	-1		0.00555126	182	6	HEXA,HEXB,VPS35,ACP2,CLN5,GAA
GO:BP	lytic vacuole organization	GO:0080171	103	21110	1	-1	-1		0.00555126	182	6	HEXA,HEXB,VPS35,ACP2,CLN5,GAA
GO:BP	peptide hormone processing	GO:0016486	37	21110	0.193376	59	1		0.0056686	182	4	CTSZ,DPP4,ENPEP,FURIN
GO:BP	negative regulation of cellular response to growth factor stimulus	GO:0090288	104	21110	0.356155	59	1		0.0056686	182	6	PDCD6,GPC1,TMPRSS6,SORL1,MMRN2,LEMD2
GO:BP	regulation of blood pressure	GO:0008217	193	21110	0.509255	59	1		0.0056686	182	8	CTSZ,ANPEP,ENPEP,ACSM3,GAS6,ADH5,GNA11,ERAP1
GO:BP	regulation of cellular component biogenesis	GO:0044087	971	21110	0.594732	59	3		0.0056686	182	20	CDH5,ACTR2,HSPA1A,VIL1,VPS35,ACTR3,SSH3,LAMP2,SPTBN1,SPTAN1,MSN,PTPRD,SORL1,ATP8B1,CDH17,RALB,SNX9,SNX18,SEPTIN8,FERMT2
GO:BP	membrane organization	GO:0061024	897	21110	0.776212	59	2		0.0056686	182	19	PDCD6,ARF1,ATP1B1,DPP4,HSPA1A,SPTBN1,COL5A1,IGHA2,GAS6,ABCB4,PTPRD,ATP8B1,ABCB1,LEMD2,CNP,SNX9,SNX18,ABCG8,SEPTIN8
GO:BP	membrane lipid catabolic process	GO:0046466	37	21110	1	-1	-1		0.0056686	182	4	HEXA,HEXB,NAGA,FUCA1
GO:BP	epithelial cell migration	GO:0010631	302	21110	0.307814	59	2		0.00594948	182	10	PDCD6,ATP5F1B,CDH5,ITGB1,DPP4,VIL1,PTPRG,MMRN2,ADAM9,PTPRM
GO:BP	oligosaccharide metabolic process	GO:0009311	68	21110	1	-1	-1		0.00594948	182	5	HEXB,GAA,MAN2B1,NAGA,TREH
GO:BP	aerobic respiration	GO:0009060	196	21110	1	-1	-1		0.00598536	182	8	ATP5F1B,UQCRC1,SDHA,UQCRC2,DLD,DLST,SUCLG1,NDUFS4
GO:BP	viral process	GO:0016032	423	21110	0.212686	59	3		0.0061601	182	12	CFL1,MRC1,HPN,ITGB1,DPP4,MAN2A1,HSPA1A,ANPEP,CANX,GAS6,FURIN,WWP1
GO:BP	positive regulation of membrane protein ectodomain proteolysis	GO:0051044	16	21110	1	-1	-1		0.00620374	182	3	FURIN,ADAM9,SNX9
GO:BP	positive regulation of protein localization to cell periphery	GO:1904377	69	21110	1	-1	-1		0.00620374	182	5	ITGB1,VIL1,SPTBN1,LRP1,DPP10
GO:BP	epithelium migration	GO:0090132	305	21110	0.310576	59	2		0.00624348	182	10	PDCD6,ATP5F1B,CDH5,ITGB1,DPP4,VIL1,PTPRG,MMRN2,ADAM9,PTPRM
GO:BP	digestive system process	GO:0022600	107	21110	1	-1	-1		0.00625476	182	6	AKR1C1,VIL1,LIMA1,NPC1L1,SLC46A1,ABCG8
GO:BP	regulation of protein catabolic process	GO:0042176	367	21110	0.375946	59	2		0.00663349	182	11	NQO1,HSPA1A,VPS35,LRP1,MSN,SORL1,FURIN,ADAM9,BCAP31,SNX9,PSMD10
GO:BP	cellular localization	GO:0051641	3635	21110	0.855423	59	8		0.00663349	182	50	CFL1,PDCD6,RAB5C,CDH5,ARF1,TFR2,ATP1B1,HEXA,GPC1,ACTR2,ITGB1,YIF1A,ACTN4,HEXB,HSPA1A,EHD1,VIL1,VPS35,LAMP2,SPTBN1,RAB35,SLC15A1,LRP1,CLN5,CES1,MSN,GAA,CANX,MAN1A1,GAS6,PHB2,SORL1,MYO1D,ATP8B1,ADAM9,GNA11,BCAP31,LEMD2,CNP,DPP10,MAMDC4,SNX9,STXBP2,TMBIM6,SNX18,ARRDC1,SEPTIN8,PSMD10,FERMT2,RUVBL2
GO:BP	organic anion transport	GO:0015711	430	21110	1	-1	-1		0.00683214	182	12	AKR1C1,ABCC2,ITGB1,ARG1,ABCB11,CES1,ABCB4,ATP8B1,SLC3A1,ABCB1,ACSL1,SLC46A1
GO:BP	tissue migration	GO:0090130	311	21110	0.3176	59	2		0.00703677	182	10	PDCD6,ATP5F1B,CDH5,ITGB1,DPP4,VIL1,PTPRG,MMRN2,ADAM9,PTPRM
GO:BP	cell-cell adhesion mediated by integrin	GO:0033631	17	21110	1	-1	-1		0.00709887	182	3	ITGB1,DPP4,ADAM9
GO:BP	oligosaccharide catabolic process	GO:0009313	17	21110	1	-1	-1		0.00709887	182	3	HEXB,MAN2B1,TREH
GO:BP	fatty acid oxidation	GO:0019395	112	21110	0.372015	59	1		0.00758276	182	6	HSD17B4,ECH1,ACADVL,ABCB11,ADH5,ADH4
GO:BP	histone succinylation	GO:0106077	4	21110	1	-1	-1		0.00758276	182	2	DLD,DLST
GO:BP	regulation of endoribonuclease activity	GO:0060699	4	21110	1	-1	-1		0.00758276	182	2	HSPA1A,TMBIM6
GO:BP	amino disaccharide catabolic process	GO:0052782	4	21110	1	-1	-1		0.00758276	182	2	HEXA,HEXB
GO:BP	dermatan sulfate catabolic process	GO:0030209	4	21110	1	-1	-1		0.00758276	182	2	HEXA,HEXB
GO:BP	early endosome to recycling endosome transport	GO:0061502	4	21110	1	-1	-1		0.00758276	182	2	SORL1,MYO1D
GO:BP	protein succinylation	GO:0018335	4	21110	1	-1	-1		0.00758276	182	2	DLD,DLST
GO:BP	formaldehyde metabolic process	GO:0046292	4	21110	1	-1	-1		0.00758276	182	2	ADH5,ADH4
GO:BP	protein localization	GO:0008104	2723	21110	0.919234	59	5		0.00784266	182	40	PDCD6,RAB5C,CDH5,ARF1,TFR2,ATP1B1,GPC1,ITGB1,YIF1A,ACTN4,EHD1,VIL1,VPS35,LAMP2,SPTBN1,RAB35,SLC15A1,LRP1,MSN,CANX,MAN1A1,GAS6,PHB2,SORL1,MYO1D,ATP8B1,ADAM9,GNA11,BCAP31,LEMD2,DPP10,MAMDC4,SNX9,STXBP2,SNX18,ARRDC1,SEPTIN8,PSMD10,FERMT2,RUVBL2
GO:BP	response to nutrient	GO:0007584	159	21110	0.455549	59	1		0.00798535	182	7	NQO1,VCAM1,ARG1,GAS6,ACSL1,ASS1,ABCG8
GO:BP	cellular macromolecule localization	GO:0070727	2733	21110	0.919654	59	5		0.00833455	182	40	PDCD6,RAB5C,CDH5,ARF1,TFR2,ATP1B1,GPC1,ITGB1,YIF1A,ACTN4,EHD1,VIL1,VPS35,LAMP2,SPTBN1,RAB35,SLC15A1,LRP1,MSN,CANX,MAN1A1,GAS6,PHB2,SORL1,MYO1D,ATP8B1,ADAM9,GNA11,BCAP31,LEMD2,DPP10,MAMDC4,SNX9,STXBP2,SNX18,ARRDC1,SEPTIN8,PSMD10,FERMT2,RUVBL2
GO:BP	proton transmembrane transport	GO:1902600	161	21110	1	-1	-1		0.00853023	182	7	ATP5F1B,ATP1B1,ACTN4,UQCRC1,SLC15A1,PHB2,SLC46A1
GO:BP	cellular response to organic substance	GO:0071310	2019	21110	0.584812	59	6		0.00886531	182	32	AKR1C1,ATP5F1B,MRC1,IGFBP7,IL1R1,ACTR2,ACTN4,VCAM1,HSPA1A,VPS35,ACTR3,MME,CRHBP,COL6A1,RO60,ARG1,LRP1,CES1,MSN,GAS6,ABCB4,PHB2,SORL1,ADAM9,GNA11,ACSL1,RALB,STXBP2,TMBIM6,ASS1,SLC30A10,RUVBL2
GO:BP	fatty acid derivative metabolic process	GO:1901568	77	21110	1	-1	-1		0.00898095	182	5	ALDH3A2,HSD17B4,GGT1,ACSL1,HMGCL
GO:BP	lipid oxidation	GO:0034440	118	21110	0.383258	59	1		0.00924223	182	6	HSD17B4,ECH1,ACADVL,ABCB11,ADH5,ADH4
GO:BP	regulation of lipid localization	GO:1905952	165	21110	0.166519	59	2		0.00953945	182	7	EHD1,LRP1,CES1,ABCB4,FURIN,ACSL1,ABCG8
GO:BP	monoatomic ion transport	GO:0006811	1274	21110	0.384495	59	5		0.0101338	182	23	ATP5F1B,TFR2,ATP1B1,HPN,PDGFRB,ITGB1,ACTN4,PRSS8,UQCRC1,GNB2,SARAF,CAB39,SLC15A1,GAS6,PHB2,ATP8B1,ABCB1,DPP10,TMBIM6,TMEM63A,SLC46A1,WWP1,SLC30A10
GO:BP	regulation of organic acid transport	GO:0032890	80	21110	1	-1	-1		0.0102401	182	5	ITGB1,ARG1,ABCB11,CES1,ACSL1
GO:BP	regulation of monoatomic ion transport	GO:0043269	594	21110	0.581534	59	2		0.0104834	182	14	ATP1B1,PDGFRB,ITGB1,ACTN4,PRSS8,GNB2,SARAF,CAB39,PHB2,ATP8B1,ABCB1,DPP10,TMBIM6,SLC30A10
GO:BP	purine nucleoside bisphosphate metabolic process	GO:0034032	122	21110	1	-1	-1		0.0104834	182	6	HSD17B4,ACSM3,DLD,DLST,ACSL1,SUCLG1
GO:BP	nucleoside bisphosphate metabolic process	GO:0033865	122	21110	1	-1	-1		0.0104834	182	6	HSD17B4,ACSM3,DLD,DLST,ACSL1,SUCLG1
GO:BP	ribonucleoside bisphosphate metabolic process	GO:0033875	122	21110	1	-1	-1		0.0104834	182	6	HSD17B4,ACSM3,DLD,DLST,ACSL1,SUCLG1
GO:BP	cytosolic transport	GO:0016482	170	21110	1	-1	-1		0.0108115	182	7	ACTR2,VPS35,CLN5,CES1,MSN,SORL1,MYO1D
GO:BP	response to estradiol	GO:0032355	123	21110	1	-1	-1		0.0108115	182	6	NQO1,PDGFRB,CRHBP,GPX4,ASS1,RUVBL2
GO:BP	cellular response to type II interferon	GO:0071346	123	21110	1	-1	-1		0.0108115	182	6	MRC1,ACTR2,ACTR3,ARG1,STXBP2,ASS1
GO:BP	cellular response to oxygen-containing compound	GO:1901701	1287	21110	0.38948	59	5		0.010997	182	23	AKR1C1,MRC1,NQO1,VCAM1,VPS35,CRHBP,COL6A1,ARG1,LRP1,PRDX3,CES1,MSN,GAS6,ABCB4,PHB2,SORL1,ADH5,ADAM9,GNA11,ADH4,ASS1,SLC30A10,RUVBL2
GO:BP	regulation of bile acid secretion	GO:0120188	5	21110	1	-1	-1		0.010997	182	2	ABCB11,CES1
GO:BP	response to oleic acid	GO:0034201	5	21110	1	-1	-1		0.010997	182	2	ACSL1,ASS1
GO:BP	membrane to membrane docking	GO:0022614	5	21110	1	-1	-1		0.010997	182	2	VCAM1,MSN
GO:BP	NADH oxidation	GO:0006116	5	21110	1	-1	-1		0.010997	182	2	NQO1,ALDOB
GO:BP	wound healing, spreading of epidermal cells	GO:0035313	21	21110	1	-1	-1		0.011263	182	3	ITGB1,COL5A1,FERMT2
GO:BP	negative regulation of protein polymerization	GO:0032272	83	21110	0.307814	59	1		0.0114064	182	5	CDH5,VIL1,SSH3,SPTBN1,SPTAN1
GO:BP	negative regulation of actin filament depolymerization	GO:0030835	48	21110	0.225365	59	1		0.011561	182	4	VIL1,SPTBN1,SPTAN1,LIMA1
GO:BP	response to nitrogen compound	GO:1901698	1136	21110	0.689592	59	3		0.012157	182	21	NQO1,ITGB1,VCAM1,VPS35,UQCRC1,CRHBP,COL6A1,ARG1,LRP1,CES1,GSTM1,CANX,MAN1A1,SORL1,GNA11,BCAP31,RALB,TMBIM6,ASS1,SLC30A10,NDUFS4
GO:BP	protein transport	GO:0015031	1807	21110	0.804338	59	4		0.012157	182	29	PDCD6,RAB5C,ARF1,TFR2,ATP1B1,YIF1A,ACTN4,EHD1,VPS35,LAMP2,SPTBN1,RAB35,SLC15A1,LRP1,CANX,MAN1A1,GAS6,PHB2,SORL1,MYO1D,ADAM9,GNA11,BCAP31,MAMDC4,SNX9,STXBP2,SNX18,ARRDC1,SEPTIN8
GO:BP	dephosphorylation	GO:0016311	344	21110	0.689061	59	1		0.0123479	182	10	CDH5,ITGA1,PDGFRB,LHPP,SSH3,ACP2,PTPRG,PTPRD,PTP4A1,PTPRM
GO:BP	regulation of metal ion transport	GO:0010959	407	21110	0.744852	59	1		0.01241	182	11	ATP1B1,PDGFRB,ITGB1,ACTN4,PRSS8,GNB2,SARAF,CAB39,DPP10,TMBIM6,SLC30A10
GO:BP	regulation of actin filament-based process	GO:0032970	408	21110	0.414712	59	2		0.0125189	182	11	ARF1,PDGFRB,VIL1,SSH3,SPTBN1,SPTAN1,LRP1,DSG2,LIMA1,SNX9,FERMT2
GO:BP	response to manganese ion	GO:0010042	22	21110	1	-1	-1		0.0125189	182	3	ARG1,ADAM9,SLC30A10
GO:BP	electron transport chain	GO:0022900	176	21110	1	-1	-1		0.0125189	182	7	UQCRC1,SDHA,UQCRC2,DLD,ADH5,ALDH2,NDUFS4
GO:BP	monoatomic cation transport	GO:0006812	1064	21110	0.279262	59	5		0.0129273	182	20	ATP5F1B,TFR2,ATP1B1,HPN,PDGFRB,ITGB1,ACTN4,PRSS8,UQCRC1,GNB2,SARAF,CAB39,SLC15A1,GAS6,PHB2,DPP10,TMBIM6,TMEM63A,SLC46A1,SLC30A10
GO:BP	monosaccharide catabolic process	GO:0046365	50	21110	1	-1	-1		0.0130463	182	4	GALM,HEXA,HEXB,ALDOB
GO:BP	monocarboxylic acid transport	GO:0015718	178	21110	1	-1	-1		0.0131365	182	7	AKR1C1,ABCC2,ABCB11,CES1,ABCB4,ATP8B1,ACSL1
GO:BP	nucleoside phosphate catabolic process	GO:1901292	87	21110	0.317814	59	1		0.0134401	182	5	GDA,ENTPD8,CNP,ENPP3,SUCLG1
GO:BP	protein localization to cell periphery	GO:1990778	350	21110	0.694044	59	1		0.0135578	182	10	ATP1B1,ITGB1,EHD1,VIL1,VPS35,SPTBN1,LRP1,GAS6,SORL1,DPP10
GO:BP	establishment of protein localization	GO:0045184	1920	21110	0.839733	59	4		0.0143922	182	30	PDCD6,RAB5C,ARF1,TFR2,ATP1B1,YIF1A,ACTN4,EHD1,VPS35,LAMP2,SPTBN1,RAB35,SLC15A1,LRP1,CANX,MAN1A1,GAS6,PHB2,SORL1,MYO1D,ADAM9,GNA11,BCAP31,MAMDC4,SNX9,STXBP2,SNX18,ARRDC1,SEPTIN8,RUVBL2
GO:BP	response to zinc ion	GO:0010043	52	21110	0.236278	59	1		0.0147999	182	4	VCAM1,ARG1,ASS1,SLC30A10
GO:BP	vitamin E metabolic process	GO:0042360	6	21110	1	-1	-1		0.0150886	182	2	NQO1,NPC1L1
GO:BP	positive regulation of endothelial cell development	GO:1901552	6	21110	1	-1	-1		0.0150886	182	2	CDH5,PROC
GO:BP	positive regulation of establishment of endothelial barrier	GO:1903142	6	21110	1	-1	-1		0.0150886	182	2	CDH5,PROC
GO:BP	xenobiotic transport across blood-brain barrier	GO:1990962	6	21110	1	-1	-1		0.0150886	182	2	ABCC2,ABCB1
GO:BP	tube development	GO:0035295	1082	21110	0.658449	59	3		0.0151529	182	20	PDCD6,ATP5F1B,CDH5,CTSZ,PDGFRB,ITGB1,MAN2A1,SPINT1,ANPEP,MME,ARG1,LRP1,ENPEP,PLXNB2,PHB2,MMRN2,ERAP1,PTPRM,ASS1,STAB1
GO:BP	regulation of potassium ion transmembrane transport	GO:1901379	90	21110	1	-1	-1		0.0151529	182	5	ATP1B1,ITGB1,GNB2,CAB39,DPP10
GO:BP	regulation of membrane protein ectodomain proteolysis	GO:0051043	24	21110	0.150196	59	1		0.0153761	182	3	FURIN,ADAM9,SNX9
GO:BP	aerobic electron transport chain	GO:0019646	92	21110	1	-1	-1		0.0165448	182	5	UQCRC1,SDHA,UQCRC2,DLD,NDUFS4
GO:BP	regulation of lipid transport	GO:0032368	137	21110	0.41723	59	1		0.0166653	182	6	LRP1,CES1,ABCB4,FURIN,ACSL1,ABCG8
GO:BP	xenobiotic catabolic process	GO:0042178	25	21110	1	-1	-1		0.017058	182	3	CRYZ,GSTM1,ACSL1
GO:BP	protein deglycosylation	GO:0006517	25	21110	1	-1	-1		0.017058	182	3	MAN2A1,MAN1A1,MAN2B1
GO:BP	positive regulation of protein kinase activity	GO:0045860	364	21110	0.171355	59	3		0.0172436	182	10	PDGFRB,CAB39,GAS6,PHB2,ADAM9,ACSL1,RALB,SNX9,PSMD10,FERMT2
GO:BP	cellular respiration	GO:0045333	244	21110	1	-1	-1		0.0173929	182	8	ATP5F1B,UQCRC1,SDHA,UQCRC2,DLD,DLST,SUCLG1,NDUFS4
GO:BP	regulation of actin cytoskeleton organization	GO:0032956	366	21110	0.375108	59	2		0.0177138	182	10	ARF1,PDGFRB,VIL1,SSH3,SPTBN1,SPTAN1,LRP1,LIMA1,SNX9,FERMT2
GO:BP	dicarboxylic acid metabolic process	GO:0043648	94	21110	1	-1	-1		0.0177138	182	5	GGT1,SDHA,DLST,ASS1,SLC46A1
GO:BP	ATP metabolic process	GO:0046034	141	21110	1	-1	-1		0.0187857	182	6	ATP5F1B,ATP1B1,HSPA1A,SDHA,ENPP3,NDUFS4
GO:BP	negative regulation of metallopeptidase activity	GO:1905049	7	21110	0.0698454	59	1		0.0193939	182	2	LRP1,SORL1
GO:BP	receptor-mediated virion attachment to host cell	GO:0046813	7	21110	0.0698454	59	1		0.0193939	182	2	DPP4,GAS6
GO:BP	positive regulation of locomotion	GO:0040017	574	21110	0.0757886	59	5		0.0193939	182	13	PDCD6,ATP5F1B,CDH5,IL1R1,PDGFRB,ITGB1,ACTN4,VIL1,VPS35,GAS6,ADAM9,PTP4A1,FERMT2
GO:BP	regulation of actin filament depolymerization	GO:0030834	57	21110	0.248863	59	1		0.0193939	182	4	VIL1,SPTBN1,SPTAN1,LIMA1
GO:BP	monoatomic ion transmembrane transport	GO:0034220	1030	21110	0.962326	59	1		0.0193939	182	19	ATP5F1B,ATP1B1,HPN,ITGB1,ACTN4,UQCRC1,GNB2,CAB39,SLC15A1,GAS6,PHB2,ATP8B1,ABCB1,DPP10,TMBIM6,TMEM63A,SLC46A1,WWP1,SLC30A10
GO:BP	chromosome movement towards spindle pole	GO:0051305	7	21110	1	-1	-1		0.0193939	182	2	ACTR2,ACTR3
GO:BP	ganglioside catabolic process	GO:0006689	7	21110	1	-1	-1		0.0193939	182	2	HEXA,HEXB
GO:BP	cleavage furrow formation	GO:0036089	7	21110	1	-1	-1		0.0193939	182	2	SNX9,SNX18
GO:BP	fatty acid omega-oxidation	GO:0010430	7	21110	1	-1	-1		0.0193939	182	2	ADH5,ADH4
GO:BP	response to hormone	GO:0009725	875	21110	0.191836	59	5		0.019716	182	17	AKR1C1,IGFBP7,HPN,NQO1,PDGFRB,HSPA1A,MME,CRHBP,CAB39,ARG1,ABCB11,PHB2,SORL1,ADAM9,ACSL1,ASS1,SLC30A10
GO:BP	positive regulation of protein serine/threonine kinase activity	GO:0071902	195	21110	0.197482	59	2		0.019751	182	7	PDGFRB,CAB39,ADAM9,ACSL1,RALB,PSMD10,FERMT2
GO:BP	glycosaminoglycan catabolic process	GO:0006027	27	21110	1	-1	-1		0.0201481	182	3	HEXA,HEXB,FUCA1
GO:BP	positive regulation of protein metabolic process	GO:0051247	1451	21110	0.0691046	59	9		0.0201948	182	24	PDCD6,CDH5,ITGA1,TFR2,HPN,PDGFRB,HSPA1A,VPS35,CAB39,LRP1,MSN,PLXNB2,GAS6,PHB2,SORL1,FURIN,ADAM9,BCAP31,ACSL1,RALB,SNX9,PSMD10,FERMT2,RUVBL2
GO:BP	positive regulation of cellular component biogenesis	GO:0044089	509	21110	0.508518	59	2		0.0201948	182	12	CDH5,ACTR2,HSPA1A,VIL1,ACTR3,MSN,PTPRD,CDH17,RALB,SNX9,SNX18,FERMT2
GO:BP	lipid biosynthetic process	GO:0008610	726	21110	1	-1	-1		0.0201948	182	15	IGFBP7,AKR1D1,HSD17B11,HEXB,PI4KA,ACADVL,ABCB11,GGT1,ACSM3,CES1,GSTM1,GPX4,NPC1L1,ACSL1,HMGCL
GO:BP	regulation of anatomical structure morphogenesis	GO:0022603	880	21110	0.3338	59	4		0.0203381	182	17	CFL1,PDCD6,CDH5,HPN,ITGB1,HEXB,VIL1,VPS35,MSN,PLXNB2,PHB2,PTPRD,MMRN2,ERAP1,PTPRM,STAB1,FERMT2
GO:BP	response to type II interferon	GO:0034341	145	21110	1	-1	-1		0.0203381	182	6	MRC1,ACTR2,ACTR3,ARG1,STXBP2,ASS1
GO:BP	protein dephosphorylation	GO:0006470	254	21110	0.592556	59	1		0.020683	182	8	CDH5,ITGA1,PDGFRB,SSH3,PTPRG,PTPRD,PTP4A1,PTPRM
GO:BP	negative regulation of transmembrane receptor protein serine/threonine kinase signaling pathway	GO:0090101	146	21110	1	-1	-1		0.0209258	182	6	HSPA1A,TMPRSS6,LRP1,SORL1,LEMD2,CD109
GO:BP	circulatory system development	GO:0072359	1123	21110	0.477029	59	4		0.020977	182	20	PDCD6,ATP5F1B,CDH5,PDGFRB,ITGB1,SPINT1,VCAM1,ANPEP,COL5A1,LRP1,DSG2,ENPEP,GAA,MMRN2,GNA11,LEMD2,ERAP1,ABI3BP,PTPRM,STAB1
GO:BP	regulation of cellular response to growth factor stimulus	GO:0090287	316	21110	0.659503	59	1		0.0213223	182	9	PDCD6,CDH5,GPC1,HSPA1A,TMPRSS6,SORL1,MMRN2,LEMD2,CD109
GO:BP	ATP synthesis coupled electron transport	GO:0042773	100	21110	1	-1	-1		0.0213223	182	5	UQCRC1,SDHA,UQCRC2,DLD,NDUFS4
GO:BP	oxidative phosphorylation	GO:0006119	147	21110	1	-1	-1		0.0213223	182	6	ATP5F1B,UQCRC1,SDHA,UQCRC2,DLD,NDUFS4
GO:BP	mitochondrial ATP synthesis coupled electron transport	GO:0042775	100	21110	1	-1	-1		0.0213223	182	5	UQCRC1,SDHA,UQCRC2,DLD,NDUFS4
GO:BP	primary metabolic process	GO:0044238	12729	21110	0.137011	59	42		0.0223743	182	129	GDA,PGM2,PDCD6,AKR1C1,ATP5F1B,GFPT1,GALM,ENTPD8,IGFBP7,AKR1D1,CDH5,ITGA1,TFR2,ATP1B1,ALDH3A2,HEXA,EIF5,HSD17B11,CNDP2,HPN,GPC1,CTSZ,ACTR2,NQO1,PDGFRB,DPP4,MAN2A1,SPINT1,ACTN4,DPYSL2,HEXB,HSD17B4,PROC,HSPA1A,TMPRSS6,LAP3,ECH1,VIL1,VPS35,PRSS8,ADH1B,ACTR3,ANPEP,AOX1,MME,ACTN1,PI4KA,SSH3,CAB39,LAMP2,SPTBN1,RO60,ARG1,ACADVL,CST6,ABCB11,LRP1,PRDX3,GGT1,CLN5,ENPEP,ALDOB,PSMD6,CPQ,ACSM3,CES1,MSN,GAA,GST…
GO:BP	actin polymerization or depolymerization	GO:0008154	202	21110	0.521733	59	1		0.0227809	182	7	CFL1,VIL1,SSH3,SPTBN1,SPTAN1,LIMA1,SNX9
GO:BP	regulation of supramolecular fiber organization	GO:1902903	384	21110	0.725397	59	1		0.0227959	182	10	CDH5,ARF1,HSPA1A,VIL1,SSH3,SPTBN1,SPTAN1,LIMA1,SNX9,FERMT2
GO:BP	regulation of protein polymerization	GO:0032271	204	21110	0.524529	59	1		0.0235171	182	7	CDH5,HSPA1A,VIL1,SSH3,SPTBN1,SPTAN1,SNX9
GO:BP	regulation of cell morphogenesis	GO:0022604	261	21110	0.600612	59	1		0.0235171	182	8	CFL1,HPN,HEXB,VIL1,MSN,PLXNB2,PTPRD,FERMT2
GO:BP	plasma membrane to endosome transport	GO:0048227	8	21110	1	-1	-1		0.0235171	182	2	RAB5C,RAB35
GO:BP	meiotic cytokinesis	GO:0033206	8	21110	1	-1	-1		0.0235171	182	2	ACTR2,ACTR3
GO:BP	positive regulation of endocytic recycling	GO:2001137	8	21110	1	-1	-1		0.0235171	182	2	EHD1,SORL1
GO:BP	regulation of chloride transport	GO:2001225	8	21110	1	-1	-1		0.0235171	182	2	ATP8B1,ABCB1
GO:BP	amyloid-beta clearance by cellular catabolic process	GO:0150094	8	21110	1	-1	-1		0.0235171	182	2	MME,LRP1
GO:BP	actin nucleation	GO:0045010	62	21110	1	-1	-1		0.0235988	182	4	ARF1,ACTR2,VIL1,ACTR3
GO:BP	carboxylic acid biosynthetic process	GO:0046394	323	21110	1	-1	-1		0.0235988	182	9	AKR1D1,ACADVL,ABCB11,GGT1,ACSM3,CES1,GSTM1,GPX4,ASS1
GO:BP	tissue development	GO:0009888	2008	21110	0.296996	59	8		0.0236827	182	30	PDCD6,AKR1C1,CDH5,ALDH3A2,HPN,GPC1,CTSZ,PDGFRB,ITGB1,SPINT1,HSD17B4,PROC,VIL1,COL6A1,ACADVL,COL5A1,CST6,DSG2,CES1,MSN,GAA,PLXNB2,GAS6,PHB2,SORL1,MMRN2,ADAM9,LEMD2,CD109,FERMT2
GO:BP	response to organonitrogen compound	GO:0010243	1060	21110	0.646986	59	3		0.0239393	182	19	NQO1,ITGB1,VCAM1,VPS35,UQCRC1,CRHBP,COL6A1,ARG1,LRP1,CES1,CANX,MAN1A1,SORL1,GNA11,BCAP31,TMBIM6,ASS1,SLC30A10,NDUFS4
GO:BP	positive regulation of developmental process	GO:0051094	1310	21110	0.585841	59	4		0.024161	182	22	CFL1,PDCD6,CDH5,GPC1,ITGB1,MAN2A1,SPINT1,PROC,HSPA1A,EHD1,VIL1,VPS35,MME,PLXNB2,GAS6,PTPRD,SORL1,MMRN2,ADAM9,ERAP1,ABI3BP,FERMT2
GO:BP	positive regulation of catabolic process	GO:0009896	526	21110	0.820681	59	1		0.024161	182	12	HSPA1A,VPS35,LRP1,MSN,SORL1,FURIN,ADAM9,BCAP31,RALB,SNX9,SNX18,PSMD10
GO:BP	response to abiotic stimulus	GO:0009628	1146	21110	0.0558574	59	8		0.0241789	182	20	PDCD6,IGFBP7,ATP1B1,HPN,NQO1,PDGFRB,ITGB1,DPP4,ACTN4,VCAM1,HSPA1A,MME,CAB39,RO60,ACADVL,PHB2,GNA11,ABCB1,TMBIM6,RUVBL2
GO:BP	cellular response to cytokine stimulus	GO:0071345	826	21110	0.300385	59	4		0.0241789	182	16	ATP5F1B,MRC1,IL1R1,ACTR2,ACTN4,VCAM1,HSPA1A,ACTR3,MME,CRHBP,RO60,ARG1,GAS6,ACSL1,STXBP2,ASS1
GO:BP	regulation of protein localization to plasma membrane	GO:1903076	105	21110	0.357715	59	1		0.0241789	182	5	ITGB1,VIL1,SPTBN1,LRP1,DPP10
GO:BP	regulation of cell shape	GO:0008360	153	21110	0.44361	59	1		0.0241789	182	6	HPN,HEXB,VIL1,MSN,PLXNB2,FERMT2
GO:BP	cell-cell fusion	GO:0140253	63	21110	1	-1	-1		0.0241789	182	4	ITGB1,EHD1,ADAM9,CD109
GO:BP	androgen metabolic process	GO:0008209	30	21110	1	-1	-1		0.0241789	182	3	AKR1D1,HSD17B11,HSD17B4
GO:BP	positive regulation of protein localization to membrane	GO:1905477	105	21110	1	-1	-1		0.0241789	182	5	ITGB1,VIL1,SPTBN1,LRP1,DPP10
GO:BP	spindle localization	GO:0051653	63	21110	1	-1	-1		0.0241789	182	4	CFL1,ACTR2,ITGB1,ACTR3
GO:BP	syncytium formation by plasma membrane fusion	GO:0000768	63	21110	1	-1	-1		0.0241789	182	4	ITGB1,EHD1,ADAM9,CD109
GO:BP	organic acid biosynthetic process	GO:0016053	326	21110	1	-1	-1		0.0241789	182	9	AKR1D1,ACADVL,ABCB11,GGT1,ACSM3,CES1,GSTM1,GPX4,ASS1
GO:BP	regulation of potassium ion transport	GO:0043266	105	21110	1	-1	-1		0.0241789	182	5	ATP1B1,ITGB1,GNB2,CAB39,DPP10
GO:BP	organic hydroxy compound catabolic process	GO:1901616	63	21110	1	-1	-1		0.0241789	182	4	AKR1D1,MAOA,ALDH2,ADH4
GO:BP	positive regulation of cell migration	GO:0030335	532	21110	0.289263	59	3		0.0254556	182	12	PDCD6,ATP5F1B,CDH5,IL1R1,PDGFRB,ITGB1,ACTN4,VIL1,GAS6,ADAM9,PTP4A1,FERMT2
GO:BP	viral protein processing	GO:0019082	31	21110	1	-1	-1		0.0261361	182	3	MAN2A1,CANX,FURIN
GO:BP	response to ketone	GO:1901654	212	21110	0.536064	59	1		0.0271	182	7	IGFBP7,NQO1,ARG1,MSN,GAS6,ABCB4,ASS1
GO:BP	angiotensin maturation	GO:0002003	9	21110	0.0805677	59	1		0.0272413	182	2	CTSZ,ENPEP
GO:BP	positive regulation of lipid localization	GO:1905954	109	21110	0.365991	59	1		0.0272413	182	5	EHD1,LRP1,CES1,ABCB4,ACSL1
GO:BP	regulation of ribonuclease activity	GO:0060700	9	21110	1	-1	-1		0.0272413	182	2	HSPA1A,TMBIM6
GO:BP	oligopeptide transport	GO:0006857	9	21110	1	-1	-1		0.0272413	182	2	SLC15A1,CDH17
GO:BP	regulation of protein localization to early endosome	GO:1902965	9	21110	1	-1	-1		0.0272413	182	2	MSN,SORL1
GO:BP	positive regulation of protein localization to early endosome	GO:1902966	9	21110	1	-1	-1		0.0272413	182	2	MSN,SORL1
GO:BP	oligopeptide transmembrane transport	GO:0035672	9	21110	1	-1	-1		0.0272413	182	2	SLC15A1,CDH17
GO:BP	cellular detoxification of aldehyde	GO:0110095	9	21110	1	-1	-1		0.0272413	182	2	ADH5,ADH4
GO:BP	response to cytokine	GO:0034097	919	21110	0.210993	59	5		0.0272935	182	17	ATP5F1B,MRC1,IL1R1,ACTR2,ACTN4,VCAM1,HSPA1A,ACTR3,MME,CRHBP,RO60,ARG1,GAS6,ADAM9,ACSL1,STXBP2,ASS1
GO:BP	monocarboxylic acid biosynthetic process	GO:0072330	215	21110	1	-1	-1		0.0283547	182	7	AKR1D1,ACADVL,ABCB11,ACSM3,CES1,GSTM1,GPX4
GO:BP	syncytium formation	GO:0006949	67	21110	1	-1	-1		0.0283547	182	4	ITGB1,EHD1,ADAM9,CD109
GO:BP	regulation of cytoskeleton organization	GO:0051493	543	21110	0.150307	59	4		0.0286779	182	12	CDH5,ARF1,PDGFRB,HSPA1A,VIL1,SSH3,SPTBN1,SPTAN1,LRP1,LIMA1,SNX9,FERMT2
GO:BP	regulation of actin polymerization or depolymerization	GO:0008064	161	21110	0.459135	59	1		0.0289884	182	6	VIL1,SSH3,SPTBN1,SPTAN1,LIMA1,SNX9
GO:BP	carboxylic acid transmembrane transport	GO:1905039	161	21110	1	-1	-1		0.0289884	182	6	ITGB1,ARG1,SLC3A1,ABCB1,ACSL1,SLC46A1
GO:BP	negative regulation of actin filament polymerization	GO:0030837	68	21110	0.277043	59	1		0.0294917	182	4	VIL1,SSH3,SPTBN1,SPTAN1
GO:BP	endothelial cell migration	GO:0043542	217	21110	0.542107	59	1		0.0294917	182	7	PDCD6,ATP5F1B,CDH5,ITGB1,DPP4,MMRN2,PTPRM
GO:BP	regulation of actin filament organization	GO:0110053	277	21110	0.619216	59	1		0.0294917	182	8	ARF1,VIL1,SSH3,SPTBN1,SPTAN1,LIMA1,SNX9,FERMT2
GO:BP	organic acid transmembrane transport	GO:1903825	162	21110	1	-1	-1		0.0294917	182	6	ITGB1,ARG1,SLC3A1,ABCB1,ACSL1,SLC46A1
GO:BP	aminoglycan catabolic process	GO:0006026	33	21110	1	-1	-1		0.0294917	182	3	HEXA,HEXB,FUCA1
GO:BP	phenol-containing compound metabolic process	GO:0018958	113	21110	1	-1	-1		0.0307747	182	5	HPN,VPS35,MAOA,CPQ,ALDH2
GO:BP	regulation of actin filament length	GO:0030832	164	21110	0.463456	59	1		0.0310878	182	6	VIL1,SSH3,SPTBN1,SPTAN1,LIMA1,SNX9
GO:BP	tricarboxylic acid cycle	GO:0006099	34	21110	1	-1	-1		0.0316128	182	3	SDHA,DLST,SUCLG1
GO:BP	positive regulation of sodium ion transport	GO:0010765	34	21110	1	-1	-1		0.0316128	182	3	ATP1B1,ACTN4,PRSS8
GO:BP	regulation of angiotensin levels in blood	GO:0002002	10	21110	0.0875151	59	1		0.0319192	182	2	CTSZ,ENPEP
GO:BP	cellular response to glucagon stimulus	GO:0071377	10	21110	1	-1	-1		0.0319192	182	2	ARG1,ASS1
GO:BP	amino disaccharide metabolic process	GO:0052779	10	21110	1	-1	-1		0.0319192	182	2	HEXA,HEXB
GO:BP	succinyl-CoA metabolic process	GO:0006104	10	21110	1	-1	-1		0.0319192	182	2	DLST,SUCLG1
GO:BP	dermatan sulfate metabolic process	GO:0030205	10	21110	1	-1	-1		0.0319192	182	2	HEXA,HEXB
GO:BP	mannose metabolic process	GO:0006013	10	21110	1	-1	-1		0.0319192	182	2	MAN2A1,MAN2B1
GO:BP	monoatomic cation transmembrane transport	GO:0098655	859	21110	0.934254	59	1		0.0320582	182	16	ATP5F1B,ATP1B1,HPN,ITGB1,ACTN4,UQCRC1,GNB2,CAB39,SLC15A1,GAS6,PHB2,DPP10,TMBIM6,TMEM63A,SLC46A1,SLC30A10
GO:BP	negative regulation of cytoskeleton organization	GO:0051494	166	21110	0.466145	59	1		0.0320654	182	6	CDH5,VIL1,SSH3,SPTBN1,SPTAN1,LIMA1
GO:BP	purine ribonucleoside triphosphate metabolic process	GO:0009205	166	21110	1	-1	-1		0.0320654	182	6	ATP5F1B,ATP1B1,HSPA1A,SDHA,ENPP3,NDUFS4
GO:BP	organelle organization	GO:0006996	3608	21110	0.640624	59	10		0.0321839	182	46	CFL1,PDCD6,CDH5,ARF1,HEXA,ACTR2,PDGFRB,ITGB1,MAN2A1,ACTN4,DPYSL2,HEXB,HSPA1A,EHD1,VIL1,VPS35,ACTR3,ACTN1,SSH3,SPTBN1,RO60,SPTAN1,ACP2,LRP1,PRDX3,CLN5,MSN,GAA,PHB2,PTPRD,MYO1D,ATP8B1,LIMA1,SMC3,BCAP31,LEMD2,CNP,RALB,SNX9,SNX18,SEPTIN8,PSMD10,NDUFS4,FERMT2,HMGCL,RUVBL2
GO:BP	blood vessel development	GO:0001568	706	21110	0.414712	59	3		0.0326941	182	14	PDCD6,ATP5F1B,CDH5,PDGFRB,ITGB1,SPINT1,ANPEP,COL5A1,LRP1,ENPEP,MMRN2,ERAP1,PTPRM,STAB1
GO:BP	response to activity	GO:0014823	71	21110	1	-1	-1		0.0326941	182	4	UQCRC1,CAB39,NPC1L1,ABCG8
GO:BP	positive regulation of cell motility	GO:2000147	558	21110	0.157104	59	4		0.0332745	182	12	PDCD6,ATP5F1B,CDH5,IL1R1,PDGFRB,ITGB1,ACTN4,VIL1,GAS6,ADAM9,PTP4A1,FERMT2
GO:BP	cell-cell adhesion via plasma-membrane adhesion molecules	GO:0098742	285	21110	1	-1	-1		0.0332745	182	8	CDH5,ITGB1,VCAM1,DSG2,PLXNB2,PTPRD,CDH17,PTPRM
GO:BP	negative regulation of supramolecular fiber organization	GO:1902904	168	21110	0.469259	59	1		0.0334068	182	6	CDH5,VIL1,SSH3,SPTBN1,SPTAN1,LIMA1
GO:BP	tube morphogenesis	GO:0035239	867	21110	0.526469	59	3		0.0341858	182	16	PDCD6,ATP5F1B,CDH5,CTSZ,PDGFRB,ITGB1,SPINT1,ANPEP,LRP1,ENPEP,PLXNB2,PHB2,MMRN2,ERAP1,PTPRM,STAB1
GO:BP	reactive oxygen species metabolic process	GO:0072593	227	21110	0.0828141	59	3		0.0348204	182	7	AKR1C1,NQO1,PDGFRB,PRDX3,DCXR,SLC30A10,NDUFS4
GO:BP	integrin-mediated signaling pathway	GO:0007229	118	21110	0.118215	59	2		0.0348204	182	5	ITGA1,ITGB1,ADAM9,CDH17,FERMT2
GO:BP	regulation of epithelial cell migration	GO:0010632	227	21110	0.23339	59	2		0.0348204	182	7	PDCD6,ATP5F1B,VIL1,PTPRG,MMRN2,ADAM9,PTPRM
GO:BP	homophilic cell adhesion via plasma membrane adhesion molecules	GO:0007156	170	21110	1	-1	-1		0.0348204	182	6	CDH5,ITGB1,DSG2,PLXNB2,CDH17,PTPRM
GO:BP	epiboly involved in wound healing	GO:0090505	36	21110	1	-1	-1		0.0348504	182	3	ITGB1,COL5A1,FERMT2
GO:BP	wound healing, spreading of cells	GO:0044319	36	21110	1	-1	-1		0.0348504	182	3	ITGB1,COL5A1,FERMT2
GO:BP	bile acid biosynthetic process	GO:0006699	36	21110	1	-1	-1		0.0348504	182	3	AKR1D1,ABCB11,CES1
GO:BP	response to estrogen	GO:0043627	73	21110	1	-1	-1		0.0348677	182	4	PDGFRB,MME,CRHBP,ABCB11
GO:BP	purine nucleoside triphosphate metabolic process	GO:0009144	171	21110	1	-1	-1		0.0352698	182	6	ATP5F1B,ATP1B1,HSPA1A,SDHA,ENPP3,NDUFS4
GO:BP	amide transport	GO:0042886	356	21110	0.0658386	59	4		0.035894	182	9	TFR2,ITGB1,CRHBP,SLC15A1,SLC3A1,GNA11,ABCB1,CDH17,SLC46A1
GO:BP	virion attachment to host cell	GO:0019062	11	21110	0.0931919	59	1		0.035894	182	2	DPP4,GAS6
GO:BP	positive regulation of integrin activation	GO:0033625	11	21110	1	-1	-1		0.035894	182	2	CDH17,FERMT2
GO:BP	urea cycle	GO:0000050	11	21110	1	-1	-1		0.035894	182	2	ARG1,ASS1
GO:BP	regulation of lysosomal protein catabolic process	GO:1905165	11	21110	1	-1	-1		0.035894	182	2	VPS35,LRP1
GO:BP	protein localization to early endosome	GO:1902946	11	21110	1	-1	-1		0.035894	182	2	MSN,SORL1
GO:BP	epiboly	GO:0090504	37	21110	1	-1	-1		0.0365125	182	3	ITGB1,COL5A1,FERMT2
GO:BP	ribonucleoside triphosphate metabolic process	GO:0009199	173	21110	1	-1	-1		0.0365125	182	6	ATP5F1B,ATP1B1,HSPA1A,SDHA,ENPP3,NDUFS4
GO:BP	steroid biosynthetic process	GO:0006694	174	21110	1	-1	-1		0.0373822	182	6	IGFBP7,AKR1D1,HSD17B11,ABCB11,CES1,NPC1L1
GO:BP	respiratory electron transport chain	GO:0022904	122	21110	1	-1	-1		0.0380846	182	5	UQCRC1,SDHA,UQCRC2,DLD,NDUFS4
GO:BP	ameboidal-type cell migration	GO:0001667	429	21110	0.0969531	59	4		0.03833	182	10	PDCD6,ATP5F1B,CDH5,ITGB1,DPP4,VIL1,PTPRG,MMRN2,ADAM9,PTPRM
GO:BP	regulation of T cell cytokine production	GO:0002724	38	21110	0.195361	59	1		0.0383809	182	3	IL1R1,HLA-A,ARG1
GO:BP	T cell cytokine production	GO:0002369	38	21110	0.195361	59	1		0.0383809	182	3	IL1R1,HLA-A,ARG1
GO:BP	fatty acid beta-oxidation	GO:0006635	76	21110	0.29389	59	1		0.0383809	182	4	HSD17B4,ECH1,ACADVL,ABCB11
GO:BP	intracellular transport	GO:0046907	1834	21110	1	-1	-1		0.0383809	182	27	PDCD6,RAB5C,ARF1,ATP1B1,ACTR2,YIF1A,ACTN4,HSPA1A,EHD1,VPS35,LAMP2,RAB35,LRP1,CLN5,CES1,MSN,MAN1A1,GAS6,PHB2,SORL1,MYO1D,BCAP31,CNP,SNX9,STXBP2,SNX18,SEPTIN8
GO:BP	positive regulation of lamellipodium organization	GO:1902745	38	21110	1	-1	-1		0.0383809	182	3	ACTR2,VIL1,ACTR3
GO:BP	positive regulation of sterol transport	GO:0032373	38	21110	1	-1	-1		0.0383809	182	3	LRP1,CES1,ABCB4
GO:BP	positive regulation of cholesterol transport	GO:0032376	38	21110	1	-1	-1		0.0383809	182	3	LRP1,CES1,ABCB4
GO:BP	response to hydrogen peroxide	GO:0042542	123	21110	1	-1	-1		0.0385996	182	5	NQO1,PDGFRB,ARG1,PRDX3,ADAM9
GO:BP	small molecule biosynthetic process	GO:0044283	576	21110	0.845954	59	1		0.0390069	182	12	PGM2,AKR1D1,ACADVL,ABCB11,GGT1,ACSM3,CES1,GSTM1,GPX4,NPC1L1,ASS1,HMGCL
GO:BP	protein depolymerization	GO:0051261	124	21110	0.392583	59	1		0.0394861	182	5	CFL1,VIL1,SPTBN1,SPTAN1,LIMA1
GO:BP	response to amino acid	GO:0043200	124	21110	1	-1	-1		0.0394861	182	5	NQO1,COL6A1,ARG1,TMBIM6,ASS1
GO:BP	organic substance metabolic process	GO:0071704	13946	21110	0.0630917	59	47		0.0396323	182	137	GDA,PGM2,PDCD6,AKR1C1,ATP5F1B,GFPT1,GALM,ENTPD8,IGFBP7,AKR1D1,CDH5,ITGA1,TFR2,ATP1B1,ABCC2,ALDH3A2,HEXA,EIF5,HSD17B11,CNDP2,HPN,IL1R1,GPC1,CTSZ,ACTR2,NQO1,PDGFRB,DPP4,MAN2A1,SPINT1,ACTN4,DPYSL2,VCAM1,HEXB,HSD17B4,PROC,HSPA1A,TMPRSS6,LAP3,ECH1,VIL1,VPS35,PRSS8,ADH1B,ACTR3,ANPEP,AOX1,MME,ACTN1,PI4KA,SSH3,CAB39,LAMP2,HLA-A,SPTBN1,RO60,ARG1,ACADVL,COL5A1,BTD,CST6,ABCB11,LRP1,PRDX3,GGT1,CLN5,ENPEP,ALD…
GO:BP	cellular response to organic cyclic compound	GO:0071407	578	21110	0.845954	59	1		0.0396323	182	12	HSPA1A,VPS35,CRHBP,ARG1,CES1,MSN,ABCB4,PHB2,GNA11,RALB,ASS1,RUVBL2
GO:BP	bile acid signaling pathway	GO:0038183	12	21110	1	-1	-1		0.0398525	182	2	ABCB11,ABCG8
GO:BP	negative regulation of inclusion body assembly	GO:0090084	12	21110	1	-1	-1		0.0398525	182	2	HSPA1A,SORL1
GO:BP	dopamine biosynthetic process	GO:0042416	12	21110	1	-1	-1		0.0398525	182	2	VPS35,ALDH2
GO:BP	negative regulation of vascular endothelial growth factor receptor signaling pathway	GO:0030948	12	21110	1	-1	-1		0.0398525	182	2	PDCD6,MMRN2
GO:BP	disaccharide metabolic process	GO:0005984	12	21110	1	-1	-1		0.0398525	182	2	GAA,TREH
GO:BP	cellular response to interferon-alpha	GO:0035457	12	21110	1	-1	-1		0.0398525	182	2	RO60,GAS6
GO:BP	alcohol catabolic process	GO:0046164	39	21110	1	-1	-1		0.0398525	182	3	AKR1D1,ALDH2,ADH4
GO:BP	hormone catabolic process	GO:0042447	12	21110	1	-1	-1		0.0398525	182	2	HSD17B11,MME
GO:BP	positive regulation of cytoplasmic transport	GO:1903651	12	21110	1	-1	-1		0.0398525	182	2	MSN,SORL1
GO:BP	negative regulation of protein depolymerization	GO:1901880	78	21110	0.298044	59	1		0.0400489	182	4	VIL1,SPTBN1,SPTAN1,LIMA1
GO:BP	cellular modified amino acid metabolic process	GO:0006575	126	21110	1	-1	-1		0.0408359	182	5	HPN,CPQ,FOLH1,ASS1,SLC46A1
GO:BP	vasculature development	GO:0001944	737	21110	0.435555	59	3		0.0413087	182	14	PDCD6,ATP5F1B,CDH5,PDGFRB,ITGB1,SPINT1,ANPEP,COL5A1,LRP1,ENPEP,MMRN2,ERAP1,PTPRM,STAB1
GO:BP	regulation of cellular localization	GO:0060341	980	21110	0.238496	59	5		0.0416597	182	17	GPC1,ITGB1,EHD1,VIL1,VPS35,SPTBN1,LRP1,MSN,GAS6,SORL1,ADAM9,GNA11,BCAP31,DPP10,TMBIM6,SEPTIN8,FERMT2
GO:BP	regulation of protein localization to membrane	GO:1905475	181	21110	0.48984	59	1		0.0416597	182	6	GPC1,ITGB1,VIL1,SPTBN1,LRP1,DPP10
GO:BP	quinone metabolic process	GO:1901661	40	21110	1	-1	-1		0.0417431	182	3	AKR1C1,NQO1,ADH4
GO:BP	positive regulation of kinase activity	GO:0033674	441	21110	0.225365	59	3		0.0427415	182	10	PDGFRB,CAB39,GAS6,PHB2,ADAM9,ACSL1,RALB,SNX9,PSMD10,FERMT2
GO:BP	adhesion of symbiont to host cell	GO:0044650	13	21110	0.103168	59	1		0.0435597	182	2	DPP4,GAS6
GO:BP	glutamine family amino acid metabolic process	GO:0009064	81	21110	0.304694	59	1		0.0435597	182	4	GFPT1,ARG1,GGT1,ASS1
GO:BP	regulation of transmembrane transport	GO:0034762	592	21110	0.850439	59	1		0.0435597	182	12	ATP1B1,ITGB1,ACTN4,GNB2,CRHBP,CAB39,ARG1,PHB2,ABCB1,DPP10,ACSL1,TMBIM6
GO:BP	cytokinetic process	GO:0032506	41	21110	1	-1	-1		0.0435597	182	3	ARF1,SNX9,SNX18
GO:BP	signal peptide processing	GO:0006465	13	21110	1	-1	-1		0.0435597	182	2	CLN5,FURIN
GO:BP	dopamine metabolic process	GO:0042417	41	21110	1	-1	-1		0.0435597	182	3	VPS35,MAOA,ALDH2
GO:BP	positive regulation of protein exit from endoplasmic reticulum	GO:0070863	13	21110	1	-1	-1		0.0435597	182	2	SORL1,BCAP31
GO:BP	mitochondrial electron transport, ubiquinol to cytochrome c	GO:0006122	13	21110	1	-1	-1		0.0435597	182	2	UQCRC1,UQCRC2
GO:BP	regulation of microvillus organization	GO:0032530	13	21110	1	-1	-1		0.0435597	182	2	VIL1,ATP8B1
GO:BP	glycosphingolipid catabolic process	GO:0046479	13	21110	1	-1	-1		0.0435597	182	2	HEXA,HEXB
GO:BP	regulation of protein catabolic process in the vacuole	GO:1904350	13	21110	1	-1	-1		0.0435597	182	2	VPS35,LRP1
GO:BP	nitrogen cycle metabolic process	GO:0071941	13	21110	1	-1	-1		0.0435597	182	2	ARG1,ASS1
GO:BP	antigen processing and presentation of endogenous peptide antigen via MHC class I	GO:0019885	13	21110	1	-1	-1		0.0435597	182	2	HLA-A,ERAP1
GO:BP	urea metabolic process	GO:0019627	13	21110	1	-1	-1		0.0435597	182	2	ARG1,ASS1
GO:BP	dermatan sulfate proteoglycan metabolic process	GO:0050655	13	21110	1	-1	-1		0.0435597	182	2	HEXA,HEXB
GO:BP	lysosomal transport	GO:0007041	129	21110	1	-1	-1		0.0435597	182	5	HSPA1A,VPS35,LAMP2,LRP1,SORL1
GO:BP	positive regulation of protein localization to endosome	GO:1905668	13	21110	1	-1	-1		0.0435597	182	2	MSN,SORL1
GO:BP	inorganic cation transmembrane transport	GO:0098662	828	21110	1	-1	-1		0.0441102	182	15	ATP5F1B,ATP1B1,HPN,ITGB1,ACTN4,UQCRC1,GNB2,CAB39,SLC15A1,GAS6,PHB2,DPP10,TMBIM6,SLC46A1,SLC30A10
GO:BP	regulation of protein localization to cell periphery	GO:1904375	131	21110	0.405296	59	1		0.0447923	182	5	ITGB1,VIL1,SPTBN1,LRP1,DPP10
GO:BP	cell redox homeostasis	GO:0045454	42	21110	1	-1	-1		0.0451332	182	3	NQO1,PRDX3,DLD
GO:BP	cytoskeleton organization	GO:0007010	1513	21110	0.22705	59	7		0.0453004	182	23	CFL1,CDH5,ARF1,ACTR2,PDGFRB,ITGB1,ACTN4,DPYSL2,HSPA1A,VIL1,ACTR3,ACTN1,SSH3,SPTBN1,SPTAN1,LRP1,MSN,MYO1D,LIMA1,SMC3,CNP,SNX9,FERMT2
GO:BP	endosomal transport	GO:0016197	247	21110	1	-1	-1		0.0453409	182	7	EHD1,VPS35,RAB35,CLN5,SORL1,SNX9,SNX18
GO:BP	response to tumor necrosis factor	GO:0034612	247	21110	1	-1	-1		0.0453409	182	7	ACTN4,VCAM1,HSPA1A,CRHBP,GAS6,ADAM9,ASS1
GO:BP	lipid storage	GO:0019915	83	21110	0.307814	59	1		0.0458109	182	4	HEXA,HEXB,EHD1,CES1
GO:BP	negative regulation of signal transduction	GO:0009968	1252	21110	0.236454	59	6		0.045833	182	20	PDCD6,ITGA1,GPC1,ITGB1,HSPA1A,TMPRSS6,CRHBP,ARG1,LRP1,GAS6,PHB2,PTPRD,SORL1,MMRN2,LEMD2,TMBIM6,ARRDC1,CD109,PSMD10,RUVBL2
GO:BP	vesicle-mediated transport between endosomal compartments	GO:0098927	43	21110	1	-1	-1		0.0474288	182	3	MSN,SORL1,MYO1D
GO:BP	endocytic recycling	GO:0032456	84	21110	1	-1	-1		0.0474288	182	4	EHD1,VPS35,RAB35,SORL1
GO:BP	import into cell	GO:0098657	250	21110	1	-1	-1		0.0477582	182	7	TFR2,ATP1B1,ITGB1,ARG1,SLC15A1,ACSL1,SLC46A1
GO:BP	cellular response to lipid	GO:0071396	602	21110	0.339334	59	3		0.0479499	182	12	AKR1C1,MRC1,HSPA1A,CRHBP,ARG1,CES1,MSN,ABCB4,PHB2,ADAM9,ASS1,RUVBL2
GO:BP	nervous system development	GO:0007399	2547	21110	0.650657	59	7		0.0480949	182	34	GDA,CFL1,ITGA1,ALDH3A2,HEXA,GPC1,ITGB1,MAN2A1,SPINT1,DPYSL2,VCAM1,HEXB,EHD1,VPS35,MME,SPTBN1,RAB35,BTD,LRP1,CLN5,PTPRG,PLXNB2,GAS6,PTPRD,SORL1,ATP8B1,SDHA,LEMD2,CNP,VCAN,PTPRM,LSAMP,WWP1,NDUFS4
GO:BP	nucleoside triphosphate metabolic process	GO:0009141	190	21110	1	-1	-1		0.0480949	182	6	ATP5F1B,ATP1B1,HSPA1A,SDHA,ENPP3,NDUFS4
GO:BP	neurogenesis	GO:0022008	1705	21110	0.436368	59	6		0.0483001	182	25	CFL1,ITGA1,HEXA,GPC1,ITGB1,MAN2A1,SPINT1,DPYSL2,VCAM1,HEXB,EHD1,MME,RAB35,LRP1,CLN5,PTPRG,PLXNB2,GAS6,PTPRD,SORL1,ATP8B1,LEMD2,CNP,VCAN,PTPRM
GO:BP	viral life cycle	GO:0019058	316	21110	0.142272	59	3		0.0483653	182	8	MRC1,ITGB1,DPP4,HSPA1A,ANPEP,GAS6,FURIN,WWP1
GO:BP	regulation of bile acid metabolic process	GO:1904251	14	21110	1	-1	-1		0.0483653	182	2	ABCB11,CES1
GO:BP	regulation of protein localization to endosome	GO:1905666	14	21110	1	-1	-1		0.0483653	182	2	MSN,SORL1
GO:BP	regulation of extracellular matrix disassembly	GO:0010715	14	21110	1	-1	-1		0.0483653	182	2	DPP4,LRP1
GO:BP	angiogenesis	GO:0001525	530	21110	0.287821	59	3		0.0493284	182	11	PDCD6,ATP5F1B,CDH5,PDGFRB,ITGB1,ANPEP,ENPEP,MMRN2,ERAP1,PTPRM,STAB1
GO:BP	actin filament capping	GO:0051693	44	21110	0.213848	59	1		0.049374	182	3	VIL1,SPTBN1,SPTAN1
GO:CC	secretory granule lumen	GO:0034774	320	22122	8.93786e-25	62	23	RNASE3,CTSG,RETN,OLFM4,AZU1,EPX,MPO,ELANE,PRTN3,LCN2,S100A9,S100A8,DEFA3,FGA,HRG,LTF,FGB,FGG,CFP,TIMP1,FN1,A2M,TF	1.1638e-06	184	15	PGM2,CTSZ,ACTR2,ACTN4,HEXB,ACTN1,CAB39,SPTAN1,ARG1,PSMD6,GAS6,MAN2B1,FUCA1,DPP7,FUCA2
GO:CC	cytoplasmic vesicle lumen	GO:0060205	323	22122	8.93786e-25	62	23	RNASE3,CTSG,RETN,OLFM4,AZU1,EPX,MPO,ELANE,PRTN3,LCN2,S100A9,S100A8,DEFA3,FGA,HRG,LTF,FGB,FGG,CFP,TIMP1,FN1,A2M,TF	1.26906e-06	184	15	PGM2,CTSZ,ACTR2,ACTN4,HEXB,ACTN1,CAB39,SPTAN1,ARG1,PSMD6,GAS6,MAN2B1,FUCA1,DPP7,FUCA2
GO:CC	vesicle lumen	GO:0031983	325	22122	8.93786e-25	62	23	RNASE3,CTSG,RETN,OLFM4,AZU1,EPX,MPO,ELANE,PRTN3,LCN2,S100A9,S100A8,DEFA3,FGA,HRG,LTF,FGB,FGG,CFP,TIMP1,FN1,A2M,TF	1.31709e-06	184	15	PGM2,CTSZ,ACTR2,ACTN4,HEXB,ACTN1,CAB39,SPTAN1,ARG1,PSMD6,GAS6,MAN2B1,FUCA1,DPP7,FUCA2
GO:CC	extracellular space	GO:0005615	3384	22122	2.98981e-23	62	46	LRRC15,C4BPA,RNASE3,CTSG,MMP9,RETN,OLFM4,AZU1,CPA1,EPX,MPO,ELANE,SERPINB4,PRTN3,LCN2,CRP,S100A9,S100A8,DEFA3,CELA3A,APCS,FGA,HRG,CSTA,GOLM1,F12,LTF,FGB,FGG,RTN4R,SERPINB5,MUC5AC,C5,MUC5B,CFP,DDAH2,CTRB2,TIMP1,CD5L,TTN,IGHG2,FN1,A2M,TF,PPP1CB,CFH	1.82205e-44	184	113	CLRN3,PGM2,CFL1,PDCD6,AKR1C1,ATP5F1B,RAB5C,GFPT1,GALM,CRYZ,IGFBP7,ITGA1,ARF1,ATP1B1,HEXA,CNDP2,HPN,GPC1,CTSZ,ACTR2,PROCR,ITGB1,DPP4,MAN2A1,SPINT1,ACTN4,DPYSL2,VCAM1,HEXB,PROC,HSPA1A,TMPRSS6,EHD1,LAP3,ECH1,VIL1,VPS35,PRSS8,GNB2,ACTR3,ANPEP,ART3,AOX1,MME,ACTN1,PI4KA,CRHBP,CAB39,COL6A1,LAMP2,HLA-A,SPTBN1,SPTAN1,ARG1,RAB35,ACP2,COL5A1,BTD,CST6,ABCB11,GGT1,CLN5,DSG2,ENPEP,ALDOB,IGHA2,CPQ,MSN,GAA,COL6A…
GO:CC	extracellular region	GO:0005576	4236	22122	2.1781e-21	62	48	LRRC15,C4BPA,RNASE3,CTSG,MMP9,RETN,OLFM4,AZU1,CPA1,EPX,MPO,ELANE,SERPINB4,PRTN3,LCN2,CRP,S100A9,S100A8,DEFA3,CELA3A,APCS,FGA,HRG,CSTA,GOLM1,F12,LTF,FGB,FGG,RTN4R,SERPINB5,C1QA,MUC5AC,C5,MUC5B,CFP,DDAH2,MMP1,CTRB2,TIMP1,CD5L,TTN,IGHG2,FN1,A2M,TF,PPP1CB,CFH	2.51988e-37	184	116	CLRN3,PGM2,CFL1,PDCD6,AKR1C1,ATP5F1B,RAB5C,GFPT1,GALM,CRYZ,IGFBP7,ITGA1,ARF1,ATP1B1,HEXA,CNDP2,HPN,IL1R1,GPC1,CTSZ,ACTR2,PROCR,ITGB1,DPP4,MAN2A1,SPINT1,ACTN4,DPYSL2,VCAM1,HEXB,PROC,HSPA1A,TMPRSS6,EHD1,LAP3,ECH1,VIL1,VPS35,PRSS8,GNB2,ACTR3,ANPEP,ART3,AOX1,MME,ACTN1,PI4KA,CRHBP,CAB39,COL6A1,LAMP2,HLA-A,SPTBN1,SPTAN1,ARG1,RAB35,ACP2,COL5A1,BTD,CST6,ABCB11,GGT1,CLN5,DSG2,ENPEP,ALDOB,IGHA2,PSMD6,CPQ,M…
GO:CC	extracellular organelle	GO:0043230	2134	22122	1.41664e-17	62	34	LRRC15,CTSG,MMP9,RETN,OLFM4,AZU1,EPX,MPO,ELANE,PRTN3,LCN2,S100A9,S100A8,DEFA3,APCS,FGA,HRG,F12,LTF,FGB,FGG,RTN4R,MUC5AC,C5,MUC5B,DDAH2,TIMP1,TTN,IGHG2,FN1,A2M,TF,PPP1CB,CFH	3.41022e-56	184	105	CLRN3,PGM2,CFL1,PDCD6,AKR1C1,ATP5F1B,RAB5C,GFPT1,GALM,CRYZ,IGFBP7,ITGA1,ARF1,ATP1B1,HEXA,CNDP2,HPN,GPC1,CTSZ,ACTR2,PROCR,ITGB1,DPP4,MAN2A1,SPINT1,ACTN4,DPYSL2,VCAM1,HEXB,HSPA1A,EHD1,LAP3,ECH1,VIL1,VPS35,PRSS8,GNB2,ACTR3,ANPEP,ART3,AOX1,MME,ACTN1,PI4KA,CAB39,COL6A1,LAMP2,HLA-A,SPTBN1,SPTAN1,RAB35,ACP2,BTD,CST6,ABCB11,GGT1,CLN5,DSG2,ENPEP,ALDOB,IGHA2,CPQ,MSN,GAA,COL6A3,CANX,PTPRG,MAN1A1,PLXNB2,GPX4…
GO:CC	extracellular exosome	GO:0070062	2109	22122	1.41664e-17	62	34	LRRC15,CTSG,MMP9,RETN,OLFM4,AZU1,EPX,MPO,ELANE,PRTN3,LCN2,S100A9,S100A8,DEFA3,APCS,FGA,HRG,F12,LTF,FGB,FGG,RTN4R,MUC5AC,C5,MUC5B,DDAH2,TIMP1,TTN,IGHG2,FN1,A2M,TF,PPP1CB,CFH	3.41022e-56	184	105	CLRN3,PGM2,CFL1,PDCD6,AKR1C1,ATP5F1B,RAB5C,GFPT1,GALM,CRYZ,IGFBP7,ITGA1,ARF1,ATP1B1,HEXA,CNDP2,HPN,GPC1,CTSZ,ACTR2,PROCR,ITGB1,DPP4,MAN2A1,SPINT1,ACTN4,DPYSL2,VCAM1,HEXB,HSPA1A,EHD1,LAP3,ECH1,VIL1,VPS35,PRSS8,GNB2,ACTR3,ANPEP,ART3,AOX1,MME,ACTN1,PI4KA,CAB39,COL6A1,LAMP2,HLA-A,SPTBN1,SPTAN1,RAB35,ACP2,BTD,CST6,ABCB11,GGT1,CLN5,DSG2,ENPEP,ALDOB,IGHA2,CPQ,MSN,GAA,COL6A3,CANX,PTPRG,MAN1A1,PLXNB2,GPX4…
GO:CC	extracellular vesicle	GO:1903561	2133	22122	1.41664e-17	62	34	LRRC15,CTSG,MMP9,RETN,OLFM4,AZU1,EPX,MPO,ELANE,PRTN3,LCN2,S100A9,S100A8,DEFA3,APCS,FGA,HRG,F12,LTF,FGB,FGG,RTN4R,MUC5AC,C5,MUC5B,DDAH2,TIMP1,TTN,IGHG2,FN1,A2M,TF,PPP1CB,CFH	3.41022e-56	184	105	CLRN3,PGM2,CFL1,PDCD6,AKR1C1,ATP5F1B,RAB5C,GFPT1,GALM,CRYZ,IGFBP7,ITGA1,ARF1,ATP1B1,HEXA,CNDP2,HPN,GPC1,CTSZ,ACTR2,PROCR,ITGB1,DPP4,MAN2A1,SPINT1,ACTN4,DPYSL2,VCAM1,HEXB,HSPA1A,EHD1,LAP3,ECH1,VIL1,VPS35,PRSS8,GNB2,ACTR3,ANPEP,ART3,AOX1,MME,ACTN1,PI4KA,CAB39,COL6A1,LAMP2,HLA-A,SPTBN1,SPTAN1,RAB35,ACP2,BTD,CST6,ABCB11,GGT1,CLN5,DSG2,ENPEP,ALDOB,IGHA2,CPQ,MSN,GAA,COL6A3,CANX,PTPRG,MAN1A1,PLXNB2,GPX4…
GO:CC	extracellular membrane-bounded organelle	GO:0065010	2134	22122	1.41664e-17	62	34	LRRC15,CTSG,MMP9,RETN,OLFM4,AZU1,EPX,MPO,ELANE,PRTN3,LCN2,S100A9,S100A8,DEFA3,APCS,FGA,HRG,F12,LTF,FGB,FGG,RTN4R,MUC5AC,C5,MUC5B,DDAH2,TIMP1,TTN,IGHG2,FN1,A2M,TF,PPP1CB,CFH	3.41022e-56	184	105	CLRN3,PGM2,CFL1,PDCD6,AKR1C1,ATP5F1B,RAB5C,GFPT1,GALM,CRYZ,IGFBP7,ITGA1,ARF1,ATP1B1,HEXA,CNDP2,HPN,GPC1,CTSZ,ACTR2,PROCR,ITGB1,DPP4,MAN2A1,SPINT1,ACTN4,DPYSL2,VCAM1,HEXB,HSPA1A,EHD1,LAP3,ECH1,VIL1,VPS35,PRSS8,GNB2,ACTR3,ANPEP,ART3,AOX1,MME,ACTN1,PI4KA,CAB39,COL6A1,LAMP2,HLA-A,SPTBN1,SPTAN1,RAB35,ACP2,BTD,CST6,ABCB11,GGT1,CLN5,DSG2,ENPEP,ALDOB,IGHA2,CPQ,MSN,GAA,COL6A3,CANX,PTPRG,MAN1A1,PLXNB2,GPX4…
GO:CC	extracellular matrix	GO:0031012	567	22122	4.11553e-17	62	21	LRRC15,CTSG,MMP9,ELANE,PRTN3,S100A9,S100A8,APCS,FGA,HRG,F12,FGB,FGG,C1QA,MUC5AC,MUC5B,CFP,MMP1,TIMP1,FN1,A2M	0.100392	184	9
GO:CC	external encapsulating structure	GO:0030312	568	22122	4.11553e-17	62	21	LRRC15,CTSG,MMP9,ELANE,PRTN3,S100A9,S100A8,APCS,FGA,HRG,F12,FGB,FGG,C1QA,MUC5AC,MUC5B,CFP,MMP1,TIMP1,FN1,A2M	0.100392	184	9
GO:CC	secretory granule	GO:0030141	893	22122	1.1536e-16	62	24	RNASE3,CTSG,MMP9,RETN,OLFM4,AZU1,EPX,MPO,ELANE,PRTN3,LCN2,S100A9,S100A8,DEFA3,FGA,HRG,LTF,FGB,FGG,CFP,TIMP1,FN1,A2M,TF	2.82039e-08	184	28	PGM2,RAB5C,ITGA1,HEXA,CTSZ,ACTR2,ACTN4,HEXB,HSPA1A,ANPEP,MME,ACTN1,CRHBP,CAB39,LAMP2,SPTAN1,ARG1,PSMD6,GAA,GAS6,MAN2B1,DLD,FUCA1,DPP7,FUCA2,STXBP2,TMEM63A,CD109
GO:CC	collagen-containing extracellular matrix	GO:0062023	430	22122	1.69554e-15	62	18	LRRC15,CTSG,MMP9,ELANE,PRTN3,S100A9,S100A8,APCS,FGA,HRG,F12,FGB,FGG,C1QA,CFP,TIMP1,FN1,A2M	0.0348762	184	9	IGFBP7,GPC1,CTSZ,COL6A1,COL5A1,COL6A3,MMRN2,ABI3BP,VCAN
GO:CC	secretory vesicle	GO:0099503	1064	22122	5.19464e-15	62	24	RNASE3,CTSG,MMP9,RETN,OLFM4,AZU1,EPX,MPO,ELANE,PRTN3,LCN2,S100A9,S100A8,DEFA3,FGA,HRG,LTF,FGB,FGG,CFP,TIMP1,FN1,A2M,TF	7.31764e-08	184	30	PGM2,RAB5C,ITGA1,HEXA,CTSZ,ACTR2,ACTN4,HEXB,HSPA1A,ANPEP,MME,ACTN1,CRHBP,CAB39,LAMP2,SPTAN1,ARG1,RAB35,PSMD6,GAA,GAS6,MAN2B1,DLD,FUCA1,DPP7,FUCA2,STXBP2,TMEM63A,CD109,SEPTIN8
GO:CC	blood microparticle	GO:0072562	137	22122	5.10751e-14	62	12	C4BPA,APCS,FGA,HRG,FGB,FGG,CD5L,IGHG2,FN1,A2M,TF,CFH	0.181588	184	3
GO:CC	vesicle	GO:0031982	3998	22122	5.11334e-12	62	37	LRRC15,RNASE3,CTSG,MMP9,RETN,OLFM4,AZU1,EPX,MPO,ELANE,PRTN3,LCN2,S100A9,S100A8,DEFA3,ADD2,APCS,FGA,HRG,F12,LTF,FGB,FGG,RTN4R,MUC5AC,C5,MUC5B,CFP,DDAH2,TIMP1,TTN,IGHG2,FN1,A2M,TF,PPP1CB,CFH	2.68518e-46	184	123	CLRN3,PGM2,CFL1,PDCD6,AKR1C1,ATP5F1B,RAB5C,MRC1,GFPT1,GALM,CRYZ,IGFBP7,ITGA1,ARF1,TFR2,ATP1B1,HEXA,CNDP2,HPN,GPC1,CTSZ,ACTR2,PROCR,PDGFRB,ITGB1,DPP4,MAN2A1,YIF1A,SPINT1,ACTN4,DPYSL2,VCAM1,HEXB,HSPA1A,EHD1,LAP3,ECH1,VIL1,VPS35,PRSS8,GNB2,ACTR3,ANPEP,ART3,AOX1,MME,ACTN1,PI4KA,CRHBP,CAB39,COL6A1,LAMP2,HLA-A,SPTBN1,SPTAN1,ARG1,RAB35,ACP2,BTD,CST6,ABCB11,LRP1,PRDX3,GGT1,CLN5,DSG2,ENPEP,ALDOB,IGHA2,PSM…
GO:CC	azurophil granule lumen	GO:0035578	91	22122	2.35405e-09	62	8	RNASE3,CTSG,RETN,AZU1,MPO,ELANE,PRTN3,DEFA3	0.0001172	184	7	ACTR2,HEXB,ARG1,MAN2B1,FUCA1,DPP7,FUCA2
GO:CC	platelet alpha granule lumen	GO:0031093	66	22122	8.62828e-09	62	7	FGA,HRG,FGB,FGG,TIMP1,FN1,A2M	0.0490989	184	3	ACTN4,ACTN1,GAS6
GO:CC	fibrinogen complex	GO:0005577	8	22122	4.84161e-08	62	4	FGA,FGB,FGG,FN1	1	-1	-1
GO:CC	platelet alpha granule	GO:0031091	90	22122	6.42747e-08	62	7	FGA,HRG,FGB,FGG,TIMP1,FN1,A2M	0.027315	184	4	ACTN4,ACTN1,GAS6,CD109
GO:CC	azurophil granule	GO:0042582	154	22122	1.11566e-07	62	8	RNASE3,CTSG,RETN,AZU1,MPO,ELANE,PRTN3,DEFA3	1.05512e-07	184	12	RAB5C,HEXA,ACTR2,HEXB,LAMP2,ARG1,GAA,MAN2B1,FUCA1,DPP7,FUCA2,STXBP2
GO:CC	primary lysosome	GO:0005766	154	22122	1.11566e-07	62	8	RNASE3,CTSG,RETN,AZU1,MPO,ELANE,PRTN3,DEFA3	1.05512e-07	184	12	RAB5C,HEXA,ACTR2,HEXB,LAMP2,ARG1,GAA,MAN2B1,FUCA1,DPP7,FUCA2,STXBP2
GO:CC	cell periphery	GO:0071944	6303	22122	1.68277e-07	62	39	LRRC15,C4BPA,CTSG,MMP9,OLFM4,FLNC,ELANE,PRTN3,S100A9,TMC4,S100A8,ADD2,APCS,FGA,HRG,CSTA,GOLM1,F12,LTF,IL18R1,FGB,FGG,RTN4R,SERPINB5,C1QA,MUC5AC,C5,MUC5B,CASP14,CFP,MMP1,TIMP1,CD5L,TTN,IGHG2,FN1,A2M,TF,PPP1CB	6.20352e-14	184	104	CFL1,ATP5F1B,RAB5C,MRC1,ENTPD8,IGFBP7,CDH5,ITGA1,ARF1,TFR2,ATP1B1,ABCC2,EIF5,HPN,IL1R1,GPC1,CTSZ,ACTR2,PROCR,PDGFRB,ITGB1,DPP4,SPINT1,ACTN4,DPYSL2,VCAM1,HSPA1A,TMPRSS6,EHD1,VIL1,PRSS8,ADH1B,GNB2,ANPEP,ART3,MME,ACTN1,PI4KA,COL6A1,LAMP2,HLA-A,SPTBN1,SPTAN1,RAB35,SLC15A1,COL5A1,CST6,ABCB11,LRP1,GGT1,DSG2,ENPEP,IGHA2,MSN,GAA,COL6A3,CANX,PTPRG,PLXNB2,ABCB4,PHB2,PTPRD,SORL1,FURIN,MYO1D,ATP8B1,LIMA1,FOL…
GO:CC	specific granule lumen	GO:0035580	61	22122	1.69728e-07	62	6	RETN,OLFM4,ELANE,LCN2,LTF,CFP	0.0447098	184	3	CTSZ,SPTAN1,ARG1
GO:CC	vacuolar lumen	GO:0005775	178	22122	3.0751e-07	62	8	RNASE3,CTSG,RETN,AZU1,MPO,ELANE,PRTN3,DEFA3	6.55978e-10	184	15	HEXA,GPC1,ACTR2,PDGFRB,HEXB,LAMP2,ARG1,ACP2,CLN5,GAA,MAN2B1,FUCA1,DPP7,FUCA2,VCAN
GO:CC	endomembrane system	GO:0012505	4776	22122	1.62654e-06	62	32	RNASE3,CTSG,MMP9,RETN,OLFM4,AZU1,EPX,MPO,ELANE,PRTN3,LCN2,S100A9,S100A8,DEFA3,TRRAP,FGA,NT5C3A,HRG,GOLM1,F12,LTF,FGB,FGG,RTN4R,MUC5AC,MUC5B,CFP,TIMP1,FN1,ABCF1,A2M,TF	1.4503e-09	184	79	PGM2,PDCD6,RAB5C,MRC1,IGFBP7,CDH5,ITGA1,ARF1,ALDH3A2,HEXA,HSD17B11,HPN,GPC1,CTSZ,ACTR2,PDGFRB,ITGB1,MAN2A1,YIF1A,ACTN4,VCAM1,HEXB,PROC,HSPA1A,EHD1,VPS35,ANPEP,SARAF,MME,ACTN1,CRHBP,CAB39,COL6A1,LAMP2,HLA-A,SPTAN1,ARG1,RAB35,COL5A1,ABCB11,LRP1,PRDX3,CLN5,PSMD6,CPQ,CES1,GAA,COL6A3,CANX,MAN1A1,GPX4,GAS6,SORL1,MAN2B1,FURIN,MYO1D,ATP8B1,DLD,FUCA1,BCAP31,LEMD2,PTP4A1,ERAP1,DPP7,FUCA2,ACSL1,VCAN,MAMDC4,…
GO:CC	intracellular organelle lumen	GO:0070013	6635	22122	3.07871e-05	62	36	RNASE3,CTSG,MMP9,RETN,OLFM4,AZU1,EPX,MPO,ELANE,PRTN3,LCN2,S100A9,S100A8,HNRNPA0,DEFA3,TRRAP,FGA,NT5C3A,HRG,CSTA,GOLM1,LTF,ECI2,FGB,FGG,MUC5AC,MUC5B,CASP14,CFP,TIMP1,TTN,FN1,ABCF1,A2M,TF,PPP1CB	0.0290777	184	71	PGM2,CFL1,PDCD6,ATP5F1B,IGFBP7,CDH5,HEXA,CNDP2,GPC1,CTSZ,ACTR2,PDGFRB,ACTN4,HEXB,HSD17B4,PROC,HSPA1A,LAP3,ECH1,LHPP,ADH1B,ACTN1,CAB39,COL6A1,LAMP2,SPTBN1,RO60,SPTAN1,ARG1,ACADVL,ACP2,COL5A1,BTD,PRDX3,CLN5,PSMD6,ACSM3,CES1,GAA,COL6A3,CANX,GAS6,ABCB4,PHB2,SORL1,MAN2B1,FURIN,ATP8B1,SDHA,UQCRC2,DLD,SMC3,GFM1,FUCA1,ALDH2,ABCB1,ADH4,ERAP1,DLST,DPP7,CDH17,FUCA2,VCAN,ASS1,ADH1A,SUCLG1,NOP58,PSMD10,FERMT2…
GO:CC	membrane-enclosed lumen	GO:0031974	6635	22122	3.07871e-05	62	36	RNASE3,CTSG,MMP9,RETN,OLFM4,AZU1,EPX,MPO,ELANE,PRTN3,LCN2,S100A9,S100A8,HNRNPA0,DEFA3,TRRAP,FGA,NT5C3A,HRG,CSTA,GOLM1,LTF,ECI2,FGB,FGG,MUC5AC,MUC5B,CASP14,CFP,TIMP1,TTN,FN1,ABCF1,A2M,TF,PPP1CB	0.0290777	184	71	PGM2,CFL1,PDCD6,ATP5F1B,IGFBP7,CDH5,HEXA,CNDP2,GPC1,CTSZ,ACTR2,PDGFRB,ACTN4,HEXB,HSD17B4,PROC,HSPA1A,LAP3,ECH1,LHPP,ADH1B,ACTN1,CAB39,COL6A1,LAMP2,SPTBN1,RO60,SPTAN1,ARG1,ACADVL,ACP2,COL5A1,BTD,PRDX3,CLN5,PSMD6,ACSM3,CES1,GAA,COL6A3,CANX,GAS6,ABCB4,PHB2,SORL1,MAN2B1,FURIN,ATP8B1,SDHA,UQCRC2,DLD,SMC3,GFM1,FUCA1,ALDH2,ABCB1,ADH4,ERAP1,DLST,DPP7,CDH17,FUCA2,VCAN,ASS1,ADH1A,SUCLG1,NOP58,PSMD10,FERMT2…
GO:CC	organelle lumen	GO:0043233	6635	22122	3.07871e-05	62	36	RNASE3,CTSG,MMP9,RETN,OLFM4,AZU1,EPX,MPO,ELANE,PRTN3,LCN2,S100A9,S100A8,HNRNPA0,DEFA3,TRRAP,FGA,NT5C3A,HRG,CSTA,GOLM1,LTF,ECI2,FGB,FGG,MUC5AC,MUC5B,CASP14,CFP,TIMP1,TTN,FN1,ABCF1,A2M,TF,PPP1CB	0.0290777	184	71	PGM2,CFL1,PDCD6,ATP5F1B,IGFBP7,CDH5,HEXA,CNDP2,GPC1,CTSZ,ACTR2,PDGFRB,ACTN4,HEXB,HSD17B4,PROC,HSPA1A,LAP3,ECH1,LHPP,ADH1B,ACTN1,CAB39,COL6A1,LAMP2,SPTBN1,RO60,SPTAN1,ARG1,ACADVL,ACP2,COL5A1,BTD,PRDX3,CLN5,PSMD6,ACSM3,CES1,GAA,COL6A3,CANX,GAS6,ABCB4,PHB2,SORL1,MAN2B1,FURIN,ATP8B1,SDHA,UQCRC2,DLD,SMC3,GFM1,FUCA1,ALDH2,ABCB1,ADH4,ERAP1,DLST,DPP7,CDH17,FUCA2,VCAN,ASS1,ADH1A,SUCLG1,NOP58,PSMD10,FERMT2…
GO:CC	specific granule	GO:0042581	158	22122	3.94925e-05	62	6	RETN,OLFM4,ELANE,LCN2,LTF,CFP	0.0353801	184	5	CTSZ,SPTAN1,ARG1,STXBP2,TMEM63A
GO:CC	tertiary granule lumen	GO:1904724	55	22122	0.000123069	62	4	MMP9,OLFM4,LTF,CFP	0.462809	184	1
GO:CC	endoplasmic reticulum lumen	GO:0005788	313	22122	0.000186849	62	7	FGA,GOLM1,FGG,CFP,TIMP1,FN1,TF	0.000127946	184	12	IGFBP7,CTSZ,PROC,COL6A1,COL5A1,CES1,COL6A3,CANX,GAS6,ERAP1,FUCA2,VCAN
GO:CC	phagocytic vesicle lumen	GO:0097013	5	22122	0.000506035	62	2	MPO,LTF	1	-1	-1
GO:CC	cornified envelope	GO:0001533	59	22122	0.00352254	62	3	CSTA,SERPINB5,CASP14	0.160143	184	2
GO:CC	tertiary granule	GO:0070820	163	22122	0.00641317	62	4	MMP9,OLFM4,LTF,CFP	0.0387907	184	5	LAMP2,SPTAN1,GAA,STXBP2,TMEM63A
GO:CC	external side of plasma membrane	GO:0009897	460	22122	0.00991292	62	6	FGA,FGB,FGG,RTN4R,IGHG2,TF	0.00339794	184	12	CDH5,ITGA1,TFR2,IL1R1,ITGB1,VCAM1,ANPEP,ENPEP,IGHA2,ADAM9,ABCB1,ENPP3
GO:CC	endocytic vesicle lumen	GO:0071682	23	22122	0.0101399	62	2	MPO,LTF	1	-1	-1
GO:CC	Golgi lumen	GO:0005796	103	22122	0.0159979	62	3	DEFA3,MUC5AC,MUC5B	0.00955528	184	5	GPC1,PROC,GAS6,FURIN,VCAN
GO:CC	phagocytic vesicle	GO:0045335	142	22122	0.0338568	62	3	MPO,ELANE,LTF	0.191644	184	3
GO:CC	cytoplasm	GO:0005737	12365	22122	0.0260122	62	45	RNASE3,CTSG,MMP9,RETN,OLFM4,AZU1,FLNC,EPX,MPO,ELANE,SERPINB4,ANXA10,PRTN3,LCN2,S100A9,S100A8,DEFA3,TRRAP,CLYBL,ADD2,FGA,NT5C3A,HRG,CSTA,GOLM1,F12,LTF,ECI2,FGB,FGG,RTN4R,SERPINB5,MUC5AC,MUC5B,CASP14,CFP,DDAH2,TIMP1,CD5L,TTN,FN1,ABCF1,A2M,TF,PPP1CB	3.66032e-14	184	154	GDA,PGM2,LGALS2,CFL1,PDCD6,AKR1C1,ATP5F1B,RAB5C,MRC1,GFPT1,GALM,CRYZ,IGFBP7,AKR1D1,ITGA1,ARF1,TFR2,ALDH3A2,HEXA,EIF5,HSD17B11,CNDP2,HPN,GPC1,CTSZ,ACTR2,NQO1,PROCR,PDGFRB,ITGB1,DPP4,MAN2A1,YIF1A,ACTN4,DPYSL2,VCAM1,HEXB,HSD17B4,PROC,HSPA1A,EHD1,LAP3,ECH1,VIL1,VPS35,LHPP,UQCRC1,ADH1B,GNB2,ACTR3,ANPEP,SARAF,AOX1,MME,ACTN1,OGFR,PI4KA,CRHBP,SSH3,CAB39,COL6A1,LAMP2,HLA-A,SPTBN1,RO60,SPTAN1,ARG1,ACADVL,R…
GO:CC	membrane	GO:0016020	9878	22122	0.0518654	62	37		3.09126e-14	184	136	CLRN3,CFL1,PDCD6,ATP5F1B,RAB5C,MRC1,ENTPD8,CDH5,ITGA1,ARF1,TFR2,ATP1B1,ABCC2,ALDH3A2,HEXA,EIF5,HPN,IL1R1,GPC1,CTSZ,ACTR2,PROCR,PDGFRB,ITGB1,DPP4,MAN2A1,YIF1A,SPINT1,ACTN4,DPYSL2,VCAM1,HEXB,HSD17B4,HSPA1A,TMPRSS6,EHD1,ECH1,VIL1,VPS35,PRSS8,UQCRC1,ADH1B,GNB2,ACTR3,ANPEP,SARAF,ART3,MME,ACTN1,OGFR,PI4KA,CAB39,COL6A1,LAMP2,HLA-A,SPTBN1,SPTAN1,ARG1,ACADVL,RAB35,SLC15A1,ACP2,CST6,ABCB11,LRP1,GGT1,CLN5,D…
GO:CC	plasma membrane	GO:0005886	5819	22122	0.000377477	62	31	C4BPA,CTSG,OLFM4,FLNC,PRTN3,S100A9,TMC4,S100A8,ADD2,FGA,HRG,CSTA,GOLM1,F12,LTF,IL18R1,FGB,FGG,RTN4R,SERPINB5,MUC5AC,C5,MUC5B,CASP14,CFP,CD5L,TTN,IGHG2,FN1,TF,PPP1CB	8.04515e-13	184	97	CFL1,ATP5F1B,RAB5C,MRC1,ENTPD8,CDH5,ITGA1,ARF1,TFR2,ATP1B1,ABCC2,EIF5,HPN,IL1R1,GPC1,CTSZ,PROCR,PDGFRB,ITGB1,DPP4,SPINT1,ACTN4,DPYSL2,VCAM1,HSPA1A,TMPRSS6,EHD1,VIL1,PRSS8,ADH1B,GNB2,ANPEP,ART3,MME,ACTN1,PI4KA,COL6A1,LAMP2,HLA-A,SPTBN1,SPTAN1,RAB35,SLC15A1,CST6,ABCB11,LRP1,GGT1,DSG2,ENPEP,IGHA2,MSN,GAA,COL6A3,CANX,PTPRG,PLXNB2,ABCB4,PHB2,PTPRD,SORL1,FURIN,MYO1D,ATP8B1,LIMA1,FOLH1,SLC3A1,DCXR,ADAM9…
GO:CC	focal adhesion	GO:0005925	425	22122	0.550962	62	2		5.39496e-12	184	24	CFL1,ITGA1,ARF1,ACTR2,PROCR,PDGFRB,ITGB1,DPP4,ACTN4,HSPA1A,LAP3,GNB2,ACTR3,MME,ACTN1,PI4KA,LRP1,MSN,ABCB4,LIMA1,ADAM9,CAPN5,MRC2,FERMT2
GO:CC	cell-substrate junction	GO:0030055	435	22122	0.560297	62	2		7.04347e-12	184	24	CFL1,ITGA1,ARF1,ACTR2,PROCR,PDGFRB,ITGB1,DPP4,ACTN4,HSPA1A,LAP3,GNB2,ACTR3,MME,ACTN1,PI4KA,LRP1,MSN,ABCB4,LIMA1,ADAM9,CAPN5,MRC2,FERMT2
GO:CC	intracellular vesicle	GO:0097708	2513	22122	5.28878e-08	62	25	RNASE3,CTSG,MMP9,RETN,OLFM4,AZU1,EPX,MPO,ELANE,PRTN3,LCN2,S100A9,S100A8,DEFA3,ADD2,FGA,HRG,LTF,FGB,FGG,CFP,TIMP1,FN1,A2M,TF	1.02758e-14	184	63	PGM2,PDCD6,RAB5C,MRC1,ITGA1,TFR2,HEXA,GPC1,CTSZ,ACTR2,PDGFRB,ITGB1,DPP4,YIF1A,ACTN4,VCAM1,HEXB,HSPA1A,EHD1,VPS35,ANPEP,MME,ACTN1,PI4KA,CRHBP,CAB39,LAMP2,HLA-A,SPTAN1,ARG1,RAB35,ABCB11,LRP1,PRDX3,ENPEP,PSMD6,GAA,CANX,MAN1A1,GAS6,ABCB4,SORL1,MAN2B1,FURIN,MYO1D,DLD,FUCA1,BCAP31,PTP4A1,NPC1L1,CNP,DPP7,FUCA2,SNX9,STXBP2,TMEM63A,SNX18,SLC46A1,ARRDC1,CD109,SEPTIN8,SLC30A10,STAB1
GO:CC	cytoplasmic vesicle	GO:0031410	2510	22122	5.28878e-08	62	25	RNASE3,CTSG,MMP9,RETN,OLFM4,AZU1,EPX,MPO,ELANE,PRTN3,LCN2,S100A9,S100A8,DEFA3,ADD2,FGA,HRG,LTF,FGB,FGG,CFP,TIMP1,FN1,A2M,TF	1.02758e-14	184	63	PGM2,PDCD6,RAB5C,MRC1,ITGA1,TFR2,HEXA,GPC1,CTSZ,ACTR2,PDGFRB,ITGB1,DPP4,YIF1A,ACTN4,VCAM1,HEXB,HSPA1A,EHD1,VPS35,ANPEP,MME,ACTN1,PI4KA,CRHBP,CAB39,LAMP2,HLA-A,SPTAN1,ARG1,RAB35,ABCB11,LRP1,PRDX3,ENPEP,PSMD6,GAA,CANX,MAN1A1,GAS6,ABCB4,SORL1,MAN2B1,FURIN,MYO1D,DLD,FUCA1,BCAP31,PTP4A1,NPC1L1,CNP,DPP7,FUCA2,SNX9,STXBP2,TMEM63A,SNX18,SLC46A1,ARRDC1,CD109,SEPTIN8,SLC30A10,STAB1
GO:CC	lysosome	GO:0005764	760	22122	0.00157535	62	9	RNASE3,CTSG,RETN,AZU1,MPO,ELANE,PRTN3,DEFA3,HRG	6.24605e-12	184	31	RAB5C,HEXA,GPC1,CTSZ,ACTR2,PDGFRB,DPP4,HEXB,VPS35,GNB2,ANPEP,CRHBP,COL6A1,LAMP2,ARG1,ACP2,LRP1,CLN5,ENPEP,CPQ,GAA,MAN2B1,NAGA,GNA11,FUCA1,DPP7,FUCA2,VCAN,STXBP2,TMEM63A,ASS1
GO:CC	lytic vacuole	GO:0000323	760	22122	0.00157535	62	9	RNASE3,CTSG,RETN,AZU1,MPO,ELANE,PRTN3,DEFA3,HRG	6.24605e-12	184	31	RAB5C,HEXA,GPC1,CTSZ,ACTR2,PDGFRB,DPP4,HEXB,VPS35,GNB2,ANPEP,CRHBP,COL6A1,LAMP2,ARG1,ACP2,LRP1,CLN5,ENPEP,CPQ,GAA,MAN2B1,NAGA,GNA11,FUCA1,DPP7,FUCA2,VCAN,STXBP2,TMEM63A,ASS1
GO:CC	cell surface	GO:0009986	972	22122	0.00209411	62	10	ELANE,FGA,HRG,LTF,FGB,FGG,RTN4R,CD5L,IGHG2,TF	6.15411e-12	184	35	ATP5F1B,MRC1,CDH5,ITGA1,TFR2,ABCC2,HPN,IL1R1,GPC1,PROCR,PDGFRB,ITGB1,DPP4,VCAM1,ANPEP,MME,HLA-A,ABCB11,DSG2,ENPEP,IGHA2,MSN,PLXNB2,PHB2,SORL1,FURIN,FOLH1,ADAM9,CAPN5,ABCB1,CDH17,ENPP3,SLC46A1,CD109,FERMT2
GO:CC	vacuole	GO:0005773	855	22122	0.00352254	62	9	RNASE3,CTSG,RETN,AZU1,MPO,ELANE,PRTN3,DEFA3,HRG	5.39496e-12	184	33	RAB5C,HEXA,GPC1,CTSZ,ACTR2,PDGFRB,DPP4,HEXB,VPS35,GNB2,ANPEP,CRHBP,COL6A1,LAMP2,ARG1,ACP2,LRP1,CLN5,ENPEP,CPQ,GAA,MAN2B1,NAGA,DLD,SLC3A1,GNA11,FUCA1,DPP7,FUCA2,VCAN,STXBP2,TMEM63A,ASS1
GO:CC	anchoring junction	GO:0070161	902	22122	0.863705	62	2		4.69354e-10	184	31	CFL1,CDH5,ITGA1,ARF1,ATP1B1,ABCC2,HPN,ACTR2,PROCR,PDGFRB,ITGB1,DPP4,ACTN4,HSPA1A,LAP3,GNB2,ACTR3,MME,ACTN1,PI4KA,ABCB11,LRP1,DSG2,MSN,ABCB4,LIMA1,ADAM9,CAPN5,PTPRM,MRC2,FERMT2
GO:CC	brush border	GO:0005903	109	22122	1	-1	-1		2.74119e-09	184	12	VIL1,ACTR3,MME,ACTN1,SLC15A1,ENPEP,MYO1D,LIMA1,SLC3A1,DCXR,NPC1L1,SLC46A1
GO:CC	cell junction	GO:0030054	2230	22122	0.510691	62	8		2.98016e-09	184	49	CFL1,CDH5,ITGA1,ARF1,TFR2,ATP1B1,ABCC2,EIF5,HPN,GPC1,ACTR2,NQO1,PROCR,PDGFRB,ITGB1,DPP4,ACTN4,HSPA1A,LAP3,VPS35,GNB2,ACTR3,MME,ACTN1,PI4KA,CRHBP,SPTBN1,SPTAN1,RAB35,ABCB11,LRP1,DSG2,MSN,CANX,RPL32,ABCB4,PHB2,PTPRD,LIMA1,ADAM9,GNA11,CAPN5,CNP,CDH17,PTPRM,STXBP2,MRC2,SEPTIN8,FERMT2
GO:CC	bounding membrane of organelle	GO:0098588	2156	22122	1	62	2		9.99961e-09	184	47	PDCD6,RAB5C,MRC1,ARF1,ALDH3A2,CTSZ,ITGB1,DPP4,MAN2A1,YIF1A,HSD17B4,EHD1,VPS35,GNB2,ANPEP,MME,PI4KA,COL6A1,LAMP2,HLA-A,ARG1,RAB35,ACP2,ABCB11,LRP1,CLN5,ENPEP,MAOA,GAA,MAN1A1,PHB2,SORL1,FURIN,SLC3A1,GNA11,BCAP31,CNP,ACSL1,PXMP2,STXBP2,TMEM63A,ASS1,SNX18,SLC46A1,CD109,SEPTIN8,STAB1
GO:CC	membrane-bounded organelle	GO:0043227	15705	22122	0.449349	62	47		1.44176e-08	184	165	CLRN3,PGM2,CFL1,PDCD6,AKR1C1,ATP5F1B,RAB5C,MRC1,GFPT1,GALM,CRYZ,IGFBP7,CDH5,ITGA1,ARF1,TFR2,ATP1B1,ALDH3A2,HEXA,HSD17B11,CNDP2,HPN,GPC1,CTSZ,ACTR2,NQO1,PROCR,PDGFRB,ITGB1,DPP4,MAN2A1,YIF1A,SPINT1,ACTN4,DPYSL2,VCAM1,HEXB,HSD17B4,PROC,HSPA1A,EHD1,LAP3,ECH1,VIL1,VPS35,PRSS8,LHPP,UQCRC1,ADH1B,GNB2,ACTR3,ANPEP,SARAF,ART3,AOX1,MME,ACTN1,OGFR,PI4KA,CRHBP,SSH3,CAB39,COL6A1,LAMP2,HLA-A,SPTBN1,RO60,SPTAN1,…
GO:CC	cluster of actin-based cell projections	GO:0098862	166	22122	1	-1	-1		2.78891e-08	184	13	VIL1,ACTR3,MME,ACTN1,SLC15A1,ENPEP,MYO1D,ATP8B1,LIMA1,SLC3A1,DCXR,NPC1L1,SLC46A1
GO:CC	organelle membrane	GO:0031090	3728	22122	1	62	2		4.93736e-08	184	64	PDCD6,ATP5F1B,RAB5C,MRC1,CDH5,ARF1,ATP1B1,ALDH3A2,HPN,CTSZ,ITGB1,DPP4,MAN2A1,YIF1A,HSD17B4,EHD1,VPS35,UQCRC1,GNB2,ANPEP,SARAF,MME,PI4KA,COL6A1,LAMP2,HLA-A,ARG1,ACADVL,RAB35,ACP2,ABCB11,LRP1,CLN5,ENPEP,MAOA,GAA,CANX,MAN1A1,PHB2,SORL1,FURIN,SDHA,UQCRC2,SLC3A1,GNA11,BCAP31,LEMD2,NPC1L1,ERAP1,CNP,ACSL1,PXMP2,METTL7B,SNX9,STXBP2,TMBIM6,TMEM63A,ASS1,SNX18,SLC46A1,CD109,SEPTIN8,STAB1,NDUFS4
GO:CC	apical plasma membrane	GO:0016324	385	22122	0.517184	62	2		7.11117e-08	184	18	ATP1B1,ABCC2,HPN,PDGFRB,DPP4,SLC15A1,ABCB11,ENPEP,MSN,ABCB4,ATP8B1,SLC3A1,ABCB1,NPC1L1,ENPP3,STXBP2,SLC46A1,ABCG8
GO:CC	apical part of cell	GO:0045177	449	22122	0.570378	62	2		1.15642e-07	184	19	ATP1B1,ABCC2,HPN,PDGFRB,DPP4,VCAM1,SLC15A1,ABCB11,ENPEP,MSN,ABCB4,ATP8B1,SLC3A1,ABCB1,NPC1L1,ENPP3,STXBP2,SLC46A1,ABCG8
GO:CC	lysosomal lumen	GO:0043202	100	22122	1	-1	-1		1.70491e-07	184	10	HEXA,GPC1,PDGFRB,HEXB,LAMP2,ACP2,GAA,MAN2B1,FUCA1,VCAN
GO:CC	organelle	GO:0043226	16842	22122	0.678106	62	48		1.12392e-06	184	168	CLRN3,PGM2,CFL1,PDCD6,AKR1C1,ATP5F1B,RAB5C,MRC1,GFPT1,GALM,CRYZ,IGFBP7,CDH5,ITGA1,ARF1,TFR2,ATP1B1,ALDH3A2,HEXA,HSD17B11,CNDP2,HPN,GPC1,CTSZ,ACTR2,NQO1,PROCR,PDGFRB,ITGB1,DPP4,MAN2A1,YIF1A,SPINT1,ACTN4,DPYSL2,VCAM1,HEXB,HSD17B4,PROC,HSPA1A,EHD1,LAP3,ECH1,VIL1,VPS35,PRSS8,LHPP,UQCRC1,ADH1B,GNB2,ACTR3,ANPEP,SARAF,ART3,AOX1,MME,ACTN1,OGFR,PI4KA,CRHBP,SSH3,CAB39,COL6A1,LAMP2,HLA-A,SPTBN1,RO60,SPTAN1,…
GO:CC	plasma membrane region	GO:0098590	1292	22122	0.698167	62	4		1.26906e-06	184	31	CFL1,ATP1B1,ABCC2,HPN,PDGFRB,ITGB1,DPP4,EHD1,SPTBN1,RAB35,SLC15A1,ABCB11,LRP1,ENPEP,MSN,CANX,ABCB4,PTPRD,MYO1D,ATP8B1,LIMA1,SLC3A1,ABCB1,NPC1L1,CDH17,ENPP3,SNX9,STXBP2,SLC46A1,ABCG8,FERMT2
GO:CC	intercellular canaliculus	GO:0046581	7	22122	1	-1	-1		2.05925e-06	184	4	ABCC2,DPP4,ABCB11,ABCB4
GO:CC	side of membrane	GO:0098552	685	22122	0.0518654	62	6		1.51901e-05	184	20	CDH5,ITGA1,TFR2,IL1R1,ITGB1,VCAM1,GNB2,ANPEP,HLA-A,ENPEP,IGHA2,CANX,ADAM9,GNA11,BCAP31,ABCB1,PTP4A1,ENPP3,SNX18,FERMT2
GO:CC	cell projection	GO:0042995	2400	22122	1	62	1		6.75719e-05	184	41	CFL1,ITGA1,ARF1,ATP1B1,ACTR2,NQO1,ITGB1,DPP4,ACTN4,DPYSL2,VCAM1,EHD1,VIL1,VPS35,ACTR3,MME,ACTN1,CRHBP,SPTBN1,SPTAN1,ARG1,RAB35,MSN,CANX,PHB2,MYO1D,ATP8B1,LIMA1,DLD,SLC3A1,DCXR,GNA11,NPC1L1,CNP,VCAN,PTPRM,SNX9,ASS1,SLC46A1,SEPTIN8,FERMT2
GO:CC	cytoplasmic vesicle membrane	GO:0030659	1204	22122	0.950402	62	2		9.40029e-05	184	26	PDCD6,RAB5C,MRC1,ITGB1,EHD1,VPS35,ANPEP,MME,PI4KA,LAMP2,HLA-A,RAB35,ABCB11,LRP1,GAA,SORL1,FURIN,NPC1L1,SNX9,STXBP2,TMEM63A,SNX18,SLC46A1,CD109,SEPTIN8,STAB1
GO:CC	cell projection membrane	GO:0031253	351	22122	1	-1	-1		9.63373e-05	184	13	CFL1,ITGB1,DPP4,EHD1,SPTBN1,RAB35,MSN,MYO1D,LIMA1,SLC3A1,NPC1L1,SLC46A1,FERMT2
GO:CC	vacuolar membrane	GO:0005774	466	22122	0.869022	62	1		0.000101885	184	15	RAB5C,DPP4,VPS35,GNB2,ANPEP,COL6A1,LAMP2,ACP2,LRP1,CLN5,ENPEP,GAA,SLC3A1,GNA11,TMEM63A
GO:CC	cytosol	GO:0005829	5453	22122	0.667305	62	16		0.000104295	184	72	GDA,PGM2,CFL1,PDCD6,AKR1C1,GFPT1,CRYZ,AKR1D1,ARF1,ALDH3A2,HEXA,EIF5,HSD17B11,CNDP2,GPC1,ACTR2,NQO1,ACTN4,DPYSL2,HSD17B4,HSPA1A,LAP3,ECH1,VPS35,LHPP,ADH1B,GNB2,ACTR3,AOX1,ACTN1,PI4KA,CAB39,SPTBN1,RO60,SPTAN1,ARG1,RAB35,PRDX3,CLN5,ALDOB,MAOA,PSMD6,CES1,MSN,GSTM1,MAN1A1,RPL32,GPX4,ABCB4,MYO1D,ATP8B1,LIMA1,DCXR,ADH5,SMC3,BCAP31,ADH4,ERAP1,DLST,PXMP2,SNX9,STXBP2,LSAMP,ASS1,ADH1A,NOP58,WWP1,CD109,PSMD1…
GO:CC	vesicle membrane	GO:0012506	1223	22122	0.952629	62	2		0.00011116	184	26	PDCD6,RAB5C,MRC1,ITGB1,EHD1,VPS35,ANPEP,MME,PI4KA,LAMP2,HLA-A,RAB35,ABCB11,LRP1,GAA,SORL1,FURIN,NPC1L1,SNX9,STXBP2,TMEM63A,SNX18,SLC46A1,CD109,SEPTIN8,STAB1
GO:CC	plasma membrane bounded cell projection	GO:0120025	2286	22122	1	62	1		0.00011116	184	39	CFL1,ITGA1,ARF1,ATP1B1,NQO1,ITGB1,DPP4,ACTN4,DPYSL2,VCAM1,EHD1,VIL1,VPS35,ACTR3,MME,ACTN1,CRHBP,SPTBN1,ARG1,RAB35,MSN,CANX,PHB2,MYO1D,ATP8B1,LIMA1,DLD,SLC3A1,DCXR,GNA11,NPC1L1,CNP,VCAN,PTPRM,SNX9,ASS1,SLC46A1,SEPTIN8,FERMT2
GO:CC	lytic vacuole membrane	GO:0098852	422	22122	0.839172	62	1		0.000127946	184	14	RAB5C,DPP4,VPS35,GNB2,ANPEP,COL6A1,LAMP2,ACP2,LRP1,CLN5,ENPEP,GAA,GNA11,TMEM63A
GO:CC	lysosomal membrane	GO:0005765	422	22122	0.839172	62	1		0.000127946	184	14	RAB5C,DPP4,VPS35,GNB2,ANPEP,COL6A1,LAMP2,ACP2,LRP1,CLN5,ENPEP,GAA,GNA11,TMEM63A
GO:CC	pseudopodium	GO:0031143	18	22122	1	-1	-1		0.000127946	184	4	ACTN4,ACTN1,MSN,CNP
GO:CC	endosome	GO:0005768	1040	22122	0.745262	62	3		0.000181927	184	23	PDCD6,RAB5C,MRC1,GPC1,ITGB1,VCAM1,EHD1,VPS35,MME,CRHBP,LAMP2,HLA-A,RAB35,ABCB11,LRP1,PRDX3,SORL1,FURIN,MYO1D,PTP4A1,SNX18,SLC46A1,SLC30A10
GO:CC	endoplasmic reticulum	GO:0005783	2059	22122	0.0988914	62	11		0.000325977	184	35	PDCD6,IGFBP7,ALDH3A2,HSD17B11,HPN,CTSZ,YIF1A,VCAM1,PROC,HSPA1A,SARAF,COL6A1,HLA-A,COL5A1,CLN5,CPQ,CES1,COL6A3,CANX,MAN1A1,GAS6,SORL1,FURIN,MYO1D,ATP8B1,BCAP31,LEMD2,PTP4A1,ERAP1,FUCA2,ACSL1,VCAN,METTL7B,TMBIM6,ASS1
GO:CC	cell leading edge	GO:0031252	425	22122	1	-1	-1		0.000548826	184	13	CFL1,ARF1,ITGB1,DPP4,VIL1,ACTR3,ACTN1,SPTBN1,MYO1D,LIMA1,PTPRM,SNX9,FERMT2
GO:CC	cortical actin cytoskeleton	GO:0030864	81	22122	1	-1	-1		0.000548826	184	6	ACTR2,ACTN4,ACTN1,SPTBN1,SPTAN1,SNX9
GO:CC	integrin alpha1-beta1 complex	GO:0034665	2	22122	1	-1	-1		0.000589308	184	2	ITGA1,ITGB1
GO:CC	beta-N-acetylhexosaminidase complex	GO:1905379	2	22122	1	-1	-1		0.000589308	184	2	HEXA,HEXB
GO:CC	collagen beaded filament	GO:0098647	2	22122	1	-1	-1		0.000589308	184	2	COL6A1,COL6A3
GO:CC	collagen type VI trimer	GO:0005589	2	22122	1	-1	-1		0.000589308	184	2	COL6A1,COL6A3
GO:CC	actin cytoskeleton	GO:0015629	510	22122	0.623962	62	2		0.00083441	184	14	CFL1,ACTR2,ACTN4,VCAM1,VIL1,ACTR3,ACTN1,SPTBN1,SPTAN1,ABCB4,MYO1D,LIMA1,SNX9,FERMT2
GO:CC	cell-cell junction	GO:0005911	511	22122	1	-1	-1		0.000838446	184	14	CDH5,ATP1B1,ABCC2,HPN,ITGB1,DPP4,ACTR3,ACTN1,ABCB11,DSG2,MSN,ABCB4,PTPRM,FERMT2
GO:CC	microvillus	GO:0005902	93	22122	1	-1	-1		0.00104344	184	6	VCAM1,VIL1,MSN,MYO1D,DCXR,CNP
GO:CC	ficolin-1-rich granule	GO:0101002	184	22122	0.6108	62	1		0.00127365	184	8	PGM2,CTSZ,ACTR2,HSPA1A,CAB39,LAMP2,PSMD6,GAA
GO:CC	recycling endosome membrane	GO:0055038	99	22122	1	-1	-1		0.00142817	184	6	EHD1,HLA-A,RAB35,ABCB11,SORL1,SNX18
GO:CC	mitochondrion	GO:0005739	1710	22122	0.729566	62	5		0.00145613	184	29	ATP5F1B,HSPA1A,ECH1,VPS35,UQCRC1,ARG1,ACADVL,BTD,PRDX3,MAOA,ACSM3,GPX4,PHB2,SDHA,UQCRC2,DLD,ADH5,GFM1,ALDH2,BCAP31,CNP,DLST,ACSL1,PXMP2,TMBIM6,ASS1,SUCLG1,NDUFS4,HMGCL
GO:CC	early endosome	GO:0005769	418	22122	0.546961	62	2		0.00160046	184	12	RAB5C,VCAM1,EHD1,VPS35,MME,HLA-A,LRP1,PRDX3,SORL1,MYO1D,PTP4A1,SLC30A10
GO:CC	lipid droplet	GO:0005811	103	22122	1	-1	-1		0.00169718	184	6	RAB5C,HSD17B11,EHD1,CES1,BCAP31,METTL7B
GO:CC	recycling endosome	GO:0055037	197	22122	0.260589	62	2		0.0018852	184	8	ITGB1,EHD1,HLA-A,RAB35,ABCB11,SORL1,SNX18,SLC30A10
GO:CC	coated vesicle	GO:0030135	312	22122	0.754785	62	1		0.00219344	184	10	PDCD6,CTSZ,YIF1A,HLA-A,RAB35,ABCB4,FURIN,BCAP31,SNX9,SNX18
GO:CC	cortical cytoskeleton	GO:0030863	111	22122	1	-1	-1		0.00243988	184	6	ACTR2,ACTN4,ACTN1,SPTBN1,SPTAN1,SNX9
GO:CC	tricarboxylic acid cycle enzyme complex	GO:0045239	17	22122	1	-1	-1		0.00253489	184	3	DLD,DLST,SUCLG1
GO:CC	cell cortex	GO:0005938	323	22122	0.760303	62	1		0.00276748	184	10	CTSZ,ACTR2,ACTN4,ACTN1,SPTBN1,SPTAN1,MYO1D,SNX9,SEPTIN8,FERMT2
GO:CC	secondary lysosome	GO:0005767	18	22122	1	-1	-1		0.00294374	184	3	CRHBP,LAMP2,GAA
GO:CC	actin filament bundle	GO:0032432	79	22122	1	-1	-1		0.00351627	184	5	ACTN4,VIL1,ACTN1,LIMA1,FERMT2
GO:CC	actin-based cell projection	GO:0098858	221	22122	1	-1	-1		0.00364904	184	8	ITGB1,VCAM1,VIL1,MSN,MYO1D,ATP8B1,DCXR,CNP
GO:CC	ficolin-1-rich granule lumen	GO:1904813	124	22122	0.517184	62	1		0.00401767	184	6	PGM2,CTSZ,ACTR2,HSPA1A,CAB39,PSMD6
GO:CC	endosome membrane	GO:0010008	544	22122	0.905283	62	1		0.00430853	184	13	RAB5C,MRC1,ITGB1,EHD1,VPS35,LAMP2,HLA-A,RAB35,ABCB11,SORL1,FURIN,SNX18,SLC46A1
GO:CC	lamellipodium membrane	GO:0031258	22	22122	1	-1	-1		0.00502462	184	3	CFL1,DPP4,FERMT2
GO:CC	oxidoreductase complex	GO:1990204	132	22122	1	-1	-1		0.00537619	184	6	UQCRC1,SDHA,UQCRC2,DLD,DLST,NDUFS4
GO:CC	intercalated disc	GO:0014704	52	22122	1	-1	-1		0.00580493	184	4	ATP1B1,ITGB1,ACTN1,DSG2
GO:CC	oxoglutarate dehydrogenase complex	GO:0045252	6	22122	1	-1	-1		0.00623421	184	2	DLD,DLST
GO:CC	myelin sheath abaxonal region	GO:0035748	6	22122	1	-1	-1		0.00623421	184	2	ITGB1,CNP
GO:CC	lumenal side of endoplasmic reticulum membrane	GO:0098553	25	22122	1	-1	-1		0.00694457	184	3	HLA-A,CANX,BCAP31
GO:CC	neuronal cell body	GO:0043025	512	22122	0.890296	62	1		0.00751891	184	12	ITGA1,HPN,NQO1,DPYSL2,VPS35,MME,CRHBP,ARG1,CANX,SORL1,MYO1D,ASS1
GO:CC	peroxisome	GO:0005777	146	22122	0.550962	62	1		0.0081636	184	6	ALDH3A2,HSD17B4,ECH1,ACSL1,PXMP2,HMGCL
GO:CC	microbody	GO:0042579	146	22122	0.550962	62	1		0.0081636	184	6	ALDH3A2,HSD17B4,ECH1,ACSL1,PXMP2,HMGCL
GO:CC	protein complex involved in cell adhesion	GO:0098636	58	22122	1	-1	-1		0.0081636	184	4	LGALS2,ITGA1,ITGB1,MMRN2
GO:CC	brush border membrane	GO:0031526	58	22122	1	-1	-1		0.0081636	184	4	LIMA1,SLC3A1,NPC1L1,SLC46A1
GO:CC	lamellipodium	GO:0030027	203	22122	1	-1	-1		0.00907954	184	7	CFL1,ITGB1,DPP4,VIL1,ACTR3,PTPRM,FERMT2
GO:CC	membrane microdomain	GO:0098857	325	22122	0.185122	62	3		0.00934323	184	9	ITGA1,ATP1B1,GPC1,ITGB1,DPP4,MME,LAMP2,ABCB4,FURIN
GO:CC	membrane protein complex	GO:0098796	1361	22122	0.87611	62	3		0.0119922	184	22	PDCD6,ATP5F1B,CDH5,ITGA1,TFR2,ATP1B1,ITGB1,VCAM1,VPS35,UQCRC1,GNB2,LAMP2,HLA-A,LRP1,PHB2,SDHA,UQCRC2,GNA11,CDH17,DPP10,ABCG8,NDUFS4
GO:CC	endocytic vesicle	GO:0030139	343	22122	0.0639685	62	4		0.0127228	184	9	RAB5C,DPP4,EHD1,LAMP2,HLA-A,RAB35,LRP1,STXBP2,STAB1
GO:CC	peroxisomal membrane	GO:0005778	68	22122	1	-1	-1		0.0127228	184	4	ALDH3A2,HSD17B4,ACSL1,PXMP2
GO:CC	spectrin	GO:0008091	9	22122	1	-1	-1		0.0127228	184	2	SPTBN1,SPTAN1
GO:CC	cuticular plate	GO:0032437	9	22122	1	-1	-1		0.0127228	184	2	SPTBN1,SNX9
GO:CC	microbody membrane	GO:0031903	68	22122	1	-1	-1		0.0127228	184	4	ALDH3A2,HSD17B4,ACSL1,PXMP2
GO:CC	pigment granule	GO:0048770	112	22122	1	-1	-1		0.0127228	184	5	RAB5C,ITGB1,RAB35,CANX,CNP
GO:CC	inner mitochondrial membrane protein complex	GO:0098800	163	22122	1	-1	-1		0.0127228	184	6	ATP5F1B,UQCRC1,PHB2,SDHA,UQCRC2,NDUFS4
GO:CC	melanosome	GO:0042470	112	22122	1	-1	-1		0.0127228	184	5	RAB5C,ITGB1,RAB35,CANX,CNP
GO:CC	Golgi apparatus	GO:0005794	1648	22122	0.698167	62	5		0.0128773	184	25	ARF1,GPC1,PDGFRB,MAN2A1,YIF1A,VCAM1,PROC,MME,LAMP2,HLA-A,ABCB11,LRP1,CLN5,CPQ,MAN1A1,GAS6,SORL1,FURIN,ATP8B1,BCAP31,DPP7,VCAN,MAMDC4,SNX9,SLC30A10
GO:CC	lumenal side of membrane	GO:0098576	33	22122	1	-1	-1		0.0128773	184	3	HLA-A,CANX,BCAP31
GO:CC	extrinsic component of plasma membrane	GO:0019897	167	22122	0.582979	62	1		0.0137574	184	6	CDH5,GNB2,GNA11,CDH17,SNX18,FERMT2
GO:CC	mitochondrial matrix	GO:0005759	491	22122	1	-1	-1		0.0137574	184	11	ATP5F1B,ACADVL,BTD,PRDX3,ACSM3,DLD,GFM1,ALDH2,DLST,SUCLG1,HMGCL
GO:CC	contractile actin filament bundle	GO:0097517	71	22122	1	-1	-1		0.0140775	184	4	ACTN4,ACTN1,LIMA1,FERMT2
GO:CC	stress fiber	GO:0001725	71	22122	1	-1	-1		0.0140775	184	4	ACTN4,ACTN1,LIMA1,FERMT2
GO:CC	dihydrolipoyl dehydrogenase complex	GO:0045240	10	22122	1	-1	-1		0.0141761	184	2	DLD,DLST
GO:CC	perinuclear region of cytoplasm	GO:0048471	733	22122	0.771876	62	2		0.0159186	184	14	PROCR,ITGB1,ACTN4,HSPA1A,EHD1,VPS35,GNB2,LAMP2,CLN5,MSN,BCAP31,CNP,ENPP3,PTPRM
GO:CC	cell-cell contact zone	GO:0044291	74	22122	1	-1	-1		0.0159186	184	4	ATP1B1,ITGB1,ACTN1,DSG2
GO:CC	cell body	GO:0044297	580	22122	0.911727	62	1		0.0161932	184	12	ITGA1,HPN,NQO1,DPYSL2,VPS35,MME,CRHBP,ARG1,CANX,SORL1,MYO1D,ASS1
GO:CC	Arp2/3 protein complex	GO:0005885	11	22122	1	-1	-1		0.0164891	184	2	ACTR2,ACTR3
GO:CC	mitochondrial tricarboxylic acid cycle enzyme complex	GO:0030062	11	22122	1	-1	-1		0.0164891	184	2	DLD,SUCLG1
GO:CC	leading edge membrane	GO:0031256	180	22122	1	-1	-1		0.0182551	184	6	CFL1,ITGB1,DPP4,SPTBN1,MYO1D,FERMT2
GO:CC	Golgi medial cisterna	GO:0005797	12	22122	1	-1	-1		0.0188658	184	2	MAN2A1,HLA-A
GO:CC	ruffle	GO:0001726	182	22122	1	-1	-1		0.0188658	184	6	CFL1,ITGB1,VIL1,ACTN1,LIMA1,SNX9
GO:CC	actomyosin	GO:0042641	79	22122	1	-1	-1		0.0188658	184	4	ACTN4,ACTN1,LIMA1,FERMT2
GO:CC	autolysosome	GO:0044754	12	22122	1	-1	-1		0.0188658	184	2	LAMP2,GAA
GO:CC	mitochondrial protein-containing complex	GO:0098798	309	22122	1	-1	-1		0.0193735	184	8	ATP5F1B,UQCRC1,PHB2,SDHA,UQCRC2,DLD,SUCLG1,NDUFS4
GO:CC	secretory granule membrane	GO:0030667	317	22122	0.758202	62	1		0.0223529	184	8	RAB5C,ANPEP,MME,LAMP2,GAA,STXBP2,TMEM63A,CD109
GO:CC	Golgi apparatus subcompartment	GO:0098791	387	22122	1	-1	-1		0.0224572	184	9	MAN2A1,MME,LAMP2,HLA-A,SORL1,FURIN,ATP8B1,BCAP31,SNX9
GO:CC	endoplasmic reticulum-Golgi intermediate compartment	GO:0005793	136	22122	0.542364	62	1		0.0239884	184	5	CTSZ,YIF1A,ANPEP,MAN1A1,BCAP31
GO:CC	membrane raft	GO:0045121	324	22122	0.185122	62	3		0.024225	184	8	ITGA1,ATP1B1,GPC1,ITGB1,DPP4,MME,ABCB4,FURIN
GO:CC	axolemma	GO:0030673	14	22122	1	-1	-1		0.024225	184	2	SPTBN1,MYO1D
GO:CC	mitochondrial respiratory chain complex III	GO:0005750	14	22122	1	-1	-1		0.024225	184	2	UQCRC1,UQCRC2
GO:CC	respiratory chain complex III	GO:0045275	14	22122	1	-1	-1		0.024225	184	2	UQCRC1,UQCRC2
GO:CC	sarcolemma	GO:0042383	138	22122	0.544991	62	1		0.0245132	184	5	ATP1B1,ITGB1,VCAM1,COL6A1,COL6A3
GO:CC	neuron projection	GO:0043005	1394	22122	1	62	1		0.0247885	184	21	CFL1,ITGA1,ARF1,NQO1,ITGB1,ACTN4,DPYSL2,VPS35,MME,ACTN1,CRHBP,SPTBN1,ARG1,CANX,PHB2,MYO1D,ATP8B1,GNA11,VCAN,ASS1,SEPTIN8
GO:CC	COPII-coated ER to Golgi transport vesicle	GO:0030134	91	22122	1	-1	-1		0.0281755	184	4	PDCD6,CTSZ,YIF1A,HLA-A
GO:CC	plasma membrane protein complex	GO:0098797	717	22122	0.546961	62	3		0.0282954	184	13	CDH5,ITGA1,TFR2,ATP1B1,ITGB1,VCAM1,GNB2,HLA-A,LRP1,GNA11,CDH17,DPP10,ABCG8
GO:CC	myelin sheath	GO:0043209	48	22122	1	-1	-1		0.0290777	184	3	ITGB1,MYO1D,CNP
GO:CC	respiratory chain complex	GO:0098803	93	22122	1	-1	-1		0.0290777	184	4	UQCRC1,SDHA,UQCRC2,NDUFS4
GO:CC	organelle membrane contact site	GO:0044232	50	22122	1	-1	-1		0.0307165	184	3	SARAF,CANX,BCAP31
GO:CC	mitochondrial respirasome	GO:0005746	96	22122	1	-1	-1		0.0311131	184	4	UQCRC1,SDHA,UQCRC2,NDUFS4
GO:CC	microbody lumen	GO:0031907	51	22122	0.3196	62	1		0.0315914	184	3	HSD17B4,ECH1,HMGCL
GO:CC	peroxisomal matrix	GO:0005782	51	22122	0.3196	62	1		0.0315914	184	3	HSD17B4,ECH1,HMGCL
GO:CC	extrinsic component of cytoplasmic side of plasma membrane	GO:0031234	97	22122	1	-1	-1		0.0315914	184	4	GNB2,GNA11,SNX18,FERMT2
GO:CC	clathrin-coated vesicle	GO:0030136	214	22122	0.658827	62	1		0.0323934	184	6	RAB35,ABCB4,FURIN,BCAP31,SNX9,SNX18
GO:CC	mitochondrial outer membrane	GO:0005741	214	22122	1	-1	-1		0.0323934	184	6	ARG1,MAOA,PHB2,CNP,ACSL1,ASS1
GO:CC	cytoskeleton	GO:0005856	2412	22122	0.828704	62	6		0.0327399	184	31	CFL1,ACTR2,PROCR,ACTN4,DPYSL2,VCAM1,HSPA1A,VIL1,ACTR3,ACTN1,CRHBP,SSH3,SPTBN1,SPTAN1,LRP1,ALDOB,MSN,ABCB4,MYO1D,LIMA1,DCXR,SMC3,LEMD2,PTP4A1,CNP,SNX9,TMEM63A,SEPTIN8,PSMD10,FERMT2,RUVBL2
GO:CC	intracellular membrane-bounded organelle	GO:0043231	14642	22122	0.567061	62	43		0.0331789	184	137	PGM2,CFL1,PDCD6,ATP5F1B,RAB5C,MRC1,IGFBP7,CDH5,ITGA1,ARF1,TFR2,ALDH3A2,HEXA,HSD17B11,CNDP2,HPN,GPC1,CTSZ,ACTR2,NQO1,PDGFRB,ITGB1,DPP4,MAN2A1,YIF1A,ACTN4,VCAM1,HEXB,HSD17B4,PROC,HSPA1A,EHD1,LAP3,ECH1,VPS35,LHPP,UQCRC1,ADH1B,GNB2,ACTR3,ANPEP,SARAF,MME,ACTN1,OGFR,PI4KA,CRHBP,SSH3,CAB39,COL6A1,LAMP2,HLA-A,SPTBN1,RO60,SPTAN1,ARG1,ACADVL,RAB35,ACP2,COL5A1,BTD,ABCB11,LRP1,PRDX3,CLN5,DSG2,ENPEP,MAOA,PSMD…
GO:CC	sarcomere	GO:0030017	217	22122	0.302401	62	2		0.0338677	184	6	ARF1,ACTN4,ACTN1,CAB39,SPTBN1,FERMT2
GO:CC	cellular anatomical entity	GO:0110165	21581	22122	0.425073	62	62		0.0353111	184	184	GDA,CLRN3,PGM2,LGALS2,CFL1,PDCD6,AKR1C1,ATP5F1B,RAB5C,MRC1,GFPT1,GALM,CRYZ,ENTPD8,IGFBP7,AKR1D1,CDH5,ITGA1,ARF1,TFR2,ATP1B1,ABCC2,ALDH3A2,HEXA,EIF5,HSD17B11,CNDP2,HPN,IL1R1,GPC1,CTSZ,ACTR2,NQO1,PROCR,PDGFRB,ITGB1,DPP4,MAN2A1,YIF1A,SPINT1,ACTN4,DPYSL2,VCAM1,HEXB,HSD17B4,PROC,HSPA1A,TMPRSS6,EHD1,LAP3,ECH1,VIL1,VPS35,PRSS8,LHPP,UQCRC1,ADH1B,GNB2,ACTR3,ANPEP,SARAF,ART3,AOX1,MME,ACTN1,OGFR,PI4KA,CRHBP…
GO:CC	synapse	GO:0045202	1465	22122	0.596288	62	5		0.0353801	184	21	ARF1,TFR2,EIF5,GPC1,NQO1,ITGB1,VPS35,MME,ACTN1,CRHBP,SPTBN1,RAB35,CANX,RPL32,PHB2,PTPRD,GNA11,CAPN5,CNP,STXBP2,SEPTIN8
GO:CC	basal part of cell	GO:0045178	289	22122	0.745262	62	1		0.035747	184	7	ITGA1,ATP1B1,LRP1,MSN,MYO1D,CDH17,SLC46A1
GO:CC	envelope	GO:0031975	1285	22122	1	62	1		0.035747	184	19	ATP5F1B,CDH5,HPN,UQCRC1,ARG1,ACADVL,MAOA,CANX,GPX4,PHB2,SORL1,SDHA,UQCRC2,LEMD2,CNP,ACSL1,TMBIM6,ASS1,NDUFS4
GO:CC	organelle envelope	GO:0031967	1285	22122	1	62	1		0.035747	184	19	ATP5F1B,CDH5,HPN,UQCRC1,ARG1,ACADVL,MAOA,CANX,GPX4,PHB2,SORL1,SDHA,UQCRC2,LEMD2,CNP,ACSL1,TMBIM6,ASS1,NDUFS4
GO:CC	respirasome	GO:0070469	103	22122	1	-1	-1		0.035747	184	4	UQCRC1,SDHA,UQCRC2,NDUFS4
GO:CC	azurophil granule membrane	GO:0035577	57	22122	0.337287	62	1		0.0388344	184	3	RAB5C,LAMP2,GAA
GO:CC	mitochondrial membrane	GO:0031966	767	22122	1	-1	-1		0.0391492	184	13	ATP5F1B,UQCRC1,ARG1,ACADVL,MAOA,PHB2,SDHA,UQCRC2,CNP,ACSL1,TMBIM6,ASS1,NDUFS4
GO:CC	filopodium	GO:0030175	107	22122	1	-1	-1		0.0396014	184	4	ITGB1,VCAM1,VIL1,MSN
GO:CC	mitochondria-associated endoplasmic reticulum membrane	GO:0044233	21	22122	1	-1	-1		0.041661	184	2	CANX,BCAP31
GO:CC	extrinsic component of membrane	GO:0019898	304	22122	0.425073	62	2		0.0439487	184	7	CDH5,GNB2,ACADVL,GNA11,CDH17,SNX18,FERMT2
GO:CC	somatodendritic compartment	GO:0036477	867	22122	0.987884	62	1		0.0439487	184	14	ITGA1,HPN,NQO1,ITGB1,DPYSL2,VPS35,MME,ACTN1,CRHBP,ARG1,CANX,SORL1,MYO1D,ASS1
GO:CC	proteasome regulatory particle	GO:0005838	22	22122	1	-1	-1		0.0447098	184	2	PSMD6,PSMD10
GO:CC	cytoplasmic side of plasma membrane	GO:0009898	172	22122	1	-1	-1		0.0452029	184	5	GNB2,GNA11,PTP4A1,SNX18,FERMT2
GO:CC	basolateral plasma membrane	GO:0016323	237	22122	1	-1	-1		0.0452029	184	6	ATP1B1,LRP1,MSN,MYO1D,CDH17,SLC46A1
GO:CC	myofibril	GO:0030016	238	22122	0.333751	62	2		0.0455542	184	6	ARF1,ACTN4,ACTN1,CAB39,SPTBN1,FERMT2
GO:CC	outer membrane	GO:0019867	244	22122	1	-1	-1		0.0468278	184	6	ARG1,MAOA,PHB2,CNP,ACSL1,ASS1
GO:CC	organelle outer membrane	GO:0031968	242	22122	1	-1	-1		0.0468278	184	6	ARG1,MAOA,PHB2,CNP,ACSL1,ASS1
GO:CC	main axon	GO:0044304	63	22122	1	-1	-1		0.0468278	184	3	CRHBP,SPTBN1,MYO1D
GO:CC	Golgi cisterna	GO:0031985	118	22122	1	-1	-1		0.0479421	184	4	MAN2A1,HLA-A,SORL1,BCAP31
GO:CC	contractile fiber	GO:0043292	247	22122	0.341613	62	2		0.0489046	184	6	ARF1,ACTN4,ACTN1,CAB39,SPTBN1,FERMT2
KEGG	Complement and coagulation cascades	KEGG:04610	86	8161	1.43808e-08	39	9	C4BPA,FGA,F12,FGB,FGG,C1QA,C5,A2M,CFH	0.834023	134	2
KEGG	IL-17 signaling pathway	KEGG:04657	91	8161	8.20305e-06	39	7	MMP9,LCN2,S100A9,S100A8,MUC5AC,MUC5B,MMP1	1	-1	-1
KEGG	Neutrophil extracellular trap formation	KEGG:04613	187	8161	6.13503e-05	39	8	CTSG,AZU1,MPO,ELANE,FGA,FGB,FGG,C5	1	-1	-1
KEGG	Staphylococcus aureus infection	KEGG:05150	87	8161	0.00111462	39	5	DEFA3,FGG,C1QA,C5,CFH	1	-1	-1
KEGG	Coronavirus disease - COVID-19	KEGG:05171	231	8161	0.012073	39	6	FGA,FGB,FGG,C1QA,C5,MMP1	0.992231	134	1
KEGG	Platelet activation	KEGG:04611	124	8161	0.0387613	39	4	FGA,FGB,FGG,PPP1CB	0.965137	134	1
KEGG	Systemic lupus erythematosus	KEGG:05322	130	8161	0.0394115	39	4	CTSG,ELANE,C1QA,C5	0.779185	134	3
KEGG	Metabolic pathways	KEGG:01100	1532	8161	1	39	1		1.31512e-05	134	51	GDA,PGM2,AKR1C1,ATP5F1B,GFPT1,GALM,ENTPD8,AKR1D1,ALDH3A2,HEXA,CNDP2,NQO1,MAN2A1,HEXB,HSD17B4,LAP3,UQCRC1,ADH1B,ANPEP,AOX1,PI4KA,ARG1,ACADVL,ACP2,BTD,GGT1,ALDOB,MAOA,ACSM3,GAA,GSTM1,MAN1A1,GPX4,SDHA,UQCRC2,NAGA,FOLH1,DLD,DCXR,ADH5,ALDH2,ADH4,DLST,ACSL1,TREH,ENPP3,ASS1,ADH1A,SUCLG1,NDUFS4,HMGCL
KEGG	Glycolysis / Gluconeogenesis	KEGG:00010	67	8161	1	-1	-1		1.31512e-05	134	10	PGM2,GALM,ALDH3A2,ADH1B,ALDOB,DLD,ADH5,ALDH2,ADH4,ADH1A
KEGG	Fatty acid degradation	KEGG:00071	43	8161	0.6226	39	1		2.94962e-05	134	8	ALDH3A2,ADH1B,ACADVL,ADH5,ALDH2,ADH4,ACSL1,ADH1A
KEGG	Lysosome	KEGG:04142	132	8161	0.628826	39	1		0.000385204	134	11	HEXA,CTSZ,HEXB,LAMP2,ACP2,CLN5,GAA,MAN2B1,NAGA,FUCA1,FUCA2
KEGG	Other glycan degradation	KEGG:00511	18	8161	1	-1	-1		0.000385204	134	5	HEXA,HEXB,MAN2B1,FUCA1,FUCA2
KEGG	Pyruvate metabolism	KEGG:00620	47	8161	1	-1	-1		0.000385204	134	7	ALDH3A2,ADH1B,DLD,ADH5,ALDH2,ADH4,ADH1A
KEGG	Tyrosine metabolism	KEGG:00350	36	8161	1	-1	-1		0.000751159	134	6	ADH1B,AOX1,MAOA,ADH5,ADH4,ADH1A
KEGG	Tryptophan metabolism	KEGG:00380	41	8161	1	-1	-1		0.0014185	134	6	ALDH3A2,AOX1,MAOA,DLD,ALDH2,DLST
KEGG	Drug metabolism - cytochrome P450	KEGG:00982	68	8161	1	-1	-1		0.00281891	134	7	ADH1B,AOX1,MAOA,GSTM1,ADH5,ADH4,ADH1A
KEGG	Arginine and proline metabolism	KEGG:00330	48	8161	1	-1	-1		0.00281891	134	6	ALDH3A2,CNDP2,LAP3,ARG1,MAOA,ALDH2
KEGG	Protein digestion and absorption	KEGG:04974	103	8161	0.0829829	39	3		0.00577694	134	8	ATP1B1,DPP4,MME,COL6A1,SLC15A1,COL5A1,COL6A3,SLC3A1
KEGG	Histidine metabolism	KEGG:00340	22	8161	1	-1	-1		0.00777795	134	4	ALDH3A2,CNDP2,MAOA,ALDH2
KEGG	ABC transporters	KEGG:02010	45	8161	1	-1	-1		0.0141921	134	5	ABCC2,ABCB11,ABCB4,ABCB1,ABCG8
KEGG	Valine, leucine and isoleucine degradation	KEGG:00280	48	8161	1	-1	-1		0.0177577	134	5	ALDH3A2,AOX1,DLD,ALDH2,HMGCL
KEGG	Metabolism of xenobiotics by cytochrome P450	KEGG:00980	74	8161	1	-1	-1		0.0197423	134	6	AKR1C1,ADH1B,GSTM1,ADH5,ADH4,ADH1A
KEGG	Citrate cycle (TCA cycle)	KEGG:00020	30	8161	1	-1	-1		0.0197423	134	4	SDHA,DLD,DLST,SUCLG1
KEGG	Glycosphingolipid biosynthesis - globo and isoglobo series	KEGG:00603	15	8161	1	-1	-1		0.0231602	134	3	HEXA,HEXB,NAGA
KEGG	Glutathione metabolism	KEGG:00480	56	8161	1	-1	-1		0.0277501	134	5	LAP3,ANPEP,GGT1,GSTM1,GPX4
KEGG	Starch and sucrose metabolism	KEGG:00500	35	8161	1	-1	-1		0.0298148	134	4	PGM2,GAA,TREH,ENPP3
KEGG	Bile secretion	KEGG:04976	89	8161	1	-1	-1		0.0385768	134	6	ATP1B1,ABCC2,ABCB11,ABCB4,ABCB1,ABCG8
KEGG	Various types of N-glycan biosynthesis	KEGG:00513	39	8161	1	-1	-1		0.0402861	134	4	HEXA,MAN2A1,HEXB,MAN1A1
KEGG	Regulation of actin cytoskeleton	KEGG:04810	227	8161	0.41783	39	3		0.0429018	134	10	CFL1,ITGA1,ACTR2,PDGFRB,ITGB1,ACTN4,ACTR3,ACTN1,SSH3,MSN
KEGG	Pantothenate and CoA biosynthesis	KEGG:00770	21	8161	1	-1	-1		0.0465659	134	3	ALDH3A2,ALDH2,ENPP3
KEGG	Retinol metabolism	KEGG:00830	68	8161	1	-1	-1		0.0485739	134	5	ADH1B,AOX1,ADH5,ADH4,ADH1A
REAC	Innate Immune System	REAC:R-HSA-168249	1100	10790	3.13441e-12	50	27	C4BPA,RNASE3,CTSG,MMP9,RETN,OLFM4,AZU1,EPX,MPO,ELANE,PRTN3,LCN2,CRP,S100A9,S100A8,DEFA3,FGA,LTF,FGB,FGG,C1QA,MUC5AC,C5,MUC5B,CFP,IGHG2,CFH	0.216136	149	22
REAC	Immune System	REAC:R-HSA-168256	2049	10790	2.84784e-09	50	31	C4BPA,RNASE3,CTSG,MMP9,RETN,OLFM4,AZU1,EPX,MPO,ELANE,PRTN3,LCN2,CRP,S100A9,S100A8,DEFA3,FGA,LTF,IL18R1,FGB,FGG,C1QA,MUC5AC,C5,MUC5B,CFP,MMP1,TIMP1,IGHG2,FN1,CFH	0.250216	149	36
REAC	Antimicrobial peptides	REAC:R-HSA-6803157	96	10790	3.46592e-08	50	9	RNASE3,CTSG,ELANE,PRTN3,LCN2,S100A9,S100A8,DEFA3,LTF	1	-1	-1
REAC	Neutrophil degranulation	REAC:R-HSA-6798695	476	10790	1.19192e-07	50	15	RNASE3,CTSG,MMP9,RETN,OLFM4,AZU1,EPX,MPO,ELANE,PRTN3,LCN2,S100A9,S100A8,LTF,CFP	0.005043	149	19	PGM2,RAB5C,CTSZ,ACTR2,HEXB,HSPA1A,ANPEP,MME,CAB39,LAMP2,SPTAN1,ARG1,PSMD6,GAA,MAN2B1,FUCA1,DPP7,FUCA2,TMEM63A
REAC	Metal sequestration by antimicrobial proteins	REAC:R-HSA-6799990	6	10790	2.14889e-07	50	4	LCN2,S100A9,S100A8,LTF	1	-1	-1
REAC	Response to elevated platelet cytosolic Ca2+	REAC:R-HSA-76005	130	10790	2.14889e-07	50	9	FGA,HRG,FGB,FGG,TIMP1,TTN,FN1,A2M,TF	0.0477086	149	7	CFL1,ACTN4,ACTN1,LAMP2,GAS6,STXBP2,CD109
REAC	Platelet degranulation	REAC:R-HSA-114608	125	10790	2.14889e-07	50	9	FGA,HRG,FGB,FGG,TIMP1,TTN,FN1,A2M,TF	0.0407558	149	7	CFL1,ACTN4,ACTN1,LAMP2,GAS6,STXBP2,CD109
REAC	Activation of Matrix Metalloproteinases	REAC:R-HSA-1592389	33	10790	2.14889e-07	50	6	CTSG,MMP9,ELANE,MMP1,CTRB2,TIMP1	0.540194	149	1
REAC	MyD88 deficiency (TLR2/4)	REAC:R-HSA-5602498	17	10790	2.6964e-07	50	5	S100A9,S100A8,FGA,FGB,FGG	1	-1	-1
REAC	IRAK4 deficiency (TLR2/4)	REAC:R-HSA-5603041	18	10790	3.34844e-07	50	5	S100A9,S100A8,FGA,FGB,FGG	1	-1	-1
REAC	Formation of Fibrin Clot (Clotting Cascade)	REAC:R-HSA-140877	39	10790	4.50793e-07	50	6	PRTN3,FGA,F12,FGB,FGG,A2M	0.313221	149	2
REAC	Regulation of TLR by endogenous ligand	REAC:R-HSA-5686938	21	10790	6.55826e-07	50	5	S100A9,S100A8,FGA,FGB,FGG	1	-1	-1
REAC	Complement cascade	REAC:R-HSA-166658	111	10790	6.59126e-07	50	8	C4BPA,ELANE,CRP,C1QA,C5,CFP,IGHG2,CFH	1	-1	-1
REAC	Extracellular matrix organization	REAC:R-HSA-1474244	297	10790	1.36127e-06	50	11	CTSG,MMP9,ELANE,FGA,FGB,FGG,MMP1,CTRB2,TIMP1,FN1,A2M	0.0259527	149	12	ITGA1,ITGB1,VCAM1,TMPRSS6,ACTN1,COL6A1,COL5A1,COL6A3,FURIN,ADAM9,CAPN5,VCAN
REAC	Regulation of Insulin-like Growth Factor (IGF) transport and uptake by Insulin-like Growth Factor Binding Proteins (IGFBPs)	REAC:R-HSA-381426	124	10790	1.36127e-06	50	8	CTSG,FGA,GOLM1,FGG,MMP1,TIMP1,FN1,TF	0.159522	149	5
REAC	Degradation of the extracellular matrix	REAC:R-HSA-1474228	140	10790	3.27344e-06	50	8	CTSG,MMP9,ELANE,MMP1,CTRB2,TIMP1,FN1,A2M	0.0606397	149	7
REAC	Diseases of Immune System	REAC:R-HSA-5260271	31	10790	3.52578e-06	50	5	S100A9,S100A8,FGA,FGB,FGG	1	-1	-1
REAC	Diseases associated with the TLR signaling cascade	REAC:R-HSA-5602358	31	10790	3.52578e-06	50	5	S100A9,S100A8,FGA,FGB,FGG	1	-1	-1
REAC	Regulation of Complement cascade	REAC:R-HSA-977606	101	10790	4.53516e-06	50	7	C4BPA,ELANE,C1QA,C5,CFP,IGHG2,CFH	1	-1	-1
REAC	GRB2:SOS provides linkage to MAPK signaling for Integrins	REAC:R-HSA-354194	14	10790	4.63761e-06	50	4	FGA,FGB,FGG,FN1	1	-1	-1
REAC	p130Cas linkage to MAPK signaling for integrins	REAC:R-HSA-372708	15	10790	6.00234e-06	50	4	FGA,FGB,FGG,FN1	1	-1	-1
REAC	Platelet activation, signaling and aggregation	REAC:R-HSA-76002	258	10790	2.52418e-05	50	9	FGA,HRG,FGB,FGG,TIMP1,TTN,FN1,A2M,TF	0.114709	149	9
REAC	Common Pathway of Fibrin Clot Formation	REAC:R-HSA-140875	22	10790	2.86757e-05	50	4	PRTN3,FGA,FGB,FGG	0.185123	149	2
REAC	Integrin signaling	REAC:R-HSA-354192	26	10790	5.54023e-05	50	4	FGA,FGB,FGG,FN1	1	-1	-1
REAC	Post-translational protein phosphorylation	REAC:R-HSA-8957275	107	10790	8.65726e-05	50	6	FGA,GOLM1,FGG,TIMP1,FN1,TF	0.122228	149	5
REAC	Signaling by high-kinase activity BRAF mutants	REAC:R-HSA-6802948	35	10790	0.000173696	50	4	FGA,FGB,FGG,FN1	1	-1	-1
REAC	Platelet Aggregation (Plug Formation)	REAC:R-HSA-76009	38	10790	0.0002334	50	4	FGA,FGB,FGG,FN1	1	-1	-1
REAC	MAP2K and MAPK activation	REAC:R-HSA-5674135	39	10790	0.000249932	50	4	FGA,FGB,FGG,FN1	1	-1	-1
REAC	Signaling by RAF1 mutants	REAC:R-HSA-9656223	40	10790	0.000267214	50	4	FGA,FGB,FGG,FN1	1	-1	-1
REAC	Oncogenic MAPK signaling	REAC:R-HSA-6802957	82	10790	0.000284484	50	5	FGA,FGB,FGG,FN1,PPP1CB	1	-1	-1
REAC	Hemostasis	REAC:R-HSA-109582	672	10790	0.000317115	50	12	PRTN3,FGA,HRG,F12,FGB,FGG,MMP1,TIMP1,TTN,FN1,A2M,TF	0.115298	149	17
REAC	Paradoxical activation of RAF signaling by kinase inactive BRAF	REAC:R-HSA-6802955	45	10790	0.000354862	50	4	FGA,FGB,FGG,FN1	1	-1	-1
REAC	Signaling downstream of RAS mutants	REAC:R-HSA-9649948	45	10790	0.000354862	50	4	FGA,FGB,FGG,FN1	1	-1	-1
REAC	Signaling by RAS mutants	REAC:R-HSA-6802949	45	10790	0.000354862	50	4	FGA,FGB,FGG,FN1	1	-1	-1
REAC	Signaling by moderate kinase activity BRAF mutants	REAC:R-HSA-6802946	45	10790	0.000354862	50	4	FGA,FGB,FGG,FN1	1	-1	-1
REAC	ER-Phagosome pathway	REAC:R-HSA-1236974	90	10790	0.000371382	50	5	S100A9,S100A8,FGA,FGB,FGG	0.357744	149	3
REAC	Antigen processing-Cross presentation	REAC:R-HSA-1236975	105	10790	0.000753584	50	5	S100A9,S100A8,FGA,FGB,FGG	0.119043	149	5
REAC	Interleukin-4 and Interleukin-13 signaling	REAC:R-HSA-6785807	110	10790	0.000914023	50	5	MMP9,LCN2,MMP1,TIMP1,FN1	0.424408	149	3
REAC	Toll Like Receptor TLR6:TLR2 Cascade	REAC:R-HSA-168188	112	10790	0.000945181	50	5	S100A9,S100A8,FGA,FGB,FGG	1	-1	-1
REAC	MyD88:MAL(TIRAP) cascade initiated on plasma membrane	REAC:R-HSA-166058	112	10790	0.000945181	50	5	S100A9,S100A8,FGA,FGB,FGG	1	-1	-1
REAC	Toll Like Receptor TLR1:TLR2 Cascade	REAC:R-HSA-168179	115	10790	0.00101915	50	5	S100A9,S100A8,FGA,FGB,FGG	1	-1	-1
REAC	Toll Like Receptor 2 (TLR2) Cascade	REAC:R-HSA-181438	115	10790	0.00101915	50	5	S100A9,S100A8,FGA,FGB,FGG	1	-1	-1
REAC	Signaling by BRAF and RAF1 fusions	REAC:R-HSA-6802952	64	10790	0.00115456	50	4	FGA,FGB,FGG,FN1	1	-1	-1
REAC	Initial triggering of complement	REAC:R-HSA-166663	76	10790	0.0021872	50	4	CRP,C1QA,CFP,IGHG2	1	-1	-1
REAC	Toll Like Receptor 4 (TLR4) Cascade	REAC:R-HSA-166016	143	10790	0.00255434	50	5	S100A9,S100A8,FGA,FGB,FGG	1	-1	-1
REAC	Integrin cell surface interactions	REAC:R-HSA-216083	84	10790	0.00299682	50	4	FGA,FGB,FGG,FN1	0.0291437	149	6	ITGA1,ITGB1,VCAM1,COL6A1,COL5A1,COL6A3
REAC	Toll-like Receptor Cascades	REAC:R-HSA-168898	165	10790	0.00468299	50	5	S100A9,S100A8,FGA,FGB,FGG	1	-1	-1
REAC	Signaling by Interleukins	REAC:R-HSA-449147	471	10790	0.00635137	50	8	CTSG,MMP9,PRTN3,LCN2,IL18R1,MMP1,TIMP1,FN1	0.250216	149	11
REAC	Defective GALNT12 causes CRCS1	REAC:R-HSA-5083636	16	10790	0.0111639	50	2	MUC5AC,MUC5B	1	-1	-1
REAC	Defective GALNT3 causes HFTC	REAC:R-HSA-5083625	16	10790	0.0111639	50	2	MUC5AC,MUC5B	1	-1	-1
REAC	Defective C1GALT1C1 causes TNPS	REAC:R-HSA-5083632	17	10790	0.0123691	50	2	MUC5AC,MUC5B	1	-1	-1
REAC	Classical antibody-mediated complement activation	REAC:R-HSA-173623	61	10790	0.0123691	50	3	CRP,C1QA,IGHG2	1	-1	-1
REAC	Collagen degradation	REAC:R-HSA-1442490	64	10790	0.0139179	50	3	MMP9,ELANE,MMP1	0.0194106	149	6	TMPRSS6,COL6A1,COL5A1,COL6A3,FURIN,ADAM9
REAC	Diseases associated with O-glycosylation of proteins	REAC:R-HSA-3906995	65	10790	0.0142797	50	3	MUC5AC,MUC5B,CFP	1	-1	-1
REAC	Creation of C4 and C2 activators	REAC:R-HSA-166786	68	10790	0.0159354	50	3	CRP,C1QA,IGHG2	1	-1	-1
REAC	Termination of O-glycan biosynthesis	REAC:R-HSA-977068	23	10790	0.019597	50	2	MUC5AC,MUC5B	1	-1	-1
REAC	Intrinsic Pathway of Fibrin Clot Formation	REAC:R-HSA-140837	23	10790	0.019597	50	2	F12,A2M	0.479431	149	1
REAC	RHO GTPases Activate NADPH Oxidases	REAC:R-HSA-5668599	24	10790	0.0209661	50	2	S100A9,S100A8	1	-1	-1
REAC	Dectin-2 family	REAC:R-HSA-5621480	26	10790	0.0241473	50	2	MUC5AC,MUC5B	1	-1	-1
REAC	Infection with Mycobacterium tuberculosis	REAC:R-HSA-9635486	27	10790	0.0255895	50	2	CTSG,LTF	0.508517	149	1
REAC	RAF/MAP kinase cascade	REAC:R-HSA-5673001	264	10790	0.0267568	50	5	FGA,FGB,FGG,FN1,PPP1CB	0.501089	149	5
REAC	MAPK1/MAPK3 signaling	REAC:R-HSA-5684996	269	10790	0.0284614	50	5	FGA,FGB,FGG,FN1,PPP1CB	0.509179	149	5
REAC	MAPK family signaling cascades	REAC:R-HSA-5683057	308	10790	0.0464586	50	5	FGA,FGB,FGG,FN1,PPP1CB	0.587802	149	5
REAC	O-linked glycosylation	REAC:R-HSA-5173105	108	10790	0.0464586	50	3	MUC5AC,MUC5B,CFP	1	-1	-1
REAC	Amyloid fiber formation	REAC:R-HSA-977225	110	10790	0.0472601	50	3	APCS,FGA,LTF	0.612417	149	2
REAC	Metabolism	REAC:R-HSA-1430728	2072	10790	1	50	3		3.62428e-06	149	59	GDA,PGM2,AKR1C1,ATP5F1B,ENTPD8,AKR1D1,ARF1,ABCC2,HEXA,HSD17B11,CNDP2,GPC1,NQO1,HEXB,HSD17B4,LHPP,UQCRC1,ADH1B,GNB2,AOX1,PI4KA,ARG1,ACADVL,BTD,ABCB11,LRP1,GGT1,ALDOB,MAOA,PSMD6,ACSM3,CES1,GAA,GSTM1,RPL32,GPX4,ABCB4,MAN2B1,SDHA,UQCRC2,FOLH1,DLD,DCXR,ADH5,GNA11,ALDH2,ADH4,DLST,ACSL1,VCAN,ENPP3,PXMP2,ASS1,ADH1A,SUCLG1,SLC46A1,PSMD10,NDUFS4,HMGCL
REAC	Ethanol oxidation	REAC:R-HSA-71384	12	10790	1	-1	-1		0.000119185	149	5	ADH1B,ADH5,ALDH2,ADH4,ADH1A
REAC	Metabolism of Angiotensinogen to Angiotensins	REAC:R-HSA-2022377	18	10790	0.179642	50	1		0.000803888	149	5	CTSZ,ANPEP,MME,ENPEP,CES1
REAC	Metabolism of serotonin	REAC:R-HSA-380612	2	10790	1	-1	-1		0.0194106	149	2	MAOA,ALDH2
REAC	Citric acid cycle (TCA cycle)	REAC:R-HSA-71403	22	10790	1	-1	-1		0.0194106	149	4	SDHA,DLD,DLST,SUCLG1
REAC	Synthesis of bile acids and bile salts via 7alpha-hydroxycholesterol	REAC:R-HSA-193368	23	10790	1	-1	-1		0.0194106	149	4	AKR1C1,AKR1D1,HSD17B4,ABCB11
REAC	Nephrin family interactions	REAC:R-HSA-373753	23	10790	1	-1	-1		0.0194106	149	4	ACTN4,ACTN1,SPTBN1,SPTAN1
REAC	Removal of aminoterminal propeptides from gamma-carboxylated proteins	REAC:R-HSA-159782	10	10790	1	-1	-1		0.0199883	149	3	PROC,GAS6,FURIN
REAC	Cell-Cell communication	REAC:R-HSA-1500931	127	10790	0.571573	50	1		0.0209278	149	8	CDH5,ITGB1,ACTN4,ACTN1,SPTBN1,SPTAN1,CDH17,FERMT2
REAC	Drug ADME	REAC:R-HSA-9748784	96	10790	1	-1	-1		0.0209278	149	7	ABCC2,CNDP2,GGT1,CES1,GSTM1,ABCB1,ADH1A
REAC	Gamma-carboxylation, transport, and amino-terminal cleavage of proteins	REAC:R-HSA-159854	11	10790	1	-1	-1		0.0209278	149	3	PROC,GAS6,FURIN
REAC	Diseases of metabolism	REAC:R-HSA-5668914	245	10790	0.215772	50	3		0.0235897	149	11	GFPT1,HEXA,GPC1,HEXB,BTD,GGT1,ALDOB,MAOA,GAA,DCXR,VCAN
REAC	Phase I - Functionalization of compounds	REAC:R-HSA-211945	103	10790	1	-1	-1		0.0235897	149	7	ADH1B,MAOA,CES1,ADH5,ALDH2,ADH4,ADH1A
REAC	Serotonin clearance from the synaptic cleft	REAC:R-HSA-380615	3	10790	1	-1	-1		0.0235897	149	2	MAOA,ALDH2
REAC	Paracetamol ADME	REAC:R-HSA-9753281	28	10790	1	-1	-1		0.0235897	149	4	ABCC2,CNDP2,GGT1,GSTM1
REAC	Antigen Presentation: Folding, assembly and peptide loading of class I MHC	REAC:R-HSA-983170	29	10790	1	-1	-1		0.0244097	149	4	HLA-A,CANX,BCAP31,ERAP1
REAC	ABC transporter disorders	REAC:R-HSA-5619084	78	10790	1	-1	-1		0.025927	149	6	ABCC2,ABCB11,PSMD6,ABCB4,ABCG8,PSMD10
REAC	Signaling by PDGF	REAC:R-HSA-186797	54	10790	1	-1	-1		0.0259527	149	5	PDGFRB,COL6A1,COL5A1,COL6A3,FURIN
REAC	CS/DS degradation	REAC:R-HSA-2024101	14	10790	1	-1	-1		0.0259527	149	3	HEXA,HEXB,VCAN
REAC	Biological oxidations	REAC:R-HSA-211859	215	10790	1	-1	-1		0.0259527	149	10	CNDP2,ADH1B,GGT1,MAOA,CES1,GSTM1,ADH5,ALDH2,ADH4,ADH1A
REAC	Synthesis of bile acids and bile salts	REAC:R-HSA-192105	33	10790	1	-1	-1		0.0291437	149	4	AKR1C1,AKR1D1,HSD17B4,ABCB11
REAC	Signaling by MST1	REAC:R-HSA-8852405	4	10790	1	-1	-1		0.0297464	149	2	HPN,SPINT1
REAC	NCAM signaling for neurite out-growth	REAC:R-HSA-375165	59	10790	1	-1	-1		0.0331186	149	5	COL6A1,SPTBN1,SPTAN1,COL5A1,COL6A3
REAC	Peptide hormone metabolism	REAC:R-HSA-2980736	90	10790	0.475313	50	1		0.037253	149	6	CTSZ,DPP4,ANPEP,MME,ENPEP,CES1
REAC	Cell-extracellular matrix interactions	REAC:R-HSA-446353	18	10790	0.179642	50	1		0.0417779	149	3	ITGB1,ACTN1,FERMT2
WP	Complement system	WP:WP2806	96	8133	5.23952e-11	39	11	C4BPA,ELANE,CRP,APCS,FGA,F12,FGB,FGG,C5,CFP,CFH	1	-1	-1
WP	Network map of SARS-CoV-2 signaling pathway	WP:WP5115	217	8133	3.65044e-05	39	9	CRP,FGA,HRG,FGB,FGG,CFP,FN1,TF,CFH	0.970296	125	1
WP	COVID-19, thrombosis and anticoagulation	WP:WP4927	7	8133	0.00010477	39	3	FGA,FGB,FGG	1	-1	-1
WP	Blood clotting cascade	WP:WP272	22	8133	0.00010477	39	4	FGA,F12,FGB,FGG	1	-1	-1
WP	Folate metabolism	WP:WP176	69	8133	0.000415831	39	5	MPO,CRP,FGA,FGB,FGG	0.532818	125	2
WP	Selenium micronutrient network	WP:WP15	86	8133	0.00101193	39	5	MPO,CRP,FGA,FGB,FGG	0.406517	125	3
WP	Burn wound healing	WP:WP5055	113	8133	0.0020822	39	5	MMP9,S100A9,MMP1,TIMP1,FN1	0.871221	125	1
WP	Complement and coagulation cascades	WP:WP558	58	8133	0.0020822	39	4	F12,FGB,C1QA,CFH	0.715913	125	1
WP	IL1 and megakaryocytes in obesity	WP:WP2865	24	8133	0.0020822	39	3	MMP9,S100A9,TIMP1	0.537749	125	1
WP	Complement activation	WP:WP545	22	8133	0.0020822	39	3	C1QA,C5,CFP	1	-1	-1
WP	Complement system in neuronal development and plasticity	WP:WP5090	106	8133	0.0020822	39	5	C4BPA,C1QA,C5,CFP,CFH	0.676929	125	2
WP	IL-18 signaling pathway	WP:WP4754	273	8133	0.00269625	39	7	MMP9,IL18R1,MMP1,TIMP1,FN1,ABCF1,TF	0.940011	125	2
WP	Matrix metalloproteinases	WP:WP129	30	8133	0.00346453	39	3	MMP9,MMP1,TIMP1	1	-1	-1
WP	Fibrin complement receptor 3 signaling pathway	WP:WP4136	43	8133	0.00936661	39	3	FGA,FGB,FGG	1	-1	-1
WP	Mammary gland development pathway - Puberty (Stage 2 of 4)	WP:WP2814	13	8133	0.0134109	39	2	TIMP1,FN1	1	-1	-1
WP	Lung fibrosis	WP:WP3624	63	8133	0.0246856	39	3	MMP9,MUC5B,TIMP1	1	-1	-1
WP	Overview of nanoparticle effects	WP:WP3287	19	8133	0.025475	39	2	CRP,FN1	1	-1	-1
WP	Disorders of bile acid synthesis and biliary transport	WP:WP5176	20	8133	1	-1	-1		0.000107098	125	6	AKR1D1,ABCC2,HSD17B4,ABCB11,ABCB4,ATP8B1
WP	Amino acid metabolism	WP:WP3925	91	8133	1	-1	-1		0.000162223	125	10	ARG1,MAOA,SDHA,DLD,ADH5,ADH4,DLST,ASS1,SUCLG1,HMGCL
WP	Cholestasis	WP:WP5238	19	8133	1	-1	-1		0.000728035	125	5	ABCC2,ABCB11,ABCB4,ATP8B1,ABCG8
WP	Fatty acid omega-oxidation	WP:WP206	15	8133	1	-1	-1		0.00448873	125	4	ADH1B,ALDH2,ADH4,ADH1A
WP	TCA cycle (aka Krebs or citric acid cycle)	WP:WP78	18	8133	1	-1	-1		0.00776732	125	4	SDHA,DLD,DLST,SUCLG1
WP	Glutathione metabolism	WP:WP100	19	8133	1	-1	-1		0.00810177	125	4	ANPEP,GGT1,GSTM1,GPX4

## Sheet: Acute_vs_polyp
					Upregulated in acute				Downregulated in acute
source	term_name	term_id	term_size	effective_domain_size	adjusted_p_value__Up_regulated	query_size__Up_regulated	intersection_size__Up_regulated	Up_genes	adjusted_p_value__Down_regulated	query_size__Down_regulated	intersection_size__Down_regulated	Down_genes
GO:BP	humoral immune response	GO:0006959	288	16307	4.26014e-15	66	19	RNASE3,C4BPA,AZU1,CTSG,ELANE,PRTN3,S100A9,DEFA3,LTF,HRG,FGA,C1QA,FGB,CFP,IGHG2,A2M,TF,CFH,IGHV1-18	0.807167	340	5
GO:BP	defense response	GO:0006952	1352	16307	7.58487e-14	66	31	RNASE3,AZU1,CTSG,MPO,ELANE,CRP,MMP9,PRTN3,HNRNPA0,S100A9,S100A8,LCN2,DEFA3,NT5C3A,LTF,F12,HRG,APCS,FGA,C1QA,FGB,C5,CD5L,CFP,IGHG2,A2M,ABCF1,TF,CFH,IGHV1-18,APOD	0.671317	340	28
GO:BP	defense response to bacterium	GO:0042742	294	16307	1.02164e-12	66	17	RNASE3,AZU1,CTSG,MPO,ELANE,CRP,S100A9,S100A8,LCN2,DEFA3,LTF,FGA,FGB,CFP,IGHG2,TF,IGHV1-18	0.97906	340	3
GO:BP	biological process involved in interspecies interaction between organisms	GO:0044419	1243	16307	3.57625e-12	66	28	RNASE3,C4BPA,AZU1,CTSG,MPO,ELANE,LRRC15,CRP,PRTN3,HNRNPA0,S100A9,S100A8,LCN2,DEFA3,NT5C3A,LTF,F12,HRG,APCS,FGA,FGB,CFP,IGHG2,A2M,TF,FN1,CFH,IGHV1-18	0.149631	340	36
GO:BP	response to other organism	GO:0051707	1113	16307	1.0233e-11	66	26	RNASE3,C4BPA,AZU1,CTSG,MPO,ELANE,CRP,PRTN3,HNRNPA0,S100A9,S100A8,LCN2,DEFA3,NT5C3A,LTF,F12,HRG,APCS,FGA,FGB,CFP,IGHG2,A2M,TF,CFH,IGHV1-18	0.542886	340	25
GO:BP	response to external biotic stimulus	GO:0043207	1113	16307	1.0233e-11	66	26	RNASE3,C4BPA,AZU1,CTSG,MPO,ELANE,CRP,PRTN3,HNRNPA0,S100A9,S100A8,LCN2,DEFA3,NT5C3A,LTF,F12,HRG,APCS,FGA,FGB,CFP,IGHG2,A2M,TF,CFH,IGHV1-18	0.542886	340	25
GO:BP	response to bacterium	GO:0009617	489	16307	1.0233e-11	66	19	RNASE3,C4BPA,AZU1,CTSG,MPO,ELANE,CRP,HNRNPA0,S100A9,S100A8,LCN2,DEFA3,LTF,FGA,FGB,CFP,IGHG2,TF,IGHV1-18	0.19833	340	16
GO:BP	antimicrobial humoral response	GO:0019730	118	16307	1.0233e-11	66	12	RNASE3,AZU1,CTSG,ELANE,PRTN3,S100A9,DEFA3,LTF,HRG,FGA,FGB,TF	0.797643	340	2
GO:BP	defense response to other organism	GO:0098542	937	16307	1.64366e-11	66	24	RNASE3,AZU1,CTSG,MPO,ELANE,CRP,PRTN3,S100A9,S100A8,LCN2,DEFA3,NT5C3A,LTF,F12,HRG,APCS,FGA,FGB,CFP,IGHG2,A2M,TF,CFH,IGHV1-18	0.998515	340	12
GO:BP	response to biotic stimulus	GO:0009607	1148	16307	1.69153e-11	66	26	RNASE3,C4BPA,AZU1,CTSG,MPO,ELANE,CRP,PRTN3,HNRNPA0,S100A9,S100A8,LCN2,DEFA3,NT5C3A,LTF,F12,HRG,APCS,FGA,FGB,CFP,IGHG2,A2M,TF,CFH,IGHV1-18	0.593387	340	25
GO:BP	response to external stimulus	GO:0009605	2038	16307	2.34561e-11	66	33	RNASE3,C4BPA,AZU1,CTSG,MPO,ELANE,CRP,MMP9,PRTN3,HNRNPA0,S100A9,S100A8,LCN2,DEFA3,HLCS,NT5C3A,LTF,F12,HRG,APCS,RTN4R,FGA,FGG,FGB,TTN,C5,CFP,IGHG2,A2M,TF,CFH,IGHV1-18,PPP1CB	0.171254	340	54
GO:BP	immune system process	GO:0002376	2014	16307	7.16149e-10	66	31	RNASE3,C4BPA,AZU1,CTSG,ELANE,CRP,PRTN3,S100A9,S100A8,LCN2,DEFA3,ADD2,LTF,F12,HRG,IL18R1,APCS,FGA,C1QA,FGB,C5,CFP,IGHG2,A2M,TF,FN1,GPLD1,CFH,IGHV1-18,APOD,IGKV4-1	0.706532	340	41
GO:BP	immune response	GO:0006955	1440	16307	2.37402e-09	66	26	RNASE3,C4BPA,AZU1,CTSG,ELANE,CRP,PRTN3,S100A9,LCN2,DEFA3,LTF,F12,HRG,IL18R1,APCS,FGA,C1QA,FGB,CFP,IGHG2,A2M,TF,GPLD1,CFH,IGHV1-18,IGKV4-1	0.943222	340	24
GO:BP	response to stress	GO:0006950	3185	16307	6.98391e-09	66	37	RNASE3,AZU1,CTSG,MPO,ELANE,CRP,MMP9,PRTN3,HNRNPA0,S100A9,S100A8,LCN2,DEFA3,NT5C3A,LTF,F12,HRG,TRRAP,APCS,RTN4R,FGA,FGG,C1QA,FGB,C5,CD5L,GPX3,CFP,IGHG2,A2M,HBB,ABCF1,TF,FN1,CFH,IGHV1-18,APOD	0.271915	340	76
GO:BP	antibacterial humoral response	GO:0019731	59	16307	1.11153e-08	66	8	RNASE3,CTSG,ELANE,DEFA3,LTF,FGA,FGB,TF	0.516143	340	2
GO:BP	response to stimulus	GO:0050896	7194	16307	2.10726e-07	66	53	RNASE3,C4BPA,AZU1,CTSG,OLFM4,MPO,ELANE,CRP,MMP9,PRTN3,HNRNPA0,S100A9,S100A8,LCN2,DEFA3,HLCS,NT5C3A,LTF,F12,HRG,IL18R1,TRRAP,APCS,RTN4R,CALM3,FGA,FGG,C1QA,FGB,MMP1,MUC5AC,TTN,DDAH2,C5,CD5L,GPX3,CFP,IGHG2,TIMP1,A2M,HBB,ABCF1,TF,TMEM198,GPHN,FN1,WDR11,GPLD1,CFH,IGHV1-18,PPP1CB,APOD,IGKV4-1	0.0438191	340	175	ANXA4,ARHGDIA,DDT,C2,PFKL,SLC5A1,GSTO1,UBA1,ADGRL2,PGK1,HSPA8,GPI,SIRPA,RAB10,RAB7A,CLU,CTSC,ENPP2,ACE2,CD44,GSTP1,MYDGF,GNAS,ABCC2,ADGRG6,YWHAE,IQGAP2,HSP90AB1,PEBP1,NME2,MYO1C,PRDX1,BAIAP2,DDAH1,CTSL,CDH1,HSP90AA1,GPRC5C,GNB1,ALCAM,IL6ST,IGF2R,BAIAP2L1,ENPEP,IL1R1,PI4KA,GPC1,IGFBP7,ARG1,CDH5,GNAI2,RAB1A,ALDH1A1,ITGB1,PDCD6,ACAA2,CILP,LRP1,LCP1,ANPEP,AKR1A1,HPN,YWHAZ,ARF1,GCLC,PROC,EPS8,RDX,SORL…
GO:BP	blood coagulation, fibrin clot formation	GO:0072378	16	16307	4.40126e-07	66	5	F12,FGA,FGG,FGB,FN1	1	-1	-1
GO:BP	protein activation cascade	GO:0072376	17	16307	5.87037e-07	66	5	F12,FGA,FGG,FGB,FN1	1	-1	-1
GO:BP	negative regulation of response to wounding	GO:1903035	73	16307	1.69829e-06	66	7	F12,HRG,APCS,RTN4R,FGA,FGG,FGB	0.60263	340	2
GO:BP	fibrinolysis	GO:0042730	24	16307	3.55057e-06	66	5	F12,HRG,FGA,FGG,FGB	1	-1	-1
GO:BP	negative regulation of response to external stimulus	GO:0032102	310	16307	3.77312e-06	66	11	ELANE,LTF,F12,HRG,APCS,RTN4R,FGA,FGG,FGB,C5,A2M	0.284339	340	10
GO:BP	proteolysis	GO:0006508	1434	16307	9.39525e-06	66	21	AZU1,CTSG,ELANE,MMP9,PRTN3,S100A9,S100A8,LTF,F12,CSTA,HRG,TRRAP,FGA,FGG,FGB,MMP1,CD5L,SERPINB5,TIMP1,GPLD1,CFH	0.000833052	340	54	UBA1,PCOLCE,PGK1,CLU,CTSC,ACE2,CTSD,CD44,SERPINF1,CTSZ,HSP90AB1,CTSL,CLN5,ENPEP,TMPRSS2,CPM,PDCD6,LRP1,ANPEP,HPN,PROC,SORL1,ADAM10,TMPRSS6,PDCD6IP,PSMD6,GAS6,RNPEP,CPQ,LAP3,FOLH1,HSP90B1,HSPD1,MME,GGT1,MAN1A1,CNDP2,ADAM9,CANX,CAPN5,OTUB1,HMGB1,RPS3,CTSA,HERC4,ST14,ERAP1,WWP1,BCAP31,ARRDC1,ERO1A,CCDC47,HSPE1,PSMD10
GO:BP	regulation of response to external stimulus	GO:0032101	831	16307	1.15391e-05	66	16	AZU1,ELANE,MMP9,S100A9,S100A8,LTF,F12,HRG,APCS,RTN4R,FGA,FGG,FGB,C5,A2M,CFH	0.21824	340	24
GO:BP	platelet aggregation	GO:0070527	61	16307	1.28997e-05	66	6	CTSG,FGA,FGG,FGB,HBB,FN1	0.52965	340	2
GO:BP	negative regulation of wound healing	GO:0061045	62	16307	1.29453e-05	66	6	F12,HRG,APCS,FGA,FGG,FGB	0.533776	340	2
GO:BP	response to metal ion	GO:0010038	212	16307	1.29453e-05	66	9	MMP9,CALM3,FGA,FGG,FGB,TTN,TF,GPHN,GPLD1	0.167762	340	9
GO:BP	inflammatory response	GO:0006954	535	16307	1.29453e-05	66	13	AZU1,ELANE,CRP,MMP9,HNRNPA0,S100A9,S100A8,F12,APCS,C1QA,C5,ABCF1,APOD	0.122369	340	19
GO:BP	positive regulation of response to stimulus	GO:0048584	1924	16307	1.37413e-05	66	24	C4BPA,AZU1,ELANE,MMP9,S100A9,S100A8,LTF,F12,HRG,IL18R1,TRRAP,RTN4R,FGA,FGG,C1QA,FGB,CFP,IGHG2,A2M,TMEM198,FN1,GPLD1,CFH,IGHV1-18	0.763625	340	38
GO:BP	platelet activation	GO:0030168	111	16307	2.05591e-05	66	7	CTSG,HRG,FGA,FGG,FGB,HBB,FN1	0.77204	340	2
GO:BP	response to wounding	GO:0009611	392	16307	2.80432e-05	66	11	CTSG,F12,HRG,APCS,RTN4R,FGA,FGG,FGB,HBB,FN1,APOD	0.586692	340	9
GO:BP	blood coagulation	GO:0007596	178	16307	3.43213e-05	66	8	CTSG,F12,HRG,FGA,FGG,FGB,HBB,FN1	0.807287	340	3
GO:BP	complement activation	GO:0006956	121	16307	3.43213e-05	66	7	C4BPA,C1QA,CFP,IGHG2,A2M,CFH,IGHV1-18	0.612685	340	3
GO:BP	induction of bacterial agglutination	GO:0043152	5	16307	3.63459e-05	66	3	RNASE3,FGA,FGB	1	-1	-1
GO:BP	regulation of response to wounding	GO:1903034	124	16307	3.66834e-05	66	7	F12,HRG,APCS,RTN4R,FGA,FGG,FGB	0.284339	340	5
GO:BP	antimicrobial humoral immune response mediated by antimicrobial peptide	GO:0061844	78	16307	3.66834e-05	66	6	RNASE3,ELANE,S100A9,DEFA3,LTF,HRG	1	-1	-1
GO:BP	coagulation	GO:0050817	182	16307	3.66834e-05	66	8	CTSG,F12,HRG,FGA,FGG,FGB,HBB,FN1	0.660434	340	4
GO:BP	response to inorganic substance	GO:0010035	326	16307	3.66834e-05	66	10	MMP9,CALM3,FGA,FGG,FGB,TTN,HBB,TF,GPHN,GPLD1	0.0448061	340	15	SLC5A1,SIRPA,PRDX1,CDH1,PDCD6,TFR2,FBP1,PPP1CA,NQO1,CRHBP,ADAM9,PRDX3,RPS3,CLIC4,SLC30A10
GO:BP	hemostasis	GO:0007599	184	16307	3.71646e-05	66	8	CTSG,F12,HRG,FGA,FGG,FGB,HBB,FN1	0.666239	340	4
GO:BP	defense response to Gram-negative bacterium	GO:0050829	81	16307	4.05868e-05	66	6	RNASE3,AZU1,CTSG,ELANE,DEFA3,LTF	1	-1	-1
GO:BP	negative regulation of blood coagulation	GO:0030195	44	16307	4.05868e-05	66	5	F12,HRG,FGA,FGG,FGB	0.714272	340	1
GO:BP	positive regulation of biological process	GO:0048518	5329	16307	4.05868e-05	66	41	C4BPA,AZU1,CTSG,OLFM4,ELANE,LRRC15,CRP,MMP9,PRTN3,HNRNPA0,S100A9,S100A8,LCN2,LTF,F12,HRG,IL18R1,TRRAP,RTN4R,CALM3,FGA,FGG,C1QA,FGB,MMP1,HBD,TTN,DDAH2,C5,CFP,IGHG2,TIMP1,A2M,HBB,ABCF1,TF,TMEM198,FN1,GPLD1,CFH,IGHV1-18	0.171254	340	127
GO:BP	negative regulation of hemostasis	GO:1900047	44	16307	4.05868e-05	66	5	F12,HRG,FGA,FGG,FGB	0.714272	340	1
GO:BP	homotypic cell-cell adhesion	GO:0034109	84	16307	4.85959e-05	66	6	CTSG,FGA,FGG,FGB,HBB,FN1	0.262073	340	4
GO:BP	negative regulation of coagulation	GO:0050819	46	16307	4.85959e-05	66	5	F12,HRG,FGA,FGG,FGB	0.430255	340	2
GO:BP	positive regulation of cell-substrate adhesion	GO:0010811	87	16307	5.76387e-05	66	6	OLFM4,HRG,FGA,FGG,FGB,FN1	0.276446	340	4
GO:BP	response to chemical	GO:0042221	2638	16307	5.8233e-05	66	27	RNASE3,AZU1,CTSG,ELANE,MMP9,HNRNPA0,S100A9,S100A8,DEFA3,HLCS,LTF,F12,HRG,IL18R1,CALM3,FGA,FGG,FGB,TTN,C5,GPX3,TIMP1,HBB,TF,GPHN,GPLD1,APOD	3.92165e-06	340	95	DDT,PFKL,SLC5A1,GSTO1,PGK1,HSPA8,SIRPA,RAB10,CLU,ENPP2,GSTP1,GNAS,ABCC2,HSP90AB1,PRDX1,BAIAP2,DDAH1,CTSL,CDH1,HSP90AA1,GNB1,ALCAM,IL6ST,IL1R1,ARG1,GNAI2,ALDH1A1,ITGB1,PDCD6,ACAA2,LRP1,AKR1A1,HPN,GCLC,RDX,SORL1,P4HB,EPHX1,TFR2,ABCB11,VCAM1,ATP1A1,ABCB4,ADAM10,AKR1C1,FBP1,GAS6,GOT2,ACTN4,CAB39,HSP90B1,HSPD1,PPP1CA,MME,CMBL,CES1,GSTA2,CSF1R,CRYZ,EFNB1,MAN1A1,CES2,NQO1,VPS35,RO60,PLXNB2,CRHBP,RTN4,AB…
GO:BP	hydrogen peroxide catabolic process	GO:0042744	23	16307	8.28899e-05	66	4	MPO,HBD,GPX3,HBB	0.234631	340	2
GO:BP	plasminogen activation	GO:0031639	24	16307	9.70998e-05	66	4	F12,FGA,FGG,FGB	0.103092	340	3
GO:BP	negative regulation of multicellular organismal process	GO:0051241	799	16307	0.000114617	66	14	CTSG,ELANE,LTF,F12,HRG,IL18R1,APCS,RTN4R,FGA,FGG,FGB,TIMP1,FN1,APOD	0.284339	340	22
GO:BP	regulation of blood coagulation	GO:0030193	56	16307	0.000115512	66	5	F12,HRG,FGA,FGG,FGB	0.785219	340	1
GO:BP	regulation of hemostasis	GO:1900046	57	16307	0.000123749	66	5	F12,HRG,FGA,FGG,FGB	0.79032	340	1
GO:BP	regulation of coagulation	GO:0050818	58	16307	0.000132406	66	5	F12,HRG,FGA,FGG,FGB	0.509841	340	2
GO:BP	biological process involved in interaction with symbiont	GO:0051702	104	16307	0.00013937	66	6	AZU1,ELANE,LTF,HRG,APCS,FN1	0.126486	340	6
GO:BP	biological process involved in symbiotic interaction	GO:0044403	232	16307	0.000148144	66	8	AZU1,ELANE,LRRC15,DEFA3,LTF,HRG,APCS,FN1	0.000511165	340	17	RAB7A,ACE2,HSP90AB1,CTSL,IGF2R,PI4KA,ARG1,TMPRSS2,HPN,P4HB,CFL1,GAS6,HSPD1,FUCA2,DDX39B,HMGB1,WWP1
GO:BP	regulation of cell-substrate adhesion	GO:0010810	164	16307	0.000150006	66	7	OLFM4,HRG,FGA,FGG,FGB,FN1,APOD	0.304381	340	6
GO:BP	regulation of wound healing	GO:0061041	107	16307	0.000155369	66	6	F12,HRG,APCS,FGA,FGG,FGB	0.231716	340	5
GO:BP	zymogen activation	GO:0031638	61	16307	0.000155369	66	5	F12,FGA,FGG,FGB,CD5L	0.0783928	340	5
GO:BP	response to calcium ion	GO:0051592	111	16307	0.00018589	66	6	CALM3,FGA,FGG,FGB,TTN,GPLD1	0.387735	340	4
GO:BP	immune effector process	GO:0002252	520	16307	0.000221046	66	11	C4BPA,AZU1,ELANE,CRP,IL18R1,C1QA,CFP,IGHG2,A2M,CFH,IGHV1-18	0.384345	340	14
GO:BP	wound healing	GO:0042060	331	16307	0.000222897	66	9	CTSG,F12,HRG,APCS,FGA,FGG,FGB,HBB,FN1	0.431203	340	9
GO:BP	regulation of body fluid levels	GO:0050878	250	16307	0.000227186	66	8	CTSG,F12,HRG,FGA,FGG,FGB,HBB,FN1	0.712877	340	5
GO:BP	cellular response to UV-A	GO:0071492	11	16307	0.000313692	66	3	MMP9,MMP1,TIMP1	0.38822	340	1
GO:BP	phagocytosis	GO:0006909	264	16307	0.000327335	66	8	C4BPA,AZU1,ELANE,CRP,PRTN3,CFP,IGHG2,IGHV1-18	0.264373	340	9
GO:BP	regulation of hydrolase activity	GO:0051336	779	16307	0.000354794	66	13	MMP9,PRTN3,S100A9,S100A8,LTF,CSTA,HRG,APCS,RTN4R,CALM3,SERPINB5,TIMP1,GPLD1	0.12688	340	25
GO:BP	positive regulation of substrate adhesion-dependent cell spreading	GO:1900026	36	16307	0.000383248	66	4	OLFM4,FGA,FGG,FGB	0.349657	340	2
GO:BP	regulation of response to stimulus	GO:0048583	3358	16307	0.000443304	66	29	C4BPA,AZU1,ELANE,MMP9,S100A9,S100A8,LTF,F12,HRG,IL18R1,TRRAP,APCS,RTN4R,FGA,FGG,C1QA,FGB,C5,CFP,IGHG2,TIMP1,A2M,TMEM198,FN1,WDR11,GPLD1,CFH,IGHV1-18,APOD	0.409017	340	76
GO:BP	neutrophil aggregation	GO:0070488	2	16307	0.000449673	66	2	S100A9,S100A8	1	-1	-1
GO:BP	negative regulation of peptidase activity	GO:0010466	133	16307	0.000449673	66	6	MMP9,LTF,CSTA,HRG,SERPINB5,TIMP1	0.324218	340	5
GO:BP	defense response to fungus	GO:0050832	38	16307	0.000449673	66	4	S100A9,S100A8,LTF,HRG	0.67639	340	1
GO:BP	regulation of cell death	GO:0010941	1208	16307	0.000503237	66	16	AZU1,MPO,MMP9,S100A9,S100A8,LTF,HRG,TRRAP,FGA,FGG,C1QA,FGB,HBD,DDAH2,HBB,GPLD1	0.00588473	340	44	ANXA4,ARHGDIA,COMP,CLU,ARF4,CTSD,CD44,GSTP1,MYDGF,CTSZ,NME2,LGALS2,HSP90AA1,IL6ST,CDH5,ITGB1,ACAA2,LRP1,HPN,YWHAZ,GCLC,PROC,SORL1,P4HB,CFL1,GAS6,ACTN4,HSP90B1,HSPD1,GPX4,VPS35,ACTN1,RTN4,MTCH2,PRDX3,HMGB1,RPS3,BCAP31,SLC30A10,FERMT2,TMBIM6,PSMD10,DNAJC3,RUVBL2
GO:BP	regulation of immune system process	GO:0002682	1215	16307	0.000532991	66	16	C4BPA,CTSG,LTF,HRG,IL18R1,APCS,C1QA,C5,CFP,IGHG2,A2M,FN1,GPLD1,CFH,IGHV1-18,APOD	0.620774	340	26
GO:BP	carbon dioxide transport	GO:0015670	14	16307	0.000574784	66	3	HBD,HBB,RHAG	1	-1	-1
GO:BP	response to fungus	GO:0009620	41	16307	0.000574784	66	4	S100A9,S100A8,LTF,HRG	0.696995	340	1
GO:BP	response to UV-A	GO:0070141	14	16307	0.000574784	66	3	MMP9,MMP1,TIMP1	0.431203	340	1
GO:BP	regulation of multicellular organismal process	GO:0051239	2336	16307	0.000603789	66	23	AZU1,CTSG,ELANE,CRP,MMP9,LCN2,LTF,F12,HRG,IL18R1,APCS,RTN4R,CALM3,FGA,FGG,FGB,C5,IGHG2,TIMP1,FN1,GPLD1,IGHV1-18,APOD	0.0173565	340	70	ANXA4,DDT,GSTO1,ADGRL2,PGK1,GPI,SIRPA,CLU,ENPP2,ACE2,B4GALT5,GSTP1,MYDGF,GNAS,SERPINF1,YWHAE,HSP90AB1,NME2,HSP90AA1,IL6ST,IL1R1,ARG1,CDH5,RAB1A,ALDH1A1,ITGB1,PDCD6,LRP1,HPN,PROC,ATP5F1B,SORL1,VCAM1,ATP1A1,CFL1,PROCR,SULT2B1,GAS6,CEMIP2,ATP1B1,HSPD1,SPTBN1,MME,ATP2A2,CSF1R,VIL1,PTPRD,HLA-A,ARF6,PLXNB2,CRHBP,RTN4,ATP5F1A,DSG2,ADAM9,PTPRG,PTPRM,ENPP3,ABCG8,CPT2,EPHA1,ACSL1,HMGB1,IGHA2,RPS3,GBP1,FERM…
GO:BP	negative regulation of hydrolase activity	GO:0051346	214	16307	0.000607274	66	7	MMP9,LTF,CSTA,HRG,APCS,SERPINB5,TIMP1	0.231986	340	8
GO:BP	hydrogen peroxide metabolic process	GO:0042743	42	16307	0.000607274	66	4	MPO,HBD,GPX3,HBB	0.404581	340	2
GO:BP	cell death	GO:0008219	1538	16307	0.000644486	66	18	AZU1,MPO,ELANE,MMP9,S100A9,S100A8,LTF,HRG,TRRAP,FGA,FGG,C1QA,FGB,HBD,DDAH2,HBB,CASP14,GPLD1	0.0535785	340	47
GO:BP	vasoconstriction	GO:0042310	43	16307	0.000646736	66	4	CRP,FGA,FGG,FGB	0.709513	340	1
GO:BP	positive regulation of heterotypic cell-cell adhesion	GO:0034116	15	16307	0.000647014	66	3	FGA,FGG,FGB	0.445488	340	1
GO:BP	regulation of peptidase activity	GO:0052547	301	16307	0.000647014	66	8	MMP9,S100A9,S100A8,LTF,CSTA,HRG,SERPINB5,TIMP1	0.136877	340	12
GO:BP	opsonization	GO:0008228	15	16307	0.000647014	66	3	C4BPA,CRP,CFP	1	-1	-1
GO:BP	iron ion transport	GO:0006826	44	16307	0.000675071	66	4	LCN2,LTF,HRG,TF	0.714272	340	1
GO:BP	leukocyte migration	GO:0050900	308	16307	0.000741795	66	8	AZU1,CTSG,PRTN3,S100A9,S100A8,ADD2,C5,APOD	0.101929	340	13
GO:BP	positive regulation of protein secretion	GO:0050714	91	16307	0.000741795	66	5	FGA,FGG,FGB,TTN,GPLD1	0.470534	340	3
GO:BP	positive regulation of vasoconstriction	GO:0045907	16	16307	0.000756499	66	3	FGA,FGG,FGB	1	-1	-1
GO:BP	phagocytosis, recognition	GO:0006910	92	16307	0.000764013	66	5	C4BPA,CRP,CFP,IGHG2,IGHV1-18	0.909176	340	1
GO:BP	positive regulation of immune response	GO:0050778	626	16307	0.000831415	66	11	C4BPA,LTF,HRG,IL18R1,C1QA,CFP,IGHG2,A2M,GPLD1,CFH,IGHV1-18	0.673091	340	13
GO:BP	substrate adhesion-dependent cell spreading	GO:0034446	96	16307	0.000916796	66	5	OLFM4,FGA,FGG,FGB,FN1	0.196451	340	5
GO:BP	one-carbon compound transport	GO:0019755	18	16307	0.00104725	66	3	HBD,HBB,RHAG	1	-1	-1
GO:BP	regulation of substrate adhesion-dependent cell spreading	GO:1900024	52	16307	0.00119845	66	4	OLFM4,FGA,FGG,FGB	0.130609	340	4
GO:BP	regulation of complement activation	GO:0030449	19	16307	0.00121306	66	3	C4BPA,A2M,CFH	1	-1	-1
GO:BP	gas transport	GO:0015669	20	16307	0.00137806	66	3	HBD,HBB,RHAG	1	-1	-1
GO:BP	negative regulation of immune system process	GO:0002683	341	16307	0.00137806	66	8	C4BPA,CTSG,LTF,APCS,C5,A2M,FN1,APOD	0.805342	340	6
GO:BP	regulation of proteolysis	GO:0030162	551	16307	0.00137806	66	10	MMP9,S100A9,S100A8,LTF,F12,CSTA,HRG,SERPINB5,TIMP1,GPLD1	0.129659	340	19
GO:BP	regulation of catalytic activity	GO:0050790	1514	16307	0.00155544	66	17	AZU1,ELANE,MMP9,PRTN3,S100A9,S100A8,LTF,CSTA,HRG,APCS,RTN4R,CALM3,TTN,DDAH2,SERPINB5,TIMP1,GPLD1	0.309417	340	38
GO:BP	regulation of response to stress	GO:0080134	1213	16307	0.00155544	66	15	ELANE,MMP9,S100A9,S100A8,LTF,F12,HRG,TRRAP,APCS,RTN4R,FGA,FGG,FGB,A2M,CFH	0.0737126	340	38
GO:BP	cell adhesion	GO:0007155	1219	16307	0.00158294	66	15	AZU1,CTSG,OLFM4,S100A9,S100A8,ADD2,CSTA,HRG,FGA,FGG,FGB,HBB,FN1,PPP1CB,APOD	0.000239826	340	50	ARHGDIA,LGALS4,SIRPA,CD44,GNAS,NME2,LGALS2,CDH1,ALCAM,IL6ST,IGFBP7,ARG1,CDH5,ITGB1,SELL,RDX,P4HB,VCAM1,ADAM10,ACTN4,FAT4,CHST4,COL5A1,GPC6,HSPD1,ATP2A2,BCAM,NID2,PTPRD,EFNB1,CDH17,HLA-A,ARF6,ACTN1,PLXNB2,RTN4,DSG2,ADAM9,MSN,PTPRM,VCAN,EPHA1,HMGB1,RPS3,GBP1,ABI3BP,ASS1,FERMT2,CADM1,ANGPTL3
GO:BP	locomotion	GO:0040011	1076	16307	0.00158294	66	14	RNASE3,AZU1,CTSG,ELANE,LRRC15,MMP9,S100A9,S100A8,HRG,C5,TIMP1,FN1,GPLD1,APOD	0.043006	340	36	DDT,GPI,ENPP2,WDR1,MYO1C,CDH1,ALCAM,CDH5,ITGB1,PDCD6,LRP1,RDX,ATP5F1B,SORL1,ADAM10,GAS6,ACTN4,CHST4,CSF1R,VIL1,EFNB1,ARF6,PLXNB2,RTN4,ATP5F1A,ADAM9,PTPRG,MSN,PTPRM,PDGFRB,EPHA1,HMGB1,PTP4A1,CLIC4,FERMT2,ANGPTL3
GO:BP	extracellular matrix disassembly	GO:0022617	57	16307	0.00158294	66	4	CTSG,ELANE,MMP9,MMP1	0.0654786	340	5
GO:BP	response to lipopolysaccharide	GO:0032496	179	16307	0.00159713	66	6	CTSG,HNRNPA0,S100A9,S100A8,DEFA3,LTF	0.487556	340	5
GO:BP	acute inflammatory response	GO:0002526	60	16307	0.00187969	66	4	ELANE,CRP,F12,APCS	0.522192	340	2
GO:BP	blood circulation	GO:0008015	363	16307	0.00192314	66	8	AZU1,CTSG,CRP,CALM3,FGA,FGG,FGB,TTN	0.00621297	340	19	GSTO1,ACE2,YWHAE,CTSZ,DDAH1,ENPEP,CDH5,ANPEP,GCLC,ATP1A1,GAS6,ACSM3,ATP1B1,ATP2A2,GAA,DSG2,CYB5R3,ERAP1,FERMT2
GO:BP	killing by host of symbiont cells	GO:0051873	23	16307	0.00192982	66	3	AZU1,ELANE,HRG	0.544573	340	1
GO:BP	positive regulation of peptide secretion	GO:0002793	61	16307	0.00192982	66	4	FGA,FGG,FGB,GPLD1	0.52965	340	2
GO:BP	positive regulation of peptide hormone secretion	GO:0090277	61	16307	0.00192982	66	4	FGA,FGG,FGB,GPLD1	0.52965	340	2
GO:BP	myeloid leukocyte migration	GO:0097529	188	16307	0.00197502	66	6	AZU1,CTSG,PRTN3,S100A9,S100A8,C5	0.522192	340	5
GO:BP	negative regulation of extrinsic apoptotic signaling pathway via death domain receptors	GO:1902042	24	16307	0.00208871	66	3	FGA,FGG,FGB	1	-1	-1
GO:BP	positive regulation of cell adhesion	GO:0045785	370	16307	0.00208871	66	8	AZU1,CTSG,OLFM4,HRG,FGA,FGG,FGB,FN1	0.134322	340	14
GO:BP	regulation of heterotypic cell-cell adhesion	GO:0034114	24	16307	0.00208871	66	3	FGA,FGG,FGB	0.554295	340	1
GO:BP	regulation of endopeptidase activity	GO:0052548	278	16307	0.00219686	66	7	MMP9,S100A9,S100A8,LTF,HRG,SERPINB5,TIMP1	0.160918	340	11
GO:BP	sequestering of metal ion	GO:0051238	25	16307	0.00222508	66	3	S100A9,S100A8,LCN2	1	-1	-1
GO:BP	negative regulation of endopeptidase activity	GO:0010951	122	16307	0.00222508	66	5	MMP9,LTF,HRG,SERPINB5,TIMP1	0.431161	340	4
GO:BP	activation of immune response	GO:0002253	484	16307	0.00222508	66	9	C4BPA,LTF,C1QA,CFP,IGHG2,A2M,GPLD1,CFH,IGHV1-18	0.680847	340	10
GO:BP	response to molecule of bacterial origin	GO:0002237	195	16307	0.00222508	66	6	CTSG,HNRNPA0,S100A9,S100A8,DEFA3,LTF	0.544573	340	5
GO:BP	modulation of process of another organism	GO:0035821	25	16307	0.00222508	66	3	S100A9,DEFA3,LTF	1	-1	-1
GO:BP	negative regulation of endothelial cell apoptotic process	GO:2000352	25	16307	0.00222508	66	3	FGA,FGG,FGB	0.262073	340	2
GO:BP	cell-matrix adhesion	GO:0007160	196	16307	0.00224989	66	6	HRG,FGA,FGG,FGB,FN1,APOD	0.0767042	340	10
GO:BP	innate immune response	GO:0045087	725	16307	0.00228796	66	11	RNASE3,CRP,LCN2,DEFA3,LTF,F12,APCS,IGHG2,A2M,CFH,IGHV1-18	0.939913	340	11
GO:BP	protein maturation	GO:0051604	285	16307	0.00236986	66	7	CTSG,F12,FGA,FGG,FGB,CD5L,FN1	0.00356143	340	17	PGK1,ACE2,CTSZ,CTSL,CLN5,ENPEP,TMPRSS2,CPM,HPN,SORL1,TFR2,ADAM10,HSPD1,MME,GGT1,ADAM9,ERO1A
GO:BP	neutrophil-mediated killing of bacterium	GO:0070944	5	16307	0.00252019	66	2	AZU1,ELANE	1	-1	-1
GO:BP	innate immune response in mucosa	GO:0002227	27	16307	0.00269809	66	3	RNASE3,DEFA3,LTF	1	-1	-1
GO:BP	regulation of cell adhesion	GO:0030155	617	16307	0.00269874	66	10	AZU1,CTSG,OLFM4,HRG,FGA,FGG,FGB,FN1,PPP1CB,APOD	0.056058	340	23
GO:BP	cell-substrate adhesion	GO:0031589	293	16307	0.00271114	66	7	OLFM4,HRG,FGA,FGG,FGB,FN1,APOD	0.043693	340	14	CD44,ITGB1,P4HB,VCAM1,ACTN4,BCAM,NID2,ACTN1,ADAM9,EPHA1,GBP1,ABI3BP,FERMT2,ANGPTL3
GO:BP	chemokine production	GO:0032602	70	16307	0.00271114	66	4	AZU1,ELANE,C5,APOD	0.203337	340	4
GO:BP	regulation of chemokine production	GO:0032642	70	16307	0.00271114	66	4	AZU1,ELANE,C5,APOD	0.203337	340	4
GO:BP	regulation of tube diameter	GO:0035296	70	16307	0.00271114	66	4	CRP,FGA,FGG,FGB	0.585624	340	2
GO:BP	regulation of tube size	GO:0035150	70	16307	0.00271114	66	4	CRP,FGA,FGG,FGB	0.585624	340	2
GO:BP	blood vessel diameter maintenance	GO:0097746	70	16307	0.00271114	66	4	CRP,FGA,FGG,FGB	0.585624	340	2
GO:BP	protein processing	GO:0016485	207	16307	0.00274879	66	6	CTSG,F12,FGA,FGG,FGB,CD5L	0.00380663	340	14	PGK1,ACE2,CTSZ,CTSL,CLN5,ENPEP,TMPRSS2,CPM,HPN,ADAM10,MME,GGT1,ADAM9,ERO1A
GO:BP	negative regulation of proteolysis	GO:0045861	210	16307	0.00294892	66	6	MMP9,LTF,CSTA,HRG,SERPINB5,TIMP1	0.330137	340	7
GO:BP	regulation of immune response	GO:0050776	759	16307	0.00307665	66	11	C4BPA,LTF,HRG,IL18R1,C1QA,CFP,IGHG2,A2M,GPLD1,CFH,IGHV1-18	0.653363	340	16
GO:BP	positive regulation of cellular process	GO:0048522	4712	16307	0.00339351	66	33	AZU1,CTSG,OLFM4,ELANE,LRRC15,CRP,MMP9,PRTN3,S100A9,S100A8,LTF,HRG,TRRAP,RTN4R,CALM3,FGA,FGG,C1QA,FGB,MMP1,HBD,TTN,DDAH2,CFP,IGHG2,TIMP1,HBB,ABCF1,TF,TMEM198,FN1,GPLD1,IGHV1-18	0.225124	340	111
GO:BP	neutrophil-mediated killing of symbiont cell	GO:0070943	6	16307	0.00340461	66	2	AZU1,ELANE	0.284339	340	1
GO:BP	regulation of apoptotic process	GO:0042981	1057	16307	0.00382177	66	13	AZU1,MPO,MMP9,S100A9,S100A8,LTF,HRG,TRRAP,FGA,FGG,FGB,DDAH2,GPLD1	0.014529	340	38	ANXA4,ARHGDIA,COMP,CLU,ARF4,CTSD,CD44,GSTP1,MYDGF,NME2,LGALS2,HSP90AA1,IL6ST,CDH5,ITGB1,ACAA2,HPN,YWHAZ,GCLC,PROC,P4HB,CFL1,GAS6,ACTN4,HSP90B1,HSPD1,ACTN1,RTN4,MTCH2,PRDX3,HMGB1,RPS3,BCAP31,SLC30A10,TMBIM6,PSMD10,DNAJC3,RUVBL2
GO:BP	cell migration	GO:0016477	1209	16307	0.00396071	66	14	AZU1,CTSG,LRRC15,MMP9,PRTN3,S100A9,S100A8,ADD2,HRG,C5,TIMP1,FN1,GPLD1,APOD	0.00212913	340	46	DDT,GPI,SIRPA,ARF4,ENPP2,CD44,MYO1C,CDH1,ENPEP,GPC1,CDH5,RAB1A,ITGB1,PDCD6,LRP1,LCP1,SELL,EPS8,RDX,ATP5F1B,SORL1,VCAM1,ADAM10,GAS6,ACTN4,CHST4,COL5A1,GPC6,CSF1R,VIL1,ARF6,PLXNB2,RTN4,ATP5F1A,ADAM9,PTPRG,MSN,PTPRM,PDGFRB,VCAN,EPHA1,HMGB1,PTP4A1,CLIC4,FERMT2,ANGPTL3
GO:BP	regulation of humoral immune response	GO:0002920	32	16307	0.00398671	66	3	C4BPA,A2M,CFH	1	-1	-1
GO:BP	regulation of vasoconstriction	GO:0019229	32	16307	0.00398671	66	3	FGA,FGG,FGB	0.63185	340	1
GO:BP	positive regulation of hormone secretion	GO:0046887	81	16307	0.00441589	66	4	FGA,FGG,FGB,GPLD1	0.641524	340	2
GO:BP	leukocyte mediated immunity	GO:0002443	325	16307	0.00451798	66	7	C4BPA,AZU1,ELANE,IL18R1,C1QA,IGHG2,IGHV1-18	0.533448	340	8
GO:BP	sequestering of zinc ion	GO:0032119	7	16307	0.00451798	66	2	S100A9,S100A8	1	-1	-1
GO:BP	regulation of programmed cell death	GO:0043067	1082	16307	0.00452774	66	13	AZU1,MPO,MMP9,S100A9,S100A8,LTF,HRG,TRRAP,FGA,FGG,FGB,DDAH2,GPLD1	0.0127394	340	39	ANXA4,ARHGDIA,COMP,CLU,ARF4,CTSD,CD44,GSTP1,MYDGF,NME2,LGALS2,HSP90AA1,IL6ST,CDH5,ITGB1,ACAA2,HPN,YWHAZ,GCLC,PROC,P4HB,CFL1,GAS6,ACTN4,HSP90B1,HSPD1,GPX4,ACTN1,RTN4,MTCH2,PRDX3,HMGB1,RPS3,BCAP31,SLC30A10,TMBIM6,PSMD10,DNAJC3,RUVBL2
GO:BP	cell killing	GO:0001906	149	16307	0.00452774	66	5	AZU1,ELANE,DEFA3,LTF,CFH	0.714272	340	3
GO:BP	programmed cell death	GO:0012501	1397	16307	0.00493776	66	15	AZU1,MPO,ELANE,MMP9,S100A9,S100A8,LTF,HRG,TRRAP,FGA,FGG,FGB,DDAH2,CASP14,GPLD1	0.0635378	340	43
GO:BP	regulation of protein metabolic process	GO:0051246	2062	16307	0.00494423	66	19	C4BPA,AZU1,ELANE,MMP9,S100A9,S100A8,LTF,F12,CSTA,HRG,APCS,CALM3,TTN,SERPINB5,TIMP1,ABCF1,FN1,GPLD1,APOD	0.160918	340	55
GO:BP	negative regulation of biological process	GO:0048519	4394	16307	0.00498394	66	31	C4BPA,AZU1,CTSG,MPO,ELANE,LRRC15,CRP,MMP9,PRTN3,HNRNPA0,ADD2,LTF,F12,CSTA,HRG,IL18R1,APCS,RTN4R,CALM3,FGA,FGG,FGB,DDAH2,C5,SERPINB5,TIMP1,A2M,FN1,GPLD1,TES,APOD	0.445507	340	97
GO:BP	complement activation, classical pathway	GO:0006958	85	16307	0.00502053	66	4	C4BPA,C1QA,IGHG2,IGHV1-18	0.660858	340	2
GO:BP	circulatory system process	GO:0003013	443	16307	0.00517839	66	8	AZU1,CTSG,CRP,CALM3,FGA,FGG,FGB,TTN	0.00231034	340	23	SLC5A1,GSTO1,ACE2,ABCC2,YWHAE,CTSZ,DDAH1,ENPEP,CDH5,LRP1,ANPEP,GCLC,ATP1A1,GAS6,ACSM3,ATP1B1,ATP2A2,GAA,ABCB1,DSG2,CYB5R3,ERAP1,FERMT2
GO:BP	transition metal ion transport	GO:0000041	86	16307	0.00517906	66	4	LCN2,LTF,HRG,TF	0.667394	340	2
GO:BP	negative regulation of epithelial cell apoptotic process	GO:1904036	36	16307	0.00518459	66	3	FGA,FGG,FGB	0.349657	340	2
GO:BP	regulation of extrinsic apoptotic signaling pathway via death domain receptors	GO:1902041	36	16307	0.00518459	66	3	FGA,FGG,FGB	1	-1	-1
GO:BP	mucosal immune response	GO:0002385	37	16307	0.00555224	66	3	RNASE3,DEFA3,LTF	1	-1	-1
GO:BP	neutrophil mediated cytotoxicity	GO:0070942	8	16307	0.00555224	66	2	AZU1,ELANE	0.330137	340	1
GO:BP	humoral immune response mediated by circulating immunoglobulin	GO:0002455	89	16307	0.00570937	66	4	C4BPA,C1QA,IGHG2,IGHV1-18	0.680847	340	2
GO:BP	organ or tissue specific immune response	GO:0002251	39	16307	0.00640911	66	3	RNASE3,DEFA3,LTF	1	-1	-1
GO:BP	regulation of defense response	GO:0031347	581	16307	0.00642216	66	9	ELANE,MMP9,S100A9,S100A8,LTF,F12,APCS,A2M,CFH	0.171254	340	19
GO:BP	negative regulation of response to stimulus	GO:0048585	1291	16307	0.00668088	66	14	C4BPA,ELANE,MMP9,LTF,F12,HRG,APCS,RTN4R,FGA,FGG,FGB,C5,A2M,APOD	0.154625	340	37
GO:BP	response to oxygen-containing compound	GO:1901700	1000	16307	0.00717146	66	12	CTSG,MMP9,HNRNPA0,S100A9,S100A8,DEFA3,HLCS,LTF,GPX3,HBB,GPLD1,APOD	0.00661322	340	38	PFKL,SIRPA,RAB10,GSTP1,GNAS,PRDX1,BAIAP2,CDH1,GNB1,ALDH1A1,LRP1,AKR1A1,SORL1,VCAM1,ATP1A1,ABCB4,AKR1C1,GAS6,GOT2,HSP90B1,CES1,MAN1A1,NQO1,VPS35,CRHBP,ADAM9,ADH5,ADH4,MSN,PRDX3,GNA11,HMGB1,RPS3,SLC30A10,TMBIM6,NDUFS4,GRB2,RUVBL2
GO:BP	monoatomic ion homeostasis	GO:0050801	470	16307	0.00717146	66	8	ELANE,S100A9,S100A8,LCN2,CALM3,SLC9A3,RHAG,TF	0.085849	340	18
GO:BP	regulation of molecular function	GO:0065009	2141	16307	0.00717146	66	19	AZU1,ELANE,MMP9,PRTN3,S100A9,S100A8,ADD2,LTF,CSTA,HRG,IL18R1,APCS,RTN4R,CALM3,TTN,DDAH2,SERPINB5,TIMP1,GPLD1	0.349657	340	51
GO:BP	membrane protein ectodomain proteolysis	GO:0006509	41	16307	0.00717146	66	3	PRTN3,TIMP1,GPLD1	0.202913	340	3
GO:BP	defense response to Gram-positive bacterium	GO:0050830	96	16307	0.00718522	66	4	RNASE3,CTSG,CRP,DEFA3	0.918182	340	1
GO:BP	protein metabolic process	GO:0019538	4506	16307	0.00718522	66	31	C4BPA,AZU1,CTSG,ELANE,MMP9,PRTN3,S100A9,S100A8,HLCS,LTF,F12,CSTA,HRG,TRRAP,APCS,CALM3,FGA,FGG,FGB,MMP1,TTN,CD5L,SERPINB5,TIMP1,ABCF1,GPHN,FN1,GPLD1,CFH,PPP1CB,APOD	0.0427291	340	117	UBA1,EEF2,PCOLCE,PGK1,HSPA8,SIRPA,RAB7A,CLU,CTSC,ENPP2,ACE2,CTSD,B4GALT5,MAGT1,CD44,GSTP1,MYDGF,SERPINF1,YWHAE,CTSZ,HSP90AB1,MYO1C,CTSL,HSP90AA1,CLN5,IL6ST,ENPEP,GPC1,CDH5,RAB1A,TMPRSS2,GFPT1,CPM,PDCD6,TWF1,LRP1,ANPEP,HPN,YWHAZ,MAN2A1,PROC,RDX,SORL1,P4HB,TFR2,ABCB11,ADAM10,TMPRSS6,PDCD6IP,PSMD6,GAS6,RNPEP,CPQ,MLEC,LAP3,EIF5,CHST4,CAB39,GMPPB,RPL32,FOLH1,HSP90B1,HSPD1,LAMP2,PPP1CA,MME,MVP,MGAT1,GG…
GO:BP	reactive oxygen species metabolic process	GO:0072593	170	16307	0.00718938	66	5	MPO,CRP,HBD,GPX3,HBB	0.00633687	340	12	ARF4,ACE2,GSTP1,PRDX1,AKR1C1,NQO1,DCXR,PRDX3,PDGFRB,SLC30A10,NDUFS4,GRB2
GO:BP	positive regulation of multicellular organismal process	GO:0051240	1307	16307	0.00718938	66	14	AZU1,ELANE,LCN2,LTF,F12,HRG,IL18R1,FGA,FGG,FGB,C5,IGHG2,GPLD1,IGHV1-18	0.0584168	340	41
GO:BP	taxis	GO:0042330	479	16307	0.00763761	66	8	RNASE3,AZU1,CTSG,ELANE,S100A9,S100A8,HRG,C5	0.471931	340	12
GO:BP	cell activation	GO:0001775	869	16307	0.00763761	66	11	AZU1,CTSG,HRG,FGA,FGG,C1QA,FGB,IGHG2,HBB,FN1,IGHV1-18	0.387728	340	22
GO:BP	chemotaxis	GO:0006935	479	16307	0.00763761	66	8	RNASE3,AZU1,CTSG,ELANE,S100A9,S100A8,HRG,C5	0.471931	340	12
GO:BP	regulation of apoptotic signaling pathway	GO:2001233	264	16307	0.00772707	66	6	MMP9,S100A9,S100A8,FGA,FGG,FGB	0.264373	340	9
GO:BP	regulation of endothelial cell apoptotic process	GO:2000351	43	16307	0.00780043	66	3	FGA,FGG,FGB	0.407902	340	2
GO:BP	cell chemotaxis	GO:0060326	269	16307	0.00842236	66	6	AZU1,CTSG,S100A9,S100A8,HRG,C5	0.63261	340	6
GO:BP	cell-cell adhesion	GO:0098609	745	16307	0.00856949	66	10	CTSG,S100A9,S100A8,ADD2,CSTA,FGA,FGG,FGB,HBB,FN1	0.0174323	340	29	SIRPA,CD44,GNAS,LGALS2,CDH1,ALCAM,IL6ST,ARG1,CDH5,ITGB1,SELL,RDX,VCAM1,FAT4,CHST4,GPC6,HSPD1,PTPRD,CDH17,HLA-A,PLXNB2,DSG2,ADAM9,MSN,PTPRM,HMGB1,RPS3,ASS1,CADM1
GO:BP	positive regulation of immune system process	GO:0002684	886	16307	0.00869406	66	11	C4BPA,LTF,HRG,IL18R1,C1QA,CFP,IGHG2,A2M,GPLD1,CFH,IGHV1-18	0.473815	340	21
GO:BP	biological regulation	GO:0065007	10614	16307	0.00916982	66	55	C4BPA,AZU1,CTSG,OLFM4,MPO,ELANE,LRRC15,CRP,MMP9,PRTN3,HNRNPA0,S100A9,S100A8,LCN2,DEFA3,ADD2,CLYBL,LTF,F12,CSTA,HRG,IL18R1,TRRAP,APCS,RTN4R,CALM3,FGA,FGG,C1QA,FGB,MMP1,HBD,MUC5AC,TTN,DDAH2,SLC9A3,C5,CFP,SERPINB5,IGHG2,TIMP1,A2M,HBB,ABCF1,TF,TMEM198,GPHN,FN1,WDR11,GPLD1,CFH,IGHV1-18,PPP1CB,TES,APOD	0.827196	340	216
GO:BP	regulation of opsonization	GO:1903027	11	16307	0.00917257	66	2	C4BPA,CFP	1	-1	-1
GO:BP	iron coordination entity transport	GO:1901678	11	16307	0.00917257	66	2	LCN2,HRG	1	-1	-1
GO:BP	protein nitrosylation	GO:0017014	11	16307	0.00917257	66	2	S100A9,S100A8	1	-1	-1
GO:BP	regulation of inflammatory response	GO:0050727	276	16307	0.00917257	66	6	ELANE,MMP9,S100A9,S100A8,F12,APCS	0.157201	340	11
GO:BP	regulation of protein secretion	GO:0050708	183	16307	0.00917257	66	5	FGA,FGG,FGB,TTN,GPLD1	0.819809	340	3
GO:BP	peptidyl-cysteine S-nitrosylation	GO:0018119	11	16307	0.00917257	66	2	S100A9,S100A8	1	-1	-1
GO:BP	cell recognition	GO:0008037	184	16307	0.0093369	66	5	C4BPA,CRP,CFP,IGHG2,IGHV1-18	0.508843	340	5
GO:BP	cell motility	GO:0048870	1359	16307	0.00958226	66	14	AZU1,CTSG,LRRC15,MMP9,PRTN3,S100A9,S100A8,ADD2,HRG,C5,TIMP1,FN1,GPLD1,APOD	0.00949125	340	47	DDT,GPI,SIRPA,ARF4,ENPP2,CD44,MYO1C,CDH1,ENPEP,GPC1,CDH5,RAB1A,ITGB1,PDCD6,LRP1,LCP1,SELL,EPS8,RDX,ATP5F1B,SORL1,VCAM1,ADAM10,GAS6,ACTN4,CHST4,COL5A1,GPC6,CSF1R,VIL1,ARF6,PLXNB2,RTN4,ATP5F1A,ADAM9,PTPRG,MSN,PTPRM,ACTR3,PDGFRB,VCAN,EPHA1,HMGB1,PTP4A1,CLIC4,FERMT2,ANGPTL3
GO:BP	vascular process in circulatory system	GO:0003018	186	16307	0.00969331	66	5	AZU1,CRP,FGA,FGG,FGB	0.118009	340	9
GO:BP	response to lipid	GO:0033993	505	16307	0.0098288	66	8	CTSG,HNRNPA0,S100A9,S100A8,DEFA3,LTF,GPX3,GPLD1	0.276446	340	15
GO:BP	endothelial cell apoptotic process	GO:0072577	48	16307	0.00990212	66	3	FGA,FGG,FGB	0.442552	340	2
GO:BP	cellular chemical homeostasis	GO:0055082	512	16307	0.0105674	66	8	ELANE,S100A9,S100A8,LCN2,CALM3,SLC9A3,RHAG,GPLD1	0.057946	340	20
GO:BP	leukocyte aggregation	GO:0070486	12	16307	0.0105674	66	2	S100A9,S100A8	0.136877	340	2
GO:BP	negative regulation of chemotaxis	GO:0050922	50	16307	0.0109786	66	3	ELANE,HRG,C5	0.751751	340	1
GO:BP	positive regulation of secretion by cell	GO:1903532	196	16307	0.0118559	66	5	FGA,FGG,FGB,TTN,GPLD1	0.408117	340	6
GO:BP	transition metal ion homeostasis	GO:0055076	115	16307	0.0118842	66	4	S100A9,S100A8,LCN2,TF	0.259493	340	5
GO:BP	monocyte activation	GO:0042117	13	16307	0.0118842	66	2	AZU1,FN1	0.150984	340	2
GO:BP	negative regulation by host of viral process	GO:0044793	13	16307	0.0118842	66	2	LTF,APCS	1	-1	-1
GO:BP	disruption of membrane integrity in another organism	GO:0051673	13	16307	0.0118842	66	2	DEFA3,LTF	1	-1	-1
GO:BP	modification by symbiont of host structure	GO:0052111	13	16307	0.0118842	66	2	DEFA3,LTF	1	-1	-1
GO:BP	modification by symbiont of host cellular component	GO:0052043	13	16307	0.0118842	66	2	DEFA3,LTF	1	-1	-1
GO:BP	modification by symbiont of host cell membrane	GO:0052025	13	16307	0.0118842	66	2	DEFA3,LTF	1	-1	-1
GO:BP	cellular monoatomic ion homeostasis	GO:0006873	407	16307	0.0120862	66	7	ELANE,S100A9,S100A8,LCN2,CALM3,SLC9A3,RHAG	0.0325869	340	18	GSTO1,RAB7A,YWHAE,CLN5,CDH5,ARF1,ATP5F1B,TFR2,ATP1A1,TMPRSS6,ATP1B1,HSP90B1,ATP2A2,BCAP31,SLC46A1,ERO1A,SLC30A10,CCDC47
GO:BP	regulation of biological process	GO:0050789	10152	16307	0.0120862	66	53	C4BPA,AZU1,CTSG,OLFM4,MPO,ELANE,LRRC15,CRP,MMP9,PRTN3,HNRNPA0,S100A9,S100A8,LCN2,DEFA3,ADD2,CLYBL,LTF,F12,CSTA,HRG,IL18R1,TRRAP,APCS,RTN4R,CALM3,FGA,FGG,C1QA,FGB,MMP1,HBD,MUC5AC,TTN,DDAH2,C5,CFP,SERPINB5,IGHG2,TIMP1,A2M,HBB,ABCF1,TF,TMEM198,FN1,WDR11,GPLD1,CFH,IGHV1-18,PPP1CB,TES,APOD	0.94061	340	201
GO:BP	neuroinflammatory response	GO:0150076	53	16307	0.0122897	66	3	AZU1,MMP9,C1QA	0.262073	340	3
GO:BP	leukocyte chemotaxis	GO:0030595	201	16307	0.0125286	66	5	AZU1,CTSG,S100A9,S100A8,C5	0.566226	340	5
GO:BP	inorganic ion homeostasis	GO:0098771	411	16307	0.0125953	66	7	ELANE,S100A9,S100A8,LCN2,CALM3,RHAG,TF	0.141088	340	15
GO:BP	heterotypic cell-cell adhesion	GO:0034113	54	16307	0.0127195	66	3	FGA,FGG,FGB	0.140762	340	4
GO:BP	membrane protein proteolysis	GO:0033619	54	16307	0.0127195	66	3	PRTN3,TIMP1,GPLD1	0.140762	340	4
GO:BP	regulation of vesicle-mediated transport	GO:0060627	413	16307	0.0127611	66	7	AZU1,PRTN3,FGA,FGG,FGB,CFP,TF	0.0365711	340	18	C2,ANXA13,SIRPA,RAB10,RAB7A,CLU,LRP1,ARF1,RDX,SORL1,TFR2,PDCD6IP,GAS6,RAB5C,LMAN2,ARF6,MSN,HMGB1
GO:BP	negative regulation of complement activation	GO:0045916	14	16307	0.0130309	66	2	C4BPA,A2M	1	-1	-1
GO:BP	adhesion of symbiont to host	GO:0044406	14	16307	0.0130309	66	2	LRRC15,LTF	0.0366302	340	3	ACE2,HSP90AB1,GAS6
GO:BP	leukocyte migration involved in inflammatory response	GO:0002523	14	16307	0.0130309	66	2	S100A9,S100A8	0.431203	340	1
GO:BP	oxygen transport	GO:0015671	14	16307	0.0130309	66	2	HBD,HBB	1	-1	-1
GO:BP	positive regulation of secretion	GO:0051047	211	16307	0.0148531	66	5	FGA,FGG,FGB,TTN,GPLD1	0.330137	340	7
GO:BP	modulation by symbiont of host process	GO:0044003	15	16307	0.0148536	66	2	DEFA3,LTF	1	-1	-1
GO:BP	cellular extravasation	GO:0045123	59	16307	0.0158093	66	3	AZU1,PRTN3,ADD2	0.0731941	340	5
GO:BP	regulation of peptide hormone secretion	GO:0090276	128	16307	0.0160431	66	4	FGA,FGG,FGB,GPLD1	0.637424	340	3
GO:BP	regulation of peptide secretion	GO:0002791	129	16307	0.0163409	66	4	FGA,FGG,FGB,GPLD1	0.641524	340	3
GO:BP	response to UV	GO:0009411	129	16307	0.0163409	66	4	ELANE,MMP9,MMP1,TIMP1	0.831833	340	2
GO:BP	negative regulation of humoral immune response	GO:0002921	16	16307	0.016461	66	2	C4BPA,A2M	1	-1	-1
GO:BP	positive regulation of cell death	GO:0010942	438	16307	0.0167736	66	7	S100A9,S100A8,HRG,C1QA,HBD,HBB,GPLD1	0.585624	340	10
GO:BP	regulation of locomotion	GO:0040012	842	16307	0.0169704	66	10	AZU1,ELANE,LRRC15,MMP9,HRG,C5,TIMP1,FN1,GPLD1,APOD	0.00917495	340	33	DDT,GPI,ENPP2,MYO1C,CDH1,CDH5,ITGB1,PDCD6,LRP1,RDX,ATP5F1B,SORL1,ADAM10,GAS6,ACTN4,CHST4,CSF1R,VIL1,ARF6,PLXNB2,RTN4,ATP5F1A,ADAM9,PTPRG,MSN,PTPRM,PDGFRB,EPHA1,HMGB1,PTP4A1,CLIC4,FERMT2,ANGPTL3
GO:BP	regulation of peptide transport	GO:0090087	131	16307	0.0169704	66	4	FGA,FGG,FGB,GPLD1	0.651181	340	3
GO:BP	positive regulation of transport	GO:0051050	705	16307	0.0176894	66	9	AZU1,CALM3,FGA,FGG,FGB,TTN,CFP,TF,GPLD1	0.00148487	340	32	C2,GSTO1,ANXA13,SIRPA,RAB7A,CLU,PLTP,ACE2,YWHAE,MYO1C,CDH1,ITGB1,LRP1,RDX,SORL1,TFR2,ABCB11,ABCB4,GLUD1,PDCD6IP,GAS6,ACTN4,ATP1B1,CES1,LMAN2,ARF6,ABCB1,ADAM9,MSN,PDGFRB,ACSL1,BCAP31
GO:BP	localization	GO:0051179	4385	16307	0.0178232	66	29	C4BPA,AZU1,ELANE,LRRC15,CRP,MMP9,PRTN3,S100A9,S100A8,LCN2,LTF,HRG,CALM3,FGA,FGG,FGB,HBD,TTN,SLC9A3,CFP,IGHG2,HBB,RHAG,TF,GPHN,WDR11,GPLD1,IGHV1-18,APOD	0.00231034	340	124	C2,SLC5A1,GSTO1,MYO1B,ANXA13,HSPA8,SIRPA,RAB10,RAB7A,CLU,ARF4,PLTP,CCT8,ACE2,CTSD,ACTR1A,MAGT1,GSTP1,MRC1,GNAS,ABCC2,YWHAE,HSP90AB1,MYO1C,CTSL,CDH1,HSP90AA1,CLN5,IGF2R,GPC1,CDH5,RAB1A,SEC23IP,ITGB1,PDCD6,ACAA2,TWF1,LRP1,LCP1,HPN,YIF1A,YWHAZ,ARF1,RDX,ATP5F1B,SORL1,SLC25A3,TFR2,ABCB11,ATP1A1,CFL1,ABCB4,ADAM10,AKR1C1,GLUD1,PDCD6IP,RAB35,GAS6,GOT2,RAB5C,ACTN4,SLC15A1,DPYSL2,CAB39,ATP1B1,PDIA4,HSP90B1…
GO:BP	regulation of fibrinolysis	GO:0051917	17	16307	0.0178629	66	2	F12,HRG	1	-1	-1
GO:BP	regulation of anatomical structure size	GO:0090066	328	16307	0.0178629	66	6	CRP,ADD2,RTN4R,FGA,FGG,FGB	0.124284	340	13
GO:BP	disruption of cellular component of another organism	GO:0140975	17	16307	0.0178629	66	2	DEFA3,LTF	1	-1	-1
GO:BP	negative regulation of chemokine production	GO:0032682	17	16307	0.0178629	66	2	ELANE,APOD	0.18947	340	2
GO:BP	response to light stimulus	GO:0009416	225	16307	0.0181906	66	5	ELANE,MMP9,MMP1,TIMP1,PPP1CB	0.785219	340	4
GO:BP	extrinsic apoptotic signaling pathway via death domain receptors	GO:0008625	64	16307	0.0185644	66	3	FGA,FGG,FGB	1	-1	-1
GO:BP	positive regulation of protein transport	GO:0051222	229	16307	0.0194651	66	5	FGA,FGG,FGB,TTN,GPLD1	0.127886	340	10
GO:BP	immunoglobulin mediated immune response	GO:0016064	139	16307	0.0201358	66	4	C4BPA,C1QA,IGHG2,IGHV1-18	0.680847	340	3
GO:BP	vesicle-mediated transport	GO:0016192	1339	16307	0.0202249	66	13	C4BPA,AZU1,ELANE,CRP,PRTN3,FGA,FGG,FGB,CFP,IGHG2,TF,WDR11,IGHV1-18	0.00462283	340	48	C2,MYO1B,ANXA13,HSPA8,SIRPA,RAB10,RAB7A,CLU,ARF4,ACE2,ACTR1A,MRC1,CTSL,CLN5,IGF2R,RAB1A,ITGB1,PDCD6,LRP1,YIF1A,ARF1,RDX,SORL1,TFR2,PDCD6IP,RAB35,GAS6,RAB5C,DPYSL2,SPTBN1,CES1,LMAN2,MYO1D,ARF6,VPS26B,VPS35,CRHBP,MSN,CANX,HMGB1,IGHA2,SNX18,BCAP31,EHD3,RALB,RP2,GRB2,SEPTIN8
GO:BP	apoptotic process	GO:0006915	1342	16307	0.0205381	66	13	AZU1,MPO,MMP9,S100A9,S100A8,LTF,HRG,TRRAP,FGA,FGG,FGB,DDAH2,GPLD1	0.0556449	340	42
GO:BP	monoatomic cation homeostasis	GO:0055080	463	16307	0.0214347	66	7	ELANE,S100A9,S100A8,LCN2,CALM3,SLC9A3,TF	0.0776837	340	18
GO:BP	biological process involved in interaction with host	GO:0051701	143	16307	0.0218361	66	4	LRRC15,DEFA3,LTF,APCS	0.00588473	340	11	RAB7A,ACE2,HSP90AB1,CTSL,TMPRSS2,P4HB,GAS6,FUCA2,DDX39B,HMGB1,WWP1
GO:BP	B cell mediated immunity	GO:0019724	143	16307	0.0218361	66	4	C4BPA,C1QA,IGHG2,IGHV1-18	0.696504	340	3
GO:BP	negative regulation of catalytic activity	GO:0043086	470	16307	0.0229677	66	7	MMP9,LTF,CSTA,HRG,APCS,SERPINB5,TIMP1	0.3706	340	13
GO:BP	cellular homeostasis	GO:0019725	602	16307	0.0229677	66	8	ELANE,S100A9,S100A8,LCN2,CALM3,SLC9A3,RHAG,GPLD1	0.0275636	340	24	GSTO1,RAB7A,GSTP1,YWHAE,PRDX1,CLN5,CDH5,ARF1,GCLC,ATP5F1B,TFR2,ATP1A1,TMPRSS6,GAS6,ATP1B1,HSP90B1,ATP2A2,NQO1,PRDX3,BCAP31,SLC46A1,ERO1A,SLC30A10,CCDC47
GO:BP	regulation of cytokine production	GO:0001817	602	16307	0.0229677	66	8	AZU1,ELANE,CRP,LTF,IL18R1,C5,FN1,APOD	0.0745179	340	22
GO:BP	regulation of epithelial cell apoptotic process	GO:1904035	70	16307	0.0229677	66	3	FGA,FGG,FGB	0.585624	340	2
GO:BP	aging	GO:0007568	20	16307	0.0233106	66	2	C1QA,APOD	0.509841	340	1
GO:BP	positive regulation of exocytosis	GO:0045921	71	16307	0.0236075	66	3	FGA,FGG,FGB	0.589782	340	2
GO:BP	transport	GO:0006810	3640	16307	0.0237999	66	25	C4BPA,AZU1,ELANE,CRP,MMP9,PRTN3,LCN2,LTF,HRG,CALM3,FGA,FGG,FGB,HBD,TTN,SLC9A3,CFP,IGHG2,HBB,RHAG,TF,WDR11,GPLD1,IGHV1-18,APOD	0.0118858	340	102	C2,SLC5A1,GSTO1,MYO1B,ANXA13,HSPA8,SIRPA,RAB10,RAB7A,CLU,ARF4,PLTP,ACE2,ACTR1A,MAGT1,MRC1,GNAS,ABCC2,YWHAE,MYO1C,CTSL,CDH1,HSP90AA1,CLN5,IGF2R,RAB1A,SEC23IP,ITGB1,PDCD6,ACAA2,LRP1,LCP1,HPN,YIF1A,ARF1,RDX,ATP5F1B,SORL1,SLC25A3,TFR2,ABCB11,ATP1A1,ABCB4,ADAM10,AKR1C1,GLUD1,PDCD6IP,RAB35,GAS6,GOT2,RAB5C,ACTN4,SLC15A1,DPYSL2,CAB39,ATP1B1,PDIA4,HSP90B1,HSPD1,SPTBN1,LAMP2,GNB2,ATP2A2,CES1,LMAN2,CDH17,MY…
GO:BP	myeloid leukocyte differentiation	GO:0002573	148	16307	0.0237999	66	4	MMP9,PRTN3,LTF,APCS	0.985197	340	1
GO:BP	cytokine production	GO:0001816	607	16307	0.0237999	66	8	AZU1,ELANE,CRP,LTF,IL18R1,C5,FN1,APOD	0.0777691	340	22
GO:BP	positive regulation of establishment of protein localization	GO:1904951	245	16307	0.0241376	66	5	FGA,FGG,FGB,TTN,GPLD1	0.107027	340	11
GO:BP	negative regulation of extrinsic apoptotic signaling pathway	GO:2001237	72	16307	0.0241376	66	3	FGA,FGG,FGB	0.852181	340	1
GO:BP	positive regulation of NF-kappaB transcription factor activity	GO:0051092	149	16307	0.0241376	66	4	S100A9,S100A8,LTF,IL18R1	0.714272	340	3
GO:BP	chemical homeostasis	GO:0048878	753	16307	0.0243716	66	9	ELANE,S100A9,S100A8,LCN2,CALM3,SLC9A3,RHAG,TF,GPLD1	0.0196063	340	29	GSTO1,RAB7A,GSTP1,YWHAE,CLN5,CDH5,ARF1,ATP5F1B,TFR2,ABCB11,ATP1A1,ABCB4,TMPRSS6,AKR1C1,GAS6,ACSM3,ATP1B1,HSP90B1,ATP2A2,CES1,MTCH2,NPC1L1,ABCG8,BCAP31,SLC46A1,ERO1A,SLC30A10,CCDC47,ANGPTL3
GO:BP	positive regulation of hemostasis	GO:1900048	21	16307	0.0243716	66	2	F12,HRG	1	-1	-1
GO:BP	peptide hormone secretion	GO:0030072	150	16307	0.0243716	66	4	FGA,FGG,FGB,GPLD1	0.544573	340	4
GO:BP	axon regeneration	GO:0031103	21	16307	0.0243716	66	2	RTN4R,APOD	1	-1	-1
GO:BP	positive regulation of coagulation	GO:0050820	21	16307	0.0243716	66	2	F12,HRG	1	-1	-1
GO:BP	positive regulation of blood coagulation	GO:0030194	21	16307	0.0243716	66	2	F12,HRG	1	-1	-1
GO:BP	negative regulation of apoptotic process	GO:0043066	614	16307	0.0243767	66	8	AZU1,MPO,MMP9,LTF,FGA,FGG,FGB,DDAH2	0.0114446	340	26	ANXA4,ARHGDIA,COMP,CLU,ARF4,CD44,GSTP1,MYDGF,NME2,IL6ST,CDH5,ITGB1,ACAA2,HPN,YWHAZ,GCLC,PROC,CFL1,GAS6,HSP90B1,HSPD1,PRDX3,SLC30A10,TMBIM6,PSMD10,DNAJC3
GO:BP	peptide secretion	GO:0002790	151	16307	0.0244705	66	4	FGA,FGG,FGB,GPLD1	0.547287	340	4
GO:BP	protein secretion	GO:0009306	252	16307	0.0262647	66	5	FGA,FGG,FGB,TTN,GPLD1	0.447768	340	7
GO:BP	regulation of membrane protein ectodomain proteolysis	GO:0051043	22	16307	0.0263212	66	2	TIMP1,GPLD1	0.533448	340	1
GO:BP	cell surface receptor signaling pathway	GO:0007166	2294	16307	0.0264636	66	18	CTSG,MMP9,LTF,HRG,IL18R1,RTN4R,FGA,FGG,FGB,C5,IGHG2,TIMP1,TMEM198,FN1,WDR11,GPLD1,IGHV1-18,APOD	0.499654	340	51
GO:BP	establishment of protein localization to extracellular region	GO:0035592	253	16307	0.0264636	66	5	FGA,FGG,FGB,TTN,GPLD1	0.452893	340	7
GO:BP	negative regulation of programmed cell death	GO:0043069	628	16307	0.0268648	66	8	AZU1,MPO,MMP9,LTF,FGA,FGG,FGB,DDAH2	0.00791264	340	27	ANXA4,ARHGDIA,COMP,CLU,ARF4,CD44,GSTP1,MYDGF,NME2,IL6ST,CDH5,ITGB1,ACAA2,HPN,YWHAZ,GCLC,PROC,CFL1,GAS6,HSP90B1,HSPD1,GPX4,PRDX3,SLC30A10,TMBIM6,PSMD10,DNAJC3
GO:BP	lipoprotein modification	GO:0042160	1	16307	0.0268648	66	1	APOD	1	-1	-1
GO:BP	biofilm matrix organization	GO:0098784	1	16307	0.0268648	66	1	CTSG	1	-1	-1
GO:BP	acute-phase response	GO:0006953	23	16307	0.0268648	66	2	CRP,APCS	1	-1	-1
GO:BP	regulation of lipoprotein oxidation	GO:0034442	1	16307	0.0268648	66	1	APOD	1	-1	-1
GO:BP	neuron projection regeneration	GO:0031102	23	16307	0.0268648	66	2	RTN4R,APOD	1	-1	-1
GO:BP	negative regulation of lipoprotein oxidation	GO:0034443	1	16307	0.0268648	66	1	APOD	1	-1	-1
GO:BP	cellular response to triglyceride	GO:0071401	1	16307	0.0268648	66	1	GPLD1	1	-1	-1
GO:BP	molybdenum incorporation into molybdenum-molybdopterin complex	GO:0018315	1	16307	0.0268648	66	1	GPHN	1	-1	-1
GO:BP	glycine receptor clustering	GO:0072579	1	16307	0.0268648	66	1	GPHN	1	-1	-1
GO:BP	cellular response to UV	GO:0034644	79	16307	0.0268648	66	3	MMP9,MMP1,TIMP1	0.633513	340	2
GO:BP	lipoprotein lipid oxidation	GO:0034439	1	16307	0.0268648	66	1	APOD	1	-1	-1
GO:BP	cell-substrate junction assembly	GO:0007044	78	16307	0.0268648	66	3	HRG,FN1,APOD	0.629916	340	2
GO:BP	biofilm matrix disassembly	GO:0098786	1	16307	0.0268648	66	1	CTSG	1	-1	-1
GO:BP	lipoprotein oxidation	GO:0042161	1	16307	0.0268648	66	1	APOD	1	-1	-1
GO:BP	response to biotin	GO:0070781	1	16307	0.0268648	66	1	HLCS	1	-1	-1
GO:BP	response to triglyceride	GO:0034014	1	16307	0.0268648	66	1	GPLD1	1	-1	-1
GO:BP	protein localization to extracellular region	GO:0071692	260	16307	0.0268648	66	5	FGA,FGG,FGB,TTN,GPLD1	0.471931	340	7
GO:BP	adaptive immune response based on somatic recombination of immune receptors built from immunoglobulin superfamily domains	GO:0002460	256	16307	0.0268648	66	5	C4BPA,IL18R1,C1QA,IGHG2,IGHV1-18	0.595991	340	6
GO:BP	GPI anchor release	GO:0006507	1	16307	0.0268648	66	1	GPLD1	1	-1	-1
GO:BP	regulation of cobalamin metabolic process	GO:0106064	1	16307	0.0268648	66	1	CLYBL	1	-1	-1
GO:BP	negative regulation of tumor necrosis factor (ligand) superfamily member 11 production	GO:2000308	1	16307	0.0268648	66	1	LTF	1	-1	-1
GO:BP	negative regulation of lipoprotein lipid oxidation	GO:0060588	1	16307	0.0268648	66	1	APOD	1	-1	-1
GO:BP	metal incorporation into metallo-molybdopterin complex	GO:0042040	1	16307	0.0268648	66	1	GPHN	1	-1	-1
GO:BP	positive regulation of gene expression	GO:0010628	919	16307	0.0268648	66	10	AZU1,ELANE,CRP,HNRNPA0,F12,IL18R1,TTN,C5,ABCF1,FN1	0.225124	340	26
GO:BP	biosynthetic process of antibacterial peptides active against Gram-negative bacteria	GO:0002812	1	16307	0.0268648	66	1	ELANE	1	-1	-1
GO:BP	antibacterial peptide biosynthetic process	GO:0002780	1	16307	0.0268648	66	1	ELANE	1	-1	-1
GO:BP	antimicrobial peptide biosynthetic process	GO:0002777	1	16307	0.0268648	66	1	ELANE	1	-1	-1
GO:BP	regulation of lipoprotein lipid oxidation	GO:0060587	1	16307	0.0268648	66	1	APOD	1	-1	-1
GO:BP	lymphocyte mediated immunity	GO:0002449	262	16307	0.0274338	66	5	C4BPA,IL18R1,C1QA,IGHG2,IGHV1-18	0.477795	340	7
GO:BP	neutrophil mediated immunity	GO:0002446	24	16307	0.0275224	66	2	AZU1,ELANE	0.554295	340	1
GO:BP	astrocyte development	GO:0014002	24	16307	0.0275224	66	2	S100A9,C1QA	0.554295	340	1
GO:BP	positive regulation of peptidyl-threonine phosphorylation	GO:0010800	24	16307	0.0275224	66	2	AZU1,CALM3	0.554295	340	1
GO:BP	regulation of protein transport	GO:0051223	379	16307	0.0277683	66	6	FGA,FGG,FGB,TTN,GPLD1,APOD	0.203337	340	13
GO:BP	regulation of hormone secretion	GO:0046883	164	16307	0.0284764	66	4	FGA,FGG,FGB,GPLD1	0.765457	340	3
GO:BP	epithelial cell apoptotic process	GO:1904019	82	16307	0.028899	66	3	FGA,FGG,FGB	0.646724	340	2
GO:BP	myeloid leukocyte activation	GO:0002274	165	16307	0.028899	66	4	AZU1,CTSG,C1QA,FN1	0.309347	340	6
GO:BP	regulation of biological quality	GO:0065008	2155	16307	0.0289614	66	17	AZU1,CTSG,CRP,HNRNPA0,ADD2,F12,HRG,RTN4R,CALM3,FGA,FGG,FGB,HBB,TF,GPHN,FN1,GPLD1	3.179e-05	340	79	ADGRL2,HSPA8,GPI,CLU,CCT8,ACE2,B4GALT5,GNAS,WDR1,ADH1C,YWHAE,CTSZ,HSP90AB1,BAIAP2,DDAH1,CTSL,HSP90AA1,CLN5,IL6ST,BAIAP2L1,ENPEP,CDH5,RAB1A,ITGB1,AKR1D1,ACAA2,TWF1,ANPEP,HPN,YWHAZ,ARF1,GCLC,HSD17B11,PROC,EPS8,RDX,TFR2,ATP1A1,CFL1,ABCB4,AKR1C1,GLUD1,PDCD6IP,GAS6,CPQ,ADH1B,ACSM3,ATP1B1,GPC6,HSPD1,LAMP2,PPP1CA,MME,ATP2A2,VIL1,PTPRD,HSD17B4,ARF6,VPS35,CRHBP,RTN4,ABCB1,DSG2,ADH4,MSN,PRDX3,GNA11,ALDH9A1…
GO:BP	negative regulation of protein metabolic process	GO:0051248	794	16307	0.0289614	66	9	MMP9,LTF,CSTA,HRG,APCS,CALM3,SERPINB5,TIMP1,APOD	0.405264	340	20
GO:BP	regulation of localization	GO:0032879	1618	16307	0.0300024	66	14	AZU1,LRRC15,CRP,MMP9,PRTN3,CALM3,FGA,FGG,FGB,TTN,CFP,TF,GPLD1,APOD	0.000150384	340	62	C2,GSTO1,ANXA13,HSPA8,SIRPA,RAB10,RAB7A,CLU,PLTP,CCT8,ACE2,CTSD,YWHAE,HSP90AB1,MYO1C,CDH1,HSP90AA1,GPC1,ITGB1,ACAA2,LRP1,LCP1,ARF1,RDX,SORL1,TFR2,ABCB11,ATP1A1,ABCB4,GLUD1,PDCD6IP,GAS6,RAB5C,ACTN4,CAB39,ATP1B1,GPC6,SPTBN1,GNB2,CES1,LMAN2,ARF6,VPS35,CRHBP,RTN4,ABCB1,ADAM9,MSN,PDGFRB,DPP10,ABCG8,ACSL1,HMGB1,BCAP31,ERO1A,SLC30A10,GBP1,RALB,FERMT2,TMBIM6,SEPTIN8,RUVBL2
GO:BP	cell-substrate junction organization	GO:0150115	84	16307	0.0302658	66	3	HRG,FN1,APOD	0.431203	340	3
GO:BP	regulation of phagocytosis	GO:0050764	84	16307	0.0302658	66	3	AZU1,PRTN3,CFP	0.157574	340	5
GO:BP	regulation of immune effector process	GO:0002697	271	16307	0.0302658	66	5	C4BPA,IL18R1,CFP,A2M,CFH	0.284339	340	9
GO:BP	negative regulation of apoptotic signaling pathway	GO:2001234	170	16307	0.0313693	66	4	MMP9,FGA,FGG,FGB	0.324201	340	6
GO:BP	peptide transport	GO:0015833	171	16307	0.0319187	66	4	FGA,FGG,FGB,GPLD1	0.329584	340	6
GO:BP	metal ion homeostasis	GO:0055065	394	16307	0.0321705	66	6	ELANE,S100A9,S100A8,LCN2,CALM3,TF	0.124284	340	15
GO:BP	regulation of smooth muscle cell proliferation	GO:0048660	87	16307	0.0329045	66	3	ELANE,MMP9,APOD	0.898567	340	1
GO:BP	negative regulation of locomotion	GO:0040013	279	16307	0.0336299	66	5	ELANE,HRG,C5,TIMP1,APOD	0.410195	340	8
GO:BP	establishment of localization	GO:0051234	3797	16307	0.0337844	66	25	C4BPA,AZU1,ELANE,CRP,MMP9,PRTN3,LCN2,LTF,HRG,CALM3,FGA,FGG,FGB,HBD,TTN,SLC9A3,CFP,IGHG2,HBB,RHAG,TF,WDR11,GPLD1,IGHV1-18,APOD	0.00268665	340	110	C2,SLC5A1,GSTO1,MYO1B,ANXA13,HSPA8,SIRPA,RAB10,RAB7A,CLU,ARF4,PLTP,CCT8,ACE2,CTSD,ACTR1A,MAGT1,MRC1,GNAS,ABCC2,YWHAE,MYO1C,CTSL,CDH1,HSP90AA1,CLN5,IGF2R,RAB1A,SEC23IP,ITGB1,PDCD6,ACAA2,LRP1,LCP1,HPN,YIF1A,YWHAZ,ARF1,RDX,ATP5F1B,SORL1,SLC25A3,TFR2,ABCB11,ATP1A1,CFL1,ABCB4,ADAM10,AKR1C1,GLUD1,PDCD6IP,RAB35,GAS6,GOT2,RAB5C,ACTN4,SLC15A1,DPYSL2,CAB39,ATP1B1,PDIA4,HSP90B1,HSPD1,SPTBN1,LAMP2,GNB2,ATP2A…
GO:BP	maintenance of location	GO:0051235	280	16307	0.0339143	66	5	CRP,S100A9,S100A8,LCN2,CALM3	0.309417	340	9
GO:BP	regulation of establishment of protein localization	GO:0070201	401	16307	0.0343765	66	6	FGA,FGG,FGB,TTN,GPLD1,APOD	0.125982	340	15
GO:BP	positive regulation of intracellular signal transduction	GO:1902533	821	16307	0.0343765	66	9	ELANE,S100A9,S100A8,LTF,RTN4R,FGA,FGG,FGB,FN1	0.445488	340	20
GO:BP	smooth muscle cell proliferation	GO:0048659	89	16307	0.0343765	66	3	ELANE,MMP9,APOD	0.902735	340	1
GO:BP	positive regulation of phosphatase activity	GO:0010922	28	16307	0.0347926	66	2	CALM3,GPLD1	0.284339	340	2
GO:BP	cellular monoatomic cation homeostasis	GO:0030003	403	16307	0.0348158	66	6	ELANE,S100A9,S100A8,LCN2,CALM3,SLC9A3	0.0299702	340	18	GSTO1,RAB7A,YWHAE,CLN5,CDH5,ARF1,ATP5F1B,TFR2,ATP1A1,TMPRSS6,ATP1B1,HSP90B1,ATP2A2,BCAP31,SLC46A1,ERO1A,SLC30A10,CCDC47
GO:BP	positive regulation of molecular function	GO:0044093	1310	16307	0.03531	66	12	AZU1,ELANE,MMP9,PRTN3,S100A9,S100A8,ADD2,LTF,IL18R1,RTN4R,CALM3,GPLD1	0.276446	340	34
GO:BP	maintenance of location in cell	GO:0051651	178	16307	0.0353469	66	4	S100A9,S100A8,LCN2,CALM3	0.349657	340	6
GO:BP	regulation of chemotaxis	GO:0050920	180	16307	0.036639	66	4	AZU1,ELANE,HRG,C5	0.352847	340	6
GO:BP	positive regulation of nitric oxide biosynthetic process	GO:0045429	29	16307	0.0366848	66	2	DDAH2,HBB	0.00122926	340	6	CLU,ASL,HSP90AB1,DDAH1,HSP90AA1,ASS1
GO:BP	response to oxidative stress	GO:0006979	288	16307	0.0369325	66	5	MPO,MMP9,GPX3,HBB,APOD	0.231986	340	10
GO:BP	regulation of transport	GO:0051049	1328	16307	0.0386826	66	12	AZU1,MMP9,PRTN3,CALM3,FGA,FGG,FGB,TTN,CFP,TF,GPLD1,APOD	0.00242777	340	49	C2,GSTO1,ANXA13,HSPA8,SIRPA,RAB10,RAB7A,CLU,PLTP,ACE2,YWHAE,MYO1C,CDH1,ITGB1,ACAA2,LRP1,LCP1,ARF1,RDX,SORL1,TFR2,ABCB11,ATP1A1,ABCB4,GLUD1,PDCD6IP,GAS6,RAB5C,ACTN4,CAB39,ATP1B1,GNB2,CES1,LMAN2,ARF6,VPS35,CRHBP,ABCB1,ADAM9,MSN,PDGFRB,DPP10,ABCG8,ACSL1,HMGB1,BCAP31,SLC30A10,TMBIM6,SEPTIN8
GO:BP	positive regulation of nitric oxide metabolic process	GO:1904407	30	16307	0.0387146	66	2	DDAH2,HBB	0.00148275	340	6	CLU,ASL,HSP90AB1,DDAH1,HSP90AA1,ASS1
GO:BP	peptide cross-linking	GO:0018149	30	16307	0.0387146	66	2	CSTA,FN1	1	-1	-1
GO:BP	hormone secretion	GO:0046879	184	16307	0.0388206	66	4	FGA,FGG,FGB,GPLD1	0.666239	340	4
GO:BP	response to axon injury	GO:0048678	31	16307	0.040895	66	2	RTN4R,APOD	1	-1	-1
GO:BP	macrophage chemotaxis	GO:0048246	31	16307	0.040895	66	2	AZU1,C5	0.309417	340	2
GO:BP	regulation of blood circulation	GO:1903522	188	16307	0.0414467	66	4	CALM3,FGA,FGG,FGB	0.262073	340	7
GO:BP	negative regulation of cell death	GO:0060548	703	16307	0.0419336	66	8	AZU1,MPO,MMP9,LTF,FGA,FGG,FGB,DDAH2	0.00512892	340	30	ANXA4,ARHGDIA,COMP,CLU,ARF4,CD44,GSTP1,MYDGF,NME2,IL6ST,CDH5,ITGB1,ACAA2,HPN,YWHAZ,GCLC,PROC,SORL1,CFL1,GAS6,HSP90B1,HSPD1,GPX4,VPS35,PRDX3,SLC30A10,FERMT2,TMBIM6,PSMD10,DNAJC3
GO:BP	regulation of single-species biofilm formation in or on host organism	GO:1900228	2	16307	0.0419336	66	1	LTF	1	-1	-1
GO:BP	regulation of fractalkine production	GO:0032644	2	16307	0.0419336	66	1	AZU1	1	-1	-1
GO:BP	regulation of single-species biofilm formation	GO:1900190	2	16307	0.0419336	66	1	LTF	1	-1	-1
GO:BP	fractalkine production	GO:0032603	2	16307	0.0419336	66	1	AZU1	1	-1	-1
GO:BP	regulation of substrate-dependent cell migration, cell attachment to substrate	GO:1904235	2	16307	0.0419336	66	1	FN1	1	-1	-1
GO:BP	negative regulation of single-species biofilm formation in or on host organism	GO:1900229	2	16307	0.0419336	66	1	LTF	1	-1	-1
GO:BP	blood coagulation, common pathway	GO:0072377	2	16307	0.0419336	66	1	FGA	1	-1	-1
GO:BP	negative regulation of single-species biofilm formation	GO:1900191	2	16307	0.0419336	66	1	LTF	1	-1	-1
GO:BP	single-species biofilm formation	GO:0044010	2	16307	0.0419336	66	1	LTF	1	-1	-1
GO:BP	negative regulation by host of viral exo-alpha-sialidase activity	GO:0044869	2	16307	0.0419336	66	1	APCS	1	-1	-1
GO:BP	positive regulation of bone mineralization involved in bone maturation	GO:1900159	2	16307	0.0419336	66	1	LTF	1	-1	-1
GO:BP	positive regulation of blood vessel remodeling	GO:2000504	2	16307	0.0419336	66	1	HRG	1	-1	-1
GO:BP	regulation of cysteine-type endopeptidase activity	GO:2000116	195	16307	0.0419336	66	4	MMP9,S100A9,S100A8,LTF	0.125781	340	9
GO:BP	siderophore transport	GO:0015891	2	16307	0.0419336	66	1	LCN2	1	-1	-1
GO:BP	substrate-dependent cell migration, cell attachment to substrate	GO:0006931	2	16307	0.0419336	66	1	FN1	1	-1	-1
GO:BP	aggregation of unicellular organisms	GO:0098630	2	16307	0.0419336	66	1	LTF	1	-1	-1
GO:BP	negative regulation of smooth muscle cell-matrix adhesion	GO:2000098	2	16307	0.0419336	66	1	APOD	1	-1	-1
GO:BP	negative regulation of high voltage-gated calcium channel activity	GO:1901842	2	16307	0.0419336	66	1	CALM3	1	-1	-1
GO:BP	regulation of acute inflammatory response	GO:0002673	33	16307	0.0419336	66	2	F12,APCS	0.330137	340	2
GO:BP	regulation of exo-alpha-sialidase activity	GO:1903015	2	16307	0.0419336	66	1	APCS	1	-1	-1
GO:BP	cellular transition metal ion homeostasis	GO:0046916	98	16307	0.0419336	66	3	S100A9,S100A8,LCN2	0.203337	340	5
GO:BP	Factor XII activation	GO:0002542	2	16307	0.0419336	66	1	F12	1	-1	-1
GO:BP	peripheral nervous system axon regeneration	GO:0014012	2	16307	0.0419336	66	1	APOD	1	-1	-1
GO:BP	negative regulation of exo-alpha-sialidase activity	GO:1903016	2	16307	0.0419336	66	1	APCS	1	-1	-1
GO:BP	cellular component disassembly	GO:0022411	423	16307	0.0419336	66	6	CTSG,ELANE,MMP9,ADD2,C1QA,MMP1	0.118009	340	16
GO:BP	plasma kallikrein-kinin cascade	GO:0002353	2	16307	0.0419336	66	1	F12	1	-1	-1
GO:BP	establishment of synaptic specificity at neuromuscular junction	GO:0007529	2	16307	0.0419336	66	1	GPHN	1	-1	-1
GO:BP	biofilm formation	GO:0042710	2	16307	0.0419336	66	1	LTF	1	-1	-1
GO:BP	regulation of complement activation, lectin pathway	GO:0001868	2	16307	0.0419336	66	1	A2M	1	-1	-1
GO:BP	negative regulation of complement activation, lectin pathway	GO:0001869	2	16307	0.0419336	66	1	A2M	1	-1	-1
GO:BP	positive regulation of alkaline phosphatase activity	GO:0010694	2	16307	0.0419336	66	1	GPLD1	1	-1	-1
GO:BP	hormone transport	GO:0009914	192	16307	0.0419336	66	4	FGA,FGG,FGB,GPLD1	0.690125	340	4
GO:BP	kinin cascade	GO:0002254	2	16307	0.0419336	66	1	F12	1	-1	-1
GO:BP	peptidyl-cysteine S-trans-nitrosylation	GO:0035606	2	16307	0.0419336	66	1	S100A9	1	-1	-1
GO:BP	single-species biofilm formation in or on host organism	GO:0044407	2	16307	0.0419336	66	1	LTF	1	-1	-1
GO:BP	positive regulation of fractalkine production	GO:0032724	2	16307	0.0419336	66	1	AZU1	1	-1	-1
GO:BP	modulation by host of viral exo-alpha-sialidase activity	GO:0044866	2	16307	0.0419336	66	1	APCS	1	-1	-1
GO:BP	modulation by host of viral catalytic activity	GO:0044867	2	16307	0.0419336	66	1	APCS	1	-1	-1
GO:BP	modulation by host of viral glycoprotein metabolic process	GO:0044870	2	16307	0.0419336	66	1	APCS	1	-1	-1
GO:BP	negative regulation by host of viral glycoprotein metabolic process	GO:0044871	2	16307	0.0419336	66	1	APCS	1	-1	-1
GO:BP	positive regulation of substrate-dependent cell migration, cell attachment to substrate	GO:1904237	2	16307	0.0419336	66	1	FN1	1	-1	-1
GO:BP	response to radiation	GO:0009314	308	16307	0.0420754	66	5	ELANE,MMP9,MMP1,TIMP1,PPP1CB	0.845621	340	5
GO:BP	leukocyte activation involved in inflammatory response	GO:0002269	34	16307	0.042753	66	2	AZU1,C1QA	0.646129	340	1
GO:BP	microglial cell activation	GO:0001774	34	16307	0.042753	66	2	AZU1,C1QA	0.646129	340	1
GO:BP	negative regulation of myeloid leukocyte differentiation	GO:0002762	34	16307	0.042753	66	2	LTF,APCS	1	-1	-1
GO:BP	cellular response to light stimulus	GO:0071482	103	16307	0.0429981	66	3	MMP9,MMP1,TIMP1	0.739438	340	2
GO:BP	positive regulation of cell communication	GO:0010647	1380	16307	0.0445135	66	12	ELANE,MMP9,S100A9,S100A8,LTF,RTN4R,FGA,FGG,FGB,TMEM198,FN1,GPLD1	0.705222	340	28
GO:BP	sarcomere organization	GO:0045214	35	16307	0.0448637	66	2	FLNC,TTN	0.654063	340	1
GO:BP	adaptive immune response	GO:0002250	315	16307	0.045009	66	5	C4BPA,IL18R1,C1QA,IGHG2,IGHV1-18	0.504732	340	8
GO:BP	amide transport	GO:0042886	201	16307	0.045009	66	4	FGA,FGG,FGB,GPLD1	0.138666	340	9
GO:BP	positive regulation of signaling	GO:0023056	1383	16307	0.045009	66	12	ELANE,MMP9,S100A9,S100A8,LTF,RTN4R,FGA,FGG,FGB,TMEM198,FN1,GPLD1	0.709513	340	28
GO:BP	regulation of cell population proliferation	GO:0042127	1213	16307	0.0451941	66	11	ELANE,CRP,MMP9,PRTN3,LTF,HRG,TIMP1,FN1,GPLD1,TES,APOD	0.426301	340	29
GO:BP	cellular zinc ion homeostasis	GO:0006882	36	16307	0.0467546	66	2	S100A9,S100A8	0.660858	340	1
GO:BP	signal transduction	GO:0007165	4830	16307	0.046932	66	29	AZU1,CTSG,OLFM4,ELANE,MMP9,S100A9,S100A8,DEFA3,LTF,HRG,IL18R1,RTN4R,CALM3,FGA,FGG,FGB,MUC5AC,TTN,DDAH2,C5,IGHG2,TIMP1,TMEM198,FN1,WDR11,GPLD1,IGHV1-18,PPP1CB,APOD	0.456829	340	106
GO:BP	neutrophil migration	GO:1990266	108	16307	0.047777	66	3	PRTN3,S100A9,S100A8	0.942054	340	1
GO:BP	glial cell activation	GO:0061900	37	16307	0.0485299	66	2	AZU1,C1QA	0.36242	340	2
GO:BP	regulation of peptidyl-threonine phosphorylation	GO:0010799	37	16307	0.0485299	66	2	AZU1,CALM3	0.669262	340	1
GO:BP	astrocyte differentiation	GO:0048708	37	16307	0.0485299	66	2	S100A9,C1QA	0.669262	340	1
GO:BP	collagen catabolic process	GO:0030574	37	16307	0.0485299	66	2	MMP9,MMP1	0.0688391	340	4
GO:BP	small molecule metabolic process	GO:0044281	1534	16307	0.52393	66	7		1.42824e-16	340	90	PFKL,GSTO1,PGK1,HSPA8,GPI,ART4,GSTP1,ASL,MDH1,ADH1C,HPD,NME2,MDH2,DDAH1,CMPK1,ABHD14B,ARG1,HGD,ALDH1A1,GFPT1,SUCLG2,ENTPD8,AKR1D1,ALDH3A2,ACAA2,GDA,AKR1A1,GCLC,ATP5F1B,IDH1,ACO2,EPHX1,ABCB11,AKR1C1,GLUD1,SULT2B1,FBP1,GOT2,ADH1B,GMPPB,ACSM3,ATP1B1,BTD,GPX4,ACADVL,GALM,FUCA2,MME,PGM2,CES1,GGT1,ENTPD5,FUCA1,ALDOB,HSD17B4,CES2,NQO1,GAA,ATP5F1A,DLD,IVD,ADH5,DCXR,ADH4,ECHS1,NPC1L1,ENPP3,DLST,CPT2,ACSL1…
GO:BP	oxoacid metabolic process	GO:0043436	802	16307	0.702303	66	3		3.08965e-14	340	59	PFKL,GSTO1,PGK1,GPI,ART4,GSTP1,ASL,MDH1,ADH1C,HPD,MDH2,DDAH1,ABHD14B,ARG1,HGD,ALDH1A1,AKR1D1,ACAA2,AKR1A1,GCLC,IDH1,ACO2,EPHX1,ABCB11,AKR1C1,GLUD1,SULT2B1,FBP1,GOT2,ADH1B,ACSM3,BTD,GPX4,ACADVL,CES1,GGT1,ALDOB,HSD17B4,CES2,DLD,IVD,ADH5,ADH4,ECHS1,DLST,CPT2,ACSL1,SDHA,ECI1,SLC46A1,OGDH,IARS2,ASS1,GSTM1,ADH1A,HMGCL,OAT,ANGPTL3,GATM
GO:BP	organic acid metabolic process	GO:0006082	810	16307	0.706357	66	3		3.27824e-14	340	59	PFKL,GSTO1,PGK1,GPI,ART4,GSTP1,ASL,MDH1,ADH1C,HPD,MDH2,DDAH1,ABHD14B,ARG1,HGD,ALDH1A1,AKR1D1,ACAA2,AKR1A1,GCLC,IDH1,ACO2,EPHX1,ABCB11,AKR1C1,GLUD1,SULT2B1,FBP1,GOT2,ADH1B,ACSM3,BTD,GPX4,ACADVL,CES1,GGT1,ALDOB,HSD17B4,CES2,DLD,IVD,ADH5,ADH4,ECHS1,DLST,CPT2,ACSL1,SDHA,ECI1,SLC46A1,OGDH,IARS2,ASS1,GSTM1,ADH1A,HMGCL,OAT,ANGPTL3,GATM
GO:BP	carboxylic acid metabolic process	GO:0019752	778	16307	0.685199	66	3		7.16721e-14	340	57	PFKL,GSTO1,PGK1,GPI,ART4,GSTP1,ASL,MDH1,ADH1C,HPD,MDH2,DDAH1,ARG1,HGD,ALDH1A1,AKR1D1,ACAA2,AKR1A1,GCLC,IDH1,ACO2,EPHX1,ABCB11,AKR1C1,GLUD1,FBP1,GOT2,ADH1B,ACSM3,BTD,GPX4,ACADVL,CES1,GGT1,ALDOB,HSD17B4,CES2,DLD,IVD,ADH5,ADH4,ECHS1,DLST,CPT2,ACSL1,SDHA,ECI1,SLC46A1,OGDH,IARS2,ASS1,GSTM1,ADH1A,HMGCL,OAT,ANGPTL3,GATM
GO:BP	catabolic process	GO:0009056	2153	16307	0.0513818	66	16		1.92447e-13	340	102	PFKL,GSTO1,UBA1,PGK1,HSPA8,GPI,RAB7A,CLU,CTSC,ENPP2,CTSD,CD44,HEXA,ABCC2,CTSZ,HPD,HSP90AB1,PRDX1,DDAH1,CTSL,HSP90AA1,CLN5,ENPEP,GPC1,ARG1,RAB1A,HGD,ALDH1A1,SUCLG2,ENTPD8,ITGB1,AKR1D1,ACAA2,LRP1,ANPEP,AKR1A1,NAGLU,HSD17B11,RDX,SORL1,HEXB,ABCB11,TMPRSS6,GLUD1,PDCD6IP,PSMD6,FBP1,GOT2,CPQ,CEMIP2,HSP90B1,ACADVL,GALM,LAMP2,FUCA2,MME,ATP2A2,CES1,GGT1,CRYZ,ENTPD5,NAGA,FUCA1,ALDOB,HSD17B4,MAN1A1,CES2,VPS2…
GO:BP	organic substance catabolic process	GO:1901575	1752	16307	0.514341	66	8		3.74468e-12	340	87	PFKL,UBA1,PGK1,HSPA8,GPI,RAB7A,CLU,CTSC,ENPP2,CTSD,CD44,HEXA,ABCC2,CTSZ,HPD,HSP90AB1,DDAH1,CTSL,HSP90AA1,CLN5,ENPEP,GPC1,ARG1,HGD,ALDH1A1,SUCLG2,ENTPD8,AKR1D1,ACAA2,LRP1,ANPEP,AKR1A1,NAGLU,HSD17B11,RDX,SORL1,HEXB,ABCB11,GLUD1,PDCD6IP,PSMD6,FBP1,GOT2,CPQ,CEMIP2,HSP90B1,ACADVL,GALM,LAMP2,FUCA2,MME,CES1,GGT1,ENTPD5,NAGA,FUCA1,ALDOB,HSD17B4,MAN1A1,NQO1,VPS35,GAA,DLD,IVD,ADAM9,ADH5,ADH4,MSN,CANX,ECHS1…
GO:BP	carbohydrate derivative metabolic process	GO:1901135	933	16307	0.789373	66	3		1.12318e-10	340	57	PFKL,PGK1,HSPA8,GPI,B4GALT5,MAGT1,CD44,HEXA,CMPK1,CTSL,ABHD14B,GPC1,RAB1A,ALDH1A1,GFPT1,SUCLG2,AKR1A1,NAGLU,MAN2A1,ATP5F1B,HEXB,AKR1C1,SULT2B1,FBP1,MLEC,CEMIP2,CHST4,GMPPB,ACSM3,ATP1B1,FUCA2,PGM2,MGAT1,ENTPD5,RPN1,NAGA,FUCA1,ALDOB,HSD17B4,MAN1A1,ATP5F1A,DLD,MAN2B1,ENPP3,DLST,ACSL1,GALNT1,SDHA,ATP5PB,SLC25A1,NDUFV1,GPD1,OGDH,SDHB,NDUFS7,NDUFS4,ACOT9
GO:BP	organonitrogen compound metabolic process	GO:1901564	5451	16307	0.0160431	66	34	C4BPA,AZU1,CTSG,ELANE,MMP9,PRTN3,S100A9,S100A8,HLCS,NT5C3A,CLYBL,LTF,F12,CSTA,HRG,TRRAP,APCS,CALM3,FGA,FGG,FGB,MMP1,TTN,DDAH2,CD5L,SERPINB5,TIMP1,ABCF1,GPHN,FN1,GPLD1,CFH,PPP1CB,APOD	8.34318e-10	340	176	PFKL,GSTO1,UBA1,EEF2,PCOLCE,PGK1,HSPA8,GPI,SIRPA,RAB7A,CLU,CTSC,ART4,ENPP2,ACE2,CTSD,B4GALT5,MAGT1,CD44,GSTP1,MYDGF,ASL,HEXA,MDH1,ABCC2,SERPINF1,YWHAE,CTSZ,HPD,HSP90AB1,MYO1C,DDAH1,CMPK1,CTSL,HSP90AA1,CLN5,ABHD14B,IL6ST,ENPEP,GPC1,ARG1,CDH5,RAB1A,TMPRSS2,HGD,ALDH1A1,GFPT1,SUCLG2,CPM,PDCD6,TWF1,LRP1,GDA,ANPEP,AKR1A1,NAGLU,HPN,YWHAZ,MAN2A1,GCLC,PROC,RDX,ATP5F1B,IDH1,SORL1,P4HB,TFR2,HEXB,ABCB11,VCAM…
GO:BP	organonitrogen compound catabolic process	GO:1901565	1149	16307	0.584976	66	5		4.72691e-09	340	61	UBA1,HSPA8,RAB7A,CLU,CTSC,ENPP2,CTSD,CD44,HEXA,ABCC2,CTSZ,HPD,HSP90AB1,DDAH1,CTSL,HSP90AA1,CLN5,ENPEP,GPC1,ARG1,HGD,SUCLG2,LRP1,ANPEP,NAGLU,RDX,SORL1,HEXB,GLUD1,PDCD6IP,PSMD6,GOT2,CPQ,CEMIP2,HSP90B1,LAMP2,MME,GGT1,ENTPD5,NAGA,FUCA1,MAN1A1,NQO1,VPS35,DLD,IVD,ADAM9,MSN,CANX,ECHS1,MAOA,CTSA,HERC4,ERAP1,WWP1,BCAP31,ARRDC1,CCDC47,PSMD10,HMGCL,OAT
GO:BP	generation of precursor metabolites and energy	GO:0006091	381	16307	1	-1	-1		4.34672e-08	340	31	PFKL,PGK1,GPI,MDH1,ADH1C,MDH2,GFPT1,SUCLG2,ATP5F1B,ACO2,CS,FBP1,ADH1B,ACADVL,ALDOB,GAA,ATP5F1A,UQCRC2,POR,ADH4,DLST,UQCRC1,SDHA,ATP5PB,NDUFV1,OGDH,SDHB,NDUFS7,NDUFS4,ADH1A,HMGCL
GO:BP	monocarboxylic acid metabolic process	GO:0032787	495	16307	0.671953	66	2		1.11064e-07	340	35	PFKL,PGK1,GPI,GSTP1,ADH1C,ALDH1A1,AKR1D1,ACAA2,AKR1A1,EPHX1,ABCB11,AKR1C1,FBP1,ADH1B,ACSM3,BTD,GPX4,ACADVL,CES1,GGT1,ALDOB,HSD17B4,CES2,DLD,IVD,ADH5,ADH4,ECHS1,CPT2,ACSL1,ECI1,GSTM1,ADH1A,ANGPTL3,GATM
GO:BP	cellular response to xenobiotic stimulus	GO:0071466	137	16307	0.522856	66	1		1.8982e-07	340	18	GSTO1,GSTP1,ABCC2,EPHX1,ABCB11,AKR1C1,FBP1,GAS6,CMBL,GSTA2,CRYZ,CES2,NQO1,CRHBP,ABCB1,POR,AOX1,GSTM1
GO:BP	nucleobase-containing small molecule metabolic process	GO:0055086	568	16307	0.937105	66	1		2.79745e-07	340	37	PFKL,PGK1,HSPA8,GPI,MDH1,NME2,CMPK1,ABHD14B,GFPT1,SUCLG2,ENTPD8,GDA,ATP5F1B,IDH1,SULT2B1,FBP1,GMPPB,ACSM3,ATP1B1,PGM2,ENTPD5,ALDOB,HSD17B4,ATP5F1A,DLD,ENPP3,DLST,ACSL1,SDHA,ATP5PB,SLC25A1,NDUFV1,OGDH,SDHB,NDUFS7,NDUFS4,ACOT9
GO:BP	tricarboxylic acid cycle	GO:0006099	25	16307	1	-1	-1		3.16665e-07	340	9	MDH1,MDH2,SUCLG2,ACO2,CS,DLST,SDHA,OGDH,SDHB
GO:BP	ribonucleotide metabolic process	GO:0009259	378	16307	1	-1	-1		4.70171e-07	340	29	PFKL,PGK1,HSPA8,GPI,CMPK1,ABHD14B,SUCLG2,ATP5F1B,SULT2B1,FBP1,ACSM3,ATP1B1,ENTPD5,ALDOB,HSD17B4,ATP5F1A,DLD,ENPP3,DLST,ACSL1,SDHA,ATP5PB,SLC25A1,NDUFV1,OGDH,SDHB,NDUFS7,NDUFS4,ACOT9
GO:BP	ribose phosphate metabolic process	GO:0019693	386	16307	1	-1	-1		7.12278e-07	340	29	PFKL,PGK1,HSPA8,GPI,CMPK1,ABHD14B,SUCLG2,ATP5F1B,SULT2B1,FBP1,ACSM3,ATP1B1,ENTPD5,ALDOB,HSD17B4,ATP5F1A,DLD,ENPP3,DLST,ACSL1,SDHA,ATP5PB,SLC25A1,NDUFV1,OGDH,SDHB,NDUFS7,NDUFS4,ACOT9
GO:BP	cellular catabolic process	GO:0044248	1818	16307	0.152664	66	12		1.06883e-06	340	75	GSTO1,UBA1,HSPA8,RAB7A,CLU,ENPP2,HEXA,ABCC2,HPD,HSP90AB1,PRDX1,DDAH1,CTSL,HSP90AA1,ENPEP,GPC1,ARG1,RAB1A,HGD,SUCLG2,ENTPD8,ACAA2,LRP1,ANPEP,AKR1A1,SORL1,HEXB,ABCB11,GLUD1,PSMD6,GOT2,CPQ,HSP90B1,ACADVL,LAMP2,MME,ATP2A2,GGT1,CRYZ,ENTPD5,NAGA,FUCA1,HSD17B4,MAN1A1,VPS26B,VPS35,GAA,DLD,IVD,ADAM9,ADH5,ADH4,PRDX3,CANX,ECHS1,ENPP3,MAOA,CPT2,HMGB1,SNX18,CTSA,HERC4,ERAP1,WWP1,BCAP31,ARRDC1,ECI1,TREH,GSTM1,…
GO:BP	dicarboxylic acid metabolic process	GO:0043648	75	16307	1	-1	-1		1.06883e-06	340	13	MDH1,MDH2,GCLC,IDH1,GLUD1,GOT2,GGT1,DLST,SDHA,SLC46A1,OGDH,ASS1,OAT
GO:BP	nucleoside phosphate metabolic process	GO:0006753	506	16307	1	-1	-1		1.5381e-06	340	33	PFKL,PGK1,HSPA8,GPI,MDH1,NME2,CMPK1,ABHD14B,SUCLG2,ENTPD8,ATP5F1B,IDH1,SULT2B1,FBP1,ACSM3,ATP1B1,ENTPD5,ALDOB,HSD17B4,ATP5F1A,DLD,ENPP3,DLST,ACSL1,SDHA,ATP5PB,SLC25A1,NDUFV1,OGDH,SDHB,NDUFS7,NDUFS4,ACOT9
GO:BP	xenobiotic metabolic process	GO:0006805	108	16307	1	-1	-1		1.5381e-06	340	15	GSTO1,GSTP1,ABCC2,EPHX1,ABCB11,AKR1C1,CMBL,GSTA2,CRYZ,CES2,NQO1,ABCB1,POR,AOX1,GSTM1
GO:BP	response to xenobiotic stimulus	GO:0009410	186	16307	0.610178	66	1		2.58175e-06	340	19	GSTO1,GSTP1,ABCC2,EPHX1,ABCB11,AKR1C1,FBP1,GAS6,CMBL,GSTA2,CRYZ,CES2,NQO1,CRHBP,ABCB1,POR,AOX1,PTPRM,GSTM1
GO:BP	purine ribonucleotide metabolic process	GO:0009150	367	16307	1	-1	-1		2.92222e-06	340	27	PFKL,PGK1,HSPA8,GPI,ABHD14B,SUCLG2,ATP5F1B,SULT2B1,FBP1,ACSM3,ATP1B1,ALDOB,HSD17B4,ATP5F1A,DLD,ENPP3,DLST,ACSL1,SDHA,ATP5PB,SLC25A1,NDUFV1,OGDH,SDHB,NDUFS7,NDUFS4,ACOT9
GO:BP	nucleotide metabolic process	GO:0009117	496	16307	1	-1	-1		2.96366e-06	340	32	PFKL,PGK1,HSPA8,GPI,MDH1,NME2,CMPK1,ABHD14B,SUCLG2,ATP5F1B,IDH1,SULT2B1,FBP1,ACSM3,ATP1B1,ENTPD5,ALDOB,HSD17B4,ATP5F1A,DLD,ENPP3,DLST,ACSL1,SDHA,ATP5PB,SLC25A1,NDUFV1,OGDH,SDHB,NDUFS7,NDUFS4,ACOT9
GO:BP	purine-containing compound metabolic process	GO:0072521	477	16307	1	-1	-1		3.92165e-06	340	31	PFKL,PGK1,HSPA8,GPI,MDH1,ABHD14B,SUCLG2,GDA,ATP5F1B,IDH1,SULT2B1,FBP1,ACSM3,ATP1B1,PGM2,ALDOB,HSD17B4,ATP5F1A,DLD,ENPP3,DLST,ACSL1,SDHA,ATP5PB,SLC25A1,NDUFV1,OGDH,SDHB,NDUFS7,NDUFS4,ACOT9
GO:BP	metabolic process	GO:0008152	10003	16307	0.265184	66	45		4.47125e-06	340	256	ANXA4,DDT,PFKL,GSTO1,UBA1,EEF2,PCOLCE,PGK1,PPA1,HSPA8,GPI,SIRPA,RAB7A,CLU,CTSC,ARF4,PLTP,ART4,CCT8,ENPP2,ACE2,CTSD,B4GALT5,MAGT1,CD44,GSTP1,MYDGF,ASL,HEXA,MDH1,GNAS,ABCC2,SERPINF1,ADH1C,YWHAE,CTSZ,HPD,HSP90AB1,NME2,MYO1C,PRDX1,MDH2,DDAH1,CMPK1,CTSL,CDH1,HSP90AA1,CLN5,ABHD14B,IL6ST,ENPEP,IL1R1,PI4KA,GPC1,ARG1,CDH5,RAB1A,TMPRSS2,HGD,ALDH1A1,GFPT1,SUCLG2,ENTPD8,CPM,ITGB1,AKR1D1,ALDH3A2,PDCD6,ACAA2,T…
GO:BP	aerobic respiration	GO:0009060	162	16307	1	-1	-1		7.97377e-06	340	17	MDH1,MDH2,SUCLG2,ATP5F1B,ACO2,CS,ATP5F1A,UQCRC2,DLST,UQCRC1,SDHA,ATP5PB,NDUFV1,OGDH,SDHB,NDUFS7,NDUFS4
GO:BP	purine nucleotide metabolic process	GO:0006163	452	16307	1	-1	-1		1.33797e-05	340	29	PFKL,PGK1,HSPA8,GPI,MDH1,ABHD14B,SUCLG2,ATP5F1B,IDH1,SULT2B1,FBP1,ACSM3,ATP1B1,ALDOB,HSD17B4,ATP5F1A,DLD,ENPP3,DLST,ACSL1,SDHA,ATP5PB,SLC25A1,NDUFV1,OGDH,SDHB,NDUFS7,NDUFS4,ACOT9
GO:BP	small molecule catabolic process	GO:0044282	305	16307	0.452671	66	2		1.71857e-05	340	23	PFKL,HPD,DDAH1,ARG1,HGD,AKR1D1,ACAA2,AKR1A1,ABCB11,GLUD1,GOT2,ACADVL,GALM,HSD17B4,DLD,IVD,ADH5,ADH4,ECHS1,CPT2,ECI1,HMGCL,OAT
GO:BP	actin filament-based process	GO:0030029	722	16307	0.441133	66	4		2.19845e-05	340	38	ARHGDIA,MYO1B,WDR1,IQGAP2,MYO1C,BAIAP2,BAIAP2L1,TPM4,TWF1,LRP1,LCP1,ARF1,EPS8,RDX,ARPC1A,ATP1A1,CFL1,PDCD6IP,ACTN4,ACTR2,HSP90B1,SPTBN1,ATP2A2,CSF1R,VIL1,MYO1D,ARF6,ACTN1,DSTN,DSG2,SPTAN1,ACTR3,FLNB,PDGFRB,PLS3,EPHA1,FERMT2,GRB2
GO:BP	amide metabolic process	GO:0043603	1006	16307	0.661267	66	4		2.30679e-05	340	47	GSTO1,EEF2,CLU,ACE2,B4GALT5,GSTP1,HEXA,CTSZ,CTSL,CLN5,ENPEP,SUCLG2,CPM,ANPEP,GCLC,SORL1,HEXB,CPQ,EIF5,ACSM3,RPL32,BTD,PPP1CA,MME,GGT1,GSTA2,NAGA,HSD17B4,GFM1,PLXNB2,RTN4,DLD,DLST,ACSL1,RPS3,ERAP1,SLC25A1,SLC46A1,ERO1A,ILF3,OGDH,IARS2,ASS1,GSTM1,RPS23,ACOT9,DNAJC3
GO:BP	actin cytoskeleton organization	GO:0030036	643	16307	0.380962	66	4		2.89799e-05	340	35	ARHGDIA,MYO1B,WDR1,IQGAP2,MYO1C,BAIAP2,BAIAP2L1,TPM4,TWF1,LRP1,LCP1,ARF1,EPS8,RDX,ARPC1A,CFL1,PDCD6IP,ACTN4,ACTR2,HSP90B1,SPTBN1,CSF1R,VIL1,MYO1D,ARF6,ACTN1,DSTN,SPTAN1,ACTR3,FLNB,PDGFRB,PLS3,EPHA1,FERMT2,GRB2
GO:BP	hormone metabolic process	GO:0042445	179	16307	0.599218	66	1		2.89799e-05	340	17	ACE2,ADH1C,CTSZ,CTSL,ENPEP,AKR1D1,HPN,HSD17B11,AKR1C1,CPQ,ADH1B,MME,HSD17B4,ADH4,ALDH9A1,ERO1A,ADH1A
GO:BP	sulfur compound metabolic process	GO:0006790	317	16307	0.781117	66	1		2.93272e-05	340	23	GSTO1,GSTP1,ABHD14B,GPC1,SUCLG2,AHCY,AKR1A1,GCLC,SULT2B1,CHST4,ACSM3,BTD,GGT1,GSTA2,HSD17B4,DLD,DLST,ACSL1,SLC25A1,OGDH,MAT2A,GSTM1,ACOT9
GO:BP	energy derivation by oxidation of organic compounds	GO:0015980	254	16307	1	-1	-1		4.75235e-05	340	20	MDH1,MDH2,GFPT1,SUCLG2,ATP5F1B,ACO2,CS,ACADVL,GAA,ATP5F1A,UQCRC2,DLST,UQCRC1,SDHA,ATP5PB,NDUFV1,OGDH,SDHB,NDUFS7,NDUFS4
GO:BP	glutamine family amino acid metabolic process	GO:0009064	60	16307	0.333972	66	1		4.77492e-05	340	10	ART4,ASL,DDAH1,ARG1,GCLC,GLUD1,GOT2,GGT1,ASS1,OAT
GO:BP	organic acid catabolic process	GO:0016054	211	16307	0.327512	66	2		5.36743e-05	340	18	HPD,DDAH1,ARG1,HGD,ACAA2,AKR1A1,ABCB11,GLUD1,GOT2,ACADVL,HSD17B4,DLD,IVD,ECHS1,CPT2,ECI1,HMGCL,OAT
GO:BP	organophosphate metabolic process	GO:0019637	885	16307	0.915656	66	2		5.86467e-05	340	42	PFKL,PGK1,HSPA8,GPI,ENPP2,MDH1,NME2,CMPK1,ABHD14B,PI4KA,GFPT1,SUCLG2,ENTPD8,AKR1A1,ATP5F1B,IDH1,SULT2B1,FBP1,ACSM3,ATP1B1,GPX4,CSF1R,ENTPD5,ALDOB,HSD17B4,ATP5F1A,DLD,PDGFRB,ENPP3,DLST,ACSL1,SDHA,ATP5PB,SLC25A1,NDUFV1,GPD1,OGDH,SDHB,NDUFS7,NDUFS4,ACOT9,ANGPTL3
GO:BP	cellular respiration	GO:0045333	191	16307	1	-1	-1		5.86467e-05	340	17	MDH1,MDH2,SUCLG2,ATP5F1B,ACO2,CS,ATP5F1A,UQCRC2,DLST,UQCRC1,SDHA,ATP5PB,NDUFV1,OGDH,SDHB,NDUFS7,NDUFS4
GO:BP	carbohydrate derivative catabolic process	GO:1901136	132	16307	1	-1	-1		7.09143e-05	340	14	CD44,HEXA,CTSL,GPC1,ALDH1A1,SUCLG2,NAGLU,HEXB,CEMIP2,FUCA2,ENTPD5,NAGA,FUCA1,MAN1A1
GO:BP	nucleoside triphosphate metabolic process	GO:0009141	219	16307	1	-1	-1		8.39042e-05	340	18	PFKL,PGK1,HSPA8,GPI,NME2,CMPK1,ATP5F1B,FBP1,ATP1B1,ALDOB,ATP5F1A,ENPP3,SDHA,ATP5PB,NDUFV1,SDHB,NDUFS7,NDUFS4
GO:BP	actin filament organization	GO:0007015	394	16307	0.565058	66	2		8.57488e-05	340	25	MYO1B,WDR1,IQGAP2,MYO1C,BAIAP2,BAIAP2L1,TPM4,TWF1,LCP1,ARF1,EPS8,RDX,ARPC1A,CFL1,ACTR2,HSP90B1,VIL1,MYO1D,ARF6,ACTN1,DSTN,ACTR3,PLS3,EPHA1,FERMT2
GO:BP	protein folding	GO:0006457	183	16307	0.606446	66	1		0.000146102	340	16	HSPA8,CLU,CCT8,HSP90AB1,HSP90AA1,P4HB,PDIA4,HSP90B1,HSPD1,ENTPD5,CANX,ERO1A,HSPE1,RP2,DNAJC3,RUVBL2
GO:BP	arginine metabolic process	GO:0006525	19	16307	0.174295	66	1		0.000150384	340	6	ART4,ASL,DDAH1,ARG1,ASS1,OAT
GO:BP	carboxylic acid catabolic process	GO:0046395	207	16307	0.321712	66	2		0.000150384	340	17	DDAH1,ARG1,HGD,ACAA2,AKR1A1,ABCB11,GLUD1,GOT2,ACADVL,HSD17B4,DLD,IVD,ECHS1,CPT2,ECI1,HMGCL,OAT
GO:BP	protein folding in endoplasmic reticulum	GO:0034975	11	16307	1	-1	-1		0.000150384	340	5	P4HB,HSP90B1,CANX,ERO1A,DNAJC3
GO:BP	ATP metabolic process	GO:0046034	184	16307	1	-1	-1		0.000150384	340	16	PFKL,PGK1,HSPA8,GPI,ATP5F1B,FBP1,ATP1B1,ALDOB,ATP5F1A,ENPP3,SDHA,ATP5PB,NDUFV1,SDHB,NDUFS7,NDUFS4
GO:BP	nitric oxide biosynthetic process	GO:0006809	55	16307	0.0779696	66	2		0.000159054	340	9	SIRPA,CLU,ASL,HSP90AB1,DDAH1,HSP90AA1,NQO1,CYB5R3,ASS1
GO:BP	cellular response to chemical stimulus	GO:0070887	1966	16307	0.201695	66	12		0.000182482	340	71	DDT,GSTO1,PGK1,HSPA8,SIRPA,RAB10,GSTP1,GNAS,ABCC2,PRDX1,BAIAP2,DDAH1,CTSL,CDH1,GNB1,IL6ST,IL1R1,ARG1,ALDH1A1,ACAA2,LRP1,AKR1A1,RDX,SORL1,P4HB,EPHX1,TFR2,ABCB11,VCAM1,ATP1A1,ABCB4,ADAM10,AKR1C1,FBP1,GAS6,ACTN4,CAB39,HSP90B1,HSPD1,MME,CMBL,CES1,GSTA2,CSF1R,CRYZ,CES2,NQO1,VPS35,RO60,CRHBP,RTN4,ABCB1,POR,ADAM9,ADH5,ADH4,AOX1,MSN,PRDX3,GNA11,PDGFRB,HMGB1,RPS3,CLIC4,SLC30A10,GBP1,GSTM1,RALB,TMBIM6,GRB2…
GO:BP	chaperone-mediated autophagy	GO:0061684	12	16307	1	-1	-1		0.000224508	340	5	HSPA8,CLU,HSP90AA1,LAMP2,CTSA
GO:BP	nitric oxide metabolic process	GO:0046209	58	16307	0.0846627	66	2		0.000233458	340	9	SIRPA,CLU,ASL,HSP90AB1,DDAH1,HSP90AA1,NQO1,CYB5R3,ASS1
GO:BP	detoxification	GO:0098754	58	16307	1	-1	-1		0.000233458	340	9	PRDX1,ALDH1A1,AKR1A1,NQO1,ABCB1,ADH5,ADH4,SLC30A10,GSTM1
GO:BP	protein localization to endosome	GO:0036010	21	16307	1	-1	-1		0.000254049	340	6	RDX,SORL1,RAB35,ARF6,VPS35,MSN
GO:BP	reactive nitrogen species metabolic process	GO:2001057	59	16307	0.0846627	66	2		0.000256245	340	9	SIRPA,CLU,ASL,HSP90AB1,DDAH1,HSP90AA1,NQO1,CYB5R3,ASS1
GO:BP	fatty acid metabolic process	GO:0006631	319	16307	0.782651	66	1		0.000275287	340	21	GSTP1,ACAA2,EPHX1,ABCB11,AKR1C1,ACSM3,GPX4,ACADVL,CES1,GGT1,HSD17B4,CES2,IVD,ADH5,ADH4,ECHS1,CPT2,ACSL1,ECI1,GSTM1,ANGPTL3
GO:BP	lipid catabolic process	GO:0016042	245	16307	0.379984	66	2		0.000292885	340	18	ENPP2,HEXA,AKR1D1,ACAA2,HSD17B11,SORL1,HEXB,ABCB11,ACADVL,CES1,NAGA,FUCA1,HSD17B4,IVD,ECHS1,CPT2,ECI1,ANGPTL3
GO:BP	lipid metabolic process	GO:0006629	1127	16307	0.883961	66	3		0.000292885	340	47	CLU,PLTP,ENPP2,B4GALT5,GSTP1,HEXA,ADH1C,PI4KA,ALDH1A1,AKR1D1,ALDH3A2,ACAA2,LRP1,HSD17B11,SORL1,EPHX1,HEXB,ABCB11,ABCB4,AKR1C1,SULT2B1,ADH1B,ACSM3,GPX4,ACADVL,CES1,GGT1,CSF1R,NAGA,FUCA1,HSD17B4,CES2,ATP5F1A,IVD,ADH5,ADH4,PDGFRB,ECHS1,NPC1L1,CPT2,ACSL1,ECI1,SLC25A1,GSTM1,ADH1A,HMGCL,ANGPTL3
GO:BP	purine ribonucleoside triphosphate metabolic process	GO:0009205	198	16307	1	-1	-1		0.000295409	340	16	PFKL,PGK1,HSPA8,GPI,ATP5F1B,FBP1,ATP1B1,ALDOB,ATP5F1A,ENPP3,SDHA,ATP5PB,NDUFV1,SDHB,NDUFS7,NDUFS4
GO:BP	amino acid metabolic process	GO:0006520	246	16307	0.701022	66	1		0.000300098	340	18	ART4,ASL,HPD,DDAH1,ARG1,HGD,ALDH1A1,GCLC,GLUD1,GOT2,GGT1,DLD,IVD,ECHS1,IARS2,ASS1,HMGCL,OAT
GO:BP	purine nucleoside triphosphate metabolic process	GO:0009144	201	16307	1	-1	-1		0.000347168	340	16	PFKL,PGK1,HSPA8,GPI,ATP5F1B,FBP1,ATP1B1,ALDOB,ATP5F1A,ENPP3,SDHA,ATP5PB,NDUFV1,SDHB,NDUFS7,NDUFS4
GO:BP	cellular modified amino acid metabolic process	GO:0006575	136	16307	1	-1	-1		0.000366693	340	13	GSTO1,GSTP1,HPN,GCLC,GOT2,CPQ,GGT1,GSTA2,CPT2,SLC46A1,ASS1,GSTM1,GATM
GO:BP	ribonucleoside triphosphate metabolic process	GO:0009199	204	16307	1	-1	-1		0.00040684	340	16	PFKL,PGK1,HSPA8,GPI,ATP5F1B,FBP1,ATP1B1,ALDOB,ATP5F1A,ENPP3,SDHA,ATP5PB,NDUFV1,SDHB,NDUFS7,NDUFS4
GO:BP	cellular detoxification	GO:1990748	36	16307	1	-1	-1		0.000518066	340	7	PRDX1,ALDH1A1,AKR1A1,NQO1,ADH5,ADH4,GSTM1
GO:BP	protein targeting to lysosome involved in chaperone-mediated autophagy	GO:0061740	3	16307	1	-1	-1		0.000574161	340	3	HSPA8,CLU,LAMP2
GO:BP	alpha-amino acid metabolic process	GO:1901605	166	16307	0.578902	66	1		0.000640854	340	14	ART4,ASL,HPD,DDAH1,ARG1,HGD,GCLC,GLUD1,GOT2,GGT1,IVD,ASS1,HMGCL,OAT
GO:BP	ethanol oxidation	GO:0006069	8	16307	1	-1	-1		0.000744502	340	4	ADH1C,ADH1B,ADH4,ADH1A
GO:BP	cellular detoxification of aldehyde	GO:0110095	8	16307	1	-1	-1		0.000744502	340	4	ALDH1A1,AKR1A1,ADH5,ADH4
GO:BP	cellular aldehyde metabolic process	GO:0006081	53	16307	1	-1	-1		0.000765941	340	8	ALDH1A1,ALDH3A2,AKR7A3,AKR1C1,ADH5,ADH4,ALDH9A1,ALDH2
GO:BP	peptide catabolic process	GO:0043171	26	16307	1	-1	-1		0.000765941	340	6	ENPEP,ANPEP,CPQ,MME,GGT1,ERAP1
GO:BP	response to organic substance	GO:0010033	1736	16307	0.0771562	66	13		0.000901015	340	62	PFKL,HSPA8,SIRPA,RAB10,CLU,GSTP1,GNAS,HSP90AB1,BAIAP2,CTSL,CDH1,HSP90AA1,GNB1,IL6ST,IL1R1,ARG1,ALDH1A1,ITGB1,LRP1,AKR1A1,HPN,GCLC,RDX,SORL1,P4HB,VCAM1,ATP1A1,ABCB4,ADAM10,AKR1C1,GAS6,GOT2,ACTN4,HSP90B1,HSPD1,MME,CES1,CSF1R,MAN1A1,VPS35,RO60,CRHBP,POR,ADAM9,ADH5,ADH4,MSN,PRDX3,CANX,GNA11,HMGB1,RPS3,BCAP31,SLC30A10,GBP1,CCDC47,HSPE1,RALB,TMBIM6,NDUFS4,GRB2,RUVBL2
GO:BP	cellular lipid catabolic process	GO:0044242	196	16307	0.302514	66	2		0.000906516	340	15	ENPP2,HEXA,ACAA2,SORL1,HEXB,ABCB11,ACADVL,NAGA,FUCA1,HSD17B4,IVD,ECHS1,CPT2,ECI1,ANGPTL3
GO:BP	response to toxic substance	GO:0009636	89	16307	1	-1	-1		0.000906516	340	10	PRDX1,ALDH1A1,AKR1A1,CES1,NQO1,ABCB1,ADH5,ADH4,SLC30A10,GSTM1
GO:BP	cellular response to toxic substance	GO:0097237	40	16307	1	-1	-1		0.000925198	340	7	PRDX1,ALDH1A1,AKR1A1,NQO1,ADH5,ADH4,GSTM1
GO:BP	macromolecule localization	GO:0033036	2246	16307	0.521563	66	10		0.000987773	340	75	ANXA13,HSPA8,RAB10,RAB7A,CLU,ARF4,PLTP,CCT8,CTSD,GNAS,ABCC2,YWHAE,HSP90AB1,MYO1C,CDH1,HSP90AA1,GPC1,CDH5,RAB1A,SEC23IP,ITGB1,PDCD6,TWF1,LRP1,LCP1,YWHAZ,ARF1,RDX,SORL1,TFR2,ABCB11,ABCB4,AKR1C1,GLUD1,RAB35,GAS6,GOT2,RAB5C,ATP1B1,PDIA4,HSP90B1,GPC6,HSPD1,SPTBN1,LAMP2,CES1,MAN1A1,ARF6,VPS26B,VPS35,RTN4,ABCB1,DDX39B,ADAM9,MTCH2,MSN,CANX,NPC1L1,DPP10,ABCG8,CPT2,ACSL1,SNX18,CTSA,BCAP31,ARRDC1,GBP1,CCDC4…
GO:BP	glycoside metabolic process	GO:0016137	17	16307	1	-1	-1		0.00104621	340	5	AKR1A1,AKR1C1,FUCA2,NAGA,FUCA1
GO:BP	regulation of nitric oxide biosynthetic process	GO:0045428	42	16307	0.0558398	66	2		0.0012066	340	7	SIRPA,CLU,ASL,HSP90AB1,DDAH1,HSP90AA1,ASS1
GO:BP	regulation of hormone levels	GO:0010817	361	16307	0.0663567	66	5		0.0012066	340	21	ACE2,ADH1C,CTSZ,CTSL,ENPEP,RAB1A,AKR1D1,HPN,HSD17B11,TFR2,AKR1C1,GLUD1,CPQ,ADH1B,MME,HSD17B4,CRHBP,ADH4,ALDH9A1,ERO1A,ADH1A
GO:BP	phosphate-containing compound metabolic process	GO:0006796	2342	16307	0.349137	66	12		0.0012066	340	77	PFKL,PGK1,PPA1,HSPA8,GPI,SIRPA,CLU,ENPP2,CD44,GSTP1,MYDGF,MDH1,YWHAE,HSP90AB1,NME2,CMPK1,HSP90AA1,ABHD14B,IL6ST,PI4KA,CDH5,GFPT1,SUCLG2,ENTPD8,TWF1,LRP1,AKR1A1,YWHAZ,ATP5F1B,IDH1,SORL1,ADAM10,SULT2B1,FBP1,GAS6,CAB39,ACSM3,ATP1B1,HSP90B1,GPX4,PPP1CA,MVP,CSF1R,ENTPD5,ACP2,PTPRD,ALDOB,HSD17B4,PLXNB2,ATP5F1A,DLD,ADAM9,PTPRG,PRDX3,PTPRM,PDGFRB,ENPP3,DLST,EPHA1,ACSL1,RPS3,SDHA,ATP5PB,SLC25A1,NDUFV1,GPD…
GO:BP	fatty acid oxidation	GO:0019395	93	16307	0.423946	66	1		0.0012066	340	10	ACAA2,ABCB11,ACADVL,HSD17B4,IVD,ADH5,ADH4,ECHS1,CPT2,ECI1
GO:BP	amino acid catabolic process	GO:0009063	93	16307	0.423946	66	1		0.0012066	340	10	DDAH1,ARG1,HGD,GLUD1,GOT2,DLD,IVD,ECHS1,HMGCL,OAT
GO:BP	organic substance metabolic process	GO:0071704	9567	16307	0.521563	66	40		0.0012066	340	236	ANXA4,DDT,PFKL,GSTO1,UBA1,EEF2,PCOLCE,PGK1,HSPA8,GPI,SIRPA,RAB7A,CLU,CTSC,ARF4,PLTP,ART4,CCT8,ENPP2,ACE2,CTSD,B4GALT5,MAGT1,CD44,GSTP1,MYDGF,ASL,HEXA,MDH1,ABCC2,SERPINF1,ADH1C,YWHAE,CTSZ,HPD,HSP90AB1,NME2,MYO1C,MDH2,DDAH1,CMPK1,CTSL,CDH1,HSP90AA1,CLN5,ABHD14B,IL6ST,ENPEP,IL1R1,PI4KA,GPC1,ARG1,CDH5,RAB1A,TMPRSS2,HGD,ALDH1A1,GFPT1,SUCLG2,ENTPD8,CPM,AKR1D1,ALDH3A2,PDCD6,ACAA2,TWF1,CILP,LRP1,AHCY,GDA…
GO:BP	cellular lipid metabolic process	GO:0044255	860	16307	0.74245	66	3		0.0012066	340	37	ENPP2,B4GALT5,GSTP1,HEXA,ADH1C,PI4KA,ALDH1A1,ALDH3A2,ACAA2,LRP1,SORL1,EPHX1,HEXB,ABCB11,AKR1C1,ADH1B,ACSM3,GPX4,ACADVL,CES1,GGT1,CSF1R,NAGA,FUCA1,HSD17B4,CES2,IVD,ADH5,ADH4,PDGFRB,ECHS1,CPT2,ACSL1,ECI1,GSTM1,ADH1A,ANGPTL3
GO:BP	phosphorus metabolic process	GO:0006793	2361	16307	0.358226	66	12		0.00148275	340	77	PFKL,PGK1,PPA1,HSPA8,GPI,SIRPA,CLU,ENPP2,CD44,GSTP1,MYDGF,MDH1,YWHAE,HSP90AB1,NME2,CMPK1,HSP90AA1,ABHD14B,IL6ST,PI4KA,CDH5,GFPT1,SUCLG2,ENTPD8,TWF1,LRP1,AKR1A1,YWHAZ,ATP5F1B,IDH1,SORL1,ADAM10,SULT2B1,FBP1,GAS6,CAB39,ACSM3,ATP1B1,HSP90B1,GPX4,PPP1CA,MVP,CSF1R,ENTPD5,ACP2,PTPRD,ALDOB,HSD17B4,PLXNB2,ATP5F1A,DLD,ADAM9,PTPRG,PRDX3,PTPRM,PDGFRB,ENPP3,DLST,EPHA1,ACSL1,RPS3,SDHA,ATP5PB,SLC25A1,NDUFV1,GPD…
GO:BP	alpha-amino acid catabolic process	GO:1901606	77	16307	0.386401	66	1		0.00148275	340	9	HPD,DDAH1,ARG1,HGD,GLUD1,GOT2,IVD,HMGCL,OAT
GO:BP	regulation of nitric oxide metabolic process	GO:0080164	44	16307	0.0606093	66	2		0.00148487	340	7	SIRPA,CLU,ASL,HSP90AB1,DDAH1,HSP90AA1,ASS1
GO:BP	protein targeting to vacuole involved in autophagy	GO:0071211	4	16307	1	-1	-1		0.00150736	340	3	HSPA8,CLU,LAMP2
GO:BP	glutathione derivative biosynthetic process	GO:1901687	4	16307	1	-1	-1		0.00150736	340	3	GSTP1,AKR1A1,GSTM1
GO:BP	ribonucleoside bisphosphate metabolic process	GO:0033875	117	16307	1	-1	-1		0.00150736	340	11	ABHD14B,SUCLG2,SULT2B1,ACSM3,HSD17B4,DLD,DLST,ACSL1,SLC25A1,OGDH,ACOT9
GO:BP	protein succinylation	GO:0018335	4	16307	1	-1	-1		0.00150736	340	3	DLD,DLST,OGDH
GO:BP	nucleoside bisphosphate metabolic process	GO:0033865	117	16307	1	-1	-1		0.00150736	340	11	ABHD14B,SUCLG2,SULT2B1,ACSM3,HSD17B4,DLD,DLST,ACSL1,SLC25A1,OGDH,ACOT9
GO:BP	purine nucleoside bisphosphate metabolic process	GO:0034032	117	16307	1	-1	-1		0.00150736	340	11	ABHD14B,SUCLG2,SULT2B1,ACSM3,HSD17B4,DLD,DLST,ACSL1,SLC25A1,OGDH,ACOT9
GO:BP	glutathione derivative metabolic process	GO:1901685	4	16307	1	-1	-1		0.00150736	340	3	GSTP1,AKR1A1,GSTM1
GO:BP	regulation of tau-protein kinase activity	GO:1902947	10	16307	1	-1	-1		0.00150736	340	4	CLU,HSP90AB1,HSP90AA1,SORL1
GO:BP	histone succinylation	GO:0106077	4	16307	1	-1	-1		0.00150736	340	3	DLD,DLST,OGDH
GO:BP	lipid oxidation	GO:0034440	98	16307	0.15383	66	2		0.00158179	340	10	ACAA2,ABCB11,ACADVL,HSD17B4,IVD,ADH5,ADH4,ECHS1,CPT2,ECI1
GO:BP	establishment of protein localization	GO:0045184	1125	16307	0.27943	66	7		0.00168656	340	44	ANXA13,HSPA8,RAB10,RAB7A,CLU,ARF4,CCT8,CTSD,GNAS,YWHAE,MYO1C,CDH1,HSP90AA1,RAB1A,SEC23IP,PDCD6,LRP1,LCP1,ARF1,RDX,SORL1,TFR2,GLUD1,GAS6,RAB5C,ATP1B1,PDIA4,HSP90B1,HSPD1,SPTBN1,LAMP2,MAN1A1,ARF6,VPS26B,VPS35,ADAM9,CANX,SNX18,CTSA,BCAP31,ARRDC1,CCDC47,SEPTIN8,RUVBL2
GO:BP	supramolecular fiber organization	GO:0097435	716	16307	0.635721	66	3		0.0017688	340	32	MYO1B,HSPA8,CLU,WDR1,IQGAP2,HSP90AB1,MYO1C,BAIAP2,BAIAP2L1,TPM4,CDH5,TWF1,LCP1,ARF1,EPS8,RDX,ARPC1A,CFL1,ACTR2,HSP90B1,COL5A1,VIL1,MYO1D,ARF6,ACTN1,DSTN,ACTR3,PDGFRB,PLS3,EPHA1,RPS3,FERMT2
GO:BP	positive regulation of cell migration	GO:0030335	443	16307	0.21429	66	4		0.00231034	340	23	GPI,ENPP2,MYO1C,CDH5,ITGB1,PDCD6,RDX,ATP5F1B,ADAM10,GAS6,ACTN4,CSF1R,VIL1,ARF6,RTN4,ATP5F1A,ADAM9,PDGFRB,EPHA1,HMGB1,PTP4A1,FERMT2,ANGPTL3
GO:BP	fatty acid beta-oxidation	GO:0006635	65	16307	0.349137	66	1		0.00231034	340	8	ACAA2,ABCB11,ACADVL,HSD17B4,IVD,ECHS1,CPT2,ECI1
GO:BP	homophilic cell adhesion via plasma membrane adhesion molecules	GO:0007156	65	16307	1	-1	-1		0.00231034	340	8	CDH1,CDH5,ITGB1,CDH17,PLXNB2,DSG2,PTPRM,CADM1
GO:BP	signaling receptor ligand precursor processing	GO:0140448	34	16307	0.23919	66	1		0.00248242	340	6	ACE2,CTSZ,CTSL,ENPEP,MME,ERO1A
GO:BP	positive regulation of cellular component biogenesis	GO:0044089	417	16307	0.589367	66	2		0.00257447	340	22	ADGRL2,RAB7A,CLU,ACE2,BAIAP2,HSP90AA1,BAIAP2L1,CDH5,LCP1,EPS8,PDCD6IP,ACTR2,VIL1,PTPRD,CDH17,ARF6,ACTR3,EPHA1,RPS3,SNX18,RALB,FERMT2
GO:BP	cell-cell adhesion via plasma-membrane adhesion molecules	GO:0098742	197	16307	1	-1	-1		0.00259172	340	14	CDH1,ALCAM,CDH5,ITGB1,SELL,VCAM1,FAT4,GPC6,PTPRD,CDH17,PLXNB2,DSG2,PTPRM,CADM1
GO:BP	regulation of cell migration	GO:0030334	768	16307	0.0547232	66	8		0.00260225	340	33	DDT,GPI,ENPP2,MYO1C,CDH1,CDH5,ITGB1,PDCD6,LRP1,RDX,ATP5F1B,SORL1,ADAM10,GAS6,ACTN4,CHST4,CSF1R,VIL1,ARF6,PLXNB2,RTN4,ATP5F1A,ADAM9,PTPRG,MSN,PTPRM,PDGFRB,EPHA1,HMGB1,PTP4A1,CLIC4,FERMT2,ANGPTL3
GO:BP	proton motive force-driven mitochondrial ATP synthesis	GO:0042776	67	16307	1	-1	-1		0.00270695	340	8	ATP5F1B,ATP5F1A,SDHA,ATP5PB,NDUFV1,SDHB,NDUFS7,NDUFS4
GO:BP	actin crosslink formation	GO:0051764	12	16307	1	-1	-1		0.00289114	340	4	BAIAP2,BAIAP2L1,LCP1,EPS8
GO:BP	tricarboxylic acid metabolic process	GO:0072350	12	16307	1	-1	-1		0.00289114	340	4	IDH1,ACO2,GLUD1,ASS1
GO:BP	cellular response to aldehyde	GO:0110096	12	16307	1	-1	-1		0.00289114	340	4	ALDH1A1,AKR1A1,ADH5,ADH4
GO:BP	organic substance transport	GO:0071702	1758	16307	0.20126	66	11		0.00290748	340	60	SLC5A1,ANXA13,HSPA8,RAB10,RAB7A,CLU,ARF4,PLTP,ACE2,GNAS,ABCC2,YWHAE,MYO1C,CDH1,HSP90AA1,RAB1A,SEC23IP,ITGB1,PDCD6,LRP1,LCP1,ARF1,SORL1,TFR2,ABCB11,ABCB4,AKR1C1,GLUD1,GAS6,GOT2,RAB5C,SLC15A1,ATP1B1,PDIA4,HSP90B1,HSPD1,SPTBN1,LAMP2,CES1,CDH17,MAN1A1,ARF6,VPS26B,VPS35,CRHBP,ABCB1,DDX39B,ADAM9,CANX,NPC1L1,ABCG8,CPT2,ACSL1,SNX18,CTSA,BCAP31,ARRDC1,SLC25A1,SLC46A1,SEPTIN8
GO:BP	nucleoside triphosphate biosynthetic process	GO:0009142	108	16307	1	-1	-1		0.00304775	340	10	NME2,CMPK1,ATP5F1B,ATP5F1A,SDHA,ATP5PB,NDUFV1,SDHB,NDUFS7,NDUFS4
GO:BP	thioester metabolic process	GO:0035383	88	16307	1	-1	-1		0.00312811	340	9	SUCLG2,ACSM3,HSD17B4,DLD,DLST,ACSL1,SLC25A1,OGDH,ACOT9
GO:BP	acyl-CoA metabolic process	GO:0006637	88	16307	1	-1	-1		0.00312811	340	9	SUCLG2,ACSM3,HSD17B4,DLD,DLST,ACSL1,SLC25A1,OGDH,ACOT9
GO:BP	positive regulation of protein localization	GO:1903829	367	16307	0.0670818	66	5		0.00321302	340	20	ANXA13,CCT8,YWHAE,HSP90AB1,MYO1C,CDH1,ITGB1,LRP1,RDX,SORL1,GLUD1,GAS6,SPTBN1,ARF6,RTN4,ADAM9,MSN,DPP10,BCAP31,FERMT2
GO:BP	homeostatic process	GO:0042592	1240	16307	0.0512422	66	11		0.00324554	340	46	GSTO1,COMP,RAB7A,GSTP1,GNAS,YWHAE,LGALS2,PRDX1,CLN5,CDH5,ALDH1A1,ITGB1,ARF1,GCLC,ATP5F1B,TFR2,ABCB11,ATP1A1,ABCB4,TMPRSS6,AKR1C1,GAS6,ACSM3,ATP1B1,HSP90B1,ACADVL,ATP2A2,CES1,CSF1R,NQO1,MTCH2,PRDX3,NPC1L1,ABCG8,CPT2,ACSL1,HMGB1,IGHA2,BCAP31,STRAP,SLC46A1,ERO1A,SLC30A10,CCDC47,ANGPTL3,GATM
GO:BP	actin filament bundle assembly	GO:0051017	132	16307	0.514341	66	1		0.00342292	340	11	MYO1B,BAIAP2,BAIAP2L1,LCP1,EPS8,RDX,HSP90B1,VIL1,PLS3,EPHA1,FERMT2
GO:BP	monosaccharide metabolic process	GO:0005996	156	16307	0.241932	66	2		0.00356143	340	12	PFKL,GSTO1,PGK1,GPI,FBP1,GALM,FUCA2,FUCA1,ALDOB,GAA,DCXR,SLC25A1
GO:BP	viral process	GO:0016032	343	16307	0.272724	66	3		0.00373125	340	19	RAB7A,ACE2,HSP90AB1,CTSL,IGF2R,RAB1A,TMPRSS2,HPN,MAN2A1,P4HB,CFL1,PDCD6IP,GAS6,MGAT1,CANX,GALNT1,HMGB1,WWP1,ILF3
GO:BP	positive regulation of cell motility	GO:2000147	463	16307	0.227988	66	4		0.00376971	340	23	GPI,ENPP2,MYO1C,CDH5,ITGB1,PDCD6,RDX,ATP5F1B,ADAM10,GAS6,ACTN4,CSF1R,VIL1,ARF6,RTN4,ATP5F1A,ADAM9,PDGFRB,EPHA1,HMGB1,PTP4A1,FERMT2,ANGPTL3
GO:BP	organic hydroxy compound metabolic process	GO:1901615	404	16307	1	-1	-1		0.00393934	340	21	ADH1C,AKR1D1,ALDH3A2,ACAA2,AKR1A1,HPN,IDH1,ABCB11,AKR1C1,SULT2B1,CPQ,ADH1B,ACADVL,CES1,NQO1,ADH4,NPC1L1,MAOA,ALDH2,ADH1A,ANGPTL3
GO:BP	actin filament bundle organization	GO:0061572	135	16307	0.519442	66	1		0.00394703	340	11	MYO1B,BAIAP2,BAIAP2L1,LCP1,EPS8,RDX,HSP90B1,VIL1,PLS3,EPHA1,FERMT2
GO:BP	glutathione metabolic process	GO:0006749	38	16307	1	-1	-1		0.00394703	340	6	GSTO1,GSTP1,GCLC,GGT1,GSTA2,GSTM1
GO:BP	diterpenoid metabolic process	GO:0016101	73	16307	1	-1	-1		0.00431203	340	8	ADH1C,ALDH1A1,ALDH3A2,LRP1,AKR1C1,ADH1B,ADH4,ADH1A
GO:BP	protein targeting to lysosome	GO:0006622	25	16307	1	-1	-1		0.00453979	340	5	HSPA8,RAB7A,CLU,SORL1,LAMP2
GO:BP	positive regulation of locomotion	GO:0040017	471	16307	0.122256	66	5		0.00460736	340	23	GPI,ENPP2,MYO1C,CDH5,ITGB1,PDCD6,RDX,ATP5F1B,ADAM10,GAS6,ACTN4,CSF1R,VIL1,ARF6,RTN4,ATP5F1A,ADAM9,PDGFRB,EPHA1,HMGB1,PTP4A1,FERMT2,ANGPTL3
GO:BP	proton motive force-driven ATP synthesis	GO:0015986	74	16307	1	-1	-1		0.00462283	340	8	ATP5F1B,ATP5F1A,SDHA,ATP5PB,NDUFV1,SDHB,NDUFS7,NDUFS4
GO:BP	alcohol metabolic process	GO:0006066	266	16307	1	-1	-1		0.00468497	340	16	ADH1C,AKR1D1,ALDH3A2,ACAA2,AKR1A1,IDH1,AKR1C1,SULT2B1,ADH1B,ACADVL,CES1,ADH4,NPC1L1,ALDH2,ADH1A,ANGPTL3
GO:BP	positive regulation of tau-protein kinase activity	GO:1902949	6	16307	1	-1	-1		0.00517458	340	3	CLU,HSP90AB1,HSP90AA1
GO:BP	glutamate metabolic process	GO:0006536	26	16307	1	-1	-1		0.0052586	340	5	GCLC,GLUD1,GOT2,GGT1,OAT
GO:BP	receptor-mediated endocytosis	GO:0006898	217	16307	0.661267	66	1		0.00568919	340	14	CLU,ACE2,MRC1,CTSL,IGF2R,ITGB1,LRP1,ARF1,SORL1,TFR2,ARF6,CANX,RALB,GRB2
GO:BP	regulation of cellular component biogenesis	GO:0044087	777	16307	0.485971	66	4		0.00575926	340	32	ADGRL2,HSPA8,RAB7A,CLU,ACE2,MYO1C,BAIAP2,HSP90AA1,BAIAP2L1,CDH5,TWF1,LCP1,EPS8,RDX,SORL1,PDCD6IP,ACTR2,GPC6,VIL1,PTPRD,CDH17,ARF6,VPS35,MSN,ACTR3,EPHA1,HMGB1,RPS3,SNX18,RALB,FERMT2,SEPTIN8
GO:BP	hexose metabolic process	GO:0019318	143	16307	0.225168	66	2		0.00588473	340	11	PFKL,PGK1,GPI,FBP1,GALM,FUCA2,FUCA1,ALDOB,GAA,DCXR,SLC25A1
GO:BP	regulation of protein-containing complex assembly	GO:0043254	330	16307	0.261048	66	3		0.00588473	340	18	HSPA8,CLU,BAIAP2,HSP90AA1,BAIAP2L1,CDH5,TWF1,LCP1,EPS8,SORL1,VIL1,CDH17,ARF6,HMGB1,RPS3,RALB,FERMT2,SEPTIN8
GO:BP	protein localization to plasma membrane	GO:0072659	246	16307	0.701022	66	1		0.00588473	340	15	ANXA13,RAB10,RAB7A,CDH1,ITGB1,LRP1,RDX,GAS6,ATP1B1,SPTBN1,ARF6,VPS35,DPP10,GBP1,EHD3
GO:BP	glycolipid catabolic process	GO:0019377	15	16307	1	-1	-1		0.00588473	340	4	HEXA,HEXB,NAGA,FUCA1
GO:BP	nucleoside diphosphate metabolic process	GO:0009132	98	16307	1	-1	-1		0.00588473	340	9	PFKL,PGK1,GPI,NME2,CMPK1,ENTPD8,FBP1,ENTPD5,ALDOB
GO:BP	ethanol metabolic process	GO:0006067	15	16307	1	-1	-1		0.00588473	340	4	ADH1C,ADH1B,ADH4,ADH1A
GO:BP	2-oxoglutarate metabolic process	GO:0006103	15	16307	1	-1	-1		0.00588473	340	4	IDH1,GOT2,DLST,OGDH
GO:BP	protein transport	GO:0015031	1028	16307	0.231139	66	7		0.00589695	340	39	ANXA13,HSPA8,RAB10,RAB7A,CLU,ARF4,GNAS,YWHAE,MYO1C,CDH1,HSP90AA1,RAB1A,SEC23IP,PDCD6,LRP1,LCP1,ARF1,SORL1,TFR2,GLUD1,GAS6,RAB5C,ATP1B1,PDIA4,HSP90B1,HSPD1,SPTBN1,LAMP2,MAN1A1,ARF6,VPS26B,VPS35,ADAM9,CANX,SNX18,CTSA,BCAP31,ARRDC1,SEPTIN8
GO:BP	regulation of actin filament-based process	GO:0032970	331	16307	0.48833	66	2		0.00589695	340	18	ARHGDIA,WDR1,IQGAP2,BAIAP2,BAIAP2L1,TWF1,LRP1,ARF1,EPS8,RDX,ATP2A2,CSF1R,VIL1,ARF6,DSG2,PDGFRB,EPHA1,FERMT2
GO:BP	actin filament depolymerization	GO:0030042	42	16307	0.266174	66	1		0.0059811	340	6	WDR1,TWF1,EPS8,CFL1,VIL1,DSTN
GO:BP	cellular metabolic process	GO:0044237	8618	16307	0.842515	66	32		0.00599595	340	212	ANXA4,PFKL,GSTO1,UBA1,EEF2,PGK1,PPA1,HSPA8,GPI,SIRPA,RAB7A,CLU,ARF4,ART4,CCT8,ENPP2,ACE2,B4GALT5,MAGT1,CD44,GSTP1,MYDGF,ASL,HEXA,MDH1,ABCC2,ADH1C,YWHAE,HPD,HSP90AB1,NME2,MYO1C,PRDX1,MDH2,DDAH1,CMPK1,CTSL,CDH1,HSP90AA1,ABHD14B,IL6ST,ENPEP,PI4KA,GPC1,ARG1,CDH5,RAB1A,HGD,ALDH1A1,GFPT1,SUCLG2,ENTPD8,AKR1D1,ALDH3A2,ACAA2,TWF1,LRP1,AHCY,GDA,ANPEP,AKR1A1,HPN,YWHAZ,MAN2A1,GCLC,ATP5F1B,IDH1,AKR7A3,SORL1,A…
GO:BP	regulation of cell motility	GO:2000145	819	16307	0.0692074	66	8		0.00621297	340	33	DDT,GPI,ENPP2,MYO1C,CDH1,CDH5,ITGB1,PDCD6,LRP1,RDX,ATP5F1B,SORL1,ADAM10,GAS6,ACTN4,CHST4,CSF1R,VIL1,ARF6,PLXNB2,RTN4,ATP5F1A,ADAM9,PTPRG,MSN,PTPRM,PDGFRB,EPHA1,HMGB1,PTP4A1,CLIC4,FERMT2,ANGPTL3
GO:BP	protein localization to cell periphery	GO:1990778	276	16307	0.736539	66	1		0.00621297	340	16	ANXA13,RAB10,RAB7A,CDH1,ITGB1,LRP1,RDX,GAS6,ATP1B1,GPC6,SPTBN1,ARF6,VPS35,DPP10,GBP1,EHD3
GO:BP	small molecule biosynthetic process	GO:0044283	458	16307	1	-1	-1		0.00675036	340	22	PGK1,GPI,GSTP1,ASL,ALDH1A1,AKR1D1,ACAA2,ABCB11,GLUD1,FBP1,ACSM3,GPX4,ACADVL,PGM2,CES1,GGT1,NPC1L1,SLC25A1,ASS1,GSTM1,HMGCL,GATM
GO:BP	protein localization	GO:0008104	1874	16307	0.448982	66	9		0.00682037	340	61	ANXA13,HSPA8,RAB10,RAB7A,CLU,ARF4,CCT8,CTSD,GNAS,YWHAE,HSP90AB1,MYO1C,CDH1,HSP90AA1,GPC1,CDH5,RAB1A,SEC23IP,ITGB1,PDCD6,TWF1,LRP1,LCP1,YWHAZ,ARF1,RDX,SORL1,TFR2,GLUD1,RAB35,GAS6,RAB5C,ATP1B1,PDIA4,HSP90B1,GPC6,HSPD1,SPTBN1,LAMP2,MAN1A1,ARF6,VPS26B,VPS35,RTN4,ADAM9,MTCH2,MSN,CANX,DPP10,SNX18,CTSA,BCAP31,ARRDC1,GBP1,CCDC47,EHD3,SEPTIN10,FERMT2,PSMD10,SEPTIN8,RUVBL2
GO:BP	nitrogen compound transport	GO:0071705	1413	16307	0.149148	66	10		0.00720347	340	49	ANXA13,HSPA8,RAB10,RAB7A,CLU,ARF4,PLTP,ACE2,GNAS,ABCC2,YWHAE,MYO1C,CDH1,HSP90AA1,RAB1A,SEC23IP,ITGB1,PDCD6,LRP1,LCP1,ARF1,SORL1,TFR2,GLUD1,GAS6,RAB5C,SLC15A1,ATP1B1,PDIA4,HSP90B1,HSPD1,SPTBN1,LAMP2,CDH17,MAN1A1,ARF6,VPS26B,VPS35,CRHBP,ABCB1,DDX39B,ADAM9,CANX,SNX18,CTSA,BCAP31,ARRDC1,SLC46A1,SEPTIN8
GO:BP	terpenoid metabolic process	GO:0006721	81	16307	1	-1	-1		0.00724145	340	8	ADH1C,ALDH1A1,ALDH3A2,LRP1,AKR1C1,ADH1B,ADH4,ADH1A
GO:BP	cellular macromolecule localization	GO:0070727	1880	16307	0.451751	66	9		0.00729898	340	61	ANXA13,HSPA8,RAB10,RAB7A,CLU,ARF4,CCT8,CTSD,GNAS,YWHAE,HSP90AB1,MYO1C,CDH1,HSP90AA1,GPC1,CDH5,RAB1A,SEC23IP,ITGB1,PDCD6,TWF1,LRP1,LCP1,YWHAZ,ARF1,RDX,SORL1,TFR2,GLUD1,RAB35,GAS6,RAB5C,ATP1B1,PDIA4,HSP90B1,GPC6,HSPD1,SPTBN1,LAMP2,MAN1A1,ARF6,VPS26B,VPS35,RTN4,ADAM9,MTCH2,MSN,CANX,DPP10,SNX18,CTSA,BCAP31,ARRDC1,GBP1,CCDC47,EHD3,SEPTIN10,FERMT2,PSMD10,SEPTIN8,RUVBL2
GO:BP	glycoside catabolic process	GO:0016139	7	16307	1	-1	-1		0.00742104	340	3	FUCA2,NAGA,FUCA1
GO:BP	protein import	GO:0017038	7	16307	1	-1	-1		0.00742104	340	3	HSPA8,CLU,LAMP2
GO:BP	bile acid secretion	GO:0032782	7	16307	1	-1	-1		0.00742104	340	3	ABCB11,ABCB4,CES1
GO:BP	peptide metabolic process	GO:0006518	763	16307	0.67465	66	3		0.0077545	340	31	GSTO1,EEF2,CLU,ACE2,GSTP1,CTSZ,CTSL,CLN5,ENPEP,CPM,ANPEP,GCLC,SORL1,CPQ,EIF5,RPL32,PPP1CA,MME,GGT1,GSTA2,GFM1,PLXNB2,RTN4,RPS3,ERAP1,ERO1A,ILF3,IARS2,GSTM1,RPS23,DNAJC3
GO:BP	regulation of cell morphogenesis	GO:0022604	203	16307	1	-1	-1		0.00853313	340	13	ENPP2,CD44,BAIAP2,HPN,EPS8,RDX,CFL1,CSF1R,VIL1,PTPRD,PLXNB2,MSN,FERMT2
GO:BP	intestinal absorption	GO:0050892	30	16307	1	-1	-1		0.00871595	340	5	SLC5A1,AKR1C1,NPC1L1,ABCG8,SLC46A1
GO:BP	oxidative phosphorylation	GO:0006119	129	16307	1	-1	-1		0.00910273	340	10	ATP5F1B,ATP5F1A,UQCRC2,UQCRC1,SDHA,ATP5PB,NDUFV1,SDHB,NDUFS7,NDUFS4
GO:BP	cellular response to oxygen-containing compound	GO:1901701	807	16307	0.345625	66	5		0.00917495	340	32	SIRPA,RAB10,GSTP1,GNAS,PRDX1,BAIAP2,CDH1,GNB1,ALDH1A1,LRP1,AKR1A1,SORL1,VCAM1,ABCB4,AKR1C1,GAS6,HSP90B1,CES1,NQO1,VPS35,CRHBP,ADAM9,ADH5,ADH4,MSN,PRDX3,GNA11,HMGB1,RPS3,SLC30A10,GRB2,RUVBL2
GO:BP	regulation of protein localization	GO:0032880	671	16307	0.0733121	66	7		0.00949125	340	28	ANXA13,HSPA8,CCT8,CTSD,YWHAE,HSP90AB1,MYO1C,CDH1,HSP90AA1,GPC1,ITGB1,LRP1,LCP1,RDX,SORL1,GLUD1,GAS6,GPC6,SPTBN1,ARF6,RTN4,ADAM9,MSN,DPP10,BCAP31,GBP1,FERMT2,SEPTIN8
GO:BP	monocarboxylic acid catabolic process	GO:0072329	107	16307	0.454945	66	1		0.00949125	340	9	ACAA2,AKR1A1,ABCB11,ACADVL,HSD17B4,IVD,ECHS1,CPT2,ECI1
GO:BP	carbohydrate derivative biosynthetic process	GO:1901137	571	16307	1	-1	-1		0.00958534	340	25	B4GALT5,MAGT1,HEXA,CMPK1,GFPT1,AKR1A1,ATP5F1B,MLEC,CHST4,GMPPB,PGM2,MGAT1,ENTPD5,RPN1,ATP5F1A,DLD,ACSL1,GALNT1,SDHA,ATP5PB,SLC25A1,NDUFV1,SDHB,NDUFS7,NDUFS4
GO:BP	regulation of lamellipodium organization	GO:1902743	47	16307	0.28488	66	1		0.00964129	340	6	ENPP2,CD44,TWF1,ACTR2,VIL1,ACTR3
GO:BP	regulation of bile acid secretion	GO:0120188	2	16307	1	-1	-1		0.0100182	340	2	ABCB11,CES1
GO:BP	formaldehyde catabolic process	GO:0046294	2	16307	1	-1	-1		0.0100182	340	2	ADH5,ADH4
GO:BP	regulation of neurofibrillary tangle assembly	GO:1902996	2	16307	1	-1	-1		0.0100182	340	2	CLU,SORL1
GO:BP	glycosaminoglycan catabolic process	GO:0006027	18	16307	1	-1	-1		0.0102546	340	4	CD44,NAGLU,CEMIP2,FUCA1
GO:BP	vesicle transport along actin filament	GO:0030050	18	16307	1	-1	-1		0.0102546	340	4	MYO1B,MYO1C,ACTN4,MYO1D
GO:BP	branched-chain amino acid catabolic process	GO:0009083	18	16307	1	-1	-1		0.0102546	340	4	DLD,IVD,ECHS1,HMGCL
GO:BP	protein localization to lysosome	GO:0061462	48	16307	1	-1	-1		0.010379	340	6	HSPA8,RAB7A,CLU,SORL1,LAMP2,RTN4
GO:BP	actin nucleation	GO:0045010	48	16307	1	-1	-1		0.010379	340	6	IQGAP2,ARF1,ARPC1A,ACTR2,VIL1,ACTR3
GO:BP	peptide hormone processing	GO:0016486	32	16307	0.231139	66	1		0.0108602	340	5	ACE2,CTSZ,CTSL,ENPEP,ERO1A
GO:BP	positive regulation of epithelial cell migration	GO:0010634	134	16307	0.211591	66	2		0.0112447	340	10	GPI,ENPP2,PDCD6,ATP5F1B,VIL1,ARF6,RTN4,ATP5F1A,ADAM9,HMGB1
GO:BP	entry into host	GO:0044409	89	16307	0.416473	66	1		0.0118129	340	8	ACE2,CTSL,TMPRSS2,P4HB,GAS6,FUCA2,HMGB1,WWP1
GO:BP	regulation of actin cytoskeleton organization	GO:0032956	298	16307	0.44537	66	2		0.0118858	340	16	ARHGDIA,WDR1,IQGAP2,BAIAP2,BAIAP2L1,TWF1,LRP1,ARF1,EPS8,RDX,CSF1R,VIL1,ARF6,PDGFRB,EPHA1,FERMT2
GO:BP	fatty acid catabolic process	GO:0009062	90	16307	0.419152	66	1		0.0125436	340	8	ACAA2,ABCB11,ACADVL,HSD17B4,IVD,ECHS1,CPT2,ECI1
GO:BP	movement in host	GO:0044000	113	16307	0.470354	66	1		0.0128407	340	9	RAB7A,ACE2,CTSL,TMPRSS2,P4HB,GAS6,FUCA2,HMGB1,WWP1
GO:BP	protein localization to vacuole	GO:0072665	70	16307	1	-1	-1		0.0133954	340	7	HSPA8,RAB7A,CLU,SORL1,LAMP2,RTN4,GBP1
GO:BP	membrane lipid catabolic process	GO:0046466	34	16307	1	-1	-1		0.0137924	340	5	ENPP2,HEXA,HEXB,NAGA,FUCA1
GO:BP	regulation of cellular localization	GO:0060341	765	16307	0.109269	66	7		0.0138769	340	30	ANXA13,HSPA8,CCT8,CTSD,YWHAE,HSP90AB1,MYO1C,CDH1,HSP90AA1,GPC1,ITGB1,LRP1,LCP1,RDX,SORL1,GLUD1,GAS6,GPC6,SPTBN1,ARF6,VPS35,RTN4,ADAM9,MSN,DPP10,BCAP31,GBP1,FERMT2,TMBIM6,SEPTIN8
GO:BP	angiotensin maturation	GO:0002003	9	16307	0.109984	66	1		0.0138769	340	3	ACE2,CTSZ,ENPEP
GO:BP	arginine catabolic process	GO:0006527	9	16307	0.109984	66	1		0.0138769	340	3	DDAH1,ARG1,OAT
GO:BP	regulation of angiotensin levels in blood	GO:0002002	9	16307	0.109984	66	1		0.0138769	340	3	ACE2,CTSZ,ENPEP
GO:BP	ATP biosynthetic process	GO:0006754	92	16307	1	-1	-1		0.0138769	340	8	ATP5F1B,ATP5F1A,SDHA,ATP5PB,NDUFV1,SDHB,NDUFS7,NDUFS4
GO:BP	positive regulation of protein localization to early endosome	GO:1902966	9	16307	1	-1	-1		0.0138769	340	3	RDX,SORL1,MSN
GO:BP	regulation of protein localization to early endosome	GO:1902965	9	16307	1	-1	-1		0.0138769	340	3	RDX,SORL1,MSN
GO:BP	T cell mediated immune response to tumor cell	GO:0002424	9	16307	1	-1	-1		0.0138769	340	3	HSPD1,HLA-A,HMGB1
GO:BP	primary alcohol metabolic process	GO:0034308	71	16307	1	-1	-1		0.0138769	340	7	ADH1C,ALDH3A2,AKR1A1,AKR1C1,ADH1B,ADH4,ADH1A
GO:BP	succinyl-CoA metabolic process	GO:0006104	9	16307	1	-1	-1		0.0138769	340	3	SUCLG2,DLST,OGDH
GO:BP	positive regulation of protein localization to endosome	GO:1905668	9	16307	1	-1	-1		0.0138769	340	3	RDX,SORL1,MSN
GO:BP	retinoid metabolic process	GO:0001523	71	16307	1	-1	-1		0.0138769	340	7	ADH1C,ALDH1A1,LRP1,AKR1C1,ADH1B,ADH4,ADH1A
GO:BP	actin filament-based transport	GO:0099515	20	16307	1	-1	-1		0.0138769	340	4	MYO1B,MYO1C,ACTN4,MYO1D
GO:BP	'de novo' protein folding	GO:0006458	35	16307	1	-1	-1		0.0146688	340	5	HSPA8,HSPD1,ENTPD5,ERO1A,HSPE1
GO:BP	cholesterol homeostasis	GO:0042632	72	16307	1	-1	-1		0.0146688	340	7	ABCB11,AKR1C1,ACSM3,CES1,NPC1L1,ABCG8,ANGPTL3
GO:BP	cellular localization	GO:0051641	2733	16307	0.419997	66	13		0.0147935	340	80	GSTO1,MYO1B,ANXA13,HSPA8,RAB10,RAB7A,CLU,ARF4,CCT8,CTSD,GNAS,YWHAE,HSP90AB1,MYO1C,CDH1,HSP90AA1,CLN5,GPC1,CDH5,RAB1A,SEC23IP,ITGB1,PDCD6,ACAA2,TWF1,LRP1,LCP1,YIF1A,YWHAZ,ARF1,RDX,SORL1,TFR2,CFL1,GLUD1,PDCD6IP,RAB35,GAS6,RAB5C,ACTN4,ATP1B1,PDIA4,HSP90B1,GPC6,HSPD1,SPTBN1,LAMP2,ATP2A2,CES1,LMAN2,MYO1D,MAN1A1,ARF6,VPS26B,VPS35,GAA,RTN4,DDX39B,ADAM9,MTCH2,MSN,CANX,RMDN1,DPP10,CPT2,SNX18,CTSA,BCAP31,A…
GO:BP	purine nucleoside triphosphate biosynthetic process	GO:0009145	94	16307	1	-1	-1		0.0150359	340	8	ATP5F1B,ATP5F1A,SDHA,ATP5PB,NDUFV1,SDHB,NDUFS7,NDUFS4
GO:BP	purine ribonucleoside triphosphate biosynthetic process	GO:0009206	94	16307	1	-1	-1		0.0150359	340	8	ATP5F1B,ATP5F1A,SDHA,ATP5PB,NDUFV1,SDHB,NDUFS7,NDUFS4
GO:BP	positive regulation of reactive oxygen species metabolic process	GO:2000379	53	16307	0.308513	66	1		0.0152644	340	6	ACE2,GSTP1,AKR1C1,DCXR,PDGFRB,GRB2
GO:BP	ribonucleotide biosynthetic process	GO:0009260	194	16307	1	-1	-1		0.0152644	340	12	CMPK1,ATP5F1B,ATP5F1A,DLD,ACSL1,SDHA,ATP5PB,SLC25A1,NDUFV1,SDHB,NDUFS7,NDUFS4
GO:BP	lamellipodium organization	GO:0097581	73	16307	0.374785	66	1		0.0154386	340	7	ENPP2,CD44,ITGB1,TWF1,ACTR2,VIL1,ACTR3
GO:BP	sterol homeostasis	GO:0055092	73	16307	1	-1	-1		0.0154386	340	7	ABCB11,AKR1C1,ACSM3,CES1,NPC1L1,ABCG8,ANGPTL3
GO:BP	positive regulation of cellular component organization	GO:0051130	844	16307	0.374208	66	5		0.0155028	340	32	ADGRL2,CLU,CCT8,ENPP2,ACE2,WDR1,BAIAP2,HSP90AA1,BAIAP2L1,CDH5,TWF1,LRP1,LCP1,EPS8,TFR2,ABCB4,PDCD6IP,ACTR2,VIL1,PTPRD,CDH17,ARF6,VPS35,PLXNB2,ADAM9,ACTR3,PDGFRB,EPHA1,RPS3,SNX18,RALB,FERMT2
GO:BP	regulation of protein localization to membrane	GO:1905475	143	16307	0.536723	66	1		0.0159114	340	10	ANXA13,MYO1C,GPC1,ITGB1,LRP1,GPC6,SPTBN1,ARF6,DPP10,GBP1
GO:BP	protein targeting to vacuole	GO:0006623	36	16307	1	-1	-1		0.0160191	340	5	HSPA8,RAB7A,CLU,SORL1,LAMP2
GO:BP	positive regulation of protein localization to plasma membrane	GO:1903078	54	16307	1	-1	-1		0.0163912	340	6	ANXA13,ITGB1,LRP1,SPTBN1,ARF6,DPP10
GO:BP	negative regulation of response to DNA damage stimulus	GO:2001021	74	16307	1	-1	-1		0.0163912	340	7	CLU,CD44,DDX39B,OTUB1,RPS3,NUDT16L1,PSMD10
GO:BP	cholesterol transport	GO:0030301	96	16307	1	-1	-1		0.0165384	340	8	CLU,PLTP,LRP1,ABCB4,AKR1C1,CES1,NPC1L1,ABCG8
GO:BP	virion attachment to host cell	GO:0019062	10	16307	0.117329	66	1		0.0174323	340	3	ACE2,HSP90AB1,GAS6
GO:BP	fructose 1,6-bisphosphate metabolic process	GO:0030388	10	16307	1	-1	-1		0.0174323	340	3	PFKL,FBP1,ALDOB
GO:BP	fructose 6-phosphate metabolic process	GO:0006002	10	16307	1	-1	-1		0.0174323	340	3	PFKL,GFPT1,FBP1
GO:BP	establishment of protein localization to plasma membrane	GO:0061951	55	16307	1	-1	-1		0.0174323	340	6	ANXA13,RAB10,RAB7A,RDX,SPTBN1,VPS35
GO:BP	aldehyde catabolic process	GO:0046185	10	16307	1	-1	-1		0.0174323	340	3	ADH5,ADH4,ALDH2
GO:BP	regulation of protein localization to endosome	GO:1905666	10	16307	1	-1	-1		0.0174323	340	3	RDX,SORL1,MSN
GO:BP	carboxylic acid biosynthetic process	GO:0046394	256	16307	1	-1	-1		0.0179482	340	14	GSTP1,ASL,ALDH1A1,AKR1D1,ABCB11,GLUD1,ACSM3,GPX4,ACADVL,CES1,GGT1,ASS1,GSTM1,GATM
GO:BP	isoprenoid metabolic process	GO:0006720	98	16307	1	-1	-1		0.0181566	340	8	ADH1C,ALDH1A1,ALDH3A2,LRP1,AKR1C1,ADH1B,ADH4,ADH1A
GO:BP	protein catabolic process	GO:0030163	856	16307	0.551168	66	4		0.0182829	340	32	UBA1,HSPA8,RAB7A,CLU,CTSC,CTSD,CTSZ,HSP90AB1,CTSL,HSP90AA1,CLN5,GPC1,LRP1,RDX,SORL1,PDCD6IP,PSMD6,HSP90B1,LAMP2,MAN1A1,NQO1,VPS35,ADAM9,MSN,CANX,CTSA,HERC4,WWP1,BCAP31,ARRDC1,CCDC47,PSMD10
GO:BP	intracellular transport	GO:0046907	1382	16307	1	66	2		0.0183981	340	46	MYO1B,HSPA8,RAB10,RAB7A,CLU,ARF4,GNAS,YWHAE,MYO1C,CDH1,HSP90AA1,CLN5,RAB1A,SEC23IP,PDCD6,ACAA2,LRP1,LCP1,YIF1A,ARF1,RDX,SORL1,RAB35,GAS6,RAB5C,ACTN4,ATP1B1,HSP90B1,HSPD1,LAMP2,ATP2A2,CES1,LMAN2,MYO1D,MAN1A1,ARF6,VPS26B,VPS35,DDX39B,MSN,CPT2,SNX18,CTSA,BCAP31,EHD3,SEPTIN8
GO:BP	ribose phosphate biosynthetic process	GO:0046390	201	16307	1	-1	-1		0.0189312	340	12	CMPK1,ATP5F1B,ATP5F1A,DLD,ACSL1,SDHA,ATP5PB,SLC25A1,NDUFV1,SDHB,NDUFS7,NDUFS4
GO:BP	organic acid biosynthetic process	GO:0016053	258	16307	1	-1	-1		0.0189477	340	14	GSTP1,ASL,ALDH1A1,AKR1D1,ABCB11,GLUD1,ACSM3,GPX4,ACADVL,CES1,GGT1,ASS1,GSTM1,GATM
GO:BP	ribonucleoside triphosphate biosynthetic process	GO:0009201	99	16307	1	-1	-1		0.0190108	340	8	ATP5F1B,ATP5F1A,SDHA,ATP5PB,NDUFV1,SDHB,NDUFS7,NDUFS4
GO:BP	response to temperature stimulus	GO:0009266	100	16307	1	-1	-1		0.0200544	340	8	YWHAE,HSP90AB1,HSP90AA1,PDCD6,GCLC,HSPD1,ERO1A,DNAJC3
GO:BP	secondary alcohol metabolic process	GO:1902652	100	16307	1	-1	-1		0.0200544	340	8	AKR1D1,ACAA2,IDH1,SULT2B1,ACADVL,CES1,NPC1L1,ANGPTL3
GO:BP	glutamine family amino acid catabolic process	GO:0009065	23	16307	0.194465	66	1		0.0206342	340	4	DDAH1,ARG1,GLUD1,OAT
GO:BP	chaperone-mediated protein complex assembly	GO:0051131	23	16307	0.194465	66	1		0.0206342	340	4	CLU,HSP90AB1,HSP90AA1,HSPD1
GO:BP	regulation of epithelial cell migration	GO:0010632	204	16307	0.136874	66	3		0.0208283	340	12	GPI,ENPP2,PDCD6,ATP5F1B,VIL1,ARF6,RTN4,ATP5F1A,ADAM9,PTPRG,PTPRM,HMGB1
GO:BP	sterol transport	GO:0015918	101	16307	1	-1	-1		0.0210574	340	8	CLU,PLTP,LRP1,ABCB4,AKR1C1,CES1,NPC1L1,ABCG8
GO:BP	multicellular organismal process	GO:0032501	5519	16307	0.072888	66	31		0.0212228	340	142	ANXA4,DDT,SLC5A1,GSTO1,ADGRL2,PGK1,COMP,GPI,SIRPA,RAB10,CLU,ARF4,PLTP,ENPP2,ACE2,B4GALT5,MAGT1,CD44,GSTP1,MYDGF,GNAS,ABCC2,WDR1,ADGRG6,SERPINF1,YWHAE,CTSZ,HSP90AB1,NME2,LGALS2,PRDX1,BAIAP2,DDAH1,CTSL,CDH1,HSP90AA1,CLN5,ALCAM,IL6ST,ENPEP,TPM4,IL1R1,GPC1,ARG1,CDH5,RAB1A,ALDH1A1,ITGB1,AKR1D1,ALDH3A2,PDCD6,TWF1,LRP1,LCP1,GDA,ANPEP,NAGLU,HPN,YWHAZ,GCLC,PROC,ATP5F1B,SORL1,COL6A1,VCAM1,ATP1A1,CFL1,PROCR…
GO:BP	adhesion of symbiont to host cell	GO:0044650	11	16307	0.12465	66	1		0.0212228	340	3	ACE2,HSP90AB1,GAS6
GO:BP	positive regulation of protein catabolic process	GO:0045732	178	16307	0.273174	66	2		0.0212228	340	11	RAB7A,CLU,HSP90AA1,LRP1,RDX,SORL1,VPS35,ADAM9,MSN,BCAP31,PSMD10
GO:BP	actin filament fragmentation	GO:0030043	3	16307	1	-1	-1		0.0212228	340	2	CFL1,DSTN
GO:BP	actin filament network formation	GO:0051639	11	16307	1	-1	-1		0.0212228	340	3	LCP1,ACTN1,PLS3
GO:BP	neurofibrillary tangle assembly	GO:1902988	3	16307	1	-1	-1		0.0212228	340	2	CLU,SORL1
GO:BP	protein localization to early endosome	GO:1902946	11	16307	1	-1	-1		0.0212228	340	3	RDX,SORL1,MSN
GO:BP	early endosome to recycling endosome transport	GO:0061502	3	16307	1	-1	-1		0.0212228	340	2	SORL1,MYO1D
GO:BP	disaccharide metabolic process	GO:0005984	11	16307	1	-1	-1		0.0212228	340	3	FBP1,GAA,TREH
GO:BP	NADH oxidation	GO:0006116	3	16307	1	-1	-1		0.0212228	340	2	ALDOB,GPD1
GO:BP	regulation of lamellipodium morphogenesis	GO:2000392	11	16307	1	-1	-1		0.0212228	340	3	ENPP2,CD44,VIL1
GO:BP	formaldehyde metabolic process	GO:0046292	3	16307	1	-1	-1		0.0212228	340	2	ADH5,ADH4
GO:BP	carbohydrate catabolic process	GO:0016052	126	16307	1	-1	-1		0.0212228	340	9	PFKL,PGK1,GPI,FBP1,GALM,NAGA,ALDOB,GAA,TREH
GO:BP	establishment of localization in cell	GO:0051649	1716	16307	0.996675	66	3		0.0219013	340	54	MYO1B,HSPA8,RAB10,RAB7A,CLU,ARF4,GNAS,YWHAE,MYO1C,CDH1,HSP90AA1,CLN5,RAB1A,SEC23IP,ITGB1,PDCD6,ACAA2,LRP1,LCP1,YIF1A,YWHAZ,ARF1,RDX,SORL1,TFR2,CFL1,PDCD6IP,RAB35,GAS6,RAB5C,ACTN4,ATP1B1,HSP90B1,HSPD1,LAMP2,ATP2A2,CES1,LMAN2,MYO1D,MAN1A1,ARF6,VPS26B,VPS35,DDX39B,MSN,CANX,RMDN1,CPT2,SNX18,CTSA,BCAP31,EML4,EHD3,SEPTIN8
GO:BP	glycoprotein metabolic process	GO:0009100	325	16307	0.789331	66	1		0.0219296	340	16	B4GALT5,MAGT1,CTSL,GPC1,RAB1A,GFPT1,MAN2A1,MLEC,CHST4,GMPPB,MGAT1,ENTPD5,RPN1,MAN1A1,MAN2B1,GALNT1
GO:BP	Arp2/3 complex-mediated actin nucleation	GO:0034314	40	16307	1	-1	-1		0.0220071	340	5	IQGAP2,ARF1,ARPC1A,ACTR2,ACTR3
GO:BP	cell redox homeostasis	GO:0045454	40	16307	1	-1	-1		0.0220071	340	5	PRDX1,GCLC,NQO1,PRDX3,ERO1A
GO:BP	regulation of actin cytoskeleton reorganization	GO:2000249	40	16307	1	-1	-1		0.0220071	340	5	ARHGDIA,IQGAP2,BAIAP2,BAIAP2L1,CSF1R
GO:BP	nucleoside diphosphate phosphorylation	GO:0006165	80	16307	1	-1	-1		0.0220316	340	7	PFKL,PGK1,GPI,NME2,CMPK1,FBP1,ALDOB
GO:BP	glycosyl compound metabolic process	GO:1901657	59	16307	0.330645	66	1		0.0220808	340	6	AKR1A1,AKR1C1,FUCA2,PGM2,NAGA,FUCA1
GO:BP	aminoglycan catabolic process	GO:0006026	24	16307	1	-1	-1		0.0223282	340	4	CD44,NAGLU,CEMIP2,FUCA1
GO:BP	osteoblast differentiation	GO:0001649	154	16307	0.557016	66	1		0.0231224	340	10	IL6ST,TPM4,ATP5F1B,COL6A1,HSD17B4,VCAN,MRC2,CCDC47,HSPE1,FERMT2
GO:BP	regulation of reactive oxygen species metabolic process	GO:2000377	104	16307	0.44831	66	1		0.0232469	340	8	ARF4,ACE2,GSTP1,AKR1C1,DCXR,PDGFRB,SLC30A10,GRB2
GO:BP	regulation of protein localization to cell periphery	GO:1904375	104	16307	0.44831	66	1		0.0232469	340	8	ANXA13,ITGB1,LRP1,GPC6,SPTBN1,ARF6,DPP10,GBP1
GO:BP	positive regulation of protein localization to cell periphery	GO:1904377	60	16307	1	-1	-1		0.0236809	340	6	ANXA13,ITGB1,LRP1,SPTBN1,ARF6,DPP10
GO:BP	vesicle-mediated transport between endosomal compartments	GO:0098927	41	16307	1	-1	-1		0.0239401	340	5	RAB7A,RDX,SORL1,MYO1D,MSN
GO:BP	viral entry into host cell	GO:0046718	82	16307	0.399763	66	1		0.024298	340	7	ACE2,CTSL,TMPRSS2,P4HB,GAS6,HMGB1,WWP1
GO:BP	protein localization to membrane	GO:0072657	492	16307	0.668598	66	2		0.024298	340	21	ANXA13,RAB10,RAB7A,MYO1C,CDH1,HSP90AA1,GPC1,ITGB1,LRP1,RDX,GAS6,ATP1B1,GPC6,SPTBN1,ARF6,VPS35,DPP10,GBP1,CCDC47,EHD3,FERMT2
GO:BP	regulation of anatomical structure morphogenesis	GO:0022603	664	16307	0.805528	66	2		0.024298	340	26	PGK1,ENPP2,CD44,MYDGF,SERPINF1,BAIAP2,CDH5,ITGB1,PDCD6,HPN,EPS8,RDX,CFL1,CEMIP2,CSF1R,VIL1,PTPRD,VPS35,PLXNB2,RTN4,MTCH2,MSN,PTPRM,EPHA1,FERMT2,ANGPTL3
GO:BP	nucleotide phosphorylation	GO:0046939	82	16307	1	-1	-1		0.024298	340	7	PFKL,PGK1,GPI,NME2,CMPK1,FBP1,ALDOB
GO:BP	digestion	GO:0007586	82	16307	1	-1	-1		0.024298	340	7	SLC5A1,AKR1D1,AKR1C1,NPC1L1,ABCG8,STRAP,SLC46A1
GO:BP	aerobic electron transport chain	GO:0019646	82	16307	1	-1	-1		0.024298	340	7	UQCRC2,UQCRC1,SDHA,NDUFV1,SDHB,NDUFS7,NDUFS4
GO:BP	regulation of cellular component organization	GO:0051128	1932	16307	0.482085	66	9		0.0245352	340	59	ARHGDIA,ADGRL2,HSPA8,RAB7A,CLU,CCT8,ENPP2,ACE2,CD44,WDR1,IQGAP2,MYO1C,BAIAP2,HSP90AA1,BAIAP2L1,CDH5,ACAA2,TWF1,LRP1,LCP1,HPN,YWHAZ,ARF1,EPS8,RDX,SORL1,TFR2,CFL1,ABCB4,ADAM10,PDCD6IP,FBP1,RAB5C,ACTR2,GPC6,CSF1R,VIL1,PTPRD,CDH17,ARF6,VPS35,PLXNB2,RTN4,ADAM9,MTCH2,MSN,ACTR3,PDGFRB,EPHA1,HMGB1,RPS3,SNX18,CLIC4,EHD3,RALB,FERMT2,PSMD10,SEPTIN8,RUVBL2
GO:BP	epithelium development	GO:0060429	701	16307	0.622522	66	3		0.0248009	340	27	ANXA4,PGK1,RAB10,CD44,GNAS,NME2,IL6ST,CDH5,ITGB1,PROC,RDX,SPINT1,AKR1C1,SULT2B1,COL5A1,ACADVL,CES1,GSTA2,CSF1R,VIL1,PLXNB2,RTN4,ADAM9,MSN,ST14,CLIC4,FERMT2
GO:BP	retinol metabolic process	GO:0042572	25	16307	1	-1	-1		0.0248009	340	4	ADH1C,ADH1B,ADH4,ADH1A
GO:BP	branched-chain amino acid metabolic process	GO:0009081	25	16307	1	-1	-1		0.0248009	340	4	DLD,IVD,ECHS1,HMGCL
GO:BP	xenobiotic export from cell	GO:0046618	12	16307	1	-1	-1		0.0254847	340	3	ABCC2,ABCB11,ABCB1
GO:BP	positive regulation of cytoplasmic transport	GO:1903651	12	16307	1	-1	-1		0.0254847	340	3	RDX,SORL1,MSN
GO:BP	intracellular protein transport	GO:0006886	704	16307	0.832562	66	2		0.0259831	340	27	HSPA8,RAB7A,CLU,ARF4,YWHAE,MYO1C,CDH1,HSP90AA1,RAB1A,SEC23IP,PDCD6,LCP1,ARF1,SORL1,GAS6,RAB5C,ATP1B1,HSP90B1,HSPD1,LAMP2,MAN1A1,ARF6,VPS26B,VPS35,CTSA,BCAP31,SEPTIN8
GO:BP	purine ribonucleotide biosynthetic process	GO:0009152	185	16307	1	-1	-1		0.0260324	340	11	ATP5F1B,ATP5F1A,DLD,ACSL1,SDHA,ATP5PB,SLC25A1,NDUFV1,SDHB,NDUFS7,NDUFS4
GO:BP	electron transport chain	GO:0022900	107	16307	1	-1	-1		0.0262795	340	8	UQCRC2,POR,UQCRC1,SDHA,NDUFV1,SDHB,NDUFS7,NDUFS4
GO:BP	lipid homeostasis	GO:0055088	132	16307	1	-1	-1		0.0263176	340	9	ABCB11,ABCB4,AKR1C1,ACSM3,CES1,MTCH2,NPC1L1,ABCG8,ANGPTL3
GO:BP	ribonucleoside diphosphate metabolic process	GO:0009185	84	16307	1	-1	-1		0.0269122	340	7	PFKL,PGK1,GPI,CMPK1,FBP1,ENTPD5,ALDOB
GO:BP	chaperone-mediated protein folding	GO:0061077	63	16307	1	-1	-1		0.0284736	340	6	HSPA8,CLU,CCT8,PDIA4,ERO1A,HSPE1
GO:BP	cytosolic transport	GO:0016482	162	16307	1	-1	-1		0.0308859	340	10	RAB7A,CLN5,RDX,SORL1,CES1,MYO1D,VPS26B,VPS35,MSN,EHD3
GO:BP	response to thyroid hormone	GO:0097066	13	16307	1	-1	-1		0.0315445	340	3	CTSL,HPN,RDX
GO:BP	vesicle-mediated transport to the plasma membrane	GO:0098876	136	16307	1	-1	-1		0.0315575	340	9	ANXA13,RAB10,RAB7A,SORL1,RAB35,SPTBN1,ARF6,VPS35,EHD3
GO:BP	regulation of supramolecular fiber organization	GO:1902903	310	16307	0.773812	66	1		0.0320765	340	15	HSPA8,CLU,WDR1,BAIAP2,BAIAP2L1,CDH5,TWF1,ARF1,EPS8,RDX,VIL1,ARF6,EPHA1,RPS3,FERMT2
GO:BP	endocytosis	GO:0006897	507	16307	0.0675167	66	6		0.0325006	340	21	RAB7A,CLU,ACE2,MRC1,CTSL,IGF2R,RAB1A,ITGB1,LRP1,ARF1,SORL1,TFR2,RAB5C,DPYSL2,ARF6,CANX,IGHA2,SNX18,EHD3,RALB,GRB2
GO:BP	digestive system process	GO:0022600	65	16307	1	-1	-1		0.0325869	340	6	SLC5A1,AKR1C1,NPC1L1,ABCG8,STRAP,SLC46A1
GO:BP	regulation of protein localization to plasma membrane	GO:1903076	88	16307	0.414661	66	1		0.0336805	340	7	ANXA13,ITGB1,LRP1,SPTBN1,ARF6,DPP10,GBP1
GO:BP	mitochondrial ATP synthesis coupled electron transport	GO:0042775	88	16307	1	-1	-1		0.0336805	340	7	UQCRC2,UQCRC1,SDHA,NDUFV1,SDHB,NDUFS7,NDUFS4
GO:BP	ATP synthesis coupled electron transport	GO:0042773	88	16307	1	-1	-1		0.0336805	340	7	UQCRC2,UQCRC1,SDHA,NDUFV1,SDHB,NDUFS7,NDUFS4
GO:BP	cytoskeleton organization	GO:0007010	1325	16307	0.544108	66	6		0.0342687	340	43	ARHGDIA,MYO1B,WDR1,IQGAP2,MYO1C,BAIAP2,BAIAP2L1,TPM4,CDH5,ITGB1,TWF1,LRP1,LCP1,ARF1,EPS8,RDX,ARPC1A,CFL1,PDCD6IP,ACTN4,DPYSL2,ACTR2,HSP90B1,SMC3,SPTBN1,CSF1R,VIL1,MYO1D,ARF6,ACTN1,DSTN,SPTAN1,ACTR3,FLNB,PDGFRB,RMDN1,PLS3,EPHA1,RPS3,EML4,CLIC4,FERMT2,GRB2
GO:BP	cellular response to stimulus	GO:0051716	6023	16307	0.109984	66	32		0.0348877	340	151	ANXA4,ARHGDIA,DDT,GSTO1,UBA1,ADGRL2,PGK1,HSPA8,SIRPA,RAB10,RAB7A,CLU,ACE2,CD44,GSTP1,MYDGF,GNAS,ABCC2,ADGRG6,YWHAE,IQGAP2,HSP90AB1,PEBP1,NME2,MYO1C,PRDX1,BAIAP2,DDAH1,CTSL,CDH1,HSP90AA1,GPRC5C,GNB1,ALCAM,IL6ST,IGF2R,ENPEP,IL1R1,PI4KA,GPC1,IGFBP7,ARG1,CDH5,GNAI2,ALDH1A1,ITGB1,PDCD6,ACAA2,CILP,LRP1,LCP1,ANPEP,AKR1A1,YWHAZ,EPS8,RDX,SORL1,P4HB,EPHX1,TFR2,ABCB11,VCAM1,ATP1A1,CFL1,ABCB4,ADAM10,AKR1C1,F…
GO:BP	glucose metabolic process	GO:0006006	113	16307	0.17837	66	2		0.0348877	340	8	PFKL,PGK1,GPI,FBP1,GALM,GAA,DCXR,SLC25A1
GO:BP	actin filament-based movement	GO:0030048	113	16307	1	-1	-1		0.0348877	340	8	MYO1B,MYO1C,ATP1A1,ACTN4,ATP2A2,VIL1,MYO1D,DSG2
GO:BP	sucrose metabolic process	GO:0005985	4	16307	1	-1	-1		0.0348877	340	2	FBP1,GAA
GO:BP	leukocyte tethering or rolling	GO:0050901	28	16307	0.217024	66	1		0.0349728	340	4	ITGB1,SELL,VCAM1,CHST4
GO:BP	dopamine receptor signaling pathway	GO:0007212	28	16307	1	-1	-1		0.0349728	340	4	GNAS,GNB1,VPS35,GNA11
GO:BP	localization within membrane	GO:0051668	582	16307	0.745373	66	2		0.0356322	340	23	ANXA13,RAB10,RAB7A,MYO1C,CDH1,HSP90AA1,GPC1,ITGB1,LRP1,RDX,SORL1,RAB35,GAS6,ATP1B1,GPC6,SPTBN1,ARF6,VPS35,DPP10,GBP1,CCDC47,EHD3,FERMT2
GO:BP	proton transmembrane transport	GO:1902600	67	16307	1	-1	-1		0.0365711	340	6	ATP5F1B,ATP1A1,ACTN4,ATP1B1,SLC46A1,NDUFS7
GO:BP	regulation of systemic arterial blood pressure by circulatory renin-angiotensin	GO:0001991	14	16307	0.145691	66	1		0.0366302	340	3	ACE2,CTSZ,ENPEP
GO:BP	glycosphingolipid catabolic process	GO:0046479	14	16307	1	-1	-1		0.0366302	340	3	HEXA,HEXB,NAGA
GO:BP	positive regulation of viral entry into host cell	GO:0046598	14	16307	1	-1	-1		0.0366302	340	3	TMPRSS2,P4HB,HMGB1
GO:BP	positive regulation by symbiont of entry into host	GO:0075294	14	16307	1	-1	-1		0.0366302	340	3	TMPRSS2,P4HB,HMGB1
GO:BP	positive regulation of protein localization to membrane	GO:1905477	90	16307	1	-1	-1		0.0366302	340	7	ANXA13,MYO1C,ITGB1,LRP1,SPTBN1,ARF6,DPP10
GO:BP	nucleoside phosphate biosynthetic process	GO:1901293	255	16307	1	-1	-1		0.0367752	340	13	NME2,CMPK1,ATP5F1B,ATP5F1A,DLD,ACSL1,SDHA,ATP5PB,SLC25A1,NDUFV1,SDHB,NDUFS7,NDUFS4
GO:BP	positive regulation of protein-containing complex assembly	GO:0031334	168	16307	0.581272	66	1		0.0369075	340	10	CLU,BAIAP2,HSP90AA1,BAIAP2L1,CDH5,LCP1,CDH17,ARF6,RPS3,FERMT2
GO:BP	cell morphogenesis	GO:0000902	656	16307	0.963672	66	1		0.0369075	340	25	RAB10,CLU,ENPP2,B4GALT5,CD44,HSP90AB1,BAIAP2,HSP90AA1,ALCAM,CDH5,HPN,EPS8,RDX,CFL1,CSF1R,VIL1,PTPRD,EFNB1,ACTN1,PLXNB2,RTN4,MSN,PTPRM,EPHA1,FERMT2
GO:BP	cell-cell junction organization	GO:0045216	169	16307	0.582972	66	1		0.0381067	340	10	ACE2,WDR1,MYO1C,CDH1,CDH5,RDX,PDCD6IP,CSF1R,DSG2,FERMT2
GO:BP	protein N-linked glycosylation	GO:0006487	68	16307	1	-1	-1		0.0381067	340	6	MAGT1,GFPT1,MLEC,MGAT1,ENTPD5,RPN1
GO:BP	cholesterol metabolic process	GO:0008203	91	16307	1	-1	-1		0.0381067	340	7	AKR1D1,ACAA2,SULT2B1,ACADVL,CES1,NPC1L1,ANGPTL3
GO:BP	lipid modification	GO:0030258	170	16307	0.262699	66	2		0.0396409	340	10	ACAA2,ABCB11,ACADVL,HSD17B4,IVD,ADH5,ADH4,ECHS1,CPT2,ECI1
GO:BP	regulation of cytoskeleton organization	GO:0051493	453	16307	0.220954	66	4		0.0412524	340	19	ARHGDIA,WDR1,IQGAP2,BAIAP2,BAIAP2L1,CDH5,TWF1,LRP1,ARF1,EPS8,RDX,CSF1R,VIL1,ARF6,PDGFRB,EPHA1,RPS3,CLIC4,FERMT2
GO:BP	lysosomal transport	GO:0007041	118	16307	1	-1	-1		0.0425663	340	8	HSPA8,RAB7A,CLU,LRP1,SORL1,LAMP2,VPS35,EHD3
GO:BP	regulation of cell shape	GO:0008360	118	16307	1	-1	-1		0.0425663	340	8	BAIAP2,HPN,EPS8,RDX,CSF1R,VIL1,PLXNB2,MSN
GO:BP	sphingolipid catabolic process	GO:0030149	30	16307	1	-1	-1		0.0426235	340	4	ENPP2,HEXA,HEXB,NAGA
GO:BP	response to endogenous stimulus	GO:0009719	1152	16307	0.750726	66	4		0.042813	340	38	HSPA8,RAB10,CD44,GNAS,HSP90AB1,MYO1C,BAIAP2,CTSL,CDH1,GNB1,GPC1,CDH5,ITGB1,PDCD6,CILP,LRP1,HPN,GCLC,RDX,SORL1,VCAM1,ATP1A1,AKR1C1,RAB35,HSP90B1,CES1,VIL1,VPS35,CRHBP,POR,ADAM9,GNA11,PDGFRB,STRAP,SLC30A10,CD109,FERMT2,GRB2
GO:BP	collagen metabolic process	GO:0032963	70	16307	0.104743	66	2		0.042817	340	6	PCOLCE,CTSL,ITGB1,TMPRSS6,COL5A1,MRC2
GO:BP	epithelial cell migration	GO:0010631	261	16307	0.194465	66	3		0.0429827	340	13	GPI,ENPP2,CDH5,PDCD6,ATP5F1B,VIL1,ARF6,RTN4,ATP5F1A,ADAM9,PTPRG,PTPRM,HMGB1
GO:BP	lamellipodium morphogenesis	GO:0072673	15	16307	1	-1	-1		0.0429827	340	3	ENPP2,CD44,VIL1
GO:BP	response to endoplasmic reticulum stress	GO:0034976	231	16307	1	-1	-1		0.043006	340	12	CLU,P4HB,PDIA4,HSP90B1,ATP2A2,MAN1A1,CANX,BCAP31,ERO1A,CCDC47,TMBIM6,DNAJC3
GO:BP	purine-containing compound biosynthetic process	GO:0072522	231	16307	1	-1	-1		0.043006	340	12	ATP5F1B,PGM2,ATP5F1A,DLD,ACSL1,SDHA,ATP5PB,SLC25A1,NDUFV1,SDHB,NDUFS7,NDUFS4
GO:BP	epithelium migration	GO:0090132	263	16307	0.197374	66	3		0.0448061	340	13	GPI,ENPP2,CDH5,PDCD6,ATP5F1B,VIL1,ARF6,RTN4,ATP5F1A,ADAM9,PTPRG,PTPRM,HMGB1
GO:BP	regulation of potassium ion transmembrane transport	GO:1901379	71	16307	1	-1	-1		0.0448061	340	6	YWHAE,ITGB1,CAB39,ATP1B1,GNB2,DPP10
GO:BP	carbohydrate metabolic process	GO:0005975	392	16307	0.562245	66	2		0.0455451	340	17	PFKL,GSTO1,PGK1,GPI,CS,FBP1,GALM,FUCA2,NAGA,FUCA1,ALDOB,GAA,DCXR,SLC25A1,TREH,ALDH2,ANGPTL3
GO:BP	regulation of protein stability	GO:0031647	295	16307	0.757037	66	1		0.0456243	340	14	HSPA8,CLU,CCT8,B4GALT5,HSP90AB1,HSP90AA1,ATP1B1,HSPD1,LAMP2,VPS35,RTN4,CTSA,SEPTIN8,RUVBL2
GO:BP	viral protein processing	GO:0019082	31	16307	1	-1	-1		0.0458399	340	4	MAN2A1,MGAT1,CANX,GALNT1
GO:BP	'de novo' post-translational protein folding	GO:0051084	31	16307	1	-1	-1		0.0458399	340	4	HSPA8,ENTPD5,ERO1A,HSPE1
GO:BP	heterophilic cell-cell adhesion via plasma membrane cell adhesion molecules	GO:0007157	50	16307	1	-1	-1		0.0458726	340	5	ALCAM,VCAM1,FAT4,PTPRD,CADM1
GO:BP	fatty acid derivative metabolic process	GO:1901568	72	16307	1	-1	-1		0.0470771	340	6	ALDH3A2,GGT1,HSD17B4,ACSL1,SLC25A1,HMGCL
GO:BP	glycosylation	GO:0070085	205	16307	1	-1	-1		0.04744	340	11	B4GALT5,MAGT1,CLN5,GFPT1,MLEC,CHST4,GMPPB,MGAT1,ENTPD5,RPN1,GALNT1
GO:BP	leukocyte proliferation	GO:0070661	235	16307	0.685863	66	1		0.0475646	340	12	CLU,GSTP1,IL6ST,ARG1,VCAM1,HSPD1,CSF1R,HLA-A,MSN,ENPP3,HMGB1,RPS3
GO:BP	tissue migration	GO:0090130	267	16307	0.20083	66	3		0.0475757	340	13	GPI,ENPP2,CDH5,PDCD6,ATP5F1B,VIL1,ARF6,RTN4,ATP5F1A,ADAM9,PTPRG,PTPRM,HMGB1
GO:BP	regulation of blood pressure	GO:0008217	122	16307	0.49024	66	1		0.0475757	340	8	ACE2,CTSZ,DDAH1,ENPEP,ANPEP,GAS6,ACSM3,ERAP1
GO:BP	primary metabolic process	GO:0044238	9002	16307	0.581272	66	37		0.0475757	340	212	ANXA4,PFKL,GSTO1,UBA1,EEF2,PCOLCE,PGK1,HSPA8,GPI,SIRPA,RAB7A,CLU,CTSC,ARF4,PLTP,ART4,CCT8,ENPP2,ACE2,CTSD,B4GALT5,MAGT1,CD44,GSTP1,MYDGF,ASL,HEXA,MDH1,SERPINF1,ADH1C,YWHAE,CTSZ,HPD,HSP90AB1,NME2,MYO1C,MDH2,DDAH1,CMPK1,CTSL,CDH1,HSP90AA1,CLN5,ABHD14B,IL6ST,ENPEP,PI4KA,GPC1,ARG1,CDH5,RAB1A,TMPRSS2,HGD,ALDH1A1,GFPT1,SUCLG2,ENTPD8,CPM,AKR1D1,ALDH3A2,PDCD6,ACAA2,TWF1,LRP1,GDA,ANPEP,HPN,YWHAZ,MAN2A1,GC…
GO:BP	positive regulation of toll-like receptor 9 signaling pathway	GO:0034165	5	16307	1	-1	-1		0.0475757	340	2	RTN4,HMGB1
GO:BP	intestinal cholesterol absorption	GO:0030299	16	16307	1	-1	-1		0.0475757	340	3	AKR1C1,NPC1L1,ABCG8
GO:BP	leucine catabolic process	GO:0006552	5	16307	1	-1	-1		0.0475757	340	2	IVD,HMGCL
GO:BP	positive regulation of supramolecular fiber organization	GO:1902905	149	16307	1	-1	-1		0.0475757	340	9	CLU,WDR1,BAIAP2,BAIAP2L1,VIL1,ARF6,EPHA1,RPS3,FERMT2
GO:BP	fusion of virus membrane with host plasma membrane	GO:0019064	5	16307	1	-1	-1		0.0475757	340	2	CTSL,GAS6
GO:BP	cellular response to interleukin-12	GO:0071349	5	16307	1	-1	-1		0.0475757	340	2	SIRPA,P4HB
GO:BP	pyrimidine ribonucleoside diphosphate metabolic process	GO:0009193	5	16307	1	-1	-1		0.0475757	340	2	CMPK1,ENTPD5
GO:BP	membrane to membrane docking	GO:0022614	5	16307	1	-1	-1		0.0475757	340	2	VCAM1,MSN
GO:BP	tyrosine catabolic process	GO:0006572	5	16307	1	-1	-1		0.0475757	340	2	HPD,HGD
GO:BP	mitochondrial electron transport, succinate to ubiquinone	GO:0006121	5	16307	1	-1	-1		0.0475757	340	2	SDHA,SDHB
GO:BP	UDP metabolic process	GO:0046048	5	16307	1	-1	-1		0.0475757	340	2	CMPK1,ENTPD5
GO:BP	response to interleukin-12	GO:0070671	5	16307	1	-1	-1		0.0475757	340	2	SIRPA,P4HB
GO:BP	glutamine family amino acid biosynthetic process	GO:0009084	16	16307	1	-1	-1		0.0475757	340	3	ASL,GLUD1,ASS1
GO:BP	positive regulation of hepatocyte proliferation	GO:2000347	5	16307	1	-1	-1		0.0475757	340	2	HPN,RTN4
GO:BP	establishment or maintenance of transmembrane electrochemical gradient	GO:0010248	5	16307	1	-1	-1		0.0475757	340	2	ATP1A1,ATP1B1
GO:BP	membrane fusion involved in viral entry into host cell	GO:0039663	5	16307	1	-1	-1		0.0475757	340	2	CTSL,GAS6
GO:BP	actin filament severing	GO:0051014	16	16307	1	-1	-1		0.0475757	340	3	CFL1,VIL1,DSTN
GO:BP	vitamin E metabolic process	GO:0042360	5	16307	1	-1	-1		0.0475757	340	2	NQO1,NPC1L1
GO:BP	positive regulation of lamellipodium organization	GO:1902745	32	16307	1	-1	-1		0.0478977	340	4	ENPP2,ACTR2,VIL1,ACTR3
GO:BP	gland morphogenesis	GO:0022612	32	16307	1	-1	-1		0.0478977	340	4	HPN,CSF1R,RTN4,MSN
GO:BP	sulfur compound biosynthetic process	GO:0044272	150	16307	1	-1	-1		0.0482424	340	9	GSTP1,AKR1A1,GCLC,GGT1,DLD,ACSL1,SLC25A1,MAT2A,GSTM1
GO:BP	regulation of protein catabolic process	GO:0042176	300	16307	0.231139	66	3		0.0485098	340	14	RAB7A,CLU,HSP90AB1,HSP90AA1,LRP1,RDX,SORL1,NQO1,VPS35,ADAM9,MSN,CTSA,BCAP31,PSMD10
GO:BP	lipid transport	GO:0006869	300	16307	1	-1	-1		0.0485098	340	14	CLU,PLTP,ABCC2,LRP1,ABCB11,ABCB4,AKR1C1,GOT2,CES1,ABCB1,NPC1L1,ABCG8,CPT2,ACSL1
GO:BP	positive regulation of protein kinase B signaling	GO:0051897	98	16307	1	-1	-1		0.0495918	340	7	MYDGF,HSP90AB1,HSP90AA1,ITGB1,GAS6,RTN4,FERMT2
GO:CC	secretory granule lumen	GO:0034774	317	16819	7.31291e-20	67	22	RNASE3,RETN,AZU1,CTSG,OLFM4,MPO,ELANE,PRTN3,S100A9,S100A8,LCN2,DEFA3,LTF,HRG,FGA,FGG,FGB,CFP,TIMP1,A2M,TF,FN1	1.1711e-12	352	33	PFKL,EEF2,HSPA8,GPI,CLU,CTSC,CCT8,CTSD,GSTP1,CTSZ,HSP90AB1,NME2,HSP90AA1,ARG1,IDH1,HEXB,PSMD6,GAS6,ACTN4,CAB39,ACTR2,FUCA2,MVP,PGM2,FUCA1,ACTN1,SPTAN1,MAN2B1,CYB5R3,HMGB1,CTSA,DPP7,DNAJC3
GO:CC	cytoplasmic vesicle lumen	GO:0060205	319	16819	7.31291e-20	67	22	RNASE3,RETN,AZU1,CTSG,OLFM4,MPO,ELANE,PRTN3,S100A9,S100A8,LCN2,DEFA3,LTF,HRG,FGA,FGG,FGB,CFP,TIMP1,A2M,TF,FN1	1.1711e-12	352	33	PFKL,EEF2,HSPA8,GPI,CLU,CTSC,CCT8,CTSD,GSTP1,CTSZ,HSP90AB1,NME2,HSP90AA1,ARG1,IDH1,HEXB,PSMD6,GAS6,ACTN4,CAB39,ACTR2,FUCA2,MVP,PGM2,FUCA1,ACTN1,SPTAN1,MAN2B1,CYB5R3,HMGB1,CTSA,DPP7,DNAJC3
GO:CC	vesicle lumen	GO:0031983	320	16819	7.31291e-20	67	22	RNASE3,RETN,AZU1,CTSG,OLFM4,MPO,ELANE,PRTN3,S100A9,S100A8,LCN2,DEFA3,LTF,HRG,FGA,FGG,FGB,CFP,TIMP1,A2M,TF,FN1	1.1711e-12	352	33	PFKL,EEF2,HSPA8,GPI,CLU,CTSC,CCT8,CTSD,GSTP1,CTSZ,HSP90AB1,NME2,HSP90AA1,ARG1,IDH1,HEXB,PSMD6,GAS6,ACTN4,CAB39,ACTR2,FUCA2,MVP,PGM2,FUCA1,ACTN1,SPTAN1,MAN2B1,CYB5R3,HMGB1,CTSA,DPP7,DNAJC3
GO:CC	extracellular space	GO:0005615	3264	16819	1.29649e-19	67	49	RNASE3,C4BPA,RETN,AZU1,CTSG,OLFM4,MPO,ELANE,LRRC15,CRP,MMP9,PRTN3,S100A9,S100A8,LCN2,DEFA3,LTF,F12,CSTA,HRG,APCS,RTN4R,FGA,FGG,FGB,HBD,GOLM1,MUC5AC,TTN,DDAH2,SLC9A3,C5,MUC5B,CD5L,GPX3,CFP,SERPINB5,IGHG2,TIMP1,A2M,HBB,TF,FN1,GPLD1,CFH,IGHV1-18,PPP1CB,APOD,IGKV4-1	9.97811e-79	352	230	ANXA4,ARHGDIA,DDT,C2,PFKL,SLC5A1,GSTO1,MYO1B,UBA1,EEF2,ANXA13,PCOLCE,PGK1,PPA1,COMP,HSPA8,GPI,SIRPA,RAB10,RAB7A,CLU,CTSC,ARF4,PLTP,CCT8,ENPP2,ACE2,CTSD,ACTR1A,CD44,GSTP1,MYDGF,ASL,HEXA,MDH1,GNAS,WDR1,SERPINF1,YWHAE,CTSZ,IQGAP2,HPD,HSP90AB1,PEBP1,NME2,MYO1C,PRDX1,MDH2,BAIAP2,DDAH1,CMPK1,CTSL,CDH1,HSP90AA1,CLN5,CLRN3,GPRC5C,GNB1,ALCAM,ABHD14B,IL6ST,IGF2R,BAIAP2L1,ENPEP,TPM4,ART3,PI4KA,GPC1,IGFBP7,A…
GO:CC	extracellular region	GO:0005576	3641	16819	1.29649e-19	67	51	RNASE3,C4BPA,RETN,AZU1,CTSG,OLFM4,MPO,ELANE,LRRC15,CRP,MMP9,PRTN3,S100A9,S100A8,LCN2,DEFA3,LTF,F12,CSTA,HRG,APCS,RTN4R,FGA,FGG,C1QA,FGB,MMP1,HBD,GOLM1,MUC5AC,TTN,DDAH2,SLC9A3,C5,MUC5B,CD5L,GPX3,CFP,SERPINB5,IGHG2,TIMP1,A2M,HBB,TF,FN1,GPLD1,CFH,IGHV1-18,PPP1CB,APOD,IGKV4-1	3.25676e-75	352	237	ANXA4,ARHGDIA,DDT,C2,PFKL,SLC5A1,GSTO1,MYO1B,UBA1,EEF2,ANXA13,PCOLCE,PGK1,PPA1,COMP,HSPA8,GPI,SIRPA,RAB10,RAB7A,CLU,CTSC,ARF4,PLTP,ART4,CCT8,ENPP2,CD163,ACE2,CTSD,ACTR1A,CD44,GSTP1,MYDGF,ASL,HEXA,MDH1,GNAS,WDR1,SERPINF1,YWHAE,CTSZ,IQGAP2,HPD,HSP90AB1,PEBP1,NME2,MYO1C,PRDX1,MDH2,BAIAP2,DDAH1,CMPK1,CTSL,CDH1,HSP90AA1,CLN5,CLRN3,GPRC5C,GNB1,ALCAM,ABHD14B,IL6ST,IGF2R,BAIAP2L1,ENPEP,TPM4,ART3,PI4KA,GP…
GO:CC	blood microparticle	GO:0072562	135	16819	1.7402e-16	67	15	C4BPA,HRG,APCS,FGA,FGG,FGB,HBD,CD5L,IGHG2,A2M,HBB,TF,FN1,CFH,IGKV4-1	0.280636	352	5
GO:CC	extracellular exosome	GO:0070062	2108	16819	2.82312e-16	67	38	RETN,AZU1,CTSG,OLFM4,MPO,ELANE,LRRC15,MMP9,PRTN3,S100A9,S100A8,LCN2,DEFA3,LTF,F12,HRG,APCS,RTN4R,FGA,FGG,FGB,MUC5AC,TTN,DDAH2,SLC9A3,C5,MUC5B,GPX3,IGHG2,TIMP1,A2M,HBB,TF,FN1,GPLD1,CFH,PPP1CB,APOD	1.44547e-102	352	215	ANXA4,ARHGDIA,DDT,C2,PFKL,SLC5A1,GSTO1,MYO1B,UBA1,EEF2,ANXA13,PCOLCE,PGK1,PPA1,COMP,HSPA8,GPI,SIRPA,RAB10,RAB7A,CLU,CTSC,ARF4,CCT8,ACE2,CTSD,ACTR1A,CD44,GSTP1,ASL,HEXA,MDH1,GNAS,WDR1,SERPINF1,YWHAE,CTSZ,IQGAP2,HPD,HSP90AB1,PEBP1,NME2,MYO1C,PRDX1,MDH2,BAIAP2,DDAH1,CMPK1,CTSL,CDH1,HSP90AA1,CLN5,CLRN3,GPRC5C,GNB1,ALCAM,ABHD14B,IL6ST,IGF2R,BAIAP2L1,ENPEP,TPM4,ART3,PI4KA,GPC1,IGFBP7,GNAI2,RAB1A,TMPRSS…
GO:CC	extracellular vesicle	GO:1903561	2131	16819	2.91333e-16	67	38	RETN,AZU1,CTSG,OLFM4,MPO,ELANE,LRRC15,MMP9,PRTN3,S100A9,S100A8,LCN2,DEFA3,LTF,F12,HRG,APCS,RTN4R,FGA,FGG,FGB,MUC5AC,TTN,DDAH2,SLC9A3,C5,MUC5B,GPX3,IGHG2,TIMP1,A2M,HBB,TF,FN1,GPLD1,CFH,PPP1CB,APOD	3.76033e-102	352	215	ANXA4,ARHGDIA,DDT,C2,PFKL,SLC5A1,GSTO1,MYO1B,UBA1,EEF2,ANXA13,PCOLCE,PGK1,PPA1,COMP,HSPA8,GPI,SIRPA,RAB10,RAB7A,CLU,CTSC,ARF4,CCT8,ACE2,CTSD,ACTR1A,CD44,GSTP1,ASL,HEXA,MDH1,GNAS,WDR1,SERPINF1,YWHAE,CTSZ,IQGAP2,HPD,HSP90AB1,PEBP1,NME2,MYO1C,PRDX1,MDH2,BAIAP2,DDAH1,CMPK1,CTSL,CDH1,HSP90AA1,CLN5,CLRN3,GPRC5C,GNB1,ALCAM,ABHD14B,IL6ST,IGF2R,BAIAP2L1,ENPEP,TPM4,ART3,PI4KA,GPC1,IGFBP7,GNAI2,RAB1A,TMPRSS…
GO:CC	extracellular membrane-bounded organelle	GO:0065010	2132	16819	2.91333e-16	67	38	RETN,AZU1,CTSG,OLFM4,MPO,ELANE,LRRC15,MMP9,PRTN3,S100A9,S100A8,LCN2,DEFA3,LTF,F12,HRG,APCS,RTN4R,FGA,FGG,FGB,MUC5AC,TTN,DDAH2,SLC9A3,C5,MUC5B,GPX3,IGHG2,TIMP1,A2M,HBB,TF,FN1,GPLD1,CFH,PPP1CB,APOD	3.76033e-102	352	215	ANXA4,ARHGDIA,DDT,C2,PFKL,SLC5A1,GSTO1,MYO1B,UBA1,EEF2,ANXA13,PCOLCE,PGK1,PPA1,COMP,HSPA8,GPI,SIRPA,RAB10,RAB7A,CLU,CTSC,ARF4,CCT8,ACE2,CTSD,ACTR1A,CD44,GSTP1,ASL,HEXA,MDH1,GNAS,WDR1,SERPINF1,YWHAE,CTSZ,IQGAP2,HPD,HSP90AB1,PEBP1,NME2,MYO1C,PRDX1,MDH2,BAIAP2,DDAH1,CMPK1,CTSL,CDH1,HSP90AA1,CLN5,CLRN3,GPRC5C,GNB1,ALCAM,ABHD14B,IL6ST,IGF2R,BAIAP2L1,ENPEP,TPM4,ART3,PI4KA,GPC1,IGFBP7,GNAI2,RAB1A,TMPRSS…
GO:CC	extracellular organelle	GO:0043230	2132	16819	2.91333e-16	67	38	RETN,AZU1,CTSG,OLFM4,MPO,ELANE,LRRC15,MMP9,PRTN3,S100A9,S100A8,LCN2,DEFA3,LTF,F12,HRG,APCS,RTN4R,FGA,FGG,FGB,MUC5AC,TTN,DDAH2,SLC9A3,C5,MUC5B,GPX3,IGHG2,TIMP1,A2M,HBB,TF,FN1,GPLD1,CFH,PPP1CB,APOD	3.76033e-102	352	215	ANXA4,ARHGDIA,DDT,C2,PFKL,SLC5A1,GSTO1,MYO1B,UBA1,EEF2,ANXA13,PCOLCE,PGK1,PPA1,COMP,HSPA8,GPI,SIRPA,RAB10,RAB7A,CLU,CTSC,ARF4,CCT8,ACE2,CTSD,ACTR1A,CD44,GSTP1,ASL,HEXA,MDH1,GNAS,WDR1,SERPINF1,YWHAE,CTSZ,IQGAP2,HPD,HSP90AB1,PEBP1,NME2,MYO1C,PRDX1,MDH2,BAIAP2,DDAH1,CMPK1,CTSL,CDH1,HSP90AA1,CLN5,CLRN3,GPRC5C,GNB1,ALCAM,ABHD14B,IL6ST,IGF2R,BAIAP2L1,ENPEP,TPM4,ART3,PI4KA,GPC1,IGFBP7,GNAI2,RAB1A,TMPRSS…
GO:CC	extracellular matrix	GO:0031012	500	16819	4.47968e-15	67	21	CTSG,ELANE,LRRC15,MMP9,PRTN3,S100A9,S100A8,F12,HRG,APCS,FGA,FGG,C1QA,FGB,MUC5AC,MUC5B,CFP,TIMP1,A2M,FN1,GPLD1	0.00317339	352	23	ANXA4,PCOLCE,COMP,LGALS4,CLU,CTSC,CTSD,SERPINF1,CTSZ,CTSL,GPC1,IGFBP7,CILP,COL6A1,COL6A3,PRG2,HSP90B1,COL5A1,BCAM,NID2,VCAN,ABI3BP,ANGPTL3
GO:CC	external encapsulating structure	GO:0030312	500	16819	4.47968e-15	67	21	CTSG,ELANE,LRRC15,MMP9,PRTN3,S100A9,S100A8,F12,HRG,APCS,FGA,FGG,C1QA,FGB,MUC5AC,MUC5B,CFP,TIMP1,A2M,FN1,GPLD1	0.00317339	352	23	ANXA4,PCOLCE,COMP,LGALS4,CLU,CTSC,CTSD,SERPINF1,CTSZ,CTSL,GPC1,IGFBP7,CILP,COL6A1,COL6A3,PRG2,HSP90B1,COL5A1,BCAM,NID2,VCAN,ABI3BP,ANGPTL3
GO:CC	secretory granule	GO:0030141	763	16819	1.22988e-14	67	24	RNASE3,RETN,AZU1,CTSG,OLFM4,MPO,ELANE,MMP9,PRTN3,S100A9,S100A8,LCN2,DEFA3,LTF,HRG,FGA,FGG,FGB,CFP,TIMP1,A2M,HBB,TF,FN1	1.2095e-13	352	54	PFKL,EEF2,HSPA8,GPI,SIRPA,RAB10,RAB7A,CLU,CTSC,CCT8,CTSD,MAGT1,CD44,GSTP1,HEXA,CTSZ,IQGAP2,HSP90AB1,NME2,CTSL,HSP90AA1,IGF2R,ARG1,ANPEP,SELL,IDH1,HEXB,ADAM10,PSMD6,GAS6,MLEC,RAB5C,ACTN4,CAB39,ACTR2,PRG2,HSPD1,LAMP2,FUCA2,MME,MVP,PGM2,FUCA1,ACTN1,GAA,CRHBP,SPTAN1,MAN2B1,CYB5R3,HMGB1,CTSA,CD109,DPP7,DNAJC3
GO:CC	vesicle	GO:0031982	3538	16819	6.85239e-14	67	44	RNASE3,RETN,AZU1,CTSG,OLFM4,MPO,ELANE,LRRC15,MMP9,PRTN3,S100A9,S100A8,LCN2,DEFA3,ADD2,LTF,F12,HRG,APCS,RTN4R,CALM3,FGA,FGG,FGB,MUC5AC,TTN,DDAH2,SLC9A3,C5,MUC5B,GPX3,CFP,IGHG2,TIMP1,A2M,HBB,TF,TMEM198,FN1,WDR11,GPLD1,CFH,PPP1CB,APOD	6.67391e-77	352	236	ANXA4,ARHGDIA,DDT,C2,PFKL,SLC5A1,GSTO1,MYO1B,UBA1,EEF2,ANXA13,PCOLCE,PGK1,PPA1,COMP,HSPA8,GPI,SIRPA,RAB10,RAB7A,CLU,CTSC,ARF4,CCT8,CD163,ACE2,CTSD,ACTR1A,MAGT1,CD44,GSTP1,MRC1,ASL,HEXA,MDH1,GNAS,WDR1,SERPINF1,YWHAE,CTSZ,IQGAP2,HPD,HSP90AB1,PEBP1,NME2,MYO1C,PRDX1,MDH2,BAIAP2,DDAH1,CMPK1,CTSL,CDH1,HSP90AA1,CLN5,CLRN3,GPRC5C,GNB1,ALCAM,ABHD14B,IL6ST,IGF2R,BAIAP2L1,ENPEP,TPM4,ART3,PI4KA,GPC1,IGFBP7,A…
GO:CC	secretory vesicle	GO:0099503	880	16819	2.54366e-13	67	24	RNASE3,RETN,AZU1,CTSG,OLFM4,MPO,ELANE,MMP9,PRTN3,S100A9,S100A8,LCN2,DEFA3,LTF,HRG,FGA,FGG,FGB,CFP,TIMP1,A2M,HBB,TF,FN1	6.83884e-12	352	55	PFKL,EEF2,ANXA13,HSPA8,GPI,SIRPA,RAB10,RAB7A,CLU,CTSC,CCT8,CTSD,MAGT1,CD44,GSTP1,HEXA,CTSZ,IQGAP2,HSP90AB1,NME2,CTSL,HSP90AA1,IGF2R,ARG1,ANPEP,SELL,IDH1,HEXB,ADAM10,PSMD6,GAS6,MLEC,RAB5C,ACTN4,CAB39,ACTR2,PRG2,HSPD1,LAMP2,FUCA2,MME,MVP,PGM2,FUCA1,ACTN1,GAA,CRHBP,SPTAN1,MAN2B1,CYB5R3,HMGB1,CTSA,CD109,DPP7,DNAJC3
GO:CC	collagen-containing extracellular matrix	GO:0062023	391	16819	2.25303e-12	67	17	CTSG,ELANE,LRRC15,MMP9,PRTN3,S100A9,S100A8,F12,HRG,APCS,FGA,FGG,C1QA,FGB,CFP,A2M,FN1	9.59539e-05	352	23	ANXA4,PCOLCE,COMP,LGALS4,CLU,CTSC,CTSD,SERPINF1,CTSZ,CTSL,GPC1,IGFBP7,CILP,COL6A1,COL6A3,PRG2,HSP90B1,COL5A1,BCAM,NID2,VCAN,ABI3BP,ANGPTL3
GO:CC	cytoplasmic vesicle	GO:0031410	1964	16819	3.02374e-08	67	27	RNASE3,RETN,AZU1,CTSG,OLFM4,MPO,ELANE,MMP9,PRTN3,S100A9,S100A8,LCN2,DEFA3,ADD2,LTF,HRG,FGA,FGG,FGB,CFP,TIMP1,A2M,HBB,TF,TMEM198,FN1,WDR11	1.1711e-12	352	92	PFKL,SLC5A1,MYO1B,UBA1,EEF2,ANXA13,HSPA8,GPI,SIRPA,RAB10,RAB7A,CLU,CTSC,CCT8,CD163,ACE2,CTSD,MAGT1,CD44,GSTP1,MRC1,HEXA,CTSZ,IQGAP2,HSP90AB1,NME2,CTSL,HSP90AA1,IGF2R,ENPEP,PI4KA,ARG1,RAB1A,SEC23IP,ITGB1,PDCD6,LRP1,ANPEP,SELL,YIF1A,IDH1,SORL1,TFR2,HEXB,ABCB11,VCAM1,ADAM10,PDCD6IP,RAB35,PSMD6,GAS6,MLEC,RAB5C,ACTN4,CAB39,ACTR2,PRG2,HSP90B1,HSPD1,LAMP2,FUCA2,MME,MVP,PGM2,LMAN2,MYO1D,FUCA1,HLA-A,MAN1A…
GO:CC	intracellular vesicle	GO:0097708	1965	16819	3.02374e-08	67	27	RNASE3,RETN,AZU1,CTSG,OLFM4,MPO,ELANE,MMP9,PRTN3,S100A9,S100A8,LCN2,DEFA3,ADD2,LTF,HRG,FGA,FGG,FGB,CFP,TIMP1,A2M,HBB,TF,TMEM198,FN1,WDR11	1.1711e-12	352	92	PFKL,SLC5A1,MYO1B,UBA1,EEF2,ANXA13,HSPA8,GPI,SIRPA,RAB10,RAB7A,CLU,CTSC,CCT8,CD163,ACE2,CTSD,MAGT1,CD44,GSTP1,MRC1,HEXA,CTSZ,IQGAP2,HSP90AB1,NME2,CTSL,HSP90AA1,IGF2R,ENPEP,PI4KA,ARG1,RAB1A,SEC23IP,ITGB1,PDCD6,LRP1,ANPEP,SELL,YIF1A,IDH1,SORL1,TFR2,HEXB,ABCB11,VCAM1,ADAM10,PDCD6IP,RAB35,PSMD6,GAS6,MLEC,RAB5C,ACTN4,CAB39,ACTR2,PRG2,HSP90B1,HSPD1,LAMP2,FUCA2,MME,MVP,PGM2,LMAN2,MYO1D,FUCA1,HLA-A,MAN1A…
GO:CC	azurophil granule lumen	GO:0035578	91	16819	3.66247e-08	67	8	RNASE3,RETN,AZU1,CTSG,MPO,ELANE,PRTN3,DEFA3	5.69088e-06	352	12	CTSC,CCT8,ARG1,HEXB,ACTR2,FUCA2,FUCA1,MAN2B1,CYB5R3,CTSA,DPP7,DNAJC3
GO:CC	platelet alpha granule lumen	GO:0031093	66	16819	9.62893e-08	67	7	HRG,FGA,FGG,FGB,TIMP1,A2M,FN1	0.131727	352	4
GO:CC	fibrinogen complex	GO:0005577	8	16819	1.95412e-07	67	4	FGA,FGG,FGB,FN1	1	-1	-1
GO:CC	cell periphery	GO:0071944	4969	16819	2.18295e-07	67	42	C4BPA,FLNC,CTSG,OLFM4,ELANE,LRRC15,MMP9,PRTN3,S100A9,S100A8,ADD2,LTF,F12,CSTA,HRG,IL18R1,APCS,RTN4R,CALM3,FGA,FGG,C1QA,FGB,MUC5AC,SLC9A3,C5,MUC5B,CD5L,CFP,IGHG2,TIMP1,A2M,RHAG,TF,TMEM198,GPHN,FN1,GPLD1,IGHV1-18,PPP1CB,TES,IGKV4-1	1.74754e-11	352	167	ANXA4,SLC5A1,MYO1B,EEF2,ANXA13,PCOLCE,COMP,HSPA8,LGALS4,GPI,SIRPA,RAB10,RAB7A,CLU,CTSC,ARF4,ART4,ENPP2,CD163,ACE2,CTSD,ACTR1A,MAGT1,CD44,MRC1,GNAS,ABCC2,WDR1,ADGRG6,SERPINF1,ADH1C,YWHAE,CTSZ,IQGAP2,HSP90AB1,NME2,MYO1C,BAIAP2,CTSL,CDH1,HSP90AA1,GPRC5C,GNB1,ALCAM,IL6ST,IGF2R,BAIAP2L1,ENPEP,ART3,IL1R1,PI4KA,GPC1,IGFBP7,CDH5,GNAI2,TMPRSS2,SUCLG2,ENTPD8,CPM,GLG1,ITGB1,TWF1,CILP,LRP1,LCP1,ANPEP,AKR1A1,…
GO:CC	platelet alpha granule	GO:0031091	90	16819	7.45173e-07	67	7	HRG,FGA,FGG,FGB,TIMP1,A2M,FN1	0.113566	352	5
GO:CC	specific granule lumen	GO:0035580	61	16819	1.59794e-06	67	6	RETN,OLFM4,ELANE,LCN2,LTF,CFP	0.113566	352	4
GO:CC	azurophil granule	GO:0042582	154	16819	1.68638e-06	67	8	RNASE3,RETN,AZU1,CTSG,MPO,ELANE,PRTN3,DEFA3	3.80796e-07	352	17	CTSC,CCT8,MAGT1,HEXA,ARG1,HEXB,RAB5C,ACTR2,LAMP2,FUCA2,FUCA1,GAA,MAN2B1,CYB5R3,CTSA,DPP7,DNAJC3
GO:CC	primary lysosome	GO:0005766	154	16819	1.68638e-06	67	8	RNASE3,RETN,AZU1,CTSG,MPO,ELANE,PRTN3,DEFA3	3.80796e-07	352	17	CTSC,CCT8,MAGT1,HEXA,ARG1,HEXB,RAB5C,ACTR2,LAMP2,FUCA2,FUCA1,GAA,MAN2B1,CYB5R3,CTSA,DPP7,DNAJC3
GO:CC	vacuolar lumen	GO:0005775	164	16819	2.63347e-06	67	8	RNASE3,RETN,AZU1,CTSG,MPO,ELANE,PRTN3,DEFA3	1.75015e-12	352	24	HSPA8,CTSC,CCT8,CTSD,HEXA,CTSL,HSP90AA1,GPC1,ARG1,NAGLU,HEXB,ACTR2,GPC6,LAMP2,FUCA2,FUCA1,GAA,MAN2B1,MAN2B2,VCAN,CYB5R3,CTSA,DPP7,DNAJC3
GO:CC	endomembrane system	GO:0012505	3964	16819	1.11393e-05	67	34	RNASE3,RETN,AZU1,CTSG,OLFM4,MPO,ELANE,MMP9,PRTN3,S100A9,S100A8,LCN2,DEFA3,NT5C3A,LTF,F12,HRG,TRRAP,RTN4R,FGA,FGG,FGB,GOLM1,MUC5AC,MUC5B,CFP,TIMP1,A2M,HBB,ABCF1,TF,FN1,WDR11,APOD	3.14302e-10	352	139	ANXA4,PFKL,SLC5A1,MYO1B,UBA1,EEF2,ANXA13,HSPA8,GPI,SIRPA,RAB10,RAB7A,CLU,CTSC,CCT8,ACE2,CTSD,B4GALT5,MAGT1,CD44,GSTP1,MYDGF,MRC1,HEXA,GNAS,ADGRG6,CTSZ,IQGAP2,HPD,HSP90AB1,NME2,CTSL,CDH1,HSP90AA1,CLN5,IGF2R,GPC1,IGFBP7,ARG1,CDH5,RAB1A,SEC23IP,GLG1,ITGB1,ALDH3A2,PDCD6,LRP1,ANPEP,SELL,HPN,YIF1A,MAN2A1,ARF1,PROC,IDH1,AKR7A3,SORL1,COL6A1,P4HB,EPHX1,HEXB,ABCB11,VCAM1,ATP1A1,ADAM10,GLUD1,PDCD6IP,RAB35,P…
GO:CC	tertiary granule lumen	GO:1904724	55	16819	2.2866e-05	67	5	OLFM4,MMP9,LTF,CFP,HBB	0.219523	352	3
GO:CC	plasma membrane	GO:0005886	4524	16819	0.000234421	67	34	C4BPA,FLNC,CTSG,OLFM4,PRTN3,S100A9,S100A8,ADD2,LTF,F12,CSTA,HRG,IL18R1,RTN4R,CALM3,FGA,FGG,FGB,MUC5AC,SLC9A3,C5,MUC5B,CD5L,CFP,IGHG2,RHAG,TF,TMEM198,GPHN,FN1,IGHV1-18,PPP1CB,TES,IGKV4-1	1.47062e-08	352	147	ANXA4,SLC5A1,MYO1B,EEF2,ANXA13,HSPA8,LGALS4,GPI,SIRPA,RAB10,RAB7A,ARF4,ART4,ENPP2,CD163,ACE2,MAGT1,CD44,MRC1,GNAS,ABCC2,WDR1,ADGRG6,ADH1C,YWHAE,CTSZ,IQGAP2,HSP90AB1,MYO1C,BAIAP2,CTSL,CDH1,HSP90AA1,GPRC5C,GNB1,ALCAM,IL6ST,IGF2R,BAIAP2L1,ENPEP,ART3,IL1R1,PI4KA,GPC1,CDH5,GNAI2,TMPRSS2,SUCLG2,ENTPD8,CPM,GLG1,ITGB1,TWF1,LRP1,LCP1,ANPEP,AKR1A1,SELL,HPN,ARF1,EPS8,RDX,ATP5F1B,SORL1,SPINT1,P4HB,TFR2,ABCB1…
GO:CC	lytic vacuole	GO:0000323	638	16819	0.000311861	67	11	RNASE3,RETN,AZU1,CTSG,MPO,ELANE,PRTN3,DEFA3,HRG,WDR11,GPLD1	3.24148e-09	352	41	UBA1,HSPA8,RAB7A,CTSC,CCT8,CTSD,MAGT1,HEXA,CTSZ,CTSL,HSP90AA1,CLN5,GNB1,ENPEP,GPC1,ARG1,LRP1,ANPEP,NAGLU,COL6A1,HEXB,CPQ,RAB5C,ACTR2,GPC6,LAMP2,GNB2,FUCA2,ACP2,FUCA1,VPS35,GAA,CRHBP,MAN2B1,GNA11,MAN2B2,VCAN,CYB5R3,CTSA,DPP7,DNAJC3
GO:CC	lysosome	GO:0005764	638	16819	0.000311861	67	11	RNASE3,RETN,AZU1,CTSG,MPO,ELANE,PRTN3,DEFA3,HRG,WDR11,GPLD1	3.24148e-09	352	41	UBA1,HSPA8,RAB7A,CTSC,CCT8,CTSD,MAGT1,HEXA,CTSZ,CTSL,HSP90AA1,CLN5,GNB1,ENPEP,GPC1,ARG1,LRP1,ANPEP,NAGLU,COL6A1,HEXB,CPQ,RAB5C,ACTR2,GPC6,LAMP2,GNB2,FUCA2,ACP2,FUCA1,VPS35,GAA,CRHBP,MAN2B1,GNA11,MAN2B2,VCAN,CYB5R3,CTSA,DPP7,DNAJC3
GO:CC	specific granule	GO:0042581	158	16819	0.000311861	67	6	RETN,OLFM4,ELANE,LCN2,LTF,CFP	0.230367	352	6
GO:CC	cell surface	GO:0009986	779	16819	0.000389313	67	12	ELANE,LTF,HRG,RTN4R,FGA,FGG,FGB,SLC9A3,CD5L,IGHG2,TF,IGHV1-18	1.21285e-09	352	47	ANXA4,SIRPA,CLU,CD163,ACE2,CD44,ABCC2,ADGRG6,IQGAP2,IL6ST,IGF2R,ENPEP,GPC1,CDH5,CPM,ITGB1,HPN,ATP5F1B,SORL1,P4HB,TFR2,ABCB11,VCAM1,PROCR,ADAM10,PDIA4,FOLH1,GPC6,HSPD1,MME,BCAM,CSF1R,LMAN2,HLA-A,PLXNB2,ABCB1,DSG2,ADAM9,MSN,CAPN5,ENPP3,HMGB1,IGHA2,SLC46A1,CLIC4,CD109,ANGPTL3
GO:CC	vacuole	GO:0005773	701	16819	0.000631881	67	11	RNASE3,RETN,AZU1,CTSG,MPO,ELANE,PRTN3,DEFA3,HRG,WDR11,GPLD1	4.69586e-08	352	41	UBA1,HSPA8,RAB7A,CTSC,CCT8,CTSD,MAGT1,HEXA,CTSZ,CTSL,HSP90AA1,CLN5,GNB1,ENPEP,GPC1,ARG1,LRP1,ANPEP,NAGLU,COL6A1,HEXB,CPQ,RAB5C,ACTR2,GPC6,LAMP2,GNB2,FUCA2,ACP2,FUCA1,VPS35,GAA,CRHBP,MAN2B1,GNA11,MAN2B2,VCAN,CYB5R3,CTSA,DPP7,DNAJC3
GO:CC	organelle lumen	GO:0043233	5445	16819	0.000631881	67	37	RNASE3,RETN,AZU1,CTSG,OLFM4,MPO,ELANE,MMP9,PRTN3,HNRNPA0,S100A9,S100A8,LCN2,DEFA3,HLCS,NT5C3A,LTF,CSTA,HRG,TRRAP,ECI2,FGA,FGG,FGB,GOLM1,MUC5AC,TTN,MUC5B,CFP,TIMP1,A2M,HBB,ABCF1,CASP14,TF,FN1,PPP1CB	0.0138939	352	139	PFKL,UBA1,EEF2,ANXA13,HSPA8,GPI,CLU,CTSC,CCT8,ACE2,CTSD,GSTP1,MYDGF,HEXA,ADH1C,CTSZ,HSP90AB1,NME2,MYO1C,MDH2,BAIAP2,CMPK1,CTSL,HSP90AA1,ABHD14B,BAIAP2L1,GPC1,IGFBP7,ARG1,CDH5,GNAI2,TMPRSS2,SUCLG2,PDCD6,ACAA2,NAGLU,YWHAZ,PROC,ATP5F1B,IDH1,SORL1,ACO2,COL6A1,P4HB,HEXB,CS,ABCB4,ADAM10,GLUD1,PSMD6,GAS6,COL6A3,GOT2,ACTN4,LAP3,CEMIP2,CAB39,ADH1B,LRRC59,ACTR2,ACSM3,PRG2,PDIA4,BTD,HSP90B1,COL5A1,SMC3,GPC6…
GO:CC	intracellular organelle lumen	GO:0070013	5445	16819	0.000631881	67	37	RNASE3,RETN,AZU1,CTSG,OLFM4,MPO,ELANE,MMP9,PRTN3,HNRNPA0,S100A9,S100A8,LCN2,DEFA3,HLCS,NT5C3A,LTF,CSTA,HRG,TRRAP,ECI2,FGA,FGG,FGB,GOLM1,MUC5AC,TTN,MUC5B,CFP,TIMP1,A2M,HBB,ABCF1,CASP14,TF,FN1,PPP1CB	0.0138939	352	139	PFKL,UBA1,EEF2,ANXA13,HSPA8,GPI,CLU,CTSC,CCT8,ACE2,CTSD,GSTP1,MYDGF,HEXA,ADH1C,CTSZ,HSP90AB1,NME2,MYO1C,MDH2,BAIAP2,CMPK1,CTSL,HSP90AA1,ABHD14B,BAIAP2L1,GPC1,IGFBP7,ARG1,CDH5,GNAI2,TMPRSS2,SUCLG2,PDCD6,ACAA2,NAGLU,YWHAZ,PROC,ATP5F1B,IDH1,SORL1,ACO2,COL6A1,P4HB,HEXB,CS,ABCB4,ADAM10,GLUD1,PSMD6,GAS6,COL6A3,GOT2,ACTN4,LAP3,CEMIP2,CAB39,ADH1B,LRRC59,ACTR2,ACSM3,PRG2,PDIA4,BTD,HSP90B1,COL5A1,SMC3,GPC6…
GO:CC	membrane-enclosed lumen	GO:0031974	5445	16819	0.000631881	67	37	RNASE3,RETN,AZU1,CTSG,OLFM4,MPO,ELANE,MMP9,PRTN3,HNRNPA0,S100A9,S100A8,LCN2,DEFA3,HLCS,NT5C3A,LTF,CSTA,HRG,TRRAP,ECI2,FGA,FGG,FGB,GOLM1,MUC5AC,TTN,MUC5B,CFP,TIMP1,A2M,HBB,ABCF1,CASP14,TF,FN1,PPP1CB	0.0138939	352	139	PFKL,UBA1,EEF2,ANXA13,HSPA8,GPI,CLU,CTSC,CCT8,ACE2,CTSD,GSTP1,MYDGF,HEXA,ADH1C,CTSZ,HSP90AB1,NME2,MYO1C,MDH2,BAIAP2,CMPK1,CTSL,HSP90AA1,ABHD14B,BAIAP2L1,GPC1,IGFBP7,ARG1,CDH5,GNAI2,TMPRSS2,SUCLG2,PDCD6,ACAA2,NAGLU,YWHAZ,PROC,ATP5F1B,IDH1,SORL1,ACO2,COL6A1,P4HB,HEXB,CS,ABCB4,ADAM10,GLUD1,PSMD6,GAS6,COL6A3,GOT2,ACTN4,LAP3,CEMIP2,CAB39,ADH1B,LRRC59,ACTR2,ACSM3,PRG2,PDIA4,BTD,HSP90B1,COL5A1,SMC3,GPC6…
GO:CC	endocytic vesicle lumen	GO:0071682	23	16819	0.000668633	67	3	MPO,LTF,HBB	0.0465634	352	3	CTSL,HSP90AA1,HSP90B1
GO:CC	endoplasmic reticulum lumen	GO:0005788	288	16819	0.000935436	67	7	FGA,FGG,GOLM1,CFP,TIMP1,TF,FN1	6.53557e-07	352	23	CLU,CTSC,ACE2,MYDGF,CTSZ,IGFBP7,PROC,COL6A1,P4HB,ADAM10,GAS6,COL6A3,PDIA4,HSP90B1,COL5A1,FUCA2,CES1,CES2,CANX,VCAN,ERAP1,ERO1A,DNAJC3
GO:CC	phagocytic vesicle lumen	GO:0097013	5	16819	0.000976157	67	2	MPO,LTF	1	-1	-1
GO:CC	tertiary granule	GO:0070820	163	16819	0.00293797	67	5	OLFM4,MMP9,LTF,CFP,HBB	0.142919	352	7
GO:CC	haptoglobin-hemoglobin complex	GO:0031838	11	16819	0.00504063	67	2	HBD,HBB	1	-1	-1
GO:CC	hemoglobin complex	GO:0005833	12	16819	0.00589609	67	2	HBD,HBB	0.358761	352	1
GO:CC	external side of plasma membrane	GO:0009897	370	16819	0.0201367	67	6	FGA,FGG,FGB,IGHG2,TF,IGHV1-18	0.393754	352	10
GO:CC	mucus layer	GO:0070701	1	16819	0.0223427	67	1	MUC5AC	1	-1	-1
GO:CC	Golgi lumen	GO:0005796	99	16819	0.0396165	67	3	DEFA3,MUC5AC,MUC5B	0.0664284	352	6
GO:CC	titin-telethonin complex	GO:1990733	2	16819	0.0402255	67	1	TTN	1	-1	-1
GO:CC	interleukin-18 receptor complex	GO:0045092	2	16819	0.0402255	67	1	IL18R1	1	-1	-1
GO:CC	complement component C1 complex	GO:0005602	2	16819	0.0402255	67	1	C1QA	1	-1	-1
GO:CC	complement component C1q complex	GO:0062167	2	16819	0.0402255	67	1	C1QA	1	-1	-1
GO:CC	cytoplasm	GO:0005737	10675	16819	0.140741	67	50		3.27719e-15	352	294	ANXA4,ARHGDIA,DDT,PFKL,SLC5A1,GSTO1,MYO1B,UBA1,EEF2,ANXA13,PGK1,PPA1,HSPA8,LGALS4,GPI,SIRPA,RAB10,RAB7A,CLU,CTSC,ARF4,CCT8,CD163,ACE2,CTSD,ACTR1A,B4GALT5,MAGT1,CD44,GSTP1,MYDGF,MRC1,ASL,HEXA,MDH1,GNAS,WDR1,ADGRG6,ADH1C,YWHAE,CTSZ,IQGAP2,HPD,HSP90AB1,PEBP1,NME2,MYO1C,LGALS2,PRDX1,MDH2,BAIAP2,DDAH1,CMPK1,CTSL,CDH1,HSP90AA1,CLN5,GNB1,ABHD14B,IGF2R,BAIAP2L1,ENPEP,TPM4,PI4KA,GPC1,IGFBP7,ARG1,GNAI2,RAB…
GO:CC	focal adhesion	GO:0005925	387	16819	0.416529	67	3		2.21437e-14	352	39	HSPA8,RAB10,CD44,YWHAE,ALCAM,IGF2R,TPM4,PI4KA,ITGB1,TWF1,LRP1,LCP1,YWHAZ,ARF1,RDX,P4HB,CFL1,ABCB4,PROCR,ADAM10,PDCD6IP,ACTN4,LAP3,ACTR2,HSP90B1,GNB2,MME,ARF6,ACTN1,ADAM9,MSN,ACTR3,CAPN5,FLNB,PDGFRB,RPS3,MRC2,EHD3,FERMT2
GO:CC	cell-substrate junction	GO:0030055	395	16819	0.416529	67	3		3.97471e-14	352	39	HSPA8,RAB10,CD44,YWHAE,ALCAM,IGF2R,TPM4,PI4KA,ITGB1,TWF1,LRP1,LCP1,YWHAZ,ARF1,RDX,P4HB,CFL1,ABCB4,PROCR,ADAM10,PDCD6IP,ACTN4,LAP3,ACTR2,HSP90B1,GNB2,MME,ARF6,ACTN1,ADAM9,MSN,ACTR3,CAPN5,FLNB,PDGFRB,RPS3,MRC2,EHD3,FERMT2
GO:CC	membrane-bounded organelle	GO:0043227	11979	16819	0.184716	67	54		9.43761e-14	352	312	ANXA4,ARHGDIA,DDT,C2,PFKL,SLC5A1,GSTO1,MYO1B,UBA1,EEF2,ANXA13,PCOLCE,PGK1,PPA1,COMP,HSPA8,GPI,SIRPA,RAB10,RAB7A,CLU,CTSC,ARF4,PLTP,CCT8,CD163,ACE2,CTSD,ACTR1A,B4GALT5,MAGT1,CD44,GSTP1,MYDGF,MRC1,ASL,HEXA,MDH1,GNAS,WDR1,ADGRG6,SERPINF1,ADH1C,YWHAE,CTSZ,IQGAP2,HPD,HSP90AB1,PEBP1,NME2,MYO1C,PRDX1,MDH2,BAIAP2,DDAH1,CMPK1,CTSL,CDH1,HSP90AA1,CLN5,CLRN3,GPRC5C,GNB1,ALCAM,ABHD14B,IL6ST,IGF2R,BAIAP2L1,ENP…
GO:CC	anchoring junction	GO:0070161	708	16819	0.689642	67	3		1.01559e-13	352	52	UBA1,HSPA8,RAB10,CD44,WDR1,YWHAE,BAIAP2,CDH1,ALCAM,IGF2R,BAIAP2L1,TPM4,PI4KA,CDH5,ITGB1,TWF1,LRP1,LCP1,HPN,YWHAZ,ARF1,RDX,P4HB,CFL1,ABCB4,PROCR,ADAM10,PDCD6IP,ACTN4,LAP3,ACTR2,ATP1B1,HSP90B1,GNB2,PPP1CA,MME,ARF6,ACTN1,DSG2,ADAM9,MSN,PTPRM,ACTR3,CAPN5,FLNB,PDGFRB,RPS3,MRC2,CLIC4,EHD3,FERMT2,CADM1
GO:CC	organelle	GO:0043226	12731	16819	0.249457	67	56		1.1711e-12	352	321	ANXA4,ARHGDIA,DDT,C2,PFKL,SLC5A1,GSTO1,MYO1B,UBA1,EEF2,ANXA13,PCOLCE,PGK1,PPA1,COMP,HSPA8,GPI,SIRPA,RAB10,RAB7A,CLU,CTSC,ARF4,PLTP,CCT8,CD163,ACE2,CTSD,ACTR1A,B4GALT5,MAGT1,CD44,GSTP1,MYDGF,MRC1,ASL,HEXA,MDH1,GNAS,WDR1,ADGRG6,SERPINF1,ADH1C,YWHAE,CTSZ,IQGAP2,HPD,HSP90AB1,PEBP1,NME2,MYO1C,PRDX1,MDH2,BAIAP2,DDAH1,CMPK1,CTSL,CDH1,HSP90AA1,CLN5,CLRN3,GPRC5C,GNB1,ALCAM,ABHD14B,IL6ST,IGF2R,BAIAP2L1,ENP…
GO:CC	membrane	GO:0016020	7288	16819	0.0494641	67	39	C4BPA,FLNC,AZU1,CTSG,OLFM4,PRTN3,S100A9,S100A8,ADD2,LTF,F12,CSTA,HRG,IL18R1,ECI2,RTN4R,CALM3,FGA,FGG,FGB,MUC5AC,SLC9A3,C5,MUC5B,CD5L,CFP,IGHG2,RHAG,ABCF1,TF,TMEM198,GPHN,FN1,WDR11,GPLD1,IGHV1-18,PPP1CB,TES,IGKV4-1	1.22305e-12	352	222	ANXA4,ARHGDIA,PFKL,SLC5A1,MYO1B,UBA1,EEF2,ANXA13,PGK1,HSPA8,LGALS4,GPI,SIRPA,RAB10,RAB7A,CLU,CTSC,ARF4,ART4,ENPP2,CD163,ACE2,CTSD,B4GALT5,MAGT1,CD44,MRC1,HEXA,GNAS,ABCC2,WDR1,ADGRG6,ADH1C,YWHAE,CTSZ,IQGAP2,HPD,HSP90AB1,MYO1C,BAIAP2,CTSL,CDH1,HSP90AA1,CLN5,GPRC5C,GNB1,ALCAM,IL6ST,IGF2R,BAIAP2L1,ENPEP,TPM4,ART3,IL1R1,PI4KA,GPC1,CDH5,GNAI2,RAB1A,TMPRSS2,SUCLG2,ENTPD8,CPM,GLG1,ITGB1,ALDH3A2,PDCD6,TWF…
GO:CC	ficolin-1-rich granule lumen	GO:1904813	124	16819	0.254441	67	2		2.89487e-10	352	19	PFKL,EEF2,HSPA8,GPI,CCT8,CTSD,GSTP1,CTSZ,HSP90AB1,NME2,HSP90AA1,IDH1,PSMD6,CAB39,ACTR2,PRG2,MVP,PGM2,HMGB1
GO:CC	lysosomal lumen	GO:0043202	87	16819	1	-1	-1		6.66988e-10	352	16	HSPA8,CTSD,HEXA,CTSL,HSP90AA1,GPC1,NAGLU,HEXB,GPC6,LAMP2,FUCA1,GAA,MAN2B1,MAN2B2,VCAN,CTSA
GO:CC	ficolin-1-rich granule	GO:0101002	184	16819	0.376783	67	2		9.48841e-10	352	22	PFKL,EEF2,HSPA8,GPI,SIRPA,CCT8,CTSD,GSTP1,CTSZ,HSP90AB1,NME2,HSP90AA1,IDH1,PSMD6,CAB39,ACTR2,PRG2,LAMP2,MVP,PGM2,GAA,HMGB1
GO:CC	cell junction	GO:0030054	1380	16819	0.507521	67	7		7.43929e-09	352	65	UBA1,ADGRL2,HSPA8,RAB10,ARF4,CD44,WDR1,YWHAE,BAIAP2,CDH1,ALCAM,IGF2R,BAIAP2L1,TPM4,PI4KA,GPC1,CDH5,ALDH1A1,ITGB1,TWF1,LRP1,LCP1,HPN,YWHAZ,ARF1,RDX,P4HB,CFL1,ABCB4,PROCR,ADAM10,PDCD6IP,ACTN4,LAP3,ACTR2,ATP1B1,HSP90B1,GPC6,SPTBN1,GNB2,PPP1CA,MME,PTPRD,EFNB1,CDH17,ARF6,ACTN1,CRHBP,RTN4,DSG2,SPTAN1,ADAM9,MSN,PTPRM,ACTR3,CAPN5,FLNB,PDGFRB,RPS3,MRC2,CLIC4,EHD3,FERMT2,CADM1,SEPTIN8
GO:CC	mitochondrial matrix	GO:0005759	438	16819	1	-1	-1		1.51824e-08	352	32	MDH2,SUCLG2,ACAA2,ATP5F1B,ACO2,CS,GLUD1,GOT2,LRRC59,ACSM3,BTD,HSPD1,ACADVL,GFM1,ATP5F1A,DLD,IVD,LACTB2,PRDX3,ECHS1,DLST,RPS3,ATP5PB,ECI1,OGDH,IARS2,HSPE1,ALDH2,NDUFS7,HMGCL,ACOT9,OAT
GO:CC	organelle membrane	GO:0031090	2791	16819	1	67	4		1.17998e-07	352	101	ANXA4,MYO1B,UBA1,HSPA8,SIRPA,RAB10,RAB7A,CLU,CTSC,CD163,ACE2,CTSD,B4GALT5,MAGT1,CD44,MRC1,GNAS,ADGRG6,CTSZ,IQGAP2,HPD,CLN5,GNB1,IGF2R,ENPEP,PI4KA,CDH5,RAB1A,GLG1,ITGB1,ALDH3A2,PDCD6,LRP1,ANPEP,SELL,HPN,YIF1A,MAN2A1,ARF1,ATP5F1B,SORL1,COL6A1,SLC25A3,EPHX1,ABCB11,ATP1A1,ADAM10,RAB35,MLEC,RAB5C,CHST4,ATP1B1,HSP90B1,HSPD1,ACADVL,LAMP2,GNB2,MME,ATP2A2,MGAT1,LMAN2,RPN1,HLA-A,HSD17B4,MAN1A1,ARF6,VPS35,G…
GO:CC	actin cytoskeleton	GO:0015629	444	16819	0.682488	67	2		2.89331e-07	352	30	MYO1B,ACTR1A,WDR1,IQGAP2,MYO1C,BAIAP2,CDH1,BAIAP2L1,TPM4,TWF1,LCP1,RDX,ARPC1A,VCAM1,CFL1,ABCB4,PDCD6IP,ACTN4,ACTR2,SPTBN1,VIL1,MYO1D,ACTN1,DSTN,SPTAN1,ACTR3,FLNB,PLS3,CLIC4,GBP1
GO:CC	mitochondrion	GO:0005739	1413	16819	0.98546	67	3		1.37485e-06	352	60	UBA1,RAB7A,CLU,GSTP1,HSP90AB1,MDH2,HSP90AA1,SUCLG2,ACAA2,ATP5F1B,IDH1,ACO2,SLC25A3,CS,GLUD1,GOT2,LRRC59,ACSM3,BTD,HSPD1,GPX4,ACADVL,GFM1,VPS35,ATP5F1A,UQCRC2,DLD,IVD,MTCH2,LACTB2,PRDX3,ECH1,ECHS1,CYB5R3,DLST,MAOA,UQCRC1,CPT2,ACSL1,RPS3,SDHA,ATP5PB,ECI1,SLC25A1,NDUFV1,CLIC4,ILF3,OGDH,SDHB,IARS2,PXMP2,HSPE1,ALDH2,TMBIM6,NDUFS7,NDUFS4,HMGCL,ACOT9,OAT,GATM
GO:CC	actin-based cell projection	GO:0098858	135	16819	1	-1	-1		2.16995e-06	352	15	MYO1B,CD44,IQGAP2,MYO1C,ITGB1,TWF1,LCP1,EPS8,RDX,VCAM1,VIL1,MYO1D,ARF6,MSN,CLIC4
GO:CC	bounding membrane of organelle	GO:0098588	1607	16819	0.97703	67	4		4.64346e-06	352	64	MYO1B,UBA1,HSPA8,SIRPA,RAB10,RAB7A,CTSC,CD163,ACE2,CTSD,B4GALT5,MAGT1,CD44,MRC1,CTSZ,IQGAP2,HPD,CLN5,GNB1,IGF2R,ENPEP,PI4KA,RAB1A,GLG1,ITGB1,ALDH3A2,PDCD6,LRP1,ANPEP,SELL,MAN2A1,ARF1,SORL1,COL6A1,ABCB11,ADAM10,RAB35,MLEC,RAB5C,CHST4,LAMP2,GNB2,MME,ATP2A2,MGAT1,LMAN2,HLA-A,HSD17B4,MAN1A1,ARF6,VPS35,GAA,MTCH2,GNA11,CYB5R3,MAOA,ACSL1,GALNT1,SNX18,CTSA,CD109,EHD3,PXMP2,SSR4
GO:CC	cell leading edge	GO:0031252	290	16819	1	-1	-1		1.14343e-05	352	21	ARF4,CD44,IQGAP2,NME2,CDH1,ITGB1,TWF1,LCP1,ARF1,EPS8,RDX,P4HB,CFL1,SPTBN1,VIL1,MYO1D,ARF6,ACTN1,PTPRM,ACTR3,RPS3
GO:CC	apical part of cell	GO:0045177	269	16819	0.502352	67	2		1.35613e-05	352	20	SLC5A1,ANXA13,ACE2,CD44,ABCC2,ENPEP,AKR1A1,RDX,ABCB11,VCAM1,ATP1A1,ABCB4,SLC15A1,ATP1B1,ABCB1,MSN,PDGFRB,ABCG8,SLC46A1,CLIC4
GO:CC	cytosol	GO:0005829	5153	16819	0.502537	67	23		1.37227e-05	352	150	ARHGDIA,PFKL,GSTO1,UBA1,EEF2,PGK1,PPA1,HSPA8,LGALS4,GPI,RAB10,RAB7A,CLU,ARF4,CCT8,CD163,ACTR1A,CD44,GSTP1,ASL,HEXA,MDH1,GNAS,WDR1,ADH1C,YWHAE,IQGAP2,HPD,HSP90AB1,PEBP1,NME2,MYO1C,PRDX1,BAIAP2,DDAH1,CMPK1,HSP90AA1,GNB1,ABHD14B,BAIAP2L1,TPM4,PI4KA,GPC1,ARG1,GNAI2,RAB1A,HGD,SEC23IP,ALDH1A1,GFPT1,AKR1D1,ALDH3A2,PDCD6,TWF1,LCP1,AHCY,GDA,AKR1A1,YWHAZ,ARF1,GCLC,HSD17B11,GPT,ARPC1A,IDH1,AKR7A3,ACO2,P4HB,…
GO:CC	filopodium	GO:0030175	67	16819	1	-1	-1		1.51567e-05	352	10	MYO1B,IQGAP2,ITGB1,TWF1,LCP1,RDX,VCAM1,VIL1,ARF6,MSN
GO:CC	apical plasma membrane	GO:0016324	236	16819	0.46251	67	2		3.08171e-05	352	18	SLC5A1,ANXA13,ACE2,CD44,ABCC2,ENPEP,AKR1A1,RDX,ABCB11,ATP1A1,ABCB4,SLC15A1,ATP1B1,ABCB1,MSN,PDGFRB,ABCG8,SLC46A1
GO:CC	endoplasmic reticulum	GO:0005783	1640	16819	0.123129	67	12		3.53382e-05	352	62	UBA1,RAB10,CLU,CTSC,ACE2,MAGT1,MYDGF,ADGRG6,CTSZ,HPD,CLN5,IGFBP7,ALDH3A2,PDCD6,HPN,YIF1A,PROC,SORL1,COL6A1,P4HB,EPHX1,VCAM1,ATP1A1,ADAM10,GLUD1,PDCD6IP,GAS6,COL6A3,CPQ,MLEC,LRRC59,PDIA4,HSP90B1,COL5A1,FUCA2,ATP2A2,CES1,ENTPD5,LMAN2,RPN1,MYO1D,HLA-A,MAN1A1,CES2,RTN4,POR,CANX,VCAN,CYB5R3,ACSL1,GALNT1,HMGB1,RPS3,CTSA,ERAP1,BCAP31,ERO1A,CCDC47,TMBIM6,RPS23,SSR4,DNAJC3
GO:CC	microvillus	GO:0005902	58	16819	1	-1	-1		3.53382e-05	352	9	MYO1B,CD44,MYO1C,RDX,VCAM1,VIL1,MYO1D,MSN,CLIC4
GO:CC	perinuclear region of cytoplasm	GO:0048471	438	16819	0.477545	67	3		6.97822e-05	352	25	ANXA4,SLC5A1,MYO1B,RAB10,CLU,GNAS,HSP90AB1,CDH1,HSP90AA1,CLN5,ITGB1,TWF1,LCP1,ADAM10,ACTN4,HSP90B1,GNB2,MVP,MSN,PTPRM,ENPP3,GALNT1,BCAP31,CLIC4,EHD3
GO:CC	plasma membrane region	GO:0098590	777	16819	0.416529	67	5		7.87634e-05	352	36	SLC5A1,ANXA13,ARF4,ACE2,CD44,ABCC2,MYO1C,CDH1,ENPEP,ITGB1,TWF1,LRP1,AKR1A1,EPS8,RDX,ABCB11,ATP1A1,ABCB4,ADAM10,RAB35,SLC15A1,ATP1B1,HSPD1,SPTBN1,CDH17,MYO1D,ARF6,ABCB1,MSN,PDGFRB,ABCG8,RPS3,SLC46A1,EHD3,CADM1,RP2
GO:CC	oxidoreductase complex	GO:1990204	119	16819	1	-1	-1		8.22074e-05	352	12	P4HB,UQCRC2,DLD,CYB5R3,DLST,UQCRC1,SDHA,NDUFV1,OGDH,SDHB,NDUFS7,NDUFS4
GO:CC	vesicle membrane	GO:0012506	876	16819	0.957799	67	2		0.000182316	352	38	ANXA4,MYO1B,UBA1,HSPA8,SIRPA,RAB10,RAB7A,CD163,ACE2,CTSD,MAGT1,CD44,MRC1,IQGAP2,IGF2R,PI4KA,RAB1A,ITGB1,PDCD6,LRP1,ANPEP,SELL,SORL1,ABCB11,ADAM10,RAB35,MLEC,RAB5C,LAMP2,MME,HLA-A,ARF6,VPS35,GAA,SNX18,CD109,GBP1,EHD3
GO:CC	cytoplasmic vesicle membrane	GO:0030659	862	16819	0.957229	67	2		0.000662258	352	36	MYO1B,UBA1,HSPA8,SIRPA,RAB10,RAB7A,CD163,ACE2,CTSD,MAGT1,CD44,MRC1,IQGAP2,IGF2R,PI4KA,RAB1A,ITGB1,PDCD6,LRP1,ANPEP,SELL,SORL1,ABCB11,ADAM10,RAB35,MLEC,RAB5C,LAMP2,MME,HLA-A,ARF6,VPS35,GAA,SNX18,CD109,EHD3
GO:CC	endoplasmic reticulum-Golgi intermediate compartment	GO:0005793	104	16819	0.526171	67	1		0.000663424	352	10	CTSC,CTSZ,SEC23IP,ANPEP,YIF1A,P4HB,MGAT1,LMAN2,MAN1A1,GALNT1
GO:CC	cell cortex	GO:0005938	210	16819	1	-1	-1		0.00142651	352	14	RAB10,ACTR1A,WDR1,CTSZ,CDH1,EPS8,RDX,ACTN4,SPTBN1,ARF6,ACTN1,SPTAN1,SEPTIN10,SEPTIN8
GO:CC	membrane protein complex	GO:0098796	1118	16819	0.790672	67	4		0.00163876	352	42	RAB7A,MAGT1,GNAS,CDH1,GNB1,ALCAM,IL6ST,CDH5,GNAI2,ITGB1,PDCD6,LRP1,ATP5F1B,TFR2,VCAM1,ATP1A1,ADAM10,MLEC,ATP1B1,HSPD1,GNB2,ATP2A2,RPN1,CDH17,HLA-A,VPS26B,VPS35,ATP5F1A,UQCRC2,GNA11,DPP10,UQCRC1,ABCG8,HMGB1,SDHA,ATP5PB,NDUFV1,SDHB,NDUFS7,NDUFS4,SSR4,GRB2
GO:CC	oxoglutarate dehydrogenase complex	GO:0045252	6	16819	1	-1	-1		0.00168837	352	3	DLD,DLST,OGDH
GO:CC	ruffle	GO:0001726	119	16819	1	-1	-1		0.00191676	352	10	ARF4,NME2,ITGB1,TWF1,LCP1,EPS8,VIL1,ARF6,ACTN1,RPS3
GO:CC	tricarboxylic acid cycle enzyme complex	GO:0045239	16	16819	1	-1	-1		0.00264912	352	4	SUCLG2,DLD,DLST,OGDH
GO:CC	secretory granule membrane	GO:0030667	280	16819	0.803729	67	1		0.00266085	352	16	SIRPA,RAB10,RAB7A,MAGT1,CD44,IQGAP2,IGF2R,ANPEP,SELL,ADAM10,MLEC,RAB5C,LAMP2,MME,GAA,CD109
GO:CC	brush border	GO:0005903	62	16819	0.432461	67	1		0.00272378	352	7	SLC5A1,MYO1B,ACE2,ENPEP,MME,VIL1,MYO1D
GO:CC	cortical actin cytoskeleton	GO:0030864	62	16819	1	-1	-1		0.00272378	352	7	WDR1,CDH1,RDX,ACTN4,SPTBN1,ACTN1,SPTAN1
GO:CC	cell-cell junction	GO:0005911	370	16819	1	-1	-1		0.0027656	352	19	UBA1,RAB10,WDR1,BAIAP2,CDH1,BAIAP2L1,CDH5,TWF1,HPN,RDX,ATP1B1,PPP1CA,ACTN1,DSG2,MSN,PTPRM,CLIC4,FERMT2,CADM1
GO:CC	lysosomal membrane	GO:0005765	349	16819	0.370547	67	3		0.00331282	352	18	UBA1,HSPA8,RAB7A,CTSD,MAGT1,CLN5,GNB1,ENPEP,LRP1,ANPEP,COL6A1,RAB5C,LAMP2,GNB2,VPS35,GAA,GNA11,CTSA
GO:CC	lytic vacuole membrane	GO:0098852	349	16819	0.370547	67	3		0.00331282	352	18	UBA1,HSPA8,RAB7A,CTSD,MAGT1,CLN5,GNB1,ENPEP,LRP1,ANPEP,COL6A1,RAB5C,LAMP2,GNB2,VPS35,GAA,GNA11,CTSA
GO:CC	endosome	GO:0005768	805	16819	0.766245	67	3		0.00331282	352	32	SLC5A1,MYO1B,UBA1,RAB10,RAB7A,CTSD,MRC1,CTSL,IGF2R,ITGB1,LRP1,SORL1,ABCB11,VCAM1,PDCD6IP,RAB35,RAB5C,HSPD1,LAMP2,MME,MYO1D,HLA-A,ARF6,VPS26B,VPS35,CRHBP,PRDX3,SNX18,SLC46A1,SLC30A10,EHD3,GRB2
GO:CC	mitochondrial proton-transporting ATP synthase, catalytic core	GO:0005754	2	16819	1	-1	-1		0.00331282	352	2	ATP5F1B,ATP5F1A
GO:CC	collagen beaded filament	GO:0098647	2	16819	1	-1	-1		0.00331282	352	2	COL6A1,COL6A3
GO:CC	collagen type VI trimer	GO:0005589	2	16819	1	-1	-1		0.00331282	352	2	COL6A1,COL6A3
GO:CC	lumenal side of lysosomal membrane	GO:0098575	2	16819	1	-1	-1		0.00331282	352	2	HSPA8,CTSA
GO:CC	proton-transporting ATP synthase, catalytic core	GO:0045267	2	16819	1	-1	-1		0.00331282	352	2	ATP5F1B,ATP5F1A
GO:CC	beta-N-acetylhexosaminidase complex	GO:1905379	2	16819	1	-1	-1		0.00331282	352	2	HEXA,HEXB
GO:CC	lamellipodium	GO:0030027	136	16819	1	-1	-1		0.00438181	352	10	CD44,IQGAP2,NME2,CDH1,RDX,P4HB,CFL1,VIL1,PTPRM,ACTR3
GO:CC	heterotrimeric G-protein complex	GO:0005834	34	16819	1	-1	-1		0.00487264	352	5	GNAS,GNB1,GNAI2,GNB2,GNA11
GO:CC	cell projection membrane	GO:0031253	217	16819	0.725138	67	1		0.00493689	352	13	SLC5A1,ARF4,ACE2,CD44,ITGB1,TWF1,EPS8,RAB35,SPTBN1,MYO1D,ARF6,RPS3,EHD3
GO:CC	Arp2/3 protein complex	GO:0005885	9	16819	1	-1	-1		0.00495106	352	3	ARPC1A,ACTR2,ACTR3
GO:CC	pseudopodium	GO:0031143	9	16819	1	-1	-1		0.00495106	352	3	ACTN4,ACTN1,MSN
GO:CC	vacuolar membrane	GO:0005774	373	16819	0.401091	67	3		0.00639893	352	18	UBA1,HSPA8,RAB7A,CTSD,MAGT1,CLN5,GNB1,ENPEP,LRP1,ANPEP,COL6A1,RAB5C,LAMP2,GNB2,VPS35,GAA,GNA11,CTSA
GO:CC	cluster of actin-based cell projections	GO:0098862	96	16819	0.512473	67	1		0.00639893	352	8	SLC5A1,MYO1B,ACE2,ENPEP,EPS8,MME,VIL1,MYO1D
GO:CC	adherens junction	GO:0005912	145	16819	1	-1	-1		0.00661143	352	10	RAB10,BAIAP2,CDH1,BAIAP2L1,CDH5,RDX,PPP1CA,MSN,PTPRM,FERMT2
GO:CC	dihydrolipoyl dehydrogenase complex	GO:0045240	10	16819	1	-1	-1		0.00663964	352	3	DLD,DLST,OGDH
GO:CC	ATPase dependent transmembrane transport complex	GO:0098533	23	16819	1	-1	-1		0.00818186	352	4	ATP1A1,ATP1B1,ATP2A2,ABCG8
GO:CC	membrane microdomain	GO:0098857	205	16819	0.17352	67	3		0.0087227	352	12	ANXA13,PGK1,ACE2,CTSD,MYO1C,CDH1,IL6ST,GPC1,ITGB1,ATP1A1,LAMP2,MME
GO:CC	GTPase complex	GO:1905360	40	16819	1	-1	-1		0.00923149	352	5	GNAS,GNB1,GNAI2,GNB2,GNA11
GO:CC	early endosome	GO:0005769	295	16819	0.517649	67	2		0.00939153	352	15	SLC5A1,MYO1B,IGF2R,LRP1,SORL1,VCAM1,RAB5C,HSPD1,MME,HLA-A,VPS26B,VPS35,PRDX3,SLC30A10,EHD3
GO:CC	cortical cytoskeleton	GO:0030863	81	16819	1	-1	-1		0.00980839	352	7	WDR1,CDH1,RDX,ACTN4,SPTBN1,ACTN1,SPTAN1
GO:CC	chaperone complex	GO:0101031	41	16819	1	-1	-1		0.00999884	352	5	HSPA8,CCT8,HSP90AB1,CCDC47,RUVBL2
GO:CC	extrinsic component of plasma membrane	GO:0019897	156	16819	0.638201	67	1		0.0103907	352	10	GNAS,CDH1,GNB1,CDH5,GNAI2,GNB2,CDH17,GNA11,SNX18,FERMT2
GO:CC	inner mitochondrial membrane protein complex	GO:0098800	156	16819	1	-1	-1		0.0103907	352	10	ATP5F1B,ATP5F1A,UQCRC2,UQCRC1,SDHA,ATP5PB,NDUFV1,SDHB,NDUFS7,NDUFS4
GO:CC	COPII-coated ER to Golgi transport vesicle	GO:0030134	83	16819	1	-1	-1		0.0108273	352	7	CTSC,CTSZ,SEC23IP,PDCD6,YIF1A,LMAN2,HLA-A
GO:CC	actin filament bundle	GO:0032432	63	16819	1	-1	-1		0.0120729	352	6	TPM4,LCP1,ACTN4,VIL1,ACTN1,PLS3
GO:CC	recycling endosome membrane	GO:0055038	63	16819	1	-1	-1		0.0120729	352	6	ABCB11,RAB35,HLA-A,ARF6,SNX18,EHD3
GO:CC	mitochondrial membrane	GO:0031966	569	16819	1	-1	-1		0.0123816	352	23	CLU,ATP5F1B,SLC25A3,HSPD1,ACADVL,ATP5F1A,UQCRC2,MTCH2,CYB5R3,MAOA,UQCRC1,CPT2,ACSL1,RPS3,SDHA,ATP5PB,SLC25A1,NDUFV1,OGDH,SDHB,TMBIM6,NDUFS7,NDUFS4
GO:CC	oligosaccharyltransferase complex	GO:0008250	13	16819	1	-1	-1		0.0131196	352	3	MAGT1,MLEC,RPN1
GO:CC	endosome membrane	GO:0010008	373	16819	0.873855	67	1		0.0132727	352	17	MYO1B,UBA1,RAB7A,CTSD,MRC1,IGF2R,ITGB1,SORL1,ABCB11,RAB35,RAB5C,LAMP2,HLA-A,ARF6,VPS35,SNX18,EHD3
GO:CC	respiratory chain complex	GO:0098803	87	16819	1	-1	-1		0.0132727	352	7	UQCRC2,UQCRC1,SDHA,NDUFV1,SDHB,NDUFS7,NDUFS4
GO:CC	mitochondrial envelope	GO:0005740	608	16819	1	-1	-1		0.0132727	352	24	CLU,ATP5F1B,SLC25A3,HSPD1,ACADVL,ATP5F1A,UQCRC2,MTCH2,CYB5R3,MAOA,UQCRC1,CPT2,ACSL1,RPS3,SDHA,ATP5PB,SLC25A1,NDUFV1,OGDH,SDHB,TMBIM6,NDUFS7,NDUFS4,GATM
GO:CC	mitochondrial respiratory chain complex II, succinate dehydrogenase complex (ubiquinone)	GO:0005749	4	16819	1	-1	-1		0.0136549	352	2	SDHA,SDHB
GO:CC	succinate dehydrogenase complex (ubiquinone)	GO:0045257	4	16819	1	-1	-1		0.0136549	352	2	SDHA,SDHB
GO:CC	leading edge membrane	GO:0031256	112	16819	1	-1	-1		0.0136549	352	8	ARF4,CD44,ITGB1,TWF1,EPS8,SPTBN1,MYO1D,RPS3
GO:CC	retromer, cargo-selective complex	GO:0030906	4	16819	1	-1	-1		0.0136549	352	2	VPS26B,VPS35
GO:CC	fumarate reductase complex	GO:0045283	4	16819	1	-1	-1		0.0136549	352	2	SDHA,SDHB
GO:CC	succinate dehydrogenase complex	GO:0045281	4	16819	1	-1	-1		0.0136549	352	2	SDHA,SDHB
GO:CC	respiratory chain complex II	GO:0045273	4	16819	1	-1	-1		0.0136549	352	2	SDHA,SDHB
GO:CC	cell projection	GO:0042995	1602	16819	0.873855	67	5		0.0139465	352	50	SLC5A1,MYO1B,ADGRL2,HSPA8,RAB10,CLU,ARF4,ACE2,CD44,IQGAP2,HSP90AB1,NME2,MYO1C,CDH1,HSP90AA1,GNB1,ALCAM,ALDH1A1,ITGB1,TWF1,LCP1,EPS8,RDX,P4HB,VCAM1,ATP1A1,CFL1,RAB35,ACTN4,ATP1B1,HSPD1,SPTBN1,MME,VIL1,MYO1D,ARF6,ACTN1,CRHBP,RTN4,SPTAN1,MSN,PTPRM,GNA11,ACTR3,EPHA1,RPS3,CLIC4,EHD3,CADM1,RP2
GO:CC	plasma membrane bounded cell projection	GO:0120025	1575	16819	0.86846	67	5		0.0161279	352	49	SLC5A1,MYO1B,ADGRL2,HSPA8,RAB10,CLU,ARF4,ACE2,CD44,IQGAP2,HSP90AB1,NME2,MYO1C,CDH1,HSP90AA1,GNB1,ALCAM,ALDH1A1,ITGB1,TWF1,LCP1,EPS8,RDX,P4HB,VCAM1,ATP1A1,CFL1,RAB35,ACTN4,ATP1B1,HSPD1,SPTBN1,MME,VIL1,MYO1D,ARF6,ACTN1,CRHBP,RTN4,MSN,PTPRM,GNA11,ACTR3,EPHA1,RPS3,CLIC4,EHD3,CADM1,RP2
GO:CC	mitochondrial respirasome	GO:0005746	92	16819	1	-1	-1		0.0161279	352	7	UQCRC2,UQCRC1,SDHA,NDUFV1,SDHB,NDUFS7,NDUFS4
GO:CC	respirasome	GO:0070469	94	16819	1	-1	-1		0.0179925	352	7	UQCRC2,UQCRC1,SDHA,NDUFV1,SDHB,NDUFS7,NDUFS4
GO:CC	extrinsic component of cytoplasmic side of plasma membrane	GO:0031234	95	16819	1	-1	-1		0.0189204	352	7	GNAS,GNB1,GNAI2,GNB2,GNA11,SNX18,FERMT2
GO:CC	membrane raft	GO:0045121	204	16819	0.17352	67	3		0.0192168	352	11	ANXA13,PGK1,ACE2,CTSD,MYO1C,CDH1,IL6ST,GPC1,ITGB1,ATP1A1,MME
GO:CC	lumenal side of membrane	GO:0098576	5	16819	1	-1	-1		0.0203861	352	2	HSPA8,CTSA
GO:CC	mitochondrial proton-transporting ATP synthase complex, catalytic sector F(1)	GO:0000275	5	16819	1	-1	-1		0.0203861	352	2	ATP5F1B,ATP5F1A
GO:CC	cytoplasmic side of plasma membrane	GO:0009898	150	16819	1	-1	-1		0.0210623	352	9	GNAS,CDH1,GNB1,GNAI2,GNB2,GNA11,SNX18,PTP4A1,FERMT2
GO:CC	recycling endosome	GO:0055037	151	16819	0.307416	67	2		0.0218162	352	9	RAB10,SORL1,ABCB11,RAB35,HLA-A,ARF6,SNX18,SLC30A10,EHD3
GO:CC	cation-transporting ATPase complex	GO:0090533	17	16819	1	-1	-1		0.0234072	352	3	ATP1A1,ATP1B1,ATP2A2
GO:CC	perinuclear endoplasmic reticulum	GO:0097038	17	16819	1	-1	-1		0.0234072	352	3	CLU,ADAM10,BCAP31
GO:CC	plasma membrane protein complex	GO:0098797	542	16819	0.563464	67	3		0.0242368	352	21	GNAS,CDH1,GNB1,ALCAM,IL6ST,CDH5,GNAI2,ITGB1,LRP1,TFR2,VCAM1,ATP1A1,ATP1B1,GNB2,CDH17,HLA-A,GNA11,DPP10,ABCG8,HMGB1,GRB2
GO:CC	side of membrane	GO:0098552	548	16819	0.10378	67	6		0.026959	352	21	HSPA8,CD163,GNAS,CDH1,GNB1,IL6ST,ENPEP,GNAI2,P4HB,TFR2,VCAM1,GNB2,BCAM,ABCB1,GNA11,ENPP3,IGHA2,SNX18,CTSA,PTP4A1,FERMT2
GO:CC	mitochondrial inner membrane	GO:0005743	409	16819	1	-1	-1		0.026959	352	17	CLU,ATP5F1B,SLC25A3,HSPD1,ACADVL,ATP5F1A,UQCRC2,UQCRC1,CPT2,RPS3,SDHA,ATP5PB,SLC25A1,NDUFV1,SDHB,NDUFS7,NDUFS4
GO:CC	Golgi apparatus	GO:0005794	1349	16819	0.627133	67	6		0.0280531	352	42	MYO1B,RAB10,CLU,B4GALT5,CD44,MYDGF,GNAS,HPD,CTSL,CDH1,CLN5,IGF2R,GPC1,RAB1A,SEC23IP,GLG1,YIF1A,MAN2A1,ARF1,PROC,AKR7A3,SORL1,VCAM1,ATP1A1,ADAM10,GAS6,CPQ,CHST4,GPC6,MME,MGAT1,LMAN2,HLA-A,MAN1A1,PDGFRB,VCAN,GALNT1,ERO1A,DPP7,GBP1,MAMDC4,SECTM1
GO:CC	dendritic growth cone	GO:0044294	6	16819	1	-1	-1		0.0280531	352	2	HSP90AB1,HSP90AA1
GO:CC	coated vesicle	GO:0030135	251	16819	0.766245	67	1		0.0304943	352	12	HSPA8,CTSC,CTSZ,IGF2R,SEC23IP,PDCD6,YIF1A,RAB35,HSPD1,LMAN2,HLA-A,SNX18
GO:CC	actin filament	GO:0005884	106	16819	1	-1	-1		0.0306984	352	7	MYO1B,MYO1C,TPM4,TWF1,LCP1,ACTN1,PLS3
GO:CC	retromer complex	GO:0030904	20	16819	1	-1	-1		0.034669	352	3	RAB7A,VPS26B,VPS35
GO:CC	lateral plasma membrane	GO:0016328	38	16819	1	-1	-1		0.034669	352	4	MYO1C,CDH1,ATP1A1,ATP1B1
GO:CC	lipid droplet	GO:0005811	83	16819	1	-1	-1		0.034669	352	6	RAB7A,HSD17B11,RAB5C,CES1,CYB5R3,BCAP31
GO:CC	dendrite terminus	GO:0044292	7	16819	1	-1	-1		0.0364714	352	2	HSP90AB1,HSP90AA1
GO:CC	axolemma	GO:0030673	7	16819	1	-1	-1		0.0364714	352	2	SPTBN1,MYO1D
GO:CC	proton-transporting ATP synthase complex, catalytic core F(1)	GO:0045261	7	16819	1	-1	-1		0.0364714	352	2	ATP5F1B,ATP5F1A
GO:CC	cytoskeleton	GO:0005856	1828	16819	0.859735	67	6		0.0374954	352	53	ARHGDIA,MYO1B,CLU,CTSC,CCT8,ACTR1A,MDH1,WDR1,IQGAP2,MYO1C,BAIAP2,CDH1,BAIAP2L1,TPM4,GNAI2,TWF1,LCP1,RDX,ARPC1A,P4HB,VCAM1,CFL1,ABCB4,PDCD6IP,ACTN4,DPYSL2,ACTR2,SMC3,SPTBN1,MVP,VIL1,MYO1D,ALDOB,ACTN1,CRHBP,DSTN,SPTAN1,DCXR,MSN,CNP,ACTR3,FLNB,RMDN1,PLS3,RPS3,EML4,CLIC4,GBP1,SEPTIN10,PSMD10,RP2,SEPTIN8,RUVBL2
GO:CC	endocytic vesicle	GO:0030139	295	16819	0.128731	67	4		0.0397449	352	13	RAB7A,CD163,ACE2,CTSL,HSP90AA1,IGF2R,LRP1,RAB35,RAB5C,HSP90B1,HLA-A,ARF6,EHD3
GO:CC	ruffle membrane	GO:0032587	62	16819	1	-1	-1		0.0397449	352	5	ARF4,ITGB1,TWF1,EPS8,RPS3
GO:CC	actomyosin	GO:0042641	63	16819	1	-1	-1		0.042149	352	5	TPM4,LCP1,PDCD6IP,ACTN4,ACTN1
GO:CC	mitochondrial proton-transporting ATP synthase complex	GO:0005753	22	16819	1	-1	-1		0.0425549	352	3	ATP5F1B,ATP5F1A,ATP5PB
GO:CC	proton-transporting ATP synthase complex	GO:0045259	22	16819	1	-1	-1		0.0425549	352	3	ATP5F1B,ATP5F1A,ATP5PB
GO:CC	cytoplasmic side of membrane	GO:0098562	174	16819	1	-1	-1		0.0449074	352	9	GNAS,CDH1,GNB1,GNAI2,GNB2,GNA11,SNX18,PTP4A1,FERMT2
GO:CC	organelle inner membrane	GO:0019866	438	16819	1	-1	-1		0.0449074	352	17	CLU,ATP5F1B,SLC25A3,HSPD1,ACADVL,ATP5F1A,UQCRC2,UQCRC1,CPT2,RPS3,SDHA,ATP5PB,SLC25A1,NDUFV1,SDHB,NDUFS7,NDUFS4
GO:CC	spectrin	GO:0008091	8	16819	1	-1	-1		0.0450032	352	2	SPTBN1,SPTAN1
GO:CC	intracellular anatomical structure	GO:0005622	13694	16819	0.925818	67	52		0.0465634	352	303	ANXA4,ARHGDIA,DDT,PFKL,SLC5A1,GSTO1,MYO1B,UBA1,EEF2,ANXA13,PGK1,PPA1,HSPA8,LGALS4,GPI,SIRPA,RAB10,RAB7A,CLU,CTSC,ARF4,PLTP,CCT8,CD163,ACE2,CTSD,ACTR1A,B4GALT5,MAGT1,CD44,GSTP1,MYDGF,MRC1,ASL,HEXA,MDH1,GNAS,WDR1,ADGRG6,ADH1C,YWHAE,CTSZ,IQGAP2,HPD,HSP90AB1,PEBP1,NME2,MYO1C,LGALS2,PRDX1,MDH2,BAIAP2,DDAH1,CMPK1,CTSL,CDH1,HSP90AA1,CLN5,GPRC5C,GNB1,ABHD14B,IGF2R,BAIAP2L1,ENPEP,TPM4,PI4KA,GPC1,IGFBP7,AR…
GO:CC	organelle subcompartment	GO:0031984	1088	16819	1	67	1		0.0495896	352	34	MYO1B,UBA1,RAB10,MAGT1,GNAS,ADGRG6,HPD,CDH1,IGF2R,ALDH3A2,HPN,YIF1A,MAN2A1,SORL1,EPHX1,MLEC,CHST4,HSP90B1,MME,ATP2A2,LMAN2,RPN1,HLA-A,RTN4,POR,CANX,CYB5R3,ACSL1,GALNT1,BCAP31,ERO1A,CCDC47,TMBIM6,SSR4
GO:MF	sulfur compound binding	GO:1901681	187	17307	4.04015e-08	67	11	AZU1,CTSG,MPO,ELANE,HLCS,LTF,HRG,ECI2,RTN4R,FN1,CFH	0.0734196	354	9
GO:MF	heparin binding	GO:0008201	106	17307	4.16766e-08	67	9	AZU1,CTSG,MPO,ELANE,LTF,HRG,RTN4R,FN1,CFH	0.267754	354	4
GO:MF	glycosaminoglycan binding	GO:0005539	158	17307	9.69085e-07	67	9	AZU1,CTSG,MPO,ELANE,LTF,HRG,RTN4R,FN1,CFH	0.19713	354	6
GO:MF	serine-type endopeptidase activity	GO:0004252	126	17307	2.18946e-06	67	8	CTSG,ELANE,MMP9,PRTN3,LTF,F12,MMP1,CD5L	0.563193	354	3
GO:MF	serine hydrolase activity	GO:0017171	151	17307	5.97947e-06	67	8	CTSG,ELANE,MMP9,PRTN3,LTF,F12,MMP1,CD5L	0.178628	354	6
GO:MF	serine-type peptidase activity	GO:0008236	148	17307	5.97947e-06	67	8	CTSG,ELANE,MMP9,PRTN3,LTF,F12,MMP1,CD5L	0.166947	354	6
GO:MF	protease binding	GO:0002020	120	17307	1.73463e-05	67	7	CTSG,ELANE,CSTA,TTN,TIMP1,A2M,FN1	0.538761	354	3
GO:MF	metal ion binding	GO:0046872	975	17307	2.57641e-05	67	16	CRP,MMP9,S100A9,S100A8,LCN2,NT5C3A,CLYBL,LTF,HRG,APCS,CALM3,MMP1,TTN,TIMP1,TF,TES	4.42576e-07	354	49	ANXA4,ANXA13,PPA1,COMP,ENPP2,ACE2,ADH1C,EFHD2,CDH1,ENPEP,TPM4,GPC1,ARG1,CDH5,PDCD6,LRP1,LCP1,GDA,ANPEP,SELL,GCLC,IDH1,ACO2,ATP1A1,FBP1,RNPEP,CEMIP2,ADH1B,HSP90B1,MME,ATP2A2,MGAT1,VIL1,CDH17,MAN1A1,DSG2,ADH5,ADH4,AOX1,LACTB2,CANX,ENPP3,GALNT1,ERAP1,CCDC47,HSPE1,ADH1A,HMGCL,RP2
GO:MF	organic acid binding	GO:0043177	92	17307	4.98541e-05	67	6	S100A9,S100A8,HLCS,HBD,DDAH2,HBB	0.211448	354	4
GO:MF	cation binding	GO:0043169	1071	17307	7.08591e-05	67	16	CRP,MMP9,S100A9,S100A8,LCN2,NT5C3A,CLYBL,LTF,HRG,APCS,CALM3,MMP1,TTN,TIMP1,TF,TES	4.42576e-07	354	52	ANXA4,PFKL,ANXA13,PPA1,COMP,PLTP,ENPP2,ACE2,ADH1C,EFHD2,CDH1,ENPEP,TPM4,GPC1,ARG1,CDH5,PDCD6,LRP1,LCP1,GDA,ANPEP,SELL,GCLC,IDH1,ACO2,ATP1A1,FBP1,RNPEP,CEMIP2,ADH1B,HSP90B1,MME,ATP2A2,MGAT1,VIL1,CDH17,MAN1A1,DSG2,ADH5,ADH4,AOX1,LACTB2,CANX,ENPP3,GALNT1,ERAP1,OGDH,CCDC47,HSPE1,ADH1A,HMGCL,RP2
GO:MF	proteoglycan binding	GO:0043394	29	17307	0.00012558	67	4	AZU1,HRG,FN1,CFH	0.0244805	354	4	COMP,CTSL,LRP1,COL5A1
GO:MF	endopeptidase activity	GO:0004175	358	17307	0.000236757	67	9	CTSG,ELANE,MMP9,PRTN3,LTF,F12,MMP1,CD5L,CASP14	0.0467883	354	15	CTSC,ACE2,CTSD,ADGRG6,CTSZ,CTSL,TMPRSS2,HPN,PROC,ADAM10,TMPRSS6,MME,ADAM9,CAPN5,ERAP1
GO:MF	endopeptidase inhibitor activity	GO:0004866	140	17307	0.000345763	67	6	LTF,CSTA,HRG,SERPINB5,TIMP1,A2M	0.150853	354	6
GO:MF	transition metal ion binding	GO:0046914	488	17307	0.000345763	67	10	MMP9,S100A9,S100A8,LCN2,LTF,HRG,MMP1,TIMP1,TF,TES	0.00635123	354	22	ENPP2,ACE2,ADH1C,ENPEP,GPC1,ARG1,GDA,ANPEP,ACO2,RNPEP,ADH1B,MME,MGAT1,ADH5,ADH4,AOX1,LACTB2,ENPP3,GALNT1,ERAP1,ADH1A,HMGCL
GO:MF	heparan sulfate proteoglycan binding	GO:0043395	13	17307	0.000345763	67	3	AZU1,HRG,CFH	0.0952999	354	2
GO:MF	peptidase inhibitor activity	GO:0030414	142	17307	0.000345937	67	6	LTF,CSTA,HRG,SERPINB5,TIMP1,A2M	0.15885	354	6
GO:MF	endopeptidase regulator activity	GO:0061135	153	17307	0.000496641	67	6	LTF,CSTA,HRG,SERPINB5,TIMP1,A2M	0.184261	354	6
GO:MF	peptidase activity	GO:0008233	525	17307	0.000538338	67	10	AZU1,CTSG,ELANE,MMP9,PRTN3,LTF,F12,MMP1,CD5L,CASP14	0.00012014	354	28	CTSC,ACE2,CTSD,ADGRG6,CTSZ,CTSL,ENPEP,TMPRSS2,CPM,ANPEP,HPN,PROC,ADAM10,TMPRSS6,RNPEP,CPQ,LAP3,FOLH1,MME,GGT1,CNDP2,ADAM9,CAPN5,OTUB1,CTSA,ST14,ERAP1,DPP7
GO:MF	peroxidase activity	GO:0004601	49	17307	0.000611895	67	4	MPO,HBD,GPX3,HBB	0.0277447	354	5	GSTP1,PRDX1,GPX2,GPX4,PRDX3
GO:MF	signaling receptor binding	GO:0005102	1359	17307	0.000640287	67	16	CTSG,CRP,PRTN3,S100A9,S100A8,HRG,FGA,FGG,FGB,C5,IGHG2,TIMP1,A2M,TF,FN1,IGHV1-18	0.0250034	354	43	DDT,HSPA8,CLU,ARF4,GNAS,MYO1C,ALCAM,IL6ST,IL1R1,CDH5,GNAI2,GLG1,ITGB1,LRP1,LCP1,ATP5F1B,P4HB,VCAM1,ADAM10,PDCD6IP,GAS6,ACTN4,HSP90B1,COL5A1,PTPRD,EFNB1,CDH17,HLA-A,VPS35,ACTN1,ATP5F1A,ADAM9,MSN,GNA11,PDGFRB,HMGB1,IGHA2,ERAP1,FERMT2,SECTM1,CADM1,GRB2,ANGPTL3
GO:MF	oxidoreductase activity, acting on peroxide as acceptor	GO:0016684	52	17307	0.000640287	67	4	MPO,HBD,GPX3,HBB	0.0326321	354	5	GSTP1,PRDX1,GPX2,GPX4,PRDX3
GO:MF	Toll-like receptor 4 binding	GO:0035662	3	17307	0.000640287	67	2	S100A9,S100A8	1	-1	-1
GO:MF	opsonin binding	GO:0001846	21	17307	0.000863979	67	3	CRP,APCS,CFH	1	-1	-1
GO:MF	peptidase regulator activity	GO:0061134	181	17307	0.000863979	67	6	LTF,CSTA,HRG,SERPINB5,TIMP1,A2M	0.159423	354	7
GO:MF	carbohydrate derivative binding	GO:0097367	847	17307	0.00102237	67	12	RNASE3,AZU1,CTSG,MPO,ELANE,LTF,HRG,ECI2,RTN4R,ABCF1,FN1,CFH	2.9188e-05	354	40	PFKL,MYO1B,PCOLCE,PGK1,COMP,HSPA8,RAB10,RAB7A,ARF4,CD44,HSP90AB1,NME2,LGALS2,CTSL,HSP90AA1,TWF1,LRP1,SELL,ARF1,GCLC,ATP1A1,GLUD1,RAB35,FBP1,RAB5C,ACTN4,COL5A1,HSPD1,ACADVL,VIL1,ARF6,ATP5F1A,ABCB1,POR,GNA11,VCAN,ABCG8,HMGB1,GBP1,RALB
GO:MF	complement binding	GO:0001848	25	17307	0.00135552	67	3	CRP,APCS,CFH	1	-1	-1
GO:MF	hemoglobin alpha binding	GO:0031721	5	17307	0.00159616	67	2	HBD,HBB	1	-1	-1
GO:MF	antioxidant activity	GO:0016209	75	17307	0.00213259	67	4	MPO,HBD,GPX3,HBB	0.0340006	354	6	GSTO1,GSTP1,PRDX1,GPX2,GPX4,PRDX3
GO:MF	icosatetraenoic acid binding	GO:0050543	6	17307	0.00215713	67	2	S100A9,S100A8	1	-1	-1
GO:MF	arachidonic acid binding	GO:0050544	6	17307	0.00215713	67	2	S100A9,S100A8	1	-1	-1
GO:MF	icosanoid binding	GO:0050542	7	17307	0.00291829	67	2	S100A9,S100A8	1	-1	-1
GO:MF	hemoglobin binding	GO:0030492	8	17307	0.00365301	67	2	HBD,HBB	1	-1	-1
GO:MF	complement component C1q complex binding	GO:0001849	8	17307	0.00365301	67	2	CRP,APCS	1	-1	-1
GO:MF	zinc ion binding	GO:0008270	358	17307	0.00398924	67	7	MMP9,S100A9,S100A8,HRG,MMP1,TIMP1,TES	0.0467883	354	15	ENPP2,ACE2,ADH1C,ENPEP,GDA,ANPEP,RNPEP,ADH1B,MME,ADH5,ADH4,LACTB2,ENPP3,ERAP1,ADH1A
GO:MF	RAGE receptor binding	GO:0050786	9	17307	0.0044247	67	2	S100A9,S100A8	0.264731	354	1
GO:MF	extracellular matrix structural constituent	GO:0005201	172	17307	0.00442689	67	5	FGA,FGG,FGB,MUC5AC,FN1	0.0102935	354	11	PCOLCE,COMP,IGFBP7,CILP,COL6A1,COL6A3,PRG2,COL5A1,NID2,VCAN,ABI3BP
GO:MF	Toll-like receptor binding	GO:0035325	10	17307	0.00509267	67	2	S100A9,S100A8	1	-1	-1
GO:MF	haptoglobin binding	GO:0031720	10	17307	0.00509267	67	2	HBD,HBB	1	-1	-1
GO:MF	oxygen carrier activity	GO:0005344	13	17307	0.00833392	67	2	HBD,HBB	1	-1	-1
GO:MF	long-chain fatty acid binding	GO:0036041	13	17307	0.00833392	67	2	S100A9,S100A8	1	-1	-1
GO:MF	iron ion binding	GO:0005506	57	17307	0.00997703	67	3	LCN2,LTF,TF	0.419124	354	2
GO:MF	enzyme inhibitor activity	GO:0004857	317	17307	0.00997703	67	6	LTF,CSTA,HRG,SERPINB5,TIMP1,A2M	0.140511	354	11
GO:MF	collagen binding	GO:0005518	59	17307	0.0107029	67	3	LRRC15,MMP9,FN1	1.24108e-05	354	10	PCOLCE,COMP,CD44,ADGRG6,CTSL,ITGB1,COL6A1,NID2,ADAM9,MRC2
GO:MF	carboxylic acid binding	GO:0031406	132	17307	0.0115845	67	4	S100A9,S100A8,HLCS,RTN4R	0.381019	354	4
GO:MF	serine-type endopeptidase inhibitor activity	GO:0004867	62	17307	0.011812	67	3	HRG,SERPINB5,A2M	0.456762	354	2
GO:MF	ankyrin binding	GO:0030506	19	17307	0.015701	67	2	FLNC,RHAG	0.136976	354	2
GO:MF	calcium-dependent protein binding	GO:0048306	70	17307	0.0160273	67	3	S100A9,S100A8,A2M	0.136976	354	4
GO:MF	calcium ion binding	GO:0005509	368	17307	0.0177809	67	6	CRP,S100A9,S100A8,APCS,CALM3,TTN	0.000204817	354	22	ANXA4,ANXA13,COMP,ENPP2,EFHD2,CDH1,TPM4,CDH5,PDCD6,LRP1,LCP1,SELL,CEMIP2,HSP90B1,ATP2A2,VIL1,CDH17,MAN1A1,DSG2,CANX,ENPP3,CCDC47
GO:MF	molecular carrier activity	GO:0140104	74	17307	0.0177809	67	3	HBD,HBB,TF	0.538865	354	2
GO:MF	monocarboxylic acid binding	GO:0033293	74	17307	0.0177809	67	3	S100A9,S100A8,HLCS	0.289523	354	3
GO:MF	(S)-citramalyl-CoA lyase activity	GO:0047777	1	17307	0.0196789	67	1	CLYBL	1	-1	-1
GO:MF	choline binding	GO:0033265	1	17307	0.0196789	67	1	CRP	1	-1	-1
GO:MF	biotin-protein ligase activity	GO:0018271	1	17307	0.0196789	67	1	HLCS	1	-1	-1
GO:MF	glycosylphosphatidylinositol phospholipase D activity	GO:0004621	1	17307	0.0196789	67	1	GPLD1	1	-1	-1
GO:MF	biotin-[propionyl-CoA-carboxylase (ATP-hydrolyzing)] ligase activity	GO:0004080	1	17307	0.0196789	67	1	HLCS	1	-1	-1
GO:MF	biotin-[acetyl-CoA-carboxylase] ligase activity	GO:0004077	1	17307	0.0196789	67	1	HLCS	1	-1	-1
GO:MF	molybdopterin molybdotransferase activity	GO:0061599	1	17307	0.0196789	67	1	GPHN	1	-1	-1
GO:MF	myosin-light-chain-phosphatase activity	GO:0050115	1	17307	0.0196789	67	1	PPP1CB	1	-1	-1
GO:MF	malate synthase activity	GO:0004474	1	17307	0.0196789	67	1	CLYBL	1	-1	-1
GO:MF	disordered domain specific binding	GO:0097718	25	17307	0.0209085	67	2	CALM3,FN1	0.181647	354	2
GO:MF	heme binding	GO:0020037	92	17307	0.0263715	67	3	HRG,HBD,HBB	0.905366	354	1
GO:MF	lipopolysaccharide binding	GO:0001530	31	17307	0.030431	67	2	RNASE3,LTF	0.228157	354	2
GO:MF	tetrapyrrole binding	GO:0046906	98	17307	0.0304521	67	3	HRG,HBD,HBB	0.919115	354	1
GO:MF	oxygen binding	GO:0019825	32	17307	0.0313979	67	2	HBD,HBB	1	-1	-1
GO:MF	tRNA 2'-phosphotransferase activity	GO:0000215	2	17307	0.0331968	67	1	NT5C3A	1	-1	-1
GO:MF	interleukin-18 binding	GO:0042007	2	17307	0.0331968	67	1	IL18R1	1	-1	-1
GO:MF	dimethylargininase activity	GO:0016403	2	17307	0.0331968	67	1	DDAH2	0.109294	354	1
GO:MF	enterobactin binding	GO:1903981	2	17307	0.0331968	67	1	LCN2	1	-1	-1
GO:MF	interleukin-18 receptor activity	GO:0042008	2	17307	0.0331968	67	1	IL18R1	1	-1	-1
GO:MF	structural molecule activity	GO:0005198	620	17307	0.0420058	67	7	OLFM4,FGA,FGG,FGB,MUC5AC,TTN,FN1	0.0550863	354	22
GO:MF	small molecule binding	GO:0036094	965	17307	0.0435538	67	9	S100A9,S100A8,HLCS,ECI2,HBD,DDAH2,HBB,ABCF1,APOD	1.58578e-07	354	50	PFKL,MYO1B,PGK1,HSPA8,GPI,RAB10,RAB7A,ARF4,MRC1,HSP90AB1,NME2,DDAH1,HSP90AA1,CLN5,ALDH1A1,TWF1,ARF1,GCLC,ATP1A1,GLUD1,RAB35,SULT2B1,FBP1,RAB5C,ACTN4,ACADVL,CRYZ,LMAN2,ALDOB,ARF6,ATP5F1A,DLD,ABCB1,POR,ADH4,AOX1,GNA11,NPC1L1,CYB5R3,ALDH9A1,MAOA,ABCG8,SDHA,OGDH,GBP1,ASS1,MAT2A,RALB,ALDH2,OAT
GO:MF	interleukin-8 binding	GO:0019959	3	17307	0.0435538	67	1	A2M	1	-1	-1
GO:MF	delta(3)-delta(2)-enoyl-CoA isomerase activity	GO:0004165	3	17307	0.0435538	67	1	ECI2	0.136976	354	1
GO:MF	iron chaperone activity	GO:0034986	3	17307	0.0435538	67	1	TF	1	-1	-1
GO:MF	ganglioside GT1b binding	GO:1905576	3	17307	0.0435538	67	1	RTN4R	1	-1	-1
GO:MF	ganglioside GM1 binding	GO:1905573	3	17307	0.0435538	67	1	RTN4R	1	-1	-1
GO:MF	nitrate reductase activity	GO:0008940	3	17307	0.0435538	67	1	GPHN	1	-1	-1
GO:MF	carbon dioxide transmembrane transporter activity	GO:0035379	3	17307	0.0435538	67	1	RHAG	1	-1	-1
GO:MF	N-terminal myristoylation domain binding	GO:0031997	3	17307	0.0435538	67	1	CALM3	1	-1	-1
GO:MF	neuregulin receptor activity	GO:0038131	3	17307	0.0435538	67	1	RTN4R	1	-1	-1
GO:MF	lipid binding	GO:0008289	646	17307	0.0449708	67	7	RNASE3,S100A9,S100A8,LTF,ECI2,RTN4R,APOD	0.0317713	354	24	ANXA4,MYO1B,ANXA13,PLTP,GSTP1,IQGAP2,PEBP1,AKR1D1,TWF1,SELL,ATP1A1,RAB35,SULT2B1,GAS6,HSPD1,ACADVL,MME,VIL1,ADH5,ADH4,NPC1L1,HMGB1,SNX18,FERMT2
GO:MF	cysteine-type endopeptidase inhibitor activity	GO:0004869	44	17307	0.0456705	67	2	LTF,CSTA	0.0709349	354	4
GO:MF	protein serine/threonine kinase activator activity	GO:0043539	45	17307	0.0471155	67	2	LTF,CALM3	0.683403	354	1
GO:MF	fatty acid binding	GO:0005504	46	17307	0.0485639	67	2	S100A9,S100A8	0.33992	354	2
GO:MF	catalytic activity	GO:0003824	4926	17307	0.198885	67	24		8.69276e-25	354	198	DDT,PFKL,GSTO1,UBA1,PGK1,PPA1,HSPA8,GPI,RAB10,RAB7A,CTSC,ARF4,ART4,ENPP2,ACE2,CTSD,B4GALT5,GSTP1,ASL,HEXA,MDH1,GNAS,ADGRG6,ADH1C,CTSZ,HPD,HSP90AB1,NME2,PRDX1,MDH2,DDAH1,CMPK1,CTSL,HSP90AA1,CLN5,GNB1,ABHD14B,IGF2R,ENPEP,ART3,PI4KA,ARG1,GNAI2,RAB1A,TMPRSS2,HGD,SEC23IP,ALDH1A1,GFPT1,SUCLG2,ENTPD8,CPM,AKR1D1,ALDH3A2,ACAA2,AHCY,GDA,ANPEP,AKR1A1,NAGLU,HPN,MAN2A1,ARF1,GCLC,HSD17B11,PROC,GPT,ATP5F1B,IDH1…
GO:MF	hydrolase activity	GO:0016787	1882	17307	0.0238232	67	15	RNASE3,AZU1,CTSG,ELANE,MMP9,PRTN3,NT5C3A,LTF,F12,MMP1,DDAH2,CD5L,CASP14,GPLD1,PPP1CB	1.14152e-15	354	97	PPA1,HSPA8,RAB10,RAB7A,CTSC,ARF4,ENPP2,ACE2,CTSD,HEXA,GNAS,ADGRG6,CTSZ,HSP90AB1,DDAH1,CTSL,HSP90AA1,CLN5,GNB1,ABHD14B,ENPEP,ARG1,GNAI2,RAB1A,TMPRSS2,SEC23IP,ENTPD8,CPM,ACAA2,AHCY,GDA,ANPEP,NAGLU,HPN,MAN2A1,ARF1,PROC,EPHX1,HEXB,ADAM10,TMPRSS6,RAB35,FBP1,RNPEP,CPQ,RAB5C,LAP3,CEMIP2,DPYSL2,FOLH1,BTD,HSPD1,GNB2,FUCA2,PPP1CA,MME,CMBL,CES1,GGT1,ENTPD5,ACP2,NAGA,PTPRD,FUCA1,MAN1A1,CES2,ARF6,GFM1,GAA,CND…
GO:MF	cell adhesion molecule binding	GO:0050839	539	17307	0.0578387	67	6		5.80166e-14	354	46	MYO1B,EEF2,HSPA8,SIRPA,RAB10,CCT8,YWHAE,HSP90AB1,PRDX1,BAIAP2,EFHD2,CDH1,BAIAP2L1,PI4KA,CDH5,RAB1A,ITGB1,TWF1,LCP1,YWHAZ,RDX,IDH1,P4HB,VCAM1,ADAM10,ACTN4,EIF5,CEMIP2,LRRC59,COL5A1,SPTBN1,PPP1CA,BCAM,PTPRD,CDH17,ACTN1,RTN4,DSG2,SPTAN1,ADAM9,MSN,PTPRM,FLNB,HMGB1,FERMT2,ANGPTL3
GO:MF	protein-containing complex binding	GO:0044877	1030	17307	0.0573689	67	9		2.48507e-12	354	62	MYO1B,EEF2,PCOLCE,COMP,HSPA8,RAB7A,CLU,PLTP,CD44,GNAS,WDR1,ADGRG6,YWHAE,IQGAP2,HSP90AB1,MYO1C,CTSL,HSP90AA1,GNB1,IGF2R,TPM4,CDH5,GNAI2,ITGB1,TWF1,LRP1,LCP1,ARPC1A,SORL1,COL6A1,SLC25A3,P4HB,VCAM1,CFL1,ADAM10,ACTN4,ACTR2,ATP1B1,COL5A1,SMC3,HSPD1,SPTBN1,GNB2,NID2,VIL1,CDH17,MYO1D,HLA-A,ACTN1,DSTN,SPTAN1,ADAM9,GNA11,ACTR3,PLS3,HMGB1,RPS3,MRC2,GBP1,CCDC47,FERMT2,ANGPTL3
GO:MF	oxidoreductase activity	GO:0016491	658	17307	0.192234	67	5		2.71558e-12	354	48	GSTO1,PGK1,GSTP1,MDH1,ADH1C,HPD,PRDX1,MDH2,HGD,ALDH1A1,AKR1D1,ALDH3A2,AKR1A1,HSD17B11,IDH1,AKR7A3,P4HB,VCAM1,AKR1C1,GLUD1,GPX2,ADH1B,PDIA4,GPX4,ACADVL,CRYZ,HSD17B4,NQO1,DLD,IVD,POR,ADH5,DCXR,ADH4,AOX1,PRDX3,CYB5R3,ALDH9A1,MAOA,UQCRC1,SDHA,ERO1A,NDUFV1,OGDH,ALDH2,NDUFS7,NDUFS4,ADH1A
GO:MF	ion binding	GO:0043167	1820	17307	0.000611895	67	19	CRP,MMP9,S100A9,S100A8,LCN2,HLCS,NT5C3A,CLYBL,LTF,HRG,APCS,RTN4R,CALM3,MMP1,TTN,TIMP1,ABCF1,TF,TES	1.715e-12	354	88	ANXA4,PFKL,MYO1B,ANXA13,PGK1,PPA1,COMP,HSPA8,RAB10,RAB7A,ARF4,PLTP,ENPP2,ACE2,GSTP1,ADH1C,IQGAP2,HSP90AB1,NME2,EFHD2,CDH1,HSP90AA1,ENPEP,TPM4,GPC1,ARG1,CDH5,PDCD6,TWF1,LRP1,LCP1,GDA,ANPEP,SELL,ARF1,GCLC,IDH1,ACO2,ATP1A1,AKR1C1,GLUD1,RAB35,FBP1,RNPEP,RAB5C,CEMIP2,ADH1B,FOLH1,HSP90B1,ACADVL,MME,ATP2A2,MGAT1,CRYZ,VIL1,CDH17,MAN1A1,ARF6,ATP5F1A,DLD,ABCB1,DSG2,POR,ADH5,ADH4,AOX1,LACTB2,CANX,GNA11,ENPP…
GO:MF	cadherin binding	GO:0045296	330	17307	0.479327	67	2		1.2383e-09	354	30	MYO1B,EEF2,HSPA8,RAB10,CCT8,YWHAE,HSP90AB1,PRDX1,BAIAP2,EFHD2,CDH1,BAIAP2L1,PI4KA,CDH5,RAB1A,ITGB1,TWF1,YWHAZ,RDX,IDH1,EIF5,CEMIP2,LRRC59,SPTBN1,PPP1CA,CDH17,RTN4,SPTAN1,PTPRM,FLNB
GO:MF	actin binding	GO:0003779	335	17307	0.479327	67	2		1.62623e-07	354	27	MYO1B,WDR1,IQGAP2,MYO1C,TPM4,ITGB1,TWF1,LCP1,EPS8,RDX,ARPC1A,P4HB,CFL1,ACTN4,ACTR2,SPTBN1,VIL1,MYO1D,ACTN1,DSTN,SPTAN1,MSN,ACTR3,FLNB,PLS3,GBP1,FERMT2
GO:MF	exopeptidase activity	GO:0008238	86	17307	1	-1	-1		2.13051e-07	354	14	ACE2,CTSZ,ENPEP,CPM,ANPEP,RNPEP,CPQ,LAP3,FOLH1,MME,CNDP2,CTSA,ERAP1,DPP7
GO:MF	oxidoreductase activity, acting on CH-OH group of donors	GO:0016614	126	17307	1	-1	-1		4.89006e-07	354	16	MDH1,ADH1C,MDH2,AKR1D1,ALDH3A2,AKR1A1,HSD17B11,IDH1,AKR7A3,AKR1C1,ADH1B,HSD17B4,ADH5,DCXR,ADH4,ADH1A
GO:MF	oxidoreductase activity, acting on the CH-OH group of donors, NAD or NADP as acceptor	GO:0016616	117	17307	1	-1	-1		1.19166e-06	354	15	MDH1,ADH1C,MDH2,AKR1D1,AKR1A1,HSD17B11,IDH1,AKR7A3,AKR1C1,ADH1B,HSD17B4,ADH5,DCXR,ADH4,ADH1A
GO:MF	anion binding	GO:0043168	957	17307	0.263239	67	6		1.44137e-06	354	47	PFKL,MYO1B,ANXA13,PGK1,HSPA8,RAB10,RAB7A,ARF4,PLTP,GSTP1,IQGAP2,HSP90AB1,NME2,HSP90AA1,TWF1,ARF1,GCLC,ATP1A1,AKR1C1,GLUD1,RAB35,FBP1,RAB5C,FOLH1,ACADVL,MME,CRYZ,VIL1,ARF6,ATP5F1A,DLD,ABCB1,POR,ADH5,AOX1,GNA11,CYB5R3,MAOA,ABCG8,SNX18,SDHA,OGDH,GBP1,GSTM1,RALB,FERMT2,OAT
GO:MF	actin filament binding	GO:0051015	197	17307	0.278561	67	2		1.44137e-06	354	19	MYO1B,WDR1,IQGAP2,MYO1C,TPM4,TWF1,LCP1,ARPC1A,CFL1,ACTN4,ACTR2,SPTBN1,VIL1,MYO1D,ACTN1,DSTN,SPTAN1,ACTR3,PLS3
GO:MF	hydrolase activity, hydrolyzing O-glycosyl compounds	GO:0004553	87	17307	1	-1	-1		1.44137e-06	354	13	HEXA,NAGLU,MAN2A1,HEXB,CEMIP2,FUCA2,NAGA,FUCA1,MAN1A1,GAA,MAN2B1,MAN2B2,TREH
GO:MF	hydrolase activity, acting on glycosyl bonds	GO:0016798	110	17307	1	-1	-1		3.07627e-06	354	14	HEXA,CLN5,NAGLU,MAN2A1,HEXB,CEMIP2,FUCA2,NAGA,FUCA1,MAN1A1,GAA,MAN2B1,MAN2B2,TREH
GO:MF	alcohol dehydrogenase activity, zinc-dependent	GO:0004024	7	17307	1	-1	-1		3.80591e-06	354	5	ADH1C,ADH1B,ADH5,ADH4,ADH1A
GO:MF	hydrolase activity, acting on acid anhydrides, in phosphorus-containing anhydrides	GO:0016818	472	17307	1	-1	-1		6.9175e-06	354	29	PPA1,HSPA8,RAB10,RAB7A,ARF4,GNAS,HSP90AB1,HSP90AA1,GNB1,GNAI2,RAB1A,ENTPD8,ARF1,RAB35,RAB5C,HSPD1,GNB2,ENTPD5,ARF6,GFM1,DDX39B,GNA11,ENPP3,ABCG8,GBP1,SEPTIN10,RALB,SEPTIN8,RUVBL2
GO:MF	hydrolase activity, acting on acid anhydrides	GO:0016817	472	17307	1	-1	-1		6.9175e-06	354	29	PPA1,HSPA8,RAB10,RAB7A,ARF4,GNAS,HSP90AB1,HSP90AA1,GNB1,GNAI2,RAB1A,ENTPD8,ARF1,RAB35,RAB5C,HSPD1,GNB2,ENTPD5,ARF6,GFM1,DDX39B,GNA11,ENPP3,ABCG8,GBP1,SEPTIN10,RALB,SEPTIN8,RUVBL2
GO:MF	pyrophosphatase activity	GO:0016462	472	17307	1	-1	-1		6.9175e-06	354	29	PPA1,HSPA8,RAB10,RAB7A,ARF4,GNAS,HSP90AB1,HSP90AA1,GNB1,GNAI2,RAB1A,ENTPD8,ARF1,RAB35,RAB5C,HSPD1,GNB2,ENTPD5,ARF6,GFM1,DDX39B,GNA11,ENPP3,ABCG8,GBP1,SEPTIN10,RALB,SEPTIN8,RUVBL2
GO:MF	oxidoreductase activity, acting on the aldehyde or oxo group of donors	GO:0016903	44	17307	1	-1	-1		9.49497e-06	354	9	ALDH1A1,ALDH3A2,DLD,ADH5,ADH4,AOX1,ALDH9A1,OGDH,ALDH2
GO:MF	aldehyde dehydrogenase [NAD(P)+] activity	GO:0004030	17	17307	1	-1	-1		2.9188e-05	354	6	ALDH1A1,ALDH3A2,ADH5,ADH4,ALDH9A1,ALDH2
GO:MF	alcohol dehydrogenase (NAD+) activity	GO:0004022	10	17307	1	-1	-1		3.05472e-05	354	5	ADH1C,ADH1B,ADH5,ADH4,ADH1A
GO:MF	nucleoside phosphate binding	GO:1901265	729	17307	0.846397	67	2		3.48334e-05	354	36	PFKL,MYO1B,PGK1,HSPA8,RAB10,RAB7A,ARF4,HSP90AB1,NME2,HSP90AA1,ALDH1A1,TWF1,ARF1,GCLC,ATP1A1,GLUD1,RAB35,FBP1,RAB5C,ACADVL,CRYZ,ARF6,ATP5F1A,DLD,ABCB1,POR,ADH4,AOX1,GNA11,CYB5R3,MAOA,ABCG8,SDHA,GBP1,RALB,ALDH2
GO:MF	nucleotide binding	GO:0000166	728	17307	0.846397	67	2		3.48334e-05	354	36	PFKL,MYO1B,PGK1,HSPA8,RAB10,RAB7A,ARF4,HSP90AB1,NME2,HSP90AA1,ALDH1A1,TWF1,ARF1,GCLC,ATP1A1,GLUD1,RAB35,FBP1,RAB5C,ACADVL,CRYZ,ARF6,ATP5F1A,DLD,ABCB1,POR,ADH4,AOX1,GNA11,CYB5R3,MAOA,ABCG8,SDHA,GBP1,RALB,ALDH2
GO:MF	metalloexopeptidase activity	GO:0008235	54	17307	1	-1	-1		4.56063e-05	354	9	ACE2,ENPEP,CPM,ANPEP,RNPEP,CPQ,LAP3,FOLH1,ERAP1
GO:MF	alcohol dehydrogenase [NAD(P)+] activity	GO:0018455	11	17307	1	-1	-1		4.79589e-05	354	5	ADH1C,ADH1B,ADH5,ADH4,ADH1A
GO:MF	ribonucleoside triphosphate phosphatase activity	GO:0017111	414	17307	1	-1	-1		4.82801e-05	354	25	HSPA8,RAB10,RAB7A,ARF4,GNAS,HSP90AB1,HSP90AA1,GNB1,GNAI2,RAB1A,ARF1,RAB35,RAB5C,HSPD1,GNB2,ARF6,GFM1,DDX39B,GNA11,ABCG8,GBP1,SEPTIN10,RALB,SEPTIN8,RUVBL2
GO:MF	cytoskeletal protein binding	GO:0008092	829	17307	0.104452	67	7		9.02655e-05	354	38	MYO1B,RAB10,CLU,WDR1,IQGAP2,HSP90AB1,MYO1C,CDH1,HSP90AA1,TPM4,ITGB1,TWF1,LCP1,EPS8,RDX,ARPC1A,P4HB,CFL1,ACTN4,ACTR2,SMC3,SPTBN1,VIL1,MYO1D,ALDOB,ACTN1,DSTN,SPTAN1,MSN,ACTR3,FLNB,NPC1L1,RMDN1,PLS3,RPS3,EML4,GBP1,FERMT2
GO:MF	oxidoreductase activity, acting on the aldehyde or oxo group of donors, NAD or NADP as acceptor	GO:0016620	34	17307	1	-1	-1		0.000137932	354	7	ALDH1A1,ALDH3A2,DLD,ADH5,ADH4,ALDH9A1,ALDH2
GO:MF	hexosaminidase activity	GO:0015929	14	17307	1	-1	-1		0.000170111	354	5	HEXA,NAGLU,HEXB,CEMIP2,NAGA
GO:MF	oxidoreductase activity, acting on NAD(P)H	GO:0016651	83	17307	1	-1	-1		0.000201759	354	10	AKR1C1,CRYZ,NQO1,POR,DCXR,ADH4,CYB5R3,NDUFV1,NDUFS7,NDUFS4
GO:MF	integrin binding	GO:0005178	146	17307	0.531281	67	1		0.000253418	354	13	ITGB1,LCP1,P4HB,VCAM1,ADAM10,ACTN4,COL5A1,CDH17,ACTN1,ADAM9,HMGB1,FERMT2,ANGPTL3
GO:MF	unfolded protein binding	GO:0051082	107	17307	0.459555	67	1		0.00030757	354	11	HSPA8,CLU,CCT8,HSP90AB1,HSP90AA1,HSP90B1,HSPD1,CANX,HSPE1,RP2,RUVBL2
GO:MF	aldehyde dehydrogenase (NAD+) activity	GO:0004029	16	17307	1	-1	-1		0.00030757	354	5	ALDH1A1,ALDH3A2,ADH5,ALDH9A1,ALDH2
GO:MF	monosaccharide binding	GO:0048029	39	17307	1	-1	-1		0.00030757	354	7	PFKL,GPI,MRC1,CLN5,FBP1,LMAN2,ALDOB
GO:MF	GTPase activity	GO:0003924	272	17307	1	-1	-1		0.000317367	354	18	RAB10,RAB7A,ARF4,GNAS,GNB1,GNAI2,RAB1A,ARF1,RAB35,RAB5C,GNB2,ARF6,GFM1,GNA11,GBP1,SEPTIN10,RALB,SEPTIN8
GO:MF	metallopeptidase activity	GO:0008237	154	17307	0.203758	67	2		0.000390808	354	13	ACE2,ENPEP,CPM,ANPEP,ADAM10,TMPRSS6,RNPEP,CPQ,LAP3,FOLH1,MME,ADAM9,ERAP1
GO:MF	carbohydrate binding	GO:0030246	111	17307	1	-1	-1		0.000390808	354	11	PFKL,LGALS4,GPI,MRC1,CLN5,SELL,FBP1,MLEC,PRG2,LMAN2,ALDOB
GO:MF	purine nucleotide binding	GO:0017076	635	17307	0.784973	67	2		0.000424843	354	30	PFKL,MYO1B,PGK1,HSPA8,RAB10,RAB7A,ARF4,HSP90AB1,NME2,HSP90AA1,ALDH1A1,TWF1,ARF1,GCLC,ATP1A1,GLUD1,RAB35,FBP1,RAB5C,ACADVL,CRYZ,ARF6,ATP5F1A,ABCB1,ADH4,GNA11,ABCG8,GBP1,RALB,ALDH2
GO:MF	oxidoreductase activity, acting on NAD(P)H, quinone or similar compound as acceptor	GO:0016655	57	17307	1	-1	-1		0.000424843	354	8	AKR1C1,CRYZ,NQO1,DCXR,ADH4,NDUFV1,NDUFS7,NDUFS4
GO:MF	cell adhesion mediator activity	GO:0098631	62	17307	1	-1	-1		0.000778858	354	8	SIRPA,RAB10,BAIAP2,BAIAP2L1,ITGB1,PPP1CA,BCAM,DSG2
GO:MF	laminin binding	GO:0043236	20	17307	0.143259	67	1		0.000874735	354	5	ADGRG6,GPC1,ITGB1,BCAM,ADAM9
GO:MF	GDP binding	GO:0019003	66	17307	1	-1	-1		0.00115993	354	8	RAB10,RAB7A,NME2,RAB35,RAB5C,ARF6,GBP1,RALB
GO:MF	primary active transmembrane transporter activity	GO:0015399	149	17307	1	-1	-1		0.00115993	354	12	ABCC2,ATP5F1B,ABCB11,ATP1A1,ABCB4,ATP2A2,ABCB1,UQCRC1,ABCG8,NDUFV1,NDUFS7,NDUFS4
GO:MF	ribonucleotide binding	GO:0032553	578	17307	0.745646	67	2		0.00120887	354	27	PFKL,MYO1B,PGK1,HSPA8,RAB10,RAB7A,ARF4,HSP90AB1,NME2,HSP90AA1,TWF1,ARF1,GCLC,ATP1A1,GLUD1,RAB35,FBP1,RAB5C,ACADVL,ARF6,ATP5F1A,ABCB1,POR,GNA11,ABCG8,GBP1,RALB
GO:MF	purine ribonucleotide binding	GO:0032555	566	17307	0.735481	67	2		0.00212914	354	26	PFKL,MYO1B,PGK1,HSPA8,RAB10,RAB7A,ARF4,HSP90AB1,NME2,HSP90AA1,TWF1,ARF1,GCLC,ATP1A1,GLUD1,RAB35,FBP1,RAB5C,ACADVL,ARF6,ATP5F1A,ABCB1,GNA11,ABCG8,GBP1,RALB
GO:MF	RNA binding	GO:0003723	1507	17307	0.88995	67	4		0.00244832	354	52	UBA1,EEF2,HSPA8,YWHAE,HSP90AB1,PEBP1,PRDX1,MDH2,HSP90AA1,SEC23IP,ACAA2,LRP1,YWHAZ,ARF1,RDX,P4HB,CS,GOT2,ACTN4,EIF5,LRRC59,PDIA4,RPL32,HSP90B1,HSPD1,SPTBN1,CRYZ,RPN1,HLA-A,GFM1,NQO1,ACTN1,RO60,RTN4,ATP5F1A,DDX39B,SNRPD2,MSN,LACTB2,CANX,FLNB,DUSP14,HMGB1,RPS3,STRAP,ILF3,CCDC47,ASS1,NUDT16L1,HSPE1,RPS23,GRB2
GO:MF	MHC class II protein complex binding	GO:0023026	25	17307	1	-1	-1		0.00245517	354	5	HSPA8,YWHAE,HSP90AB1,HSP90AA1,ATP1B1
GO:MF	oxidoreductase activity, acting on a sulfur group of donors	GO:0016667	56	17307	1	-1	-1		0.00252671	354	7	GSTO1,PGK1,P4HB,PDIA4,DLD,PRDX3,ERO1A
GO:MF	xenobiotic transmembrane transporter activity	GO:0042910	26	17307	1	-1	-1		0.00288422	354	5	ABCC2,ABCB11,ABCB4,ABCB1,SLC46A1
GO:MF	enzyme binding	GO:0019899	1781	17307	0.0578387	67	13		0.00413942	354	58	PFKL,EEF2,COMP,HSPA8,GPI,SIRPA,CLU,CTSC,GSTP1,YWHAE,IQGAP2,HSP90AB1,PEBP1,MYO1C,HSP90AA1,GNB1,CDH5,ITGB1,LCP1,SELL,YWHAZ,EPS8,RDX,SORL1,ADAM10,GAS6,MLEC,CAB39,ATP1B1,HSP90B1,HSPD1,SPTBN1,LAMP2,GNB2,ATP2A2,MVP,ALDOB,ARF6,RTN4,ABCB1,ADAM9,MSN,PRDX3,PDGFRB,NPC1L1,OTUB1,UQCRC1,EPHA1,HMGB1,RPS3,ARRDC1,GBP1,GSTM1,RALB,FERMT2,TMBIM6,GRB2,DNAJC3
GO:MF	flavin adenine dinucleotide binding	GO:0050660	61	17307	1	-1	-1		0.00413942	354	7	ACADVL,DLD,POR,AOX1,CYB5R3,MAOA,SDHA
GO:MF	intramolecular oxidoreductase activity	GO:0016860	44	17307	0.253483	67	1		0.00432304	354	6	DDT,GPI,P4HB,PDIA4,ECH1,ECI1
[truncated: 308 more rows]

## Sheet: Chronic_vs_polyp
					Upregulated in chronic				Downregulated in chronic
[truncated: 766 more rows]

## Sheet: Acute_vs_chronic
					Upregulated in chronic				Downregulated in chronic
[truncated: 368 more rows]
